# Supplementary material for: Mechanisms by Which Increased pH Ameliorates Copper Excess in Citrus sinensis Roots: Insight from a Combined Analysis of Physiology, Transcriptome, and Metabolome
Source: Plants (Basel). 2024 Oct 31;13(21):3054. doi: 10.3390/plants13213054 (PMC11548300; doi:10.3390/plants13213054)
Supplement: Supplementary file 1 [file plants-13-03054-s001.zip]

Archive with 29 entries (29 files):
- Fig. S1SecondRevision.pdf
- Fig. S2SecondRevision.pdf
- Fig. S3SecondRevision.pdf
- Fig. S4SecondRevision.pdf
- Fig. S5SecondRevision.pdf
- Fig. S6SecondRevision.pdf
- Table S10SecondRevision.xlsx
- Table S11SecondRevision.pdf
- Table S12SecondRevision.pdf
- Table S13SecondRevision.pdf
- Table S14SecondRevision.pdf
- Table S15SecondRevision.pdf
- Table S16SecondRevision.pdf
- Table S17SecondRevision.pdf
- Table S18SecondRevision.pdf
- Table S19SecondRevision.pdf
- Table S1SecondRevision.pdf
- Table S20SeconRevision.pdf
- Table S21SecondRevision.pdf
- Table S22SecondRevision.pdf
- Table S23SecondRevision.pdf
- Table S2SecondRevision.xlsx
- Table S3SecondRevision.xlsx
- Table S4SecondRevision.xlsx
- Table S5SecondRevision.xlsx
- Table S6SecondRevision.xlsx
- Table S7SecondRevision.xlsx
- Table S8SecondRevision.pdf
- Table S9SecondRevision.xlsx
