# Supplementary material for: Mechanisms by Which Increased pH Ameliorates Copper Excess in Citrus sinensis Roots: Insight from a Combined Analysis of Physiology, Transcriptome, and Metabolome
Source: Plants (Basel). 2024 Oct 31;13(21):3054. doi: 10.3390/plants13213054 (PMC11548300; doi:10.3390/plants13213054)
Supplement: Supplementary file 1 [file plants-13-03054-s001.zip › Table S10SecondRevision.xlsx]

## Sheet: Table S10 
Table S10. List of the enriched KEGG for DAMs identified in P5CR vs. P5R
#Kegg_pathway	ko_id	Cluter_frequency	Metabolome_frequency	P-value	Corrected_P-value	#Pathway	ko_ID	Unique compound	compound	Uni_all	compound_all
Carbon fixation in photosynthetic organisms	ko00710	4 out of 40 10%	6 out of 286 2.0979020979021%	0.00404954725622875	0.263220571654869	Carbon fixation in photosynthetic organisms	ko00710	4	6	40	286	Zmzn000079;pma6455;Zmzn000078;pme3313	C00279+C00117+C00111+C00085
Carbapenem biosynthesis	ko00332	2 out of 40 5%	2 out of 286 0.699300699300699%	0.0191387559808613	1	Carbapenem biosynthesis	ko00332	2	2	40	286	pme0014;pme0195	C00025+C00097
Porphyrin metabolism	ko00860	2 out of 40 5%	2 out of 286 0.699300699300699%	0.0191387559808613	1	Porphyrin metabolism	ko00860	2	2	40	286	mws0230;pme0014	C00188+C00025
Glutathione metabolism	ko00480	4 out of 40 10%	9 out of 286 3.14685314685315%	0.0246740619295776	1	Glutathione metabolism	ko00480	4	9	40	286	pme0195;pme0014;mws4134;pme1841	C00097+C00025+C00127+C01672
Carbon metabolism	ko01200	6 out of 40 15%	18 out of 286 6.29370629370629%	0.0263533186826704	1	Carbon metabolism	ko01200	6	18	40	286	Zmzn000079;Zmzn000078;pme0195;pme3313;pma6455;pme0014	C00279+C00111+C00097+C00085+C00117+C00025
Glycine, serine and threonine metabolism	ko00260	4 out of 40 10%	10 out of 286 3.4965034965035%	0.0369699813532653	1	Glycine, serine and threonine metabolism	ko00260	4	10	40	286	pme3033;mws0230;pme0195;mws0671	C01026+C00188+C00097+C00263
Biosynthesis of amino acids	ko01230	9 out of 40 22.5%	37 out of 286 12.9370629370629%	0.0517474748334668	1	Biosynthesis of amino acids	ko01230	9	37	40	286	pme0195;mws0230;Zmzn000079;MWS0631;Zmzn000078;mws0671;pme0014;pma6455;mws0254	C00097+C00188+C00279+C05824+C00111+C00263+C00025+C00117+C00135
Taurine and hypotaurine metabolism	ko00430	2 out of 40 5%	3 out of 286 1.04895104895105%	0.0522946290181278	1	Taurine and hypotaurine metabolism	ko00430	2	3	40	286	pme0014;pme0195	C00025+C00097
alpha-Linolenic acid metabolism	ko00592	4 out of 40 10%	12 out of 286 4.1958041958042%	0.070497364129674	1	alpha-Linolenic acid metabolism	ko00592	4	12	40	286	Zmpn003368;pmn001689;mws0367;pmb2791	C16316+C21924+C06427+C16321
D-Amino acid metabolism	ko00470	5 out of 40 12.5%	18 out of 286 6.29370629370629%	0.0887245940525464	1	D-Amino acid metabolism	ko00470	5	18	40	286	pme1841;mws0254;pme0014;pme0195;mws0230	C01672+C00135+C00025+C00097+C00188
Purine metabolism	ko00230	5 out of 40 12.5%	19 out of 286 6.64335664335664%	0.108090941548799	1	Purine metabolism	ko00230	5	19	40	286	pma6455;pmc0066;pme0230;pme1178;mws0884	C00117+C06196+C00212+C00387+C00575
Linoleic acid metabolism	ko00591	5 out of 40 12.5%	19 out of 286 6.64335664335664%	0.108090941548799	1	Linoleic acid metabolism	ko00591	5	19	40	286	pmb2787;Lmbn003970;Lmbn005923;mws0369;pmn001694	C14766+C14833+C07289+C00219+C14835
Nucleotide metabolism	ko01232	6 out of 40 15%	25 out of 286 8.74125874125874%	0.116468326524721	1	Nucleotide metabolism	ko01232	6	25	40	286	pme3007;mws0248;pme3732;pme1178;pmc0066;pme0230	C00015+C00299+C00475+C00387+C06196+C00212
Starch and sucrose metabolism	ko00500	3 out of 40 7.5%	9 out of 286 3.14685314685315%	0.116727296533977	1	Starch and sucrose metabolism	ko00500	3	9	40	286	pme3313;Zmyn000083;mws2523	C00085+C01231+C00689
Penicillin and cephalosporin biosynthesis	ko00311	1 out of 40 2.5%	1 out of 286 0.34965034965035%	0.13986013986014	1	Penicillin and cephalosporin biosynthesis	ko00311	1	1	40	286	pme0195	C00097
Phosphonate and phosphinate metabolism	ko00440	1 out of 40 2.5%	1 out of 286 0.34965034965035%	0.13986013986014	1	Phosphonate and phosphinate metabolism	ko00440	1	1	40	286	pma6455	C00117
Arachidonic acid metabolism	ko00590	1 out of 40 2.5%	1 out of 286 0.34965034965035%	0.13986013986014	1	Arachidonic acid metabolism	ko00590	1	1	40	286	mws0369	C00219
Aminoacyl-tRNA biosynthesis	ko00970	4 out of 40 10%	15 out of 286 5.24475524475525%	0.141840110307437	1	Aminoacyl-tRNA biosynthesis	ko00970	4	15	40	286	mws0254;mws0230;pme0014;pme0195	C00135+C00188+C00025+C00097
Sulfur metabolism	ko00920	2 out of 40 5%	5 out of 286 1.74825174825175%	0.145022307169552	1	Sulfur metabolism	ko00920	2	5	40	286	mws0671;pme0195	C00263+C00097
ABC transporters	ko02010	8 out of 40 20%	39 out of 286 13.6363636363636%	0.154383061829013	1	ABC transporters	ko02010	8	39	40	286	pme3732;pme0014;pme0230;pme2266;mws0254;mws0230;pme1178;mws0248	C00475+C00025+C00212+C00120+C00135+C00188+C00387+C00299
Arginine and proline metabolism	ko00330	3 out of 40 7.5%	11 out of 286 3.84615384615385%	0.187908223397499	1	Arginine and proline metabolism	ko00330	3	11	40	286	pme3011;pme0295;pme0014	C00334+C02946+C00025
Pentose phosphate pathway	ko00030	2 out of 40 5%	6 out of 286 2.0979020979021%	0.19871569378231	1	Pentose phosphate pathway	ko00030	2	6	40	286	pma6455;Zmzn000079	C00117+C00279
Histidine metabolism	ko00340	2 out of 40 5%	6 out of 286 2.0979020979021%	0.19871569378231	1	Histidine metabolism	ko00340	2	6	40	286	mws0254;pme0014	C00135+C00025
Butanoate metabolism	ko00650	2 out of 40 5%	6 out of 286 2.0979020979021%	0.19871569378231	1	Butanoate metabolism	ko00650	2	6	40	286	pme3011;pme0014	C00334+C00025
Vitamin B6 metabolism	ko00750	2 out of 40 5%	6 out of 286 2.0979020979021%	0.19871569378231	1	Vitamin B6 metabolism	ko00750	2	6	40	286	Zmzn000079;pma6455	C00279+C00117
Biosynthesis of unsaturated fatty acids	ko01040	2 out of 40 5%	6 out of 286 2.0979020979021%	0.19871569378231	1	Biosynthesis of unsaturated fatty acids	ko01040	2	6	40	286	mws0369;mws0367	C00219+C06427
Nitrogen metabolism	ko00910	1 out of 40 2.5%	2 out of 286 0.699300699300699%	0.260581523739418	1	Nitrogen metabolism	ko00910	1	2	40	286	pme0014	C00025
Cysteine and methionine metabolism	ko00270	3 out of 40 7.5%	13 out of 286 4.54545454545455%	0.267667619766309	1	Cysteine and methionine metabolism	ko00270	3	13	40	286	mws0671;pme0195;MWS0631	C00263+C00097+C05824
Biosynthesis of cofactors	ko01240	8 out of 40 20%	45 out of 286 15.7342657342657%	0.27739569349911	1	Biosynthesis of cofactors	ko01240	8	45	40	286	pme2746;pme0195;Zmzn000079;pme3007;pme2266;pme0014;mws4134;pma6455	C00016+C00097+C00279+C00015+C00120+C00025+C00127+C00117
Glycerolipid metabolism	ko00561	1 out of 40 2.5%	3 out of 286 1.04895104895105%	0.364724971100064	1	Glycerolipid metabolism	ko00561	1	3	40	286	Zmzn000078	C00111
Biotin metabolism	ko00780	1 out of 40 2.5%	3 out of 286 1.04895104895105%	0.364724971100064	1	Biotin metabolism	ko00780	1	3	40	286	pme2266	C00120
Sulfur relay system	ko04122	1 out of 40 2.5%	3 out of 286 1.04895104895105%	0.364724971100064	1	Sulfur relay system	ko04122	1	3	40	286	pme0195	C00097
beta-Alanine metabolism	ko00410	2 out of 40 5%	9 out of 286 3.14685314685315%	0.365893946590998	1	beta-Alanine metabolism	ko00410	2	9	40	286	mws0254;pme3011	C00135+C00334
Pyrimidine metabolism	ko00240	3 out of 40 7.5%	16 out of 286 5.59440559440559%	0.392679587156123	1	Pyrimidine metabolism	ko00240	3	16	40	286	pme3732;pme3007;mws0248	C00475+C00015+C00299
Biosynthesis of secondary metabolites	ko01110	18 out of 40 45%	121 out of 286 42.3076923076923%	0.418800642318096	1	Biosynthesis of secondary metabolites	ko01110	18	121	40	286	pmn001689;mws0671;HJN003;pma6455;pme1841;pme3313;pme0195;mws0906;mws0367;pmb2791;pme0014;mws0254;mws0230;pme2746;Zmzn000078;mws2523;Hmln002806;Zmzn000079	C21924+C00263+C01175+C00117+C01672+C00085+C00097+C00761+C06427+C16321+C00025+C00135+C00188+C00016+C00111+C00689+C10434+C00279
Fructose and mannose metabolism	ko00051	1 out of 40 2.5%	4 out of 286 1.3986013986014%	0.454516494619489	1	Fructose and mannose metabolism	ko00051	1	4	40	286	Zmzn000078	C00111
Propanoate metabolism	ko00640	1 out of 40 2.5%	4 out of 286 1.3986013986014%	0.454516494619489	1	Propanoate metabolism	ko00640	1	4	40	286	Zmzn000078	C00111
Thiamine metabolism	ko00730	1 out of 40 2.5%	4 out of 286 1.3986013986014%	0.454516494619489	1	Thiamine metabolism	ko00730	1	4	40	286	pme0195	C00097
Riboflavin metabolism	ko00740	1 out of 40 2.5%	4 out of 286 1.3986013986014%	0.454516494619489	1	Riboflavin metabolism	ko00740	1	4	40	286	pme2746	C00016
Alanine, aspartate and glutamate metabolism	ko00250	2 out of 40 5%	11 out of 286 3.84615384615385%	0.471136173385689	1	Alanine, aspartate and glutamate metabolism	ko00250	2	11	40	286	pme3011;pme0014	C00334+C00025
Nicotinate and nicotinamide metabolism	ko00760	2 out of 40 5%	12 out of 286 4.1958041958042%	0.519954372765475	1	Nicotinate and nicotinamide metabolism	ko00760	2	12	40	286	pme3011;Zmzn000078	C00334+C00111
Glycolysis / Gluconeogenesis	ko00010	1 out of 40 2.5%	5 out of 286 1.74825174825175%	0.531890041481972	1	Glycolysis / Gluconeogenesis	ko00010	1	5	40	286	Zmzn000078	C00111
Lysine biosynthesis	ko00300	1 out of 40 2.5%	5 out of 286 1.74825174825175%	0.531890041481972	1	Lysine biosynthesis	ko00300	1	5	40	286	mws0671	C00263
Neomycin, kanamycin and gentamicin biosynthesis	ko00524	1 out of 40 2.5%	5 out of 286 1.74825174825175%	0.531890041481972	1	Neomycin, kanamycin and gentamicin biosynthesis	ko00524	1	5	40	286	pme0014	C00025
Inositol phosphate metabolism	ko00562	1 out of 40 2.5%	5 out of 286 1.74825174825175%	0.531890041481972	1	Inositol phosphate metabolism	ko00562	1	5	40	286	Zmzn000078	C00111
Glycerophospholipid metabolism	ko00564	1 out of 40 2.5%	5 out of 286 1.74825174825175%	0.531890041481972	1	Glycerophospholipid metabolism	ko00564	1	5	40	286	Zmzn000078	C00111
Stilbenoid, diarylheptanoid and gingerol biosynthesis	ko00945	1 out of 40 2.5%	5 out of 286 1.74825174825175%	0.531890041481972	1	Stilbenoid, diarylheptanoid and gingerol biosynthesis	ko00945	1	5	40	286	Hmln002806	C10434
Phenylpropanoid biosynthesis	ko00940	3 out of 40 7.5%	20 out of 286 6.99300699300699%	0.550430203752189	1	Phenylpropanoid biosynthesis	ko00940	3	20	40	286	mws0906;HJN003;Hmln002806	C00761+C01175+C10434
Monobactam biosynthesis	ko00261	1 out of 40 2.5%	6 out of 286 2.0979020979021%	0.598524911021906	1	Monobactam biosynthesis	ko00261	1	6	40	286	mws0230	C00188
Galactose metabolism	ko00052	2 out of 40 5%	15 out of 286 5.24475524475525%	0.648231190209587	1	Galactose metabolism	ko00052	2	15	40	286	Zmzn000078;pme3313	C00111+C00085
Valine, leucine and isoleucine biosynthesis	ko00290	1 out of 40 2.5%	7 out of 286 2.44755244755245%	0.655878495161631	1	Valine, leucine and isoleucine biosynthesis	ko00290	1	7	40	286	mws0230	C00188
Phenylalanine, tyrosine and tryptophan biosynthesis	ko00400	1 out of 40 2.5%	7 out of 286 2.44755244755245%	0.655878495161631	1	Phenylalanine, tyrosine and tryptophan biosynthesis	ko00400	1	7	40	286	Zmzn000079	C00279
Cyanoamino acid metabolism	ko00460	1 out of 40 2.5%	7 out of 286 2.44755244755245%	0.655878495161631	1	Cyanoamino acid metabolism	ko00460	1	7	40	286	pme0195	C00097
Metabolic pathways	ko01100	30 out of 40 75%	218 out of 286 76.2237762237762%	0.661693971727091	1	Metabolic pathways	ko01100	30	218	40	286	pme0230;mws0367;pme3011;pme2746;Zmzn000078;mws2523;mws0671;pme0295;pme0195;pme3313;pme3033;mws0248;pme3007;pme2266;pme0014;mws4134;mws0254;MWS4396;pme1178;mws0230;pme2598;Zmzn000079;Hmln002806;mws0884;pme3732;Zmyn000083;pma6455;pme1841;mws0369;MWS0631	C00212+C06427+C00334+C00016+C00111+C00689+C00263+C02946+C00097+C00085+C01026+C00299+C00015+C00120+C00025+C00127+C00135+C03203+C00387+C00188+C01161+C00279+C10434+C00575+C00475+C01231+C00117+C01672+C00219+C05824
C5-Branched dibasic acid metabolism	ko00660	1 out of 40 2.5%	8 out of 286 2.7972027972028%	0.705214911625915	1	C5-Branched dibasic acid metabolism	ko00660	1	8	40	286	pme0014	C00025
Flavonoid biosynthesis	ko00941	1 out of 40 2.5%	8 out of 286 2.7972027972028%	0.705214911625915	1	Flavonoid biosynthesis	ko00941	1	8	40	286	Hmln002806	C10434
Pentose and glucuronate interconversions	ko00040	1 out of 40 2.5%	9 out of 286 3.14685314685315%	0.74763003225528	1	Pentose and glucuronate interconversions	ko00040	1	9	40	286	Zmzn000078	C00111
Pantothenate and CoA biosynthesis	ko00770	1 out of 40 2.5%	9 out of 286 3.14685314685315%	0.74763003225528	1	Pantothenate and CoA biosynthesis	ko00770	1	9	40	286	pme0195	C00097
Zeatin biosynthesis	ko00908	1 out of 40 2.5%	9 out of 286 3.14685314685315%	0.74763003225528	1	Zeatin biosynthesis	ko00908	1	9	40	286	pme3007	C00015
Tropane, piperidine and pyridine alkaloid biosynthesis	ko00960	1 out of 40 2.5%	9 out of 286 3.14685314685315%	0.74763003225528	1	Tropane, piperidine and pyridine alkaloid biosynthesis	ko00960	1	9	40	286	pme1841	C01672
Lysine degradation	ko00310	1 out of 40 2.5%	10 out of 286 3.4965034965035%	0.784073348897116	1	Lysine degradation	ko00310	1	10	40	286	pme1841	C01672
Tyrosine metabolism	ko00350	1 out of 40 2.5%	10 out of 286 3.4965034965035%	0.784073348897116	1	Tyrosine metabolism	ko00350	1	10	40	286	pme2598	C01161
Arginine biosynthesis	ko00220	1 out of 40 2.5%	11 out of 286 3.84615384615385%	0.815367066448258	1	Arginine biosynthesis	ko00220	1	11	40	286	pme0014	C00025
Glyoxylate and dicarboxylate metabolism	ko00630	1 out of 40 2.5%	11 out of 286 3.84615384615385%	0.815367066448258	1	Glyoxylate and dicarboxylate metabolism	ko00630	1	11	40	286	pme0014	C00025
2-Oxocarboxylic acid metabolism	ko01210	1 out of 40 2.5%	20 out of 286 6.99300699300699%	0.95614424419929	1	2-Oxocarboxylic acid metabolism	ko01210	1	20	40	286	pme0014	C00025
