# Supplementary material for: Mechanisms by Which Increased pH Ameliorates Copper Excess in Citrus sinensis Roots: Insight from a Combined Analysis of Physiology, Transcriptome, and Metabolome
Source: Plants (Basel). 2024 Oct 31;13(21):3054. doi: 10.3390/plants13213054 (PMC11548300; doi:10.3390/plants13213054)
Supplement: Supplementary file 1 [file plants-13-03054-s001.zip › Table S2SecondRevision.xlsx]

## Sheet: Table S2 
Table S2. List of known and novel genes identified in P3R, P5R, P3CR, and/or P5CR
ID	P3R-1	P3R-2	P3R-3	P5R-1	P5R-2	P5R-3	P3CR-1	P3CR-2	P3CR-3	P5CR-1	P5CR-2	P5CR-3	chr	start	end	strand	gene_name	gene_description	KEGG	KEGG pathway	NR	Swissprot	Tremble	KOG	GO	Pfam	TF-Family	TF-Category	TF-Classification
Cs1g01010	1239	1173	1235	1675	1475	1854	1071	1166	1300	1644	1798	1385	chr1	36349	41221	-	Cs1g01010	--	K09495 T-complex protein 1 subunit gamma | (RefSeq) hypothetical protein (A)	--	hypothetical protein CICLE_v10025301mg [Citrus clementina]	RecName: Full=T-complex protein 1 subunit gamma {ECO:0000303|PubMed:11599560}; Short=TCP-1-gamma {ECO:0000303|PubMed:11599560}; AltName: Full=CCT-gamma {ECO:0000303|PubMed:11599560}; AltName: Full=Chaperonin CCT3 {ECO:0000303|PubMed:21868675};	RecName: Full=T-complex protein 1 subunit gamma {ECO:0000256|RuleBase:RU004191};	Chaperonin complex component, TCP-1 gamma subunit (CCT3)	--	TCP-1/cpn60 chaperonin family	--	--	--
Cs1g01015	133	133	141	134	146	164	113	247	146	121	201	139	chr1	43246	44273	-	Cs1g01015	--	--	--	--	--	--	--	--	--	--	--	--
Cs1g01020	168	215	211	173	163	216	217	284	235	244	291	264	chr1	45593	48821	-	Cs1g01020	--	K04733 interleukin-1 receptor-associated kinase 4 [EC:2.7.11.1] | (RefSeq) uncharacterized protein LOC112520514 isoform X1 (A)	--	hypothetical protein CISIN_1g045337mg, partial [Citrus sinensis]	--	SubName: Full=Uncharacterized protein {ECO:0000313|EMBL:KDO43175.1}; Flags: Fragment;	--	--	--	--	--	--
Cs1g01030	600	542	719	433	316	455	761	645	960	934	952	965	chr1	53049	60633	-	Cs1g01030	--	K04730 interleukin-1 receptor-associated kinase 1 [EC:2.7.11.1] | (RefSeq) uncharacterized protein LOC109785922 isoform X1 (A)	--	hypothetical protein CICLE_v10026951mg, partial [Citrus clementina]	--	SubName: Full=Uncharacterized protein {ECO:0000313|EMBL:ESR41460.1}; Flags: Fragment;	--	--	--	--	--	--
Cs1g01040	145	144	153	170	143	185	111	172	159	163	161	120	chr1	61218	62275	-	Cs1g01040	--	K01062 platelet-activating factor acetylhydrolase [EC:3.1.1.47] | (RefSeq) hypothetical protein (A)	ko00565: Ether lipid metabolism; ko01100: Metabolic pathways	hypothetical protein CICLE_v10026382mg [Citrus clementina]	RecName: Full=Zinc finger CCCH domain-containing protein 19; Short=AtC3H19; AltName: Full=Protein Needed for RDR2-independent DNA methylation;	SubName: Full=Uncharacterized protein {ECO:0000313|EMBL:ESR41459.1};	GYF domain containing proteins	GO:0005829,cytosol; GO:0005634,nucleus; GO:0003677,DNA binding; GO:0042393,histone binding; GO:0046872,metal ion binding; GO:0032776,DNA methylation on cytosine; GO:0031047,gene silencing by RNA; GO:0010964,regulation of chromatin silencing by small RNA; GO:0006351,transcription, DNA-templated; GO:0003674,molecular_function; GO:0003676,nucleic acid binding; GO:0005488,binding; GO:0097159,organic …	GYF domain 2	--	--	--
Cs1g01050	148	128	123	127	116	125	207	131	227	195	222	195	chr1	65907	71244	-	Cs1g01050	--	K10398 kinesin family member 11 | (RefSeq) 125 kDa kinesin-related protein-like (A)	--	PREDICTED: uncharacterized protein At5g08430 [Citrus sinensis]	RecName: Full=Uncharacterized protein At5g08430;	SubName: Full=Uncharacterized protein {ECO:0000313|EMBL:KDO43183.1};	RNA polymerase I transcription factor UAF	GO:0003677,DNA binding; GO:0003674,molecular_function; GO:0003676,nucleic acid binding; GO:0005488,binding; GO:0097159,organic cyclic compound binding; GO:1901363,heterocyclic compound binding	SWIB/MDM2 domain	SWI/SNF-BAF60b	TR	SWI/SNF-BAF60b
Cs1g01060	1005	941	1026	1030	901	1199	1123	1137	1471	1130	1149	1036	chr1	77365	84270	-	Cs1g01060	--	K03549 KUP system potassium uptake protein | (RefSeq) putative potassium transporter 12 (A)	--	hypothetical protein CICLE_v10024889mg [Citrus clementina]	RecName: Full=Potassium transporter 7; Short=AtHAK7; Short=AtPOT7;	RecName: Full=Potassium transporter {ECO:0000256|RuleBase:RU321113};	--	GO:0016021,integral component of membrane; GO:0000325,plant-type vacuole; GO:0005886,plasma membrane; GO:0005774,vacuolar membrane; GO:0005773,vacuole; GO:0004016,adenylate cyclase activity; GO:0015079,potassium ion transmembrane transporter activity; GO:0006813,potassium ion transport; GO:0003674,molecular_function; GO:0003824,catalytic activity; GO:0009975,cyclase activity; GO:0016829,lyase act…	K+ potassium transporter	--	--	--
Cs1g01070	654	637	634	599	577	682	606	697	663	532	600	470	chr1	88375	89862	+	Cs1g01070	--	K22410 PR domain zinc finger protein 16 | (RefSeq) protein indeterminate-domain 2-like (A)	--	hypothetical protein CICLE_v10026051mg [Citrus clementina]	RecName: Full=Protein SENSITIVE TO PROTON RHIZOTOXICITY 1 {ECO:0000303|PubMed:17535918}; AltName: Full=Zinc finger protein STOP1 {ECO:0000303|PubMed:17535918};	SubName: Full=Uncharacterized protein {ECO:0000313|EMBL:ESR41456.1};	FOG: Zn-finger	GO:0005634,nucleus; GO:0003700,DNA-binding transcription factor activity; GO:0046872,metal ion binding; GO:0003676,nucleic acid binding; GO:0006355,regulation of transcription, DNA-templated; GO:0010447,response to acidic pH; GO:0010044,response to aluminum ion; GO:0006351,transcription, DNA-templated; GO:0140110,transcription regulator activity; GO:0003674,molecular_function; GO:0005488,binding;…	Zinc-finger double-stranded RNA-binding	C2H2	TF	C2H2
Cs1g01090	55	43	36	61	87	98	66	123	118	107	106	82	chr1	92611	96180	-	Cs1g01090	--	--	--	hypothetical protein CUMW_247780 [Citrus unshiu]	RecName: Full=SUN domain-containing protein 4 {ECO:0000305}; Short=AtSUN4 {ECO:0000303|PubMed:25217773};	SubName: Full=Uncharacterized protein {ECO:0000313|EMBL:GAY66318.1};	Uncharacterized conserved protein	GO:0005783,endoplasmic reticulum; GO:0005789,endoplasmic reticulum membrane; GO:0016021,integral component of membrane; GO:0005635,nuclear envelope; GO:0031965,nuclear membrane; GO:0043621,protein self-association; GO:0006997,nucleus organization; GO:0005515,protein binding; GO:0003674,molecular_function; GO:0005488,binding; GO:0006996,organelle organization; GO:0008150,biological_process; GO:000…	Muskelin N-terminus	--	--	--
Cs1g01100	1301	1185	1192	1425	1256	1477	1191	1206	1600	1301	1299	1253	chr1	101950	108816	+	Cs1g01100	--	K04733 interleukin-1 receptor-associated kinase 4 [EC:2.7.11.1] | (RefSeq) probable LRR receptor-like serine/threonine-protein kinase At5g63710 (A)	--	PREDICTED: probable LRR receptor-like serine/threonine-protein kinase At5g10290 [Citrus sinensis]	RecName: Full=Probable LRR receptor-like serine/threonine-protein kinase At5g10290; EC=2.7.11.1; Flags: Precursor;	SubName: Full=Uncharacterized protein {ECO:0000313|EMBL:KDO43190.1};	--	GO:0016021,integral component of membrane; GO:0005886,plasma membrane; GO:0005524,ATP binding; GO:0004675,transmembrane receptor protein serine/threonine kinase activity; GO:0007166,cell surface receptor signaling pathway; GO:0006468,protein phosphorylation; GO:0000166,nucleotide binding; GO:0003674,molecular_function; GO:0005488,binding; GO:0008144,drug binding; GO:0017076,purine nucleotide bind…	Phosphotransferase enzyme family	--	--	--
Cs1g01110	16	29	9	28	29	60	14	10	16	11	17	19	chr1	138288	138927	+	Cs1g01110	--	K01593 aromatic-L-amino-acid/L-tryptophan decarboxylase [EC:4.1.1.28 4.1.1.105] | (RefSeq) tyrosine decarboxylase 1-like (A)	ko00350: Tyrosine metabolism; ko00360: Phenylalanine metabolism; ko00380: Tryptophan metabolism; ko00901: Indole alkaloid biosynthesis; ko00950: Isoquinoline alkaloid biosynthesis; ko00965: Betalain biosynthesis; ko01100: Metabolic pathways; ko01110: Biosynthesis of secondary metabolites	PREDICTED: tyrosine/DOPA decarboxylase 3-like [Citrus sinensis]	RecName: Full=Tyrosine/DOPA decarboxylase 3; Includes: RecName: Full=DOPA decarboxylase; Short=DDC; EC=4.1.1.28; Includes: RecName: Full=Tyrosine decarboxylase; EC=4.1.1.25;	SubName: Full=Uncharacterized protein {ECO:0000313|EMBL:ESR41448.1};	Aromatic-L-amino-acid/L-histidine decarboxylase	GO:0004058,aromatic-L-amino-acid decarboxylase activity; GO:0030170,pyridoxal phosphate binding; GO:0004837,tyrosine decarboxylase activity; GO:0006520,cellular amino acid metabolic process; GO:0003674,molecular_function; GO:0003824,catalytic activity; GO:0016829,lyase activity; GO:0016830,carbon-carbon lyase activity; GO:0016831,carboxy-lyase activity; GO:0005488,binding; GO:0008144,drug binding…	Pyridoxal-dependent decarboxylase conserved domain	--	--	--
Cs1g01140	24	15	25	12	8	14	92	58	176	49	54	46	chr1	220212	225419	+	Cs1g01140	--	K19613 leucine-rich repeat protein SHOC2 | (RefSeq) putative disease resistance protein RGA4 (A)	--	PREDICTED: putative disease resistance protein RGA3 [Citrus sinensis]	RecName: Full=Putative disease resistance protein RGA3; AltName: Full=Blight resistance protein B149; AltName: Full=RGA1-blb;	SubName: Full=LRR and NB-ARC domains-containing disease resistance protein {ECO:0000313|EMBL:JAV45279.1}; Flags: Fragment;	Apoptotic ATPase	GO:0043531,ADP binding; GO:0005524,ATP binding; GO:0006952,defense response; GO:0000166,nucleotide binding; GO:0003674,molecular_function; GO:0005488,binding; GO:0017076,purine nucleotide binding; GO:0030554,adenyl nucleotide binding; GO:0032553,ribonucleotide binding; GO:0032555,purine ribonucleotide binding; GO:0032559,adenyl ribonucleotide binding; GO:0036094,small molecule binding; GO:0043167…	AAA ATPase domain	--	--	--
Cs1g01150	0	5	4	5	3	4	32	30	21	13	7	9	chr1	226136	227163	+	Cs1g01150	--	--	--	hypothetical protein CICLE_v10027618mg [Citrus clementina]	--	SubName: Full=Uncharacterized protein {ECO:0000313|EMBL:ESR41391.1};	--	--	--	--	--	--
Cs1g01160	27	16	35	28	18	53	9	12	23	14	18	9	chr1	229441	232877	+	Cs1g01160	--	K15078 structure-specific endonuclease subunit SLX1 [EC:3.6.1.-] | (RefSeq) putative disease resistance protein RGA3 (A)	--	PREDICTED: putative disease resistance protein RGA3 [Citrus sinensis]	RecName: Full=Putative disease resistance protein RGA3; AltName: Full=Blight resistance protein B149; AltName: Full=RGA1-blb;	SubName: Full=Uncharacterized protein {ECO:0000313|EMBL:KDO36760.1}; Flags: Fragment;	Apoptotic ATPase	GO:0043531,ADP binding; GO:0005524,ATP binding; GO:0006952,defense response; GO:0000166,nucleotide binding; GO:0003674,molecular_function; GO:0005488,binding; GO:0017076,purine nucleotide binding; GO:0030554,adenyl nucleotide binding; GO:0032553,ribonucleotide binding; GO:0032555,purine ribonucleotide binding; GO:0032559,adenyl ribonucleotide binding; GO:0036094,small molecule binding; GO:0043167…	Leucine Rich repeats (2 copies)	--	--	--
Cs1g01180	973	872	1144	476	396	623	2546	1677	2912	2447	2110	2092	chr1	267807	271459	+	Cs1g01180	--	K15078 structure-specific endonuclease subunit SLX1 [EC:3.6.1.-] | (RefSeq) putative disease resistance protein RGA3 isoform X1 (A)	--	PREDICTED: putative disease resistance protein RGA3 [Citrus sinensis]	RecName: Full=Putative disease resistance protein RGA3; AltName: Full=Blight resistance protein B149; AltName: Full=RGA1-blb;	SubName: Full=Uncharacterized protein {ECO:0000313|EMBL:KDO47040.1}; Flags: Fragment;	Apoptotic ATPase	GO:0043531,ADP binding; GO:0005524,ATP binding; GO:0006952,defense response; GO:0000166,nucleotide binding; GO:0003674,molecular_function; GO:0005488,binding; GO:0017076,purine nucleotide binding; GO:0030554,adenyl nucleotide binding; GO:0032553,ribonucleotide binding; GO:0032555,purine ribonucleotide binding; GO:0032559,adenyl ribonucleotide binding; GO:0036094,small molecule binding; GO:0043167…	AAA domain	--	--	--
Cs1g01190	67	65	61	119	105	184	133	213	156	96	122	105	chr1	287136	288731	-	Cs1g01190	--	--	--	hypothetical protein CICLE_v10026585mg [Citrus clementina]	RecName: Full=Protein MARD1 {ECO:0000303|PubMed:15159630}; AltName: Full=Mediator of ABA-regulated dormancy1 {ECO:0000303|PubMed:15159630}; AltName: Full=Senescence-associated protein SAG102 {ECO:0000303|PubMed:11402199};	SubName: Full=Uncharacterized protein {ECO:0000313|EMBL:GAY66589.1};	--	GO:0010494,cytoplasmic stress granule; GO:0000932,P-body; GO:0046872,metal ion binding; GO:0009737,response to abscisic acid; GO:0010162,seed dormancy process; GO:0003674,molecular_function; GO:0005488,binding; GO:0043167,ion binding; GO:0043169,cation binding; GO:0001101,response to acid chemical; GO:0008150,biological_process; GO:0009719,response to endogenous stimulus; GO:0009725,response to h…	zinc-finger of the FCS-type, C2-C2	--	--	--
Cs1g01210	13	13	13	9	14	21	17	15	23	25	34	27	chr1	301938	304541	-	Cs1g01210	--	K01210 glucan 1,3-beta-glucosidase [EC:3.2.1.58] | (RefSeq) probable glucan 1,3-beta-glucosidase A (A)	ko00500: Starch and sucrose metabolism; ko01100: Metabolic pathways	PREDICTED: probable glucan 1,3-beta-glucosidase A [Citrus sinensis]	--	SubName: Full=Uncharacterized protein {ECO:0000313|EMBL:ESR41394.1};	--	GO:0051015,actin filament binding; GO:0004553,hydrolase activity, hydrolyzing O-glycosyl compounds; GO:0007015,actin filament organization; GO:0005975,carbohydrate metabolic process; GO:0005515,protein binding; GO:0003674,molecular_function; GO:0003779,actin binding; GO:0005488,binding; GO:0008092,cytoskeletal protein binding; GO:0044877,protein-containing complex binding; GO:0003824,catalytic ac…	Beta-galactosidase	--	--	--
Cs1g01220	1376	1209	1361	1214	1345	1533	1403	2043	1769	2077	2429	2533	chr1	305496	308139	-	Cs1g01220	--	K01210 glucan 1,3-beta-glucosidase [EC:3.2.1.58] | (RefSeq) probable glucan 1,3-beta-glucosidase A (A)	ko00500: Starch and sucrose metabolism; ko01100: Metabolic pathways	hypothetical protein CUMW_249990 [Citrus unshiu]	--	SubName: Full=Uncharacterized protein {ECO:0000313|EMBL:GAY66592.1};	--	--	Beta-galactosidase	--	--	--
Cs1g01240	24	39	25	65	39	92	31	49	24	142	192	98	chr1	348052	349609	+	Cs1g01240	--	K03036 26S proteasome regulatory subunit N6 | (RefSeq) hypothetical protein (A)	ko03050: Proteasome	hypothetical protein CUMW_237500 [Citrus unshiu]	RecName: Full=Protein DOWNSTREAM OF FLC; Short=AtDFC; AltName: Full=Pollen allergen-like protein; Flags: Precursor;	SubName: Full=Uncharacterized protein {ECO:0000313|EMBL:GAY64950.1};	--	GO:0005615,extracellular space; GO:0005575,cellular_component; GO:0005576,extracellular region; GO:0044421,extracellular region part	Pollen proteins Ole e I like	--	--	--
Cs1g01260	139	250	251	362	250	357	202	313	189	604	616	554	chr1	361500	367663	+	Cs1g01260	--	K01834 2,3-bisphosphoglycerate-dependent phosphoglycerate mutase [EC:5.4.2.11] | (RefSeq) 2,3-bisphosphoglycerate-dependent phosphoglycerate mutase-like (A)	ko00010: Glycolysis / Gluconeogenesis; ko00260: Glycine, serine and threonine metabolism; ko01100: Metabolic pathways; ko01110: Biosynthesis of secondary metabolites; ko01200: Carbon metabolism; ko01230: Biosynthesis of amino acids	PREDICTED: 2,3-bisphosphoglycerate-dependent phosphoglycerate mutase-like [Citrus sinensis]	RecName: Full=Protein DOWNSTREAM OF FLC; Short=AtDFC; AltName: Full=Pollen allergen-like protein; Flags: Precursor;	SubName: Full=Uncharacterized protein {ECO:0000313|EMBL:ESR41399.1}; Flags: Fragment;	Phosphoglycerate mutase	GO:0005615,extracellular space; GO:0005575,cellular_component; GO:0005576,extracellular region; GO:0044421,extracellular region part	Pollen proteins Ole e I like	--	--	--
Cs1g01270	0	2	4	0	1	0	6	20	26	22	21	18	chr1	369002	374593	+	Cs1g01270	--	K20279 synaptojanin [EC:3.1.3.36] | (RefSeq) type I inositol polyphosphate 5-phosphatase 5 (A)	ko00562: Inositol phosphate metabolism; ko01100: Metabolic pathways; ko04070: Phosphatidylinositol signaling system	hypothetical protein CICLE_v10027060mg [Citrus clementina]	RecName: Full=Type I inositol polyphosphate 5-phosphatase 5 {ECO:0000305}; Short=At5PTase5 {ECO:0000305}; EC=3.1.3.- {ECO:0000305}; AltName: Full=Protein BRISTLED 1 {ECO:0000303|PubMed:11041890}; AltName: Full=Protein DEFORMED ROOT HAIRS 4 {ECO:0000303|PubMed:15863435};	SubName: Full=Uncharacterized protein {ECO:0000313|EMBL:ESR41400.1};	Inositol polyphosphate 5-phosphatase and related proteins	GO:0016787,hydrolase activity; GO:0009932,cell tip growth; GO:0046856,phosphatidylinositol dephosphorylation; GO:0010053,root epidermal cell differentiation; GO:0048765,root hair cell differentiation; GO:0048766,root hair initiation; GO:0003674,molecular_function; GO:0003824,catalytic activity; GO:0000902,cell morphogenesis; GO:0016049,cell growth; GO:0040007,growth; GO:0009653,anatomical structu…	Endonuclease/Exonuclease/phosphatase family	EIL	TF	EIL
Cs1g01280	84	55	44	159	93	170	26	49	32	53	63	45	chr1	381320	388820	+	Cs1g01280	--	K03029 26S proteasome regulatory subunit N10 | (RefSeq) 26S proteasome non-ATPase regulatory subunit 4 homolog (A)	ko03050: Proteasome	hypothetical protein CICLE_v10024974mg [Citrus clementina]	RecName: Full=Nitrate regulatory gene2 protein {ECO:0000303|PubMed:26744214}; Short=NRG2 protein {ECO:0000303|PubMed:26744214};	SubName: Full=Uncharacterized protein {ECO:0000313|EMBL:ESR41403.1};	--	GO:0005634,nucleus; GO:0071249,cellular response to nitrate; GO:0015706,nitrate transport; GO:0071705,nitrogen compound transport; GO:0006355,regulation of transcription, DNA-templated; GO:0010167,response to nitrate; GO:1901698,response to nitrogen compound; GO:0006351,transcription, DNA-templated; GO:0001101,response to acid chemical; GO:0008150,biological_process; GO:0009987,cellular process; …	Protein of unknown function (DUF630)	--	--	--
Cs1g01290	85	70	86	23	12	33	92	98	178	87	80	57	chr1	385007	390455	-	Cs1g01290	--	K00232 acyl-CoA oxidase [EC:1.3.3.6] | (RefSeq) hypothetical protein (A)	ko00071: Fatty acid degradation; ko00410: beta-Alanine metabolism; ko00592: alpha-Linolenic acid metabolism; ko00640: Propanoate metabolism; ko01040: Biosynthesis of unsaturated fatty acids; ko01100: Metabolic pathways; ko01110: Biosynthesis of secondary metabolites; ko01200: Carbon metabolism; ko01212: Fatty acid metabolism; ko04146: Peroxisome	hypothetical protein CICLE_v10025052mg [Citrus clementina]	RecName: Full=Acyl-coenzyme A oxidase 2, peroxisomal; Short=AOX 2; EC=1.3.3.6; AltName: Full=Long-chain acyl-CoA oxidase; Short=AtCX2; Flags: Precursor;	RecName: Full=Acyl-coenzyme A oxidase {ECO:0000256|PIRNR:PIRNR000168};	Pristanoyl-CoA/acyl-CoA oxidase	GO:0005777,peroxisome; GO:0003995,acyl-CoA dehydrogenase activity; GO:0003997,acyl-CoA oxidase activity; GO:0071949,FAD binding; GO:0050660,flavin adenine dinucleotide binding; GO:0006635,fatty acid beta-oxidation; GO:0033539,fatty acid beta-oxidation using acyl-CoA dehydrogenase; GO:0001676,long-chain fatty acid metabolic process; GO:0003674,molecular_function; GO:0003824,catalytic activity; GO:…	Acyl-CoA dehydrogenase, C-terminal domain	--	--	--
Cs1g01310	284	276	299	362	315	363	166	212	215	192	249	187	chr1	406602	408893	+	Cs1g01310	--	--	--	hypothetical protein CICLE_v10025982mg [Citrus clementina]	--	SubName: Full=Uncharacterized protein {ECO:0000313|EMBL:ESR41404.1};	--	--	--	--	--	--
Cs1g01320	2543	2509	2611	1896	1530	1959	1381	1832	1412	713	889	867	chr1	415970	418124	+	Cs1g01320	--	K09286 EREBP-like factor | (RefSeq) hypothetical protein (A)	--	hypothetical protein CICLE_v10025961mg [Citrus clementina]	RecName: Full=Ethylene-responsive transcription factor ERF060;	SubName: Full=Uncharacterized protein {ECO:0000313|EMBL:ESR41405.1};	--	GO:0005634,nucleus; GO:0003677,DNA binding; GO:0003700,DNA-binding transcription factor activity; GO:0009873,ethylene-activated signaling pathway; GO:0006351,transcription, DNA-templated; GO:0003674,molecular_function; GO:0003676,nucleic acid binding; GO:0005488,binding; GO:0097159,organic cyclic compound binding; GO:1901363,heterocyclic compound binding; GO:0140110,transcription regulator activi…	AP2 domain	AP2/ERF-ERF	TF	AP2/ERF->AP2/ERF-ERF
Cs1g01330	1113	1061	1071	810	792	976	318	445	397	275	391	342	chr1	464992	468137	+	Cs1g01330	--	K01087 trehalose 6-phosphate phosphatase [EC:3.1.3.12] | (RefSeq) probable trehalose-phosphate phosphatase J (A)	ko00500: Starch and sucrose metabolism; ko01100: Metabolic pathways; ko01110: Biosynthesis of secondary metabolites	PREDICTED: probable trehalose-phosphate phosphatase J isoform X1 [Citrus sinensis]	RecName: Full=Probable trehalose-phosphate phosphatase J; Short=AtTPPJ; EC=3.1.3.12; AltName: Full=Trehalose 6-phosphate phosphatase;	RecName: Full=Trehalose 6-phosphate phosphatase {ECO:0000256|RuleBase:RU361117}; EC=3.1.3.12 {ECO:0000256|RuleBase:RU361117};	Trehalose-6-phosphate synthase component TPS1 and related subunits	GO:0005730,nucleolus; GO:0005634,nucleus; GO:0004805,trehalose-phosphatase activity; GO:0046686,response to cadmium ion; GO:0005992,trehalose biosynthetic process; GO:0003674,molecular_function; GO:0003824,catalytic activity; GO:0016787,hydrolase activity; GO:0016788,hydrolase activity, acting on ester bonds; GO:0016791,phosphatase activity; GO:0019203,carbohydrate phosphatase activity; GO:004257…	Trehalose-phosphatase	--	--	--
Cs1g01370	3620	3568	3156	5451	5419	5319	1736	3803	3109	2697	3548	2044	chr1	497398	498625	+	Cs1g01370	--	--	--	PREDICTED: lipoxygenase homology domain-containing protein 1-like [Citrus sinensis]	RecName: Full=PLAT domain-containing protein 1 {ECO:0000305}; Short=AtPLAT1 {ECO:0000303|PubMed:25396746}; Short=PLAT domain protein 1 {ECO:0000303|PubMed:25396746}; Flags: Precursor;	SubName: Full=Uncharacterized protein {ECO:0000313|EMBL:ESR41409.1};	--	GO:0009507,chloroplast; GO:0009535,chloroplast thylakoid membrane; GO:0005783,endoplasmic reticulum; GO:0005886,plasma membrane; GO:0010287,plastoglobule; GO:0009579,thylakoid; GO:0005774,vacuolar membrane; GO:0005773,vacuole; GO:0040008,regulation of growth; GO:0009409,response to cold; GO:0009651,response to salt stress; GO:0009414,response to water deprivation; GO:0040007,growth; GO:0008150,bi…	Embryo-specific protein 3, (ATS3)	--	--	--
Cs1g01390	246	309	246	294	298	339	219	235	218	281	336	258	chr1	507807	511938	-	Cs1g01390	--	K07152 protein SCO1/2 | (RefSeq) hypothetical protein (A)	--	hypothetical protein CICLE_v10026221mg [Citrus clementina]	RecName: Full=Protein SCO1 homolog 2, mitochondrial; AltName: Full=Homolog of the copper chaperone SCO1 member 2; Short=HCC2; Flags: Precursor;	SubName: Full=Uncharacterized protein {ECO:0000313|EMBL:ESR41412.1};	Putative cytochrome C oxidase assembly protein	GO:0016021,integral component of membrane; GO:0005743,mitochondrial inner membrane; GO:0055070,copper ion homeostasis; GO:0008150,biological_process; GO:0042592,homeostatic process; GO:0050801,ion homeostasis; GO:0048878,chemical homeostasis; GO:0055065,metal ion homeostasis; GO:0055076,transition metal ion homeostasis; GO:0055080,cation homeostasis; GO:0065007,biological regulation; GO:0065008,r…	SCO1/SenC	--	--	--
Cs1g01410	202	216	245	172	148	197	227	301	247	151	169	154	chr1	530580	532837	+	Cs1g01410	--	--	--	hypothetical protein CICLE_v10025465mg [Citrus clementina]	--	SubName: Full=Uncharacterized protein {ECO:0000313|EMBL:ESR41414.1};	--	--	VQ motif	--	--	--
Cs1g01420	188	189	172	275	261	359	176	284	217	330	383	334	chr1	544468	546521	+	Cs1g01420	--	--	--	hypothetical protein CICLE_v10025435mg [Citrus clementina]	--	SubName: Full=Uncharacterized protein {ECO:0000313|EMBL:ESR41416.1};	Sugar transporter/spinster transmembrane protein	GO:0016021,integral component of membrane; GO:0055085,transmembrane transport; GO:0006810,transport; GO:0008150,biological_process; GO:0051179,localization; GO:0051234,establishment of localization; GO:0005575,cellular_component; GO:0016020,membrane; GO:0031224,intrinsic component of membrane; GO:0044425,membrane part	Organic Anion Transporter Polypeptide (OATP) family	--	--	--
Cs1g01460	3241	2908	2644	3754	3678	4047	3493	3186	4301	3859	4386	4223	chr1	630005	632082	+	Cs1g01460	--	--	--	hypothetical protein CICLE_v10027598mg [Citrus clementina]	--	SubName: Full=Uncharacterized protein {ECO:0000313|EMBL:ESR41419.1};	--	GO:0016021,integral component of membrane; GO:0005575,cellular_component; GO:0016020,membrane; GO:0031224,intrinsic component of membrane; GO:0044425,membrane part	--	--	--	--
Cs1g01500	276	240	195	455	378	435	204	235	303	372	443	323	chr1	653944	659222	+	Cs1g01500	--	K23002 RNA polymerase II-associated protein 3 | (RefSeq) tetratricopeptide repeat (TPR)-containing protein (A)	--	hypothetical protein CICLE_v10025180mg [Citrus clementina]	--	SubName: Full=Uncharacterized protein {ECO:0000313|EMBL:ESR41422.1};	--	--	Tetratricopeptide repeat	--	--	--
Cs1g01505	217	192	303	136	99	107	311	44	614	331	211	145	chr1	663293	665795	+	Cs1g01505	--	K05677 ATP-binding cassette, subfamily D (ALD), member 3 | (RefSeq) ABC transporter D family member 1 (A)	ko02010: ABC transporters; ko04146: Peroxisome	hypothetical protein CICLE_v10024720mg [Citrus clementina]	RecName: Full=ABC transporter D family member 1; Short=ABC transporter ABCD.1; Short=AtABCD1; EC=3.6.3.47; AltName: Full=Peroxisomal ABC transporter 1; Short=AtPXA1; AltName: Full=Protein ACETATE NON-UTILIZING 2; AltName: Full=Protein COMATOSE; AltName: Full=Protein PEROXISOME DEFECTIVE 3; Short=Ped3p;	SubName: Full=Uncharacterized protein {ECO:0000313|EMBL:ESR41423.1};	Long-chain acyl-CoA transporter, ABC superfamily (involved in peroxisome organization and biogenesis)	GO:0046861,glyoxysomal membrane; GO:0016021,integral component of membrane; GO:0005524,ATP binding; GO:0042626,ATPase activity, coupled to transmembrane movement of substances; GO:0005324,long-chain fatty acid transporter activity; GO:0016042,lipid catabolic process; GO:0000166,nucleotide binding; GO:0003674,molecular_function; GO:0005488,binding; GO:0008144,drug binding; GO:0017076,purine nucleo…	--	--	--	--
Cs1g01510	3880	3852	4178	3726	3493	4784	4175	3391	5616	3099	3287	2737	chr1	666403	675040	+	Cs1g01510	--	K05677 ATP-binding cassette, subfamily D (ALD), member 3 | (RefSeq) POPTRDRAFT_831368; hypothetical protein (A)	ko02010: ABC transporters; ko04146: Peroxisome	hypothetical protein CICLE_v10024720mg [Citrus clementina]	RecName: Full=ABC transporter D family member 1; Short=ABC transporter ABCD.1; Short=AtABCD1; EC=3.6.3.47; AltName: Full=Peroxisomal ABC transporter 1; Short=AtPXA1; AltName: Full=Protein ACETATE NON-UTILIZING 2; AltName: Full=Protein COMATOSE; AltName: Full=Protein PEROXISOME DEFECTIVE 3; Short=Ped3p;	SubName: Full=Uncharacterized protein {ECO:0000313|EMBL:ESR41425.1};	Long-chain acyl-CoA transporter, ABC superfamily (involved in peroxisome organization and biogenesis)	GO:0046861,glyoxysomal membrane; GO:0016021,integral component of membrane; GO:0005524,ATP binding; GO:0042626,ATPase activity, coupled to transmembrane movement of substances; GO:0005324,long-chain fatty acid transporter activity; GO:0016042,lipid catabolic process; GO:0000166,nucleotide binding; GO:0003674,molecular_function; GO:0005488,binding; GO:0008144,drug binding; GO:0017076,purine nucleo…	AAA domain	--	--	--
Cs1g01520	884	861	874	646	471	813	722	783	707	528	762	624	chr1	677474	678350	+	Cs1g01520	--	--	--	hypothetical protein CICLE_v10027277mg [Citrus clementina]	--	SubName: Full=Uncharacterized protein {ECO:0000313|EMBL:GAY69608.1};	--	--	C2 domain	--	--	--
Cs1g01530	1011	1028	987	1467	1542	1806	961	1329	978	1575	1832	1417	chr1	681912	685514	+	Cs1g01530	--	K21596 calmodulin-binding transcription activator | (RefSeq) calmodulin-binding transcription activator 3-like (A)	--	hypothetical protein CICLE_v10026169mg [Citrus clementina]	RecName: Full=DNA oxidative demethylase ALKBH2; EC=1.14.11.33; AltName: Full=Alkylated DNA repair protein alkB homolog 2; AltName: Full=Alpha-ketoglutarate-dependent dioxygenase alkB homolog 2;	SubName: Full=Uncharacterized protein {ECO:0000313|EMBL:ESR41427.1};	--	GO:0005634,nucleus; GO:0103053,1-ethyladenine demethylase activity; GO:0035514,DNA demethylase activity; GO:0046872,metal ion binding; GO:0006281,DNA repair; GO:0003674,molecular_function; GO:0003824,catalytic activity; GO:0016491,oxidoreductase activity; GO:0016705,oxidoreductase activity, acting on paired donors, with incorporation or reduction of molecular oxygen; GO:0016706,oxidoreductase act…	Protein of unknown function (DUF4057)	--	--	--
Cs1g01540	7842	8186	7842	12603	13547	16893	4193	5935	4840	3127	3263	3153	chr1	685821	688275	-	Cs1g01540	--	K17098 annexin D | (RefSeq) annexin D2 (A)	--	PREDICTED: annexin D2 [Citrus sinensis]	RecName: Full=Annexin D2; AltName: Full=AnnAt2;	RecName: Full=Annexin {ECO:0000256|RuleBase:RU003540};	Annexin	GO:0048046,apoplast; GO:0005829,cytosol; GO:0016020,membrane; GO:0005634,nucleus; GO:0009579,thylakoid; GO:0005509,calcium ion binding; GO:0005544,calcium-dependent phospholipid binding; GO:0015774,polysaccharide transport; GO:0009409,response to cold; GO:0009408,response to heat; GO:0009651,response to salt stress; GO:0009414,response to water deprivation; GO:0003674,molecular_function; GO:00054…	Bacterial Tetracyclin repressor, C-terminal domain	--	--	--
Cs1g01550	655	663	582	671	677	873	541	722	652	380	455	439	chr1	690900	695170	+	Cs1g01550	--	--	--	hypothetical protein CICLE_v10025897mg [Citrus clementina]	--	SubName: Full=Uncharacterized protein {ECO:0000313|EMBL:ESR41429.1};	Oxidation resistance protein	--	TLD	--	--	--
Cs1g01560	1193	1196	1089	1872	1710	2111	836	1102	1044	1792	2224	1662	chr1	695501	702477	-	Cs1g01560	--	K01953 asparagine synthase (glutamine-hydrolysing) [EC:6.3.5.4] | (RefSeq) hypothetical protein (A)	ko00250: Alanine, aspartate and glutamate metabolism; ko01100: Metabolic pathways; ko01110: Biosynthesis of secondary metabolites; ko01230: Biosynthesis of amino acids	hypothetical protein CICLE_v10025269mg [Citrus clementina]	RecName: Full=Asparagine synthetase [glutamine-hydrolyzing] 3; EC=6.3.5.4; AltName: Full=Glutamine-dependent asparagine synthetase 3;	SubName: Full=Uncharacterized protein {ECO:0000313|EMBL:ESR41430.1};	Asparagine synthase (glutamine-hydrolyzing)	GO:0005829,cytosol; GO:0004066,asparagine synthase (glutamine-hydrolyzing) activity; GO:0005524,ATP binding; GO:0042803,protein homodimerization activity; GO:0006541,glutamine metabolic process; GO:0070981,L-asparagine biosynthetic process; GO:0009646,response to absence of light; GO:0003674,molecular_function; GO:0003824,catalytic activity; GO:0016874,ligase activity; GO:0016879,ligase activity,…	Aluminium induced protein	--	--	--
Cs1g01570	811	807	777	1169	1036	1342	676	934	780	851	1033	875	chr1	712999	716902	+	Cs1g01570	--	K15272 solute carrier family 35 (UDP-sugar transporter), member A1/2/3 | (RefSeq) CMP-sialic acid transporter 5 (A)	--	PREDICTED: CMP-sialic acid transporter 5 [Citrus sinensis]	RecName: Full=CMP-sialic acid transporter 5; Short=CMP-SA-Tr 5; Short=CMP-Sia-Tr 5;	SubName: Full=Uncharacterized protein {ECO:0000313|EMBL:ESR41431.1};	Predicted UDP-galactose transporter	GO:0005783,endoplasmic reticulum; GO:0000139,Golgi membrane; GO:0016021,integral component of membrane; GO:0015136,sialic acid transmembrane transporter activity; GO:0005351,carbohydrate:proton symporter activity; GO:0005463,UDP-N-acetylgalactosamine transmembrane transporter activity; GO:1903857,negative regulation of cytokinin dehydrogenase activity; GO:1903070,negative regulation of ER-associa…	CRT-like, chloroquine-resistance transporter-like	--	--	--
Cs1g01580	333	321	317	491	470	490	233	295	297	324	377	217	chr1	722644	723603	+	Cs1g01580	--	K02892 large subunit ribosomal protein L23 | (RefSeq) uncharacterized LOC102620099 (A)	ko03010: Ribosome	PREDICTED: uncharacterized protein LOC102620099 [Citrus sinensis]	--	SubName: Full=Uncharacterized protein {ECO:0000313|EMBL:ESR41432.1};	Predicted mitochondrial ribosomal protein L23	GO:0005840,ribosome; GO:0003735,structural constituent of ribosome; GO:0006412,translation; GO:0003674,molecular_function; GO:0005198,structural molecule activity; GO:0008152,metabolic process; GO:0006518,peptide metabolic process; GO:0006807,nitrogen compound metabolic process; GO:0008150,biological_process; GO:0009058,biosynthetic process; GO:0009059,macromolecule biosynthetic process; GO:00099…	Ribosomal protein L23	--	--	--
Cs1g01600	824	913	885	793	819	1033	693	976	788	557	692	694	chr1	734724	736892	+	Cs1g01600	--	K07893 Ras-related protein Rab-6A | (RefSeq) hypothetical protein (A)	--	hypothetical protein CICLE_v10026499mg [Citrus clementina]	RecName: Full=Ras-related protein RABH1e; Short=AtRABH1e;	SubName: Full=Uncharacterized protein {ECO:0000313|EMBL:GAY59546.1};	GTPase Rab6/YPT6/Ryh1, small G protein superfamily	GO:0005829,cytosol; GO:0005794,Golgi apparatus; GO:0000139,Golgi membrane; GO:0005525,GTP binding; GO:0003924,GTPase activity; GO:0006891,intra-Golgi vesicle-mediated transport; GO:0015031,protein transport; GO:0042147,retrograde transport, endosome to Golgi; GO:0006890,retrograde vesicle-mediated transport, Golgi to ER; GO:0000166,nucleotide binding; GO:0001882,nucleoside binding; GO:0001883,pur…	Ferrous iron transport protein B	--	--	--
Cs1g01610	207	187	166	380	433	414	116	181	196	409	461	438	chr1	737666	740711	-	Cs1g01610	--	--	--	hypothetical protein CICLE_v10026269mg [Citrus clementina]	--	SubName: Full=Uncharacterized protein {ECO:0000313|EMBL:ESR41437.1};	--	GO:0016021,integral component of membrane; GO:0005575,cellular_component; GO:0016020,membrane; GO:0031224,intrinsic component of membrane; GO:0044425,membrane part	--	--	--	--
Cs1g01620	47	83	72	145	122	163	39	76	74	138	185	117	chr1	746034	750842	+	Cs1g01620	--	K14684 solute carrier family 25 (mitochondrial phosphate transporter), member 23/24/25/41 | (RefSeq) probable mitochondrial adenine nucleotide transporter BTL3 (A)	--	hypothetical protein CICLE_v10025648mg [Citrus clementina]	RecName: Full=Probable mitochondrial adenine nucleotide transporter BTL3; AltName: Full=Adenine nucleotide transporter BT1-like protein 3;	SubName: Full=Uncharacterized protein {ECO:0000313|EMBL:ESR41441.1};	Mitochondrial solute carrier protein	GO:0016021,integral component of membrane; GO:0005743,mitochondrial inner membrane; GO:0005739,mitochondrion; GO:0009536,plastid; GO:0022857,transmembrane transporter activity; GO:0006839,mitochondrial transport; GO:0003674,molecular_function; GO:0005215,transporter activity; GO:0006810,transport; GO:0008150,biological_process; GO:0051179,localization; GO:0051234,establishment of localization; GO…	Mitochondrial carrier protein	--	--	--
Cs1g01630	513	491	536	435	362	578	676	656	760	688	826	588	chr1	749891	755882	-	Cs1g01630	--	K08819 cyclin-dependent kinase 12/13 [EC:2.7.11.22 2.7.11.23] | (RefSeq) hypothetical protein (A)	--	hypothetical protein CICLE_v10025386mg [Citrus clementina]	RecName: Full=Cyclin-dependent kinase C-1; Short=CDKC;1; EC=2.7.11.22; EC=2.7.11.23;	SubName: Full=Uncharacterized protein {ECO:0000313|EMBL:GAY59542.1};	Cdc2-related protein kinase	GO:0005829,cytosol; GO:0005634,nucleus; GO:0005524,ATP binding; GO:0004693,cyclin-dependent protein serine/threonine kinase activity; GO:0016301,kinase activity; GO:0008353,RNA polymerase II CTD heptapeptide repeat kinase activity; GO:0048366,leaf development; GO:0006468,protein phosphorylation; GO:0009615,response to virus; GO:0000166,nucleotide binding; GO:0003674,molecular_function; GO:0005488…	Kinase-like	--	--	--
Cs1g01640	1429	1334	1449	1095	949	1188	2453	2174	2688	2008	1933	1942	chr1	757808	765206	+	Cs1g01640	--	K21596 calmodulin-binding transcription activator | (RefSeq) calmodulin-binding transcription activator 3 (A)	--	hypothetical protein CICLE_v10024764mg [Citrus clementina]	RecName: Full=Calmodulin-binding transcription activator 3 {ECO:0000303|PubMed:11925432}; Short=AtCAMTA3 {ECO:0000303|PubMed:11925432}; AltName: Full=Ethylene-induced calmodulin-binding protein 1 {ECO:0000303|PubMed:11162426}; Short=EICBP1 {ECO:0000303|PubMed:11162426}; AltName: Full=Ethylene-induced calmodulin-binding protein a {ECO:0000303|PubMed:11782485}; Short=EICBP.a {ECO:0000303|PubMed:117…	SubName: Full=Uncharacterized protein {ECO:0000313|EMBL:ESR41444.1};	Uncharacterized conserved protein, contains IPT/TIG domain	GO:0005634,nucleus; GO:0005516,calmodulin binding; GO:0003700,DNA-binding transcription factor activity; GO:0043565,sequence-specific DNA binding; GO:0001077,proximal promoter DNA-binding transcription activator activity, RNA polymerase II-specific; GO:0070417,cellular response to cold; GO:0042742,defense response to bacterium; GO:0050832,defense response to fungus; GO:0010150,leaf senescence; GO…	Ankyrin repeat	CAMTA	TF	CAMTA
Cs1g01650	872	892	852	710	752	954	838	925	926	498	625	570	chr1	765421	770493	-	Cs1g01650	--	K11842 ubiquitin carboxyl-terminal hydrolase 12/46 [EC:3.4.19.12] | (RefSeq) hypothetical protein (A)	--	hypothetical protein CICLE_v10025895mg [Citrus clementina]	RecName: Full=Ubiquitin carboxyl-terminal hydrolase 3; EC=3.4.19.12; AltName: Full=Deubiquitinating enzyme 3; Short=AtUBP3; AltName: Full=Ubiquitin thioesterase 3; AltName: Full=Ubiquitin-specific-processing protease 3;	SubName: Full=Uncharacterized protein {ECO:0000313|EMBL:GAY59538.1};	Ubiquitin-specific protease	GO:0005634,nucleus; GO:0036459,thiol-dependent ubiquitinyl hydrolase activity; GO:0016579,protein deubiquitination; GO:0006511,ubiquitin-dependent protein catabolic process; GO:0003674,molecular_function; GO:0003824,catalytic activity; GO:0008234,cysteine-type peptidase activity; GO:0008233,peptidase activity; GO:0070011,peptidase activity, acting on L-amino acid peptides; GO:0016787,hydrolase ac…	Ubiquitin carboxyl-terminal hydrolase	--	--	--
Cs1g01660	348	286	257	341	352	502	181	359	243	197	263	236	chr1	771364	773428	+	Cs1g01660	--	K02904 large subunit ribosomal protein L29 | (RefSeq) hypothetical protein (A)	ko03010: Ribosome	hypothetical protein CICLE_v10026623mg [Citrus clementina]	RecName: Full=50S ribosomal protein L29, chloroplastic; AltName: Full=CL29; Flags: Precursor;	SubName: Full=Uncharacterized protein {ECO:0000313|EMBL:ESR41446.1};	60S ribosomal protein L35	GO:0009507,chloroplast; GO:0009941,chloroplast envelope; GO:0009570,chloroplast stroma; GO:0009295,nucleoid; GO:0005840,ribosome; GO:0003735,structural constituent of ribosome; GO:0006412,translation; GO:0003674,molecular_function; GO:0005198,structural molecule activity; GO:0008152,metabolic process; GO:0006518,peptide metabolic process; GO:0006807,nitrogen compound metabolic process; GO:0008150…	Ribosomal L29 protein	--	--	--
Cs1g01670	168	128	118	105	111	137	81	180	128	116	119	123	chr1	785956	787334	+	Cs1g01670	--	K09422 transcription factor MYB, plant | (RefSeq) hypothetical protein (A)	--	hypothetical protein CICLE_v10026023mg [Citrus clementina]	RecName: Full=Transcription factor MYB93 {ECO:0000303|PubMed:11597504}; AltName: Full=Myb-related protein 93 {ECO:0000303|PubMed:11597504}; Short=AtMYB93 {ECO:0000303|PubMed:11597504};	SubName: Full=Uncharacterized protein {ECO:0000313|EMBL:ESR41447.1};	Transcription factor, Myb superfamily	GO:0005737,cytoplasm; GO:0005634,nucleus; GO:0003700,DNA-binding transcription factor activity; GO:0000981,DNA-binding transcription factor activity, RNA polymerase II-specific; GO:0043565,sequence-specific DNA binding; GO:0001135,RNA polymerase II transcription regulator recruiting activity; GO:0044212,transcription regulatory region DNA binding; GO:0030154,cell differentiation; GO:0071365,cellu…	SLIDE	MYB	TF	MYB->MYB
Cs1g01700	2462	2253	1972	4577	3982	5429	2045	3028	2877	3512	3909	3184	chr1	840490	843927	-	Cs1g01700	--	K01858 myo-inositol-1-phosphate synthase [EC:5.5.1.4] | (RefSeq) hypothetical protein (A)	ko00562: Inositol phosphate metabolism; ko01100: Metabolic pathways; ko01110: Biosynthesis of secondary metabolites	hypothetical protein CICLE_v10025400mg [Citrus clementina]	RecName: Full=Inositol-3-phosphate synthase; Short=MIP synthase; EC=5.5.1.4; AltName: Full=Myo-inositol 1-phosphate synthase; Short=IPS; Short=MI-1-P synthase;	SubName: Full=Uncharacterized protein {ECO:0000313|EMBL:ESR41389.1};	Myo-inositol-1-phosphate synthase	GO:0005737,cytoplasm; GO:0004512,inositol-3-phosphate synthase activity; GO:0006021,inositol biosynthetic process; GO:0008654,phospholipid biosynthetic process; GO:0003674,molecular_function; GO:0003824,catalytic activity; GO:0016853,isomerase activity; GO:0016872,intramolecular lyase activity; GO:0008152,metabolic process; GO:0005975,carbohydrate metabolic process; GO:0006020,inositol metabolic …	Myo-inositol-1-phosphate synthase	--	--	--
Cs1g01730	123	96	132	58	70	110	468	403	415	185	218	189	chr1	882972	887057	+	Cs1g01730	--	K17469 sulfate transporter 2, low-affinity | (RefSeq) hypothetical protein (A)	--	hypothetical protein CICLE_v10025101mg [Citrus clementina]	RecName: Full=Sulfate transporter 2.1; AltName: Full=AST68;	SubName: Full=Uncharacterized protein {ECO:0000313|EMBL:ESR41387.1};	Sulfate/bicarbonate/oxalate exchanger SAT-1 and related transporters (SLC26 family)	GO:0005887,integral component of plasma membrane; GO:0008271,secondary active sulfate transmembrane transporter activity; GO:0015116,sulfate transmembrane transporter activity; GO:0015293,symporter activity; GO:1902358,sulfate transmembrane transport; GO:0003674,molecular_function; GO:0005215,transporter activity; GO:0022857,transmembrane transporter activity; GO:0015291,secondary active transmem…	STAS domain	--	--	--
Cs1g01750	12	28	30	64	37	48	15	12	12	21	11	27	chr1	900754	902891	-	Cs1g01750	--	--	--	hypothetical protein CICLE_v10026247mg [Citrus clementina]	RecName: Full=Protein NEN4 {ECO:0000303|PubMed:25081480}; AltName: Full=NAC45/NAC86-dependent exonuclease-domain protein 4 {ECO:0000303|PubMed:25081480}; EC=3.1.11.-;	SubName: Full=Uncharacterized protein {ECO:0000313|EMBL:ESR41386.1};	--	GO:0005634,nucleus; GO:0008408,3'-5' exonuclease activity; GO:0046872,metal ion binding; GO:0003676,nucleic acid binding; GO:0003674,molecular_function; GO:0003824,catalytic activity; GO:0004518,nuclease activity; GO:0004527,exonuclease activity; GO:0016787,hydrolase activity; GO:0016788,hydrolase activity, acting on ester bonds; GO:0005488,binding; GO:0043167,ion binding; GO:0043169,cation bindi…	Exonuclease	--	--	--
Cs1g01760	2587	2239	2201	2574	2709	3294	2055	2079	2258	1707	1726	1464	chr1	903643	908703	-	Cs1g01760	--	K15849 bifunctional aspartate aminotransferase and glutamate/aspartate-prephenate aminotransferase [EC:2.6.1.1 2.6.1.78 2.6.1.79] | (RefSeq) bifunctional aspartate aminotransferase and glutamate/aspartate-prephenate aminotransferase (A)	ko00350: Tyrosine metabolism; ko00360: Phenylalanine metabolism; ko00400: Phenylalanine, tyrosine and tryptophan biosynthesis; ko00950: Isoquinoline alkaloid biosynthesis; ko00960: Tropane, piperidine and pyridine alkaloid biosynthesis; ko01100: Metabolic pathways; ko01110: Biosynthesis of secondary metabolites; ko01230: Biosynthesis of amino acids	PREDICTED: bifunctional aspartate aminotransferase and glutamate/aspartate-prephenate aminotransferase isoform X1 [Citrus sinensis]	RecName: Full=Bifunctional aspartate aminotransferase and glutamate/aspartate-prephenate aminotransferase; Short=PhPPA-AT; EC=2.6.1.1; EC=2.6.1.78; EC=2.6.1.79; Flags: Precursor;	SubName: Full=Uncharacterized protein {ECO:0000313|EMBL:ESR41384.1};	Kynurenine aminotransferase, glutamine transaminase K	GO:0009507,chloroplast; GO:0033853,aspartate-prephenate aminotransferase activity; GO:0033854,glutamate-prephenate aminotransferase activity; GO:0042802,identical protein binding; GO:0004069,L-aspartate:2-oxoglutarate aminotransferase activity; GO:0080130,L-phenylalanine:2-oxoglutarate aminotransferase activity; GO:0030170,pyridoxal phosphate binding; GO:0009095,aromatic amino acid family biosynt…	Aminotransferase class-V	--	--	--
Cs1g01770	592	611	654	660	686	815	491	474	592	473	556	510	chr1	910882	914736	-	Cs1g01770	--	K20309 trafficking protein particle complex subunit 12 | (RefSeq) hypothetical protein (A)	--	hypothetical protein CICLE_v10025891mg [Citrus clementina]	--	SubName: Full=Uncharacterized protein {ECO:0000313|EMBL:GAY62244.1};	Uncharacterized conserved protein	--	Tetratricopeptide repeat	--	--	--
Cs1g01790	783	737	696	675	625	856	639	875	728	439	612	553	chr1	933525	940431	+	Cs1g01790	--	K13099 CD2 antigen cytoplasmic tail-binding protein 2 | (RefSeq) CD2 antigen cytoplasmic tail-binding protein 2 homolog (A)	--	PREDICTED: CD2 antigen cytoplasmic tail-binding protein 2 homolog [Citrus sinensis]	--	SubName: Full=Uncharacterized protein {ECO:0000313|EMBL:ESR41381.1};	Uncharacterized protein involved in protein-protein interaction, contains polyproline-binding GYF domain	--	OCRE domain	--	--	--
Cs1g01800	11929	11171	11265	7571	6970	9394	13356	14867	16572	19202	19678	20299	chr1	944456	947373	+	Cs1g01800	--	K00423 L-ascorbate oxidase [EC:1.10.3.3] | (RefSeq) L-ascorbate oxidase-like (A)	ko00053: Ascorbate and aldarate metabolism; ko01100: Metabolic pathways	hypothetical protein CICLE_v10025235mg [Citrus clementina]	RecName: Full=L-ascorbate oxidase; Short=ASO; Short=Ascorbase; EC=1.10.3.3; Flags: Precursor;	SubName: Full=Uncharacterized protein {ECO:0000313|EMBL:ESR41378.1};	Multicopper oxidases	GO:0005576,extracellular region; GO:0005507,copper ion binding; GO:0008447,L-ascorbate oxidase activity; GO:0003674,molecular_function; GO:0005488,binding; GO:0046872,metal ion binding; GO:0043167,ion binding; GO:0043169,cation binding; GO:0046914,transition metal ion binding; GO:0003824,catalytic activity; GO:0016491,oxidoreductase activity; GO:0016682,oxidoreductase activity, acting on diphenol…	Multicopper oxidase	--	--	--
Cs1g01840	47	59	81	63	59	121	67	91	73	62	111	75	chr1	1010670	1011765	-	Cs1g01840	--	K01802 peptidylprolyl isomerase [EC:5.2.1.8] | (RefSeq) hypothetical protein (A)	--	PREDICTED: putative uncharacterized protein DDB_G0271606 [Citrus sinensis]	--	SubName: Full=Uncharacterized protein {ECO:0000313|EMBL:ESR46187.1};	--	--	--	--	--	--
Cs1g01860	2141	2482	2480	2077	1889	3007	1585	1941	1904	3923	5326	4571	chr1	1018552	1019934	-	Cs1g01860	--	K10752 histone-binding protein RBBP4 | (RefSeq) heavy metal-associated isoprenylated plant protein 26-like (A)	--	hypothetical protein CICLE_v10026695mg [Citrus clementina]	RecName: Full=Heavy metal-associated isoprenylated plant protein 23 {ECO:0000303|PubMed:21072340, ECO:0000303|PubMed:23368984}; Short=AtHIP23 {ECO:0000303|PubMed:21072340, ECO:0000303|PubMed:23368984}; Flags: Precursor;	SubName: Full=Uncharacterized protein {ECO:0000313|EMBL:ESR41373.1};	Copper chaperone	GO:0005737,cytoplasm; GO:0046914,transition metal ion binding; GO:0046916,cellular transition metal ion homeostasis; GO:0030001,metal ion transport; GO:0003674,molecular_function; GO:0005488,binding; GO:0046872,metal ion binding; GO:0043167,ion binding; GO:0043169,cation binding; GO:0006873,cellular ion homeostasis; GO:0006875,cellular metal ion homeostasis; GO:0008150,biological_process; GO:0009…	Heavy-metal-associated domain	--	--	--
Cs1g01880	77	63	86	42	42	34	92	48	174	99	88	92	chr1	1037606	1040644	-	Cs1g01880	--	K19613 leucine-rich repeat protein SHOC2 | (RefSeq) putative disease resistance protein RGA3 (A)	--	PREDICTED: putative disease resistance protein RGA3 isoform X1 [Citrus sinensis]	RecName: Full=Disease resistance protein RGA2; AltName: Full=Blight resistance protein RPI; AltName: Full=RGA2-blb;	SubName: Full=Uncharacterized protein {ECO:0000313|EMBL:KDO36240.1}; Flags: Fragment;	Apoptotic ATPase	GO:0043531,ADP binding; GO:0005524,ATP binding; GO:0006952,defense response; GO:0000166,nucleotide binding; GO:0003674,molecular_function; GO:0005488,binding; GO:0017076,purine nucleotide binding; GO:0030554,adenyl nucleotide binding; GO:0032553,ribonucleotide binding; GO:0032555,purine ribonucleotide binding; GO:0032559,adenyl ribonucleotide binding; GO:0036094,small molecule binding; GO:0043167…	AAA ATPase domain	--	--	--
Cs1g01890	195	203	348	161	89	175	471	140	669	336	268	253	chr1	1090455	1093310	+	Cs1g01890	--	K19613 leucine-rich repeat protein SHOC2 | (RefSeq) putative disease resistance protein RGA3 (A)	--	PREDICTED: putative disease resistance protein RGA3 [Citrus sinensis]	RecName: Full=Putative disease resistance protein RGA3; AltName: Full=Blight resistance protein B149; AltName: Full=RGA1-blb;	SubName: Full=Uncharacterized protein {ECO:0000313|EMBL:KDO36240.1}; Flags: Fragment;	Apoptotic ATPase	GO:0043531,ADP binding; GO:0005524,ATP binding; GO:0006952,defense response; GO:0000166,nucleotide binding; GO:0003674,molecular_function; GO:0005488,binding; GO:0017076,purine nucleotide binding; GO:0030554,adenyl nucleotide binding; GO:0032553,ribonucleotide binding; GO:0032555,purine ribonucleotide binding; GO:0032559,adenyl ribonucleotide binding; GO:0036094,small molecule binding; GO:0043167…	AAA domain	--	--	--
Cs1g01910	60	53	55	91	82	120	111	131	82	75	116	85	chr1	1117125	1122338	-	Cs1g01910	--	K01381 saccharopepsin [EC:3.4.23.25] | (RefSeq) aspartic proteinase-like protein 1 (A)	--	PREDICTED: aspartic proteinase-like protein 1 isoform X1 [Citrus sinensis]	RecName: Full=Aspartic proteinase-like protein 1; EC=3.4.23.-; Flags: Precursor;	SubName: Full=Uncharacterized protein {ECO:0000313|EMBL:ESR41371.1};	Aspartyl protease	GO:0031225,anchored component of membrane; GO:0046658,anchored component of plasma membrane; GO:0004190,aspartic-type endopeptidase activity; GO:0030163,protein catabolic process; GO:0006508,proteolysis; GO:0003674,molecular_function; GO:0003824,catalytic activity; GO:0004175,endopeptidase activity; GO:0008233,peptidase activity; GO:0070011,peptidase activity, acting on L-amino acid peptides; GO:…	Xylanase inhibitor C-terminal	--	--	--
Cs1g01920	2974	2833	2939	3723	3100	4094	2770	2265	3767	4304	3938	3384	chr1	1123595	1134519	-	Cs1g01920	--	K08332 vacuolar protein 8 | (RefSeq) U-box domain-containing protein 12-like (A)	--	hypothetical protein CICLE_v10024684mg [Citrus clementina]	RecName: Full=Protein CELLULOSE SYNTHASE INTERACTIVE 1 {ECO:0000303|PubMed:20616083}; AltName: Full=Protein POM-POM 2 {ECO:0000303|PubMed:7743935};	SubName: Full=Uncharacterized protein {ECO:0000313|EMBL:ESR41370.1};	FOG: Armadillo/beta-catenin-like repeats	GO:0010330,cellulose synthase complex; GO:0055028,cortical microtubule; GO:0005737,cytoplasm; GO:0009898,cytoplasmic side of plasma membrane; GO:0005794,Golgi apparatus; GO:0036449,microtubule minus-end; GO:0005634,nucleus; GO:0005886,plasma membrane; GO:0009506,plasmodesma; GO:0008017,microtubule binding; GO:0051211,anisotropic cell growth; GO:0009901,anther dehiscence; GO:0030244,cellulose bios…	V-ATPase subunit H	--	--	--
Cs1g01930	148	146	142	122	129	159	192	173	209	117	129	127	chr1	1140196	1144860	+	Cs1g01930	--	K13141 integrator complex subunit 4 | (RefSeq) hypothetical protein (A)	--	hypothetical protein CICLE_v10024812mg [Citrus clementina]	RecName: Full=Protein SIEL {ECO:0000303|PubMed:21924907}; AltName: Full=Protein SHORT-ROOT INTERACTING EMBRYONIC LETHAL {ECO:0000303|PubMed:21924907};	SubName: Full=Uncharacterized protein {ECO:0000313|EMBL:ESR41369.1};	Uncharacterized conserved protein	GO:0005938,cell cortex; GO:0005768,endosome; GO:0005634,nucleus; GO:0010496,intercellular transport; GO:0090057,root radial pattern formation; GO:0034472,snRNA 3'-end processing; GO:0006810,transport; GO:0008150,biological_process; GO:0009987,cellular process; GO:0051179,localization; GO:0051234,establishment of localization; GO:0003002,regionalization; GO:0007275,multicellular organism developme…	HEAT repeats	--	--	--
Cs1g01940	577	545	624	724	623	750	614	608	660	738	741	680	chr1	1145532	1151239	-	Cs1g01940	--	K17785 mitofilin | (RefSeq) caldesmon (A)	--	PREDICTED: caldesmon isoform X2 [Citrus sinensis]	--	SubName: Full=Uncharacterized protein {ECO:0000313|EMBL:KDO43738.1};	--	GO:0016021,integral component of membrane; GO:0005743,mitochondrial inner membrane; GO:0005575,cellular_component; GO:0016020,membrane; GO:0031224,intrinsic component of membrane; GO:0044425,membrane part; GO:0005622,intracellular; GO:0005739,mitochondrion; GO:0005623,cell; GO:0005737,cytoplasm; GO:0005740,mitochondrial envelope; GO:0043231,intracellular membrane-bounded organelle; GO:0019866,org…	Mitochondrial inner membrane protein	--	--	--
Cs1g01950	294	306	291	477	324	457	240	242	327	412	432	327	chr1	1152025	1164236	+	Cs1g01950	--	K03002 DNA-directed RNA polymerase I subunit RPA2 [EC:2.7.7.6] | (RefSeq) DNA-directed RNA polymerase I subunit 2 (A)	ko03020: RNA polymerase	PREDICTED: DNA-directed RNA polymerase I subunit 2 isoform X1 [Citrus sinensis]	RecName: Full=DNA-directed RNA polymerase I subunit 2 {ECO:0000305}; AltName: Full=DNA-directed RNA polymerase I subunit RPA2 {ECO:0000305}; Short=DNA polymerase I subunit A2 {ECO:0000305}; EC=2.7.7.6 {ECO:0000305}; AltName: Full=Nuclear RNA polymerase A2 {ECO:0000312|EMBL:AEE31152.1};	SubName: Full=Uncharacterized protein {ECO:0000313|EMBL:GAY64509.1};	RNA polymerase I, second largest subunit	GO:0005829,cytosol; GO:0005736,RNA polymerase I complex; GO:0003677,DNA binding; GO:0003899,DNA-directed 5'-3' RNA polymerase activity; GO:0046872,metal ion binding; GO:0032549,ribonucleoside binding; GO:0009561,megagametogenesis; GO:0042254,ribosome biogenesis; GO:0006360,transcription by RNA polymerase I; GO:0003674,molecular_function; GO:0003676,nucleic acid binding; GO:0005488,binding; GO:009…	RNA polymerase Rpb2, domain 2	--	--	--
Cs1g01960	254	263	252	290	279	403	210	259	276	255	293	219	chr1	1164757	1167790	+	Cs1g01960	--	K09140 pre-rRNA-processing protein TSR3 | (RefSeq) ribosome biogenesis protein TSR3 homolog (A)	--	hypothetical protein CISIN_1g039464mg [Citrus sinensis]	--	SubName: Full=Uncharacterized protein {ECO:0000313|EMBL:KDO43727.1};	Uncharacterized conserved protein	--	Ribosome biogenesis protein, C-terminal	--	--	--
Cs1g01970	3440	3369	3720	3183	2826	3958	4166	3858	4684	3470	3674	3403	chr1	1169262	1174133	+	Cs1g01970	--	K12875 apoptotic chromatin condensation inducer in the nucleus | (RefSeq) hypothetical protein (A)	ko03013: RNA transport; ko03015: mRNA surveillance pathway; ko03040: Spliceosome	hypothetical protein CICLE_v10025009mg [Citrus clementina]	--	SubName: Full=Uncharacterized protein {ECO:0000313|EMBL:ESR41364.1};	Acinus (induces apoptotic chromatin condensation)	GO:0003676,nucleic acid binding; GO:0003674,molecular_function; GO:0005488,binding; GO:0097159,organic cyclic compound binding; GO:1901363,heterocyclic compound binding	SAP domain	--	--	--
Cs1g01980	3031	2817	2569	4190	4463	5756	2111	3030	2120	2696	3580	3303	chr1	1176751	1178694	+	Cs1g01980	--	K02908 large subunit ribosomal protein L30e | (RefSeq) hypothetical protein (A)	ko03010: Ribosome	hypothetical protein CICLE_v10026806mg [Citrus clementina]	RecName: Full=60S ribosomal protein L30;	SubName: Full=Uncharacterized protein {ECO:0000313|EMBL:KDO43724.1};	60S ribosomal protein L30	GO:0005840,ribosome; GO:0003735,structural constituent of ribosome; GO:0006412,translation; GO:0003674,molecular_function; GO:0005198,structural molecule activity; GO:0008152,metabolic process; GO:0006518,peptide metabolic process; GO:0006807,nitrogen compound metabolic process; GO:0008150,biological_process; GO:0009058,biosynthetic process; GO:0009059,macromolecule biosynthetic process; GO:00099…	Haloacid dehalogenase-like hydrolase	--	--	--
Cs1g01990	913	965	950	887	877	1160	774	1207	874	741	871	703	chr1	1186232	1187952	+	Cs1g01990	--	K00799 glutathione S-transferase [EC:2.5.1.18] | (RefSeq) glutathione S-transferase F11-like isoform X1 (A)	ko00480: Glutathione metabolism; ko01100: Metabolic pathways	hypothetical protein CICLE_v10027142mg [Citrus clementina]	RecName: Full=Vesicle transport protein GOT1 {ECO:0000303|PubMed:25900983}; AltName: Full=Golgi transport 1 {ECO:0000303|PubMed:25900983};	SubName: Full=Uncharacterized protein {ECO:0000313|EMBL:ESR41359.1};	Ferric reductase-like proteins	GO:0000139,Golgi membrane; GO:0016021,integral component of membrane; GO:0016192,vesicle-mediated transport; GO:0006810,transport; GO:0008150,biological_process; GO:0051179,localization; GO:0051234,establishment of localization; GO:0005622,intracellular; GO:0005575,cellular_component; GO:0016020,membrane; GO:0005623,cell; GO:0005737,cytoplasm; GO:0043231,intracellular membrane-bounded organelle; …	Got1/Sft2-like family	--	--	--
Cs1g02000	211	191	256	158	145	194	222	198	276	188	193	203	chr1	1191117	1194936	+	Cs1g02000	--	K15559 regulator of Ty1 transposition protein 103 | (RefSeq) hypothetical protein (A)	--	hypothetical protein CICLE_v10027075mg [Citrus clementina]	--	SubName: Full=Uncharacterized protein {ECO:0000313|EMBL:ESR41358.1};	Regulator of nuclear mRNA	--	RNA polymerase II-binding domain.	--	--	--
Cs1g02010	517	419	491	430	413	653	470	646	484	390	482	441	chr1	1193975	1198441	-	Cs1g02010	--	K06123 1-acylglycerone phosphate reductase [EC:1.1.1.101] | (RefSeq) hypothetical protein (A)	ko00564: Glycerophospholipid metabolism; ko00565: Ether lipid metabolism; ko01100: Metabolic pathways	PREDICTED: uncharacterized oxidoreductase SSP0419 [Citrus sinensis]	RecName: Full=11-beta-hydroxysteroid dehydrogenase 1B; EC=1.1.1.146; AltName: Full=17-beta-hydroxysteroid dehydrogenase 1B; EC=1.1.1.-; AltName: Full=Hydroxysteroid dehydrogenase 1; Short=AtHSD1;	SubName: Full=Uncharacterized protein {ECO:0000313|EMBL:ESR41357.1};	1-Acyl dihydroxyacetone phosphate reductase and related dehydrogenases	GO:0016021,integral component of membrane; GO:0005811,lipid droplet; GO:0070524,11-beta-hydroxysteroid dehydrogenase (NADP+) activity; GO:0006694,steroid biosynthetic process; GO:0003674,molecular_function; GO:0003824,catalytic activity; GO:0016491,oxidoreductase activity; GO:0016229,steroid dehydrogenase activity; GO:0016614,oxidoreductase activity, acting on CH-OH group of donors; GO:0016616,ox…	GDP-mannose 4,6 dehydratase	--	--	--
Cs1g02030	305	271	320	95	72	110	241	157	344	304	376	320	chr1	1215913	1219193	+	Cs1g02030	--	K20181 vacuolar protein sorting-associated protein 18 | (RefSeq) vacuolar sorting-associated-like protein (A)	--	hypothetical protein CICLE_v10027283mg, partial [Citrus clementina]	RecName: Full=Probable LRR receptor-like serine/threonine-protein kinase At3g47570; EC=2.7.11.1; Flags: Precursor;	SubName: Full=Uncharacterized protein {ECO:0000313|EMBL:ESR41356.1}; Flags: Fragment;	--	GO:0016021,integral component of membrane; GO:0005886,plasma membrane; GO:0005524,ATP binding; GO:0004674,protein serine/threonine kinase activity; GO:0000166,nucleotide binding; GO:0003674,molecular_function; GO:0005488,binding; GO:0008144,drug binding; GO:0017076,purine nucleotide binding; GO:0030554,adenyl nucleotide binding; GO:0032553,ribonucleotide binding; GO:0032555,purine ribonucleotide …	Leucine rich repeat N-terminal domain	--	--	--
Cs1g02050	43	46	41	28	19	45	70	181	116	45	60	64	chr1	1243035	1243678	-	Cs1g02050	--	--	--	hypothetical protein POPTR_0005s08290g [Populus trichocarpa]	--	SubName: Full=Uncharacterized protein {ECO:0000313|EMBL:EEE94112.1};	--	--	Putative nuclear localisation signal	--	--	--
Cs1g02065	100	87	76	73	101	83	91	157	108	103	120	106	chr1	1266527	1268137	+	Cs1g02065	--	--	--	--	--	--	--	--	--	--	--	--
Cs1g02080	23	24	26	15	27	30	13	47	21	19	27	26	chr1	1298441	1299424	-	Cs1g02080	--	K06123 1-acylglycerone phosphate reductase [EC:1.1.1.101] | (RefSeq) hypothetical protein (A)	ko00564: Glycerophospholipid metabolism; ko00565: Ether lipid metabolism; ko01100: Metabolic pathways	hypothetical protein CICLE_v10026696mg [Citrus clementina]	--	SubName: Full=Uncharacterized protein {ECO:0000313|EMBL:ESR41354.1};	1-Acyl dihydroxyacetone phosphate reductase and related dehydrogenases	--	Enoyl-(Acyl carrier protein) reductase	--	--	--
Cs1g02090	62	48	65	19	15	20	55	42	80	94	87	50	chr1	1316511	1319364	+	Cs1g02090	--	K13428 LRR receptor-like serine/threonine-protein kinase EFR [EC:2.7.11.1] | (RefSeq) LRR receptor-like serine/threonine-protein kinase EFR (A)	ko04626: Plant-pathogen interaction	PREDICTED: LRR receptor-like serine/threonine-protein kinase EFR [Citrus sinensis]	RecName: Full=Probable LRR receptor-like serine/threonine-protein kinase At3g47570; EC=2.7.11.1; Flags: Precursor;	SubName: Full=Uncharacterized protein {ECO:0000313|EMBL:ESR41356.1}; Flags: Fragment;	--	GO:0016021,integral component of membrane; GO:0005886,plasma membrane; GO:0005524,ATP binding; GO:0004674,protein serine/threonine kinase activity; GO:0000166,nucleotide binding; GO:0003674,molecular_function; GO:0005488,binding; GO:0008144,drug binding; GO:0017076,purine nucleotide binding; GO:0030554,adenyl nucleotide binding; GO:0032553,ribonucleotide binding; GO:0032555,purine ribonucleotide …	Leucine Rich Repeat	--	--	--
Cs1g02100	165	142	115	49	41	86	117	131	167	113	200	183	chr1	1326526	1327708	+	Cs1g02100	--	K04730 interleukin-1 receptor-associated kinase 1 [EC:2.7.11.1] | (RefSeq) probable LRR receptor-like serine/threonine-protein kinase At3g47570 (A)	--	hypothetical protein CICLE_v10027441mg, partial [Citrus clementina]	RecName: Full=Probable LRR receptor-like serine/threonine-protein kinase At3g47570; EC=2.7.11.1; Flags: Precursor;	SubName: Full=Uncharacterized protein {ECO:0000313|EMBL:ESR41352.1}; Flags: Fragment;	--	GO:0016021,integral component of membrane; GO:0005886,plasma membrane; GO:0005524,ATP binding; GO:0004674,protein serine/threonine kinase activity; GO:0000166,nucleotide binding; GO:0003674,molecular_function; GO:0005488,binding; GO:0008144,drug binding; GO:0017076,purine nucleotide binding; GO:0030554,adenyl nucleotide binding; GO:0032553,ribonucleotide binding; GO:0032555,purine ribonucleotide …	Protein tyrosine kinase	--	--	--
Cs1g02110	51	39	37	19	26	11	25	46	31	33	29	45	chr1	1327953	1335823	+	Cs1g02110	--	K04730 interleukin-1 receptor-associated kinase 1 [EC:2.7.11.1] | (RefSeq) probable LRR receptor-like serine/threonine-protein kinase At3g47570 (A)	--	PREDICTED: probable LRR receptor-like serine/threonine-protein kinase At3g47570 [Citrus sinensis]	RecName: Full=Probable LRR receptor-like serine/threonine-protein kinase At3g47570; EC=2.7.11.1; Flags: Precursor;	SubName: Full=Uncharacterized protein {ECO:0000313|EMBL:ESR41356.1}; Flags: Fragment;	--	GO:0016021,integral component of membrane; GO:0005886,plasma membrane; GO:0005524,ATP binding; GO:0004674,protein serine/threonine kinase activity; GO:0000166,nucleotide binding; GO:0003674,molecular_function; GO:0005488,binding; GO:0008144,drug binding; GO:0017076,purine nucleotide binding; GO:0030554,adenyl nucleotide binding; GO:0032553,ribonucleotide binding; GO:0032555,purine ribonucleotide …	Protein kinase domain	--	--	--
Cs1g02130	19	15	13	8	4	14	49	74	54	41	35	38	chr1	1371499	1371747	-	Cs1g02130	--	--	--	hypothetical protein POPTR_0005s08290g [Populus trichocarpa]	--	SubName: Full=Uncharacterized protein {ECO:0000313|EMBL:EEE94112.1};	--	--	Putative nuclear localisation signal	--	--	--
Cs1g02195	82	100	57	115	101	116	62	76	55	91	120	90	chr1	1499318	1499913	-	Cs1g02195	--	--	--	--	--	--	--	--	--	--	--	--
Cs1g02240	200	224	227	99	123	125	201	324	292	267	241	278	chr1	1532042	1533721	+	Cs1g02240	--	K23136 fraxetin 5-hydroxylase [EC:1.14.14.164] | (RefSeq) hypothetical protein (A)	--	PREDICTED: cytochrome P450 CYP82D47-like [Citrus sinensis]	RecName: Full=Cytochrome P450 82C4; EC=1.14.-.-;	SubName: Full=Uncharacterized protein {ECO:0000313|EMBL:GAY61471.1};	Cytochrome P450 CYP2 subfamily	GO:0016021,integral component of membrane; GO:0016020,membrane; GO:0020037,heme binding; GO:0005506,iron ion binding; GO:0004497,monooxygenase activity; GO:0016709,oxidoreductase activity, acting on paired donors, with incorporation or reduction of molecular oxygen, NAD(P)H as one donor, and incorporation of one atom of oxygen; GO:0071281,cellular response to iron ion; GO:0044550,secondary metabo…	Cytochrome P450	--	--	--
Cs1g02250	18	26	22	1	13	13	32	33	26	24	28	36	chr1	1565134	1566812	+	Cs1g02250	--	K23136 fraxetin 5-hydroxylase [EC:1.14.14.164] | (RefSeq) hypothetical protein (A)	--	PREDICTED: cytochrome P450 CYP82D47-like [Citrus sinensis]	RecName: Full=Cytochrome P450 82C4; EC=1.14.-.-;	SubName: Full=Uncharacterized protein {ECO:0000313|EMBL:GAY61471.1};	Cytochrome P450 CYP2 subfamily	GO:0016021,integral component of membrane; GO:0016020,membrane; GO:0020037,heme binding; GO:0005506,iron ion binding; GO:0004497,monooxygenase activity; GO:0016709,oxidoreductase activity, acting on paired donors, with incorporation or reduction of molecular oxygen, NAD(P)H as one donor, and incorporation of one atom of oxygen; GO:0071281,cellular response to iron ion; GO:0044550,secondary metabo…	Cytochrome P450	--	--	--
Cs1g02260	6	12	17	14	21	27	10	11	17	12	11	16	chr1	1584270	1585708	+	Cs1g02260	--	K04460 serine/threonine-protein phosphatase 5 [EC:3.1.3.16] | (RefSeq) zinc finger BED domain-containing protein RICESLEEPER 2-like isoform X1 (A)	--	hypothetical protein AXX17_AT3G56820 [Arabidopsis thaliana]	RecName: Full=Zinc finger BED domain-containing protein RICESLEEPER 2; AltName: Full=Transposase-like protein RICESLEEPER 2;	SubName: Full=Uncharacterized protein {ECO:0000313|EMBL:OAP02176.1};	Tam3-transposase (Ac family)	GO:0005634,nucleus; GO:0003700,DNA-binding transcription factor activity; GO:0046872,metal ion binding; GO:0046983,protein dimerization activity; GO:0000977,RNA polymerase II regulatory region sequence-specific DNA binding; GO:0009791,post-embryonic development; GO:0006357,regulation of transcription by RNA polymerase II; GO:0006351,transcription, DNA-templated; GO:0140110,transcription regulator…	Domain of unknown function (DUF2935)	--	--	--
Cs1g02270	31	11	16	6	6	9	36	52	40	29	27	22	chr1	1589667	1591323	+	Cs1g02270	--	K23136 fraxetin 5-hydroxylase [EC:1.14.14.164] | (RefSeq) hypothetical protein (A)	--	PREDICTED: cytochrome P450 CYP82D47-like [Citrus sinensis]	RecName: Full=Cytochrome P450 82C4; EC=1.14.-.-;	SubName: Full=Uncharacterized protein {ECO:0000313|EMBL:GAY61469.1};	Cytochrome P450 CYP2 subfamily	GO:0016021,integral component of membrane; GO:0016020,membrane; GO:0020037,heme binding; GO:0005506,iron ion binding; GO:0004497,monooxygenase activity; GO:0016709,oxidoreductase activity, acting on paired donors, with incorporation or reduction of molecular oxygen, NAD(P)H as one donor, and incorporation of one atom of oxygen; GO:0071281,cellular response to iron ion; GO:0044550,secondary metabo…	Cytochrome P450	--	--	--
Cs1g02280	5588	5234	5027	3197	2518	3412	589	1844	790	604	938	499	chr1	1593848	1594566	-	Cs1g02280	--	--	--	hypothetical protein CISIN_1g034692mg [Citrus sinensis]	--	SubName: Full=Uncharacterized protein {ECO:0000313|EMBL:KDO43932.1};	--	--	--	--	--	--
Cs1g02290	778	740	694	790	686	925	831	1126	855	754	837	929	chr1	1596088	1601926	-	Cs1g02290	--	K10656 E3 ubiquitin-protein ligase MARCH1/8 [EC:2.3.2.27] | (RefSeq) E3 ubiquitin-protein ligase MARCH8-like (A)	--	hypothetical protein CICLE_v10026093mg [Citrus clementina]	--	SubName: Full=Uncharacterized protein {ECO:0000313|EMBL:ESR41341.1};	Protein involved in mRNA turnover and stability	GO:0016021,integral component of membrane; GO:0008270,zinc ion binding; GO:0003674,molecular_function; GO:0005488,binding; GO:0046872,metal ion binding; GO:0043167,ion binding; GO:0043169,cation binding; GO:0046914,transition metal ion binding; GO:0005575,cellular_component; GO:0016020,membrane; GO:0031224,intrinsic component of membrane; GO:0044425,membrane part	RING-variant domain	--	--	--
Cs1g02295	761	673	648	704	711	851	497	554	699	558	640	407	chr1	1602624	1604988	+	Cs1g02295	--	K12741 heterogeneous nuclear ribonucleoprotein A1/A3 | (RefSeq) hypothetical protein (A)	ko03040: Spliceosome	hypothetical protein CICLE_v10025608mg [Citrus clementina]	RecName: Full=UBP1-associated protein 2B;	SubName: Full=Uncharacterized protein {ECO:0000313|EMBL:ESR41337.1};	FOG: RRM domain	GO:0005634,nucleus; GO:0003723,RNA binding; GO:0008219,cell death; GO:0006952,defense response; GO:0009693,ethylene biosynthetic process; GO:0010150,leaf senescence; GO:0003674,molecular_function; GO:0003676,nucleic acid binding; GO:0005488,binding; GO:0097159,organic cyclic compound binding; GO:1901363,heterocyclic compound binding; GO:0008150,biological_process; GO:0009987,cellular process; GO:…	RNA recognition motif	--	--	--
Cs1g02300	2827	2643	2798	3714	3545	3585	1974	2406	2777	2491	2720	1850	chr1	1609104	1612416	-	Cs1g02300	--	--	--	--	--	--	--	--	--	--	--	--
Cs1g02310	852	839	768	418	473	582	1156	1285	1171	763	883	849	chr1	1637432	1643794	+	Cs1g02310	--	K14431 transcription factor TGA | (RefSeq) hypothetical protein (A)	ko04075: Plant hormone signal transduction	hypothetical protein CICLE_v10025940mg [Citrus clementina]	RecName: Full=Transcription factor TGA1; AltName: Full=DNA-binding protein TGA1a-like protein; AltName: Full=bZIP transcription factor 47; Short=AtbZIP47;	SubName: Full=Uncharacterized protein {ECO:0000313|EMBL:KDO43925.1};	--	GO:0005634,nucleus; GO:0003700,DNA-binding transcription factor activity; GO:0043565,sequence-specific DNA binding; GO:0044212,transcription regulatory region DNA binding; GO:0042742,defense response to bacterium; GO:0006351,transcription, DNA-templated; GO:0140110,transcription regulator activity; GO:0003674,molecular_function; GO:0003676,nucleic acid binding; GO:0003677,DNA binding; GO:0005488,…	Basic region leucine zipper	bZIP	TF	bZIP
Cs1g02320	358	290	273	397	351	590	306	336	383	282	294	311	chr1	1644219	1647319	-	Cs1g02320	--	K00827 alanine-glyoxylate transaminase / (R)-3-amino-2-methylpropionate-pyruvate transaminase [EC:2.6.1.44 2.6.1.40] | (RefSeq) alanine--glyoxylate aminotransferase 2 homolog 1, mitochondrial (A)	ko00250: Alanine, aspartate and glutamate metabolism; ko00260: Glycine, serine and threonine metabolism; ko00270: Cysteine and methionine metabolism; ko00280: Valine, leucine and isoleucine degradation; ko01100: Metabolic pathways; ko01110: Biosynthesis of secondary metabolites	hypothetical protein CICLE_v10025514mg [Citrus clementina]	RecName: Full=Alanine--glyoxylate aminotransferase 2 homolog 1, mitochondrial; EC=2.6.1.44; AltName: Full=Beta-alanine-pyruvate aminotransferase 1; Flags: Precursor;	SubName: Full=Uncharacterized protein {ECO:0000313|EMBL:ESR41331.1};	Alanine-glyoxylate aminotransferase AGT2	GO:0016020,membrane; GO:0005739,mitochondrion; GO:0005774,vacuolar membrane; GO:0008453,alanine-glyoxylate transaminase activity; GO:0042802,identical protein binding; GO:0030170,pyridoxal phosphate binding; GO:0008270,zinc ion binding; GO:0009853,photorespiration; GO:0046686,response to cadmium ion; GO:0003674,molecular_function; GO:0003824,catalytic activity; GO:0008483,transaminase activity; G…	Aminotransferase class-III	--	--	--
Cs1g02350	83	102	100	38	44	61	108	100	99	23	43	22	chr1	1658636	1659052	+	Cs1g02350	--	--	--	hypothetical protein CICLE_v10027255mg [Citrus clementina]	--	SubName: Full=Uncharacterized protein {ECO:0000313|EMBL:ESR41328.1};	--	--	--	--	--	--
Cs1g02370	459	524	513	924	915	1124	254	386	331	495	484	475	chr1	1663791	1668286	-	Cs1g02370	--	K18592 gamma-glutamyltranspeptidase / glutathione hydrolase / leukotriene-C4 hydrolase [EC:2.3.2.2 3.4.19.13 3.4.19.14] | (RefSeq) hypothetical protein (A)	ko00430: Taurine and hypotaurine metabolism; ko00460: Cyanoamino acid metabolism; ko00480: Glutathione metabolism; ko00590: Arachidonic acid metabolism; ko01100: Metabolic pathways	hypothetical protein CICLE_v10025225mg [Citrus clementina]	RecName: Full=Glutathione hydrolase 1; EC=3.4.19.13; AltName: Full=Gamma-glutamyltransferase 1; AltName: Full=Gamma-glutamyltranspeptidase 1; EC=2.3.2.2; Flags: Precursor;	SubName: Full=Uncharacterized protein {ECO:0000313|EMBL:ESR41326.1};	Gamma-glutamyltransferase	GO:0048046,apoplast; GO:0009505,plant-type cell wall; GO:0009506,plasmodesma; GO:0016756,glutathione gamma-glutamylcysteinyltransferase activity; GO:0036374,glutathione hydrolase activity; GO:0102953,hypoglycin A gamma-glutamyl transpeptidase activity; GO:0103068,leukotriene C4 gamma-glutamyl transferase activity; GO:0006751,glutathione catabolic process; GO:0006979,response to oxidative stress; …	Gamma-glutamyltranspeptidase	--	--	--
Cs1g02440	760	675	710	577	611	792	946	1089	919	1496	1484	1624	chr1	1745185	1747831	+	Cs1g02440	--	K00784 ribonuclease Z [EC:3.1.26.11] | (RefSeq) uncharacterized LOC107843876 (A)	ko03013: RNA transport	hypothetical protein CICLE_v10027546mg [Citrus clementina]	--	SubName: Full=Uncharacterized protein {ECO:0000313|EMBL:ESR41320.1};	--	GO:0016021,integral component of membrane; GO:0005575,cellular_component; GO:0016020,membrane; GO:0031224,intrinsic component of membrane; GO:0044425,membrane part	Protein of unknown function, DUF594	--	--	--
Cs1g02450	793	768	778	650	571	742	441	772	612	652	918	591	chr1	1748847	1750289	-	Cs1g02450	--	--	--	PREDICTED: uncharacterized protein LOC102620478 [Citrus sinensis]	--	--	--	--	SlyX	--	--	--
Cs1g02460	158	155	167	221	196	258	110	117	116	222	225	217	chr1	1757354	1763102	+	Cs1g02460	--	K15503 serine/threonine-protein phosphatase 6 regulatory ankyrin repeat subunit B | (RefSeq) ankyrin repeat-containing protein At5g02620 (A)	--	PREDICTED: ankyrin repeat-containing protein At5g02620-like isoform X1 [Citrus sinensis]	--	SubName: Full=Uncharacterized protein {ECO:0000313|EMBL:GAY68599.1}; Flags: Fragment;	FOG: Ankyrin repeat	--	Ankyrin repeat	--	--	--
Cs1g02510	79	77	78	53	35	63	43	57	78	15	19	20	chr1	1838091	1840382	-	Cs1g02510	--	K00784 ribonuclease Z [EC:3.1.26.11] | (RefSeq) uncharacterized LOC107843876 (A)	ko03013: RNA transport	hypothetical protein CICLE_v10027429mg [Citrus clementina]	--	SubName: Full=Uncharacterized protein {ECO:0000313|EMBL:ESR41314.1};	--	GO:0016021,integral component of membrane; GO:0005575,cellular_component; GO:0016020,membrane; GO:0031224,intrinsic component of membrane; GO:0044425,membrane part	Protein of unknown function, DUF594	--	--	--
Cs1g02520	198	139	139	220	243	279	103	168	119	125	142	88	chr1	1841892	1844244	+	Cs1g02520	--	K03030 26S proteasome regulatory subunit N11 | (RefSeq) 26S proteasome regulatory subunit RPN11-like isoform X1 (A)	ko03050: Proteasome	hypothetical protein CICLE_v10026392mg [Citrus clementina]	--	SubName: Full=Uncharacterized protein {ECO:0000313|EMBL:ESR41313.1};	--	--	Cell division cycle-associated protein 8	--	--	--
Cs1g02530	36	21	8	33	23	38	35	48	29	32	34	47	chr1	1845137	1847952	-	Cs1g02530	--	K17964 leucine-rich PPR motif-containing protein, mitochondrial | (RefSeq) pentatricopeptide repeat-containing protein At1g09900-like (A)	--	hypothetical protein CICLE_v10025440mg [Citrus clementina]	RecName: Full=Pentatricopeptide repeat-containing protein At4g39620, chloroplastic {ECO:0000305}; AltName: Full=Protein EMBRYO DEFECTIVE 2453 {ECO:0000303|PubMed:15647901}; Flags: Precursor;	SubName: Full=Uncharacterized protein {ECO:0000313|EMBL:ESR41312.1};	FOG: PPR repeat	GO:0009507,chloroplast; GO:0043231,intracellular membrane-bounded organelle; GO:0004519,endonuclease activity; GO:0003723,RNA binding; GO:0009793,embryo development ending in seed dormancy; GO:0009451,RNA modification; GO:0003674,molecular_function; GO:0003824,catalytic activity; GO:0004518,nuclease activity; GO:0016787,hydrolase activity; GO:0016788,hydrolase activity, acting on ester bonds; GO:…	Evolutionarily conserved signalling intermediate in Toll pathway	--	--	--
Cs1g02540	7	28	28	15	6	9	26	20	41	0	0	0	chr1	1851439	1853634	+	Cs1g02540	--	K20562 biphenyl-4-hydroxylase | (RefSeq) hypothetical protein (A)	--	hypothetical protein CICLE_v10027549mg [Citrus clementina]	RecName: Full=Cytochrome P450 CYP736A12; EC=1.14.-.-;	SubName: Full=Uncharacterized protein {ECO:0000313|EMBL:ESR41311.1};	Cytochrome P450 CYP2 subfamily	GO:0016021,integral component of membrane; GO:0020037,heme binding; GO:0005506,iron ion binding; GO:0004497,monooxygenase activity; GO:0016705,oxidoreductase activity, acting on paired donors, with incorporation or reduction of molecular oxygen; GO:0003674,molecular_function; GO:0005488,binding; GO:0046906,tetrapyrrole binding; GO:0048037,cofactor binding; GO:0097159,organic cyclic compound bindi…	Cytochrome P450	--	--	--
Cs1g02580	97	88	102	81	91	102	112	169	165	312	309	350	chr1	1893603	1895771	-	Cs1g02580	--	K13422 transcription factor MYC2 | (RefSeq) transcription factor MYC2-like (A)	ko04016: MAPK signaling pathway - plant; ko04075: Plant hormone signal transduction	hypothetical protein CICLE_v10019669mg [Citrus clementina]	RecName: Full=Transcription factor bHLH91; AltName: Full=Basic helix-loop-helix protein 91; Short=AtbHLH91; Short=bHLH 91; AltName: Full=Transcription factor EN 25; AltName: Full=bHLH transcription factor bHLH091;	SubName: Full=Uncharacterized protein {ECO:0000313|EMBL:ESR58766.1};	--	GO:0005634,nucleus; GO:0003677,DNA binding; GO:0003700,DNA-binding transcription factor activity; GO:0046983,protein dimerization activity; GO:0048658,anther wall tapetum development; GO:0052543,callose deposition in cell wall; GO:0009555,pollen development; GO:0006355,regulation of transcription, DNA-templated; GO:0006351,transcription, DNA-templated; GO:0003674,molecular_function; GO:0003676,nu…	Helix-loop-helix DNA-binding domain	bHLH	TF	bHLH
Cs1g02590	69	65	53	93	65	79	54	56	37	55	66	72	chr1	1899256	1904335	-	Cs1g02590	--	K19090 CRISPR-associated protein Cas5t | (RefSeq) putative pentatricopeptide repeat-containing protein At3g05240 (A)	--	PREDICTED: pentatricopeptide repeat-containing protein At1g08070, chloroplastic [Citrus sinensis]	RecName: Full=Pentatricopeptide repeat-containing protein At1g08070, chloroplastic {ECO:0000305}; AltName: Full=Protein ORGANELLE TRANSCRIPT PROCESSING 82 {ECO:0000303|PubMed:19845878}; Flags: Precursor;	SubName: Full=Uncharacterized protein {ECO:0000313|EMBL:GAY57930.1};	FOG: PPR repeat	GO:0009507,chloroplast; GO:0004519,endonuclease activity; GO:0003723,RNA binding; GO:0008270,zinc ion binding; GO:1900865,chloroplast RNA modification; GO:0031425,chloroplast RNA processing; GO:0006397,mRNA processing; GO:0003674,molecular_function; GO:0003824,catalytic activity; GO:0004518,nuclease activity; GO:0016787,hydrolase activity; GO:0016788,hydrolase activity, acting on ester bonds; GO:…	Mitochondrial 28S ribosomal protein S27	--	--	--
Cs1g02600	564	500	444	549	567	752	657	723	676	472	582	536	chr1	1903157	1909287	+	Cs1g02600	--	K14006 protein transport protein SEC23 | (RefSeq) protein transport protein SEC23 (A)	ko04141: Protein processing in endoplasmic reticulum	PREDICTED: protein transport protein SEC23 [Citrus sinensis]	RecName: Full=Protein transport protein Sec24-like At3g07100;	SubName: Full=Uncharacterized protein {ECO:0000313|EMBL:KDO85348.1};	Vesicle coat complex COPII, subunit SEC23	GO:0030127,COPII vesicle coat; GO:0005789,endoplasmic reticulum membrane; GO:0033116,endoplasmic reticulum-Golgi intermediate compartment membrane; GO:0000139,Golgi membrane; GO:0008270,zinc ion binding; GO:0007029,endoplasmic reticulum organization; GO:0080119,ER body organization; GO:0006888,ER to Golgi vesicle-mediated transport; GO:0007030,Golgi organization; GO:0006886,intracellular protein …	Gelsolin repeat	--	--	--
Cs1g02610	5	16	11	7	13	11	15	9	6	20	23	8	chr1	1910104	1910565	-	Cs1g02610	--	--	--	--	--	--	--	--	--	--	--	--
Cs1g02620	11	37	36	22	9	50	31	18	34	4	5	3	chr1	1911901	1916575	-	Cs1g02620	--	K10756 replication factor C subunit 3/5 | (RefSeq) hypothetical protein (A)	ko03030: DNA replication; ko03420: Nucleotide excision repair; ko03430: Mismatch repair	hypothetical protein CICLE_v10024044mg [Citrus clementina]	RecName: Full=Replication factor C subunit 3; Short=AtRFC3; AltName: Full=Activator 1 subunit 3; AltName: Full=Protein EMBRYO DEFECTIVE 161; AltName: Full=Protein EMBRYO DEFECTIVE 251; AltName: Full=Protein EMBRYO DEFECTIVE 2775;	SubName: Full=Uncharacterized protein {ECO:0000313|EMBL:ESR58763.1};	Replication factor C, subunit RFC3	GO:0005663,DNA replication factor C complex; GO:0005634,nucleus; GO:0005524,ATP binding; GO:0003677,DNA binding; GO:0006281,DNA repair; GO:0006261,DNA-dependent DNA replication; GO:0000166,nucleotide binding; GO:0003674,molecular_function; GO:0005488,binding; GO:0008144,drug binding; GO:0017076,purine nucleotide binding; GO:0030554,adenyl nucleotide binding; GO:0032553,ribonucleotide binding; GO:…	AAA ATPase domain	--	--	--
Cs1g02630	8	1	6	1	2	2	15	23	23	31	13	17	chr1	1923717	1925410	-	Cs1g02630	--	--	--	PREDICTED: uncharacterized protein LOC102625478 [Citrus sinensis]	RecName: Full=Heavy metal-associated isoprenylated plant protein 4 {ECO:0000303|PubMed:21072340, ECO:0000303|PubMed:23368984}; Short=AtHIP04 {ECO:0000303|PubMed:21072340, ECO:0000303|PubMed:23368984}; Flags: Precursor;	SubName: Full=Uncharacterized protein {ECO:0000313|EMBL:KDO85354.1};	Copper chaperone	GO:0005737,cytoplasm; GO:0046914,transition metal ion binding; GO:0046916,cellular transition metal ion homeostasis; GO:0030001,metal ion transport; GO:0003674,molecular_function; GO:0005488,binding; GO:0046872,metal ion binding; GO:0043167,ion binding; GO:0043169,cation binding; GO:0006873,cellular ion homeostasis; GO:0006875,cellular metal ion homeostasis; GO:0008150,biological_process; GO:0009…	Heavy-metal-associated domain	--	--	--
Cs1g02650	1039	1056	1048	919	905	1116	772	1137	977	818	940	844	chr1	1937703	1940815	-	Cs1g02650	--	K13484 5-hydroxyisourate hydrolase / 2-oxo-4-hydroxy-4-carboxy-5-ureidoimidazoline decarboxylase [EC:3.5.2.17 4.1.1.97] | (RefSeq) uric acid degradation bifunctional protein TTL (A)	ko00230: Purine metabolism; ko01100: Metabolic pathways	PREDICTED: uric acid degradation bifunctional protein TTL isoform X1 [Citrus sinensis]	RecName: Full=Uric acid degradation bifunctional protein TTL; AltName: Full=Transthyretin-like protein; Includes: RecName: Full=2-oxo-4-hydroxy-4-carboxy-5-ureidoimidazoline decarboxylase; Short=OHCU decarboxylase; EC=4.1.1.97; Includes: RecName: Full=5-hydroxyisourate hydrolase; Short=HIU hydrolase; Short=HIUHase; EC=3.5.2.17;	SubName: Full=Uncharacterized protein {ECO:0000313|EMBL:KDO85358.1};	Transthyretin and related proteins	GO:0005829,cytosol; GO:0031234,extrinsic component of cytoplasmic side of plasma membrane; GO:0005777,peroxisome; GO:0051997,2-oxo-4-hydroxy-4-carboxy-5-ureidoimidazoline decarboxylase activity; GO:0033971,hydroxyisourate hydrolase activity; GO:0019428,allantoin biosynthetic process; GO:0009742,brassinosteroid mediated signaling pathway; GO:0051289,protein homotetramerization; GO:0006144,purine n…	OHCU decarboxylase	--	--	--
Cs1g02660	890	941	944	981	887	1158	831	1058	1018	827	1010	816	chr1	1942090	1947946	+	Cs1g02660	--	K05605 3-hydroxyisobutyryl-CoA hydrolase [EC:3.1.2.4] | (RefSeq) 3-hydroxyisobutyryl-CoA hydrolase 1 (A)	ko00280: Valine, leucine and isoleucine degradation; ko00410: beta-Alanine metabolism; ko00640: Propanoate metabolism; ko01100: Metabolic pathways; ko01200: Carbon metabolism	PREDICTED: 3-hydroxyisobutyryl-CoA hydrolase 1 isoform X1 [Citrus sinensis]	RecName: Full=3-hydroxyisobutyryl-CoA hydrolase 1; EC=3.1.2.-; EC=3.1.2.4; AltName: Full=CoA-thioester hydrolase CHY1;	SubName: Full=Uncharacterized protein {ECO:0000313|EMBL:KDO85359.1};	--	GO:0005777,peroxisome; GO:0003860,3-hydroxyisobutyryl-CoA hydrolase activity; GO:0009409,response to cold; GO:0006574,valine catabolic process; GO:0003674,molecular_function; GO:0003824,catalytic activity; GO:0016289,CoA hydrolase activity; GO:0016787,hydrolase activity; GO:0016788,hydrolase activity, acting on ester bonds; GO:0016790,thiolester hydrolase activity; GO:0006950,response to stress; …	Enoyl-CoA hydratase/isomerase	--	--	--
Cs1g02670	371	392	350	455	380	505	503	562	551	775	801	844	chr1	1951609	1955510	-	Cs1g02670	--	K04123 ent-kaurenoic acid hydroxylase [EC:1.14.13.79] | (RefSeq) ent-kaurenoic acid oxidase 2-like (A)	ko00904: Diterpenoid biosynthesis; ko01100: Metabolic pathways; ko01110: Biosynthesis of secondary metabolites	PREDICTED: ent-kaurenoic acid oxidase 2-like [Citrus sinensis]	RecName: Full=Ent-kaurenoic acid oxidase 2; Short=AtKAO2; EC=1.14.13.79; AltName: Full=Cytochrome P450 88A4;	SubName: Full=Uncharacterized protein {ECO:0000313|EMBL:KDO85362.1};	Cytochrome P450 CYP4/CYP19/CYP26 subfamilies	GO:0005783,endoplasmic reticulum; GO:0005789,endoplasmic reticulum membrane; GO:0016021,integral component of membrane; GO:0051777,ent-kaurenoate oxidase activity; GO:0020037,heme binding; GO:0005506,iron ion binding; GO:0016132,brassinosteroid biosynthetic process; GO:0010268,brassinosteroid homeostasis; GO:0009686,gibberellin biosynthetic process; GO:0007275,multicellular organism development; …	Cytochrome P450	--	--	--
Cs1g02675	2352	2301	2319	1662	1496	1739	1260	2113	1521	667	794	617	chr1	1960496	1962681	-	Cs1g02675	--	--	--	hypothetical protein CUMW_183120 [Citrus unshiu]	--	SubName: Full=Uncharacterized protein {ECO:0000313|EMBL:GAY57921.1};	--	--	--	--	--	--
Cs1g02680	621	681	673	905	915	1109	585	671	782	927	884	765	chr1	1967848	1972545	-	Cs1g02680	--	K14500 BR-signaling kinase [EC:2.7.11.1] | (RefSeq) probable serine/threonine-protein kinase At4g35230 (A)	ko04075: Plant hormone signal transduction	PREDICTED: probable serine/threonine-protein kinase At4g35230 isoform X2 [Citrus sinensis]	RecName: Full=Serine/threonine-protein kinase BSK2 {ECO:0000305}; EC=2.7.11.1 {ECO:0000305}; AltName: Full=Brassinosteroid-signaling kinase 2 {ECO:0000303|PubMed:18653891};	SubName: Full=Uncharacterized protein {ECO:0000313|EMBL:KDO85367.1};	--	GO:0005886,plasma membrane; GO:0005524,ATP binding; GO:0004675,transmembrane receptor protein serine/threonine kinase activity; GO:0009742,brassinosteroid mediated signaling pathway; GO:0007166,cell surface receptor signaling pathway; GO:0006468,protein phosphorylation; GO:0000166,nucleotide binding; GO:0003674,molecular_function; GO:0005488,binding; GO:0008144,drug binding; GO:0017076,purine nuc…	Protein kinase domain	--	--	--
Cs1g02690	136	125	95	71	154	159	177	186	230	179	206	148	chr1	1983312	1987807	+	Cs1g02690	--	K14638 solute carrier family 15 (peptide/histidine transporter), member 3/4 | (RefSeq) protein NRT1/ PTR FAMILY 7.2 (A)	--	PREDICTED: protein NRT1/ PTR FAMILY 7.2 [Citrus sinensis]	RecName: Full=Protein NRT1/ PTR FAMILY 7.3; Short=AtNPF7.3; AltName: Full=Nitrate transporter 1.5;	SubName: Full=Uncharacterized protein {ECO:0000313|EMBL:KDO85368.1};	H+/oligopeptide symporter	GO:0016021,integral component of membrane; GO:0005886,plasma membrane; GO:0015112,nitrate transmembrane transporter activity; GO:0015386,potassium:proton antiporter activity; GO:0015293,symporter activity; GO:1902600,proton transmembrane transport; GO:0010150,leaf senescence; GO:0015706,nitrate transport; GO:0055075,potassium ion homeostasis; GO:0010167,response to nitrate; GO:0003674,molecular_f…	POT family	--	--	--
Cs1g02700	629	602	550	660	657	887	626	770	619	578	624	590	chr1	1988062	1992095	+	Cs1g02700	--	K09008 NADH dehydrogenase [ubiquinone] 1 alpha subcomplex assembly factor 3 | (RefSeq) hypothetical protein (A)	--	hypothetical protein CICLE_v10022551mg [Citrus clementina]	--	SubName: Full=Uncharacterized protein {ECO:0000313|EMBL:GAY57916.1};	Uncharacterized conserved nuclear protein	--	Protein of unknown function (DUF498/DUF598)	--	--	--
Cs1g02710	960	995	984	1571	1507	1571	1177	1161	1651	2960	2657	2273	chr1	1992983	2000156	-	Cs1g02710	--	K05665 ATP-binding cassette, subfamily C (CFTR/MRP), member 1 | (RefSeq) putative ABC transporter C family member 15 (A)	ko02010: ABC transporters	PREDICTED: putative ABC transporter C family member 15 [Citrus sinensis]	RecName: Full=ABC transporter C family member 9; Short=ABC transporter ABCC.9; Short=AtABCC9; EC=3.6.3.44; AltName: Full=ATP-energized glutathione S-conjugate pump 9; AltName: Full=Glutathione S-conjugate-transporting ATPase 9; AltName: Full=Multidrug resistance-associated protein 9;	SubName: Full=Uncharacterized protein {ECO:0000313|EMBL:GAY57915.1};	Multidrug resistance-associated protein/mitoxantrone resistance protein, ABC superfamily	GO:0016021,integral component of membrane; GO:0000325,plant-type vacuole; GO:0009506,plasmodesma; GO:0005774,vacuolar membrane; GO:0005524,ATP binding; GO:0042626,ATPase activity, coupled to transmembrane movement of substances; GO:0008559,xenobiotic transmembrane transporting ATPase activity; GO:0009624,response to nematode; GO:0055085,transmembrane transport; GO:0000166,nucleotide binding; GO:0…	Methylmalonyl Co-A mutase-associated GTPase MeaB	--	--	--
Cs1g02720	14	16	13	25	27	18	20	21	22	19	20	25	chr1	2008077	2010477	-	Cs1g02720	--	K01179 endoglucanase [EC:3.2.1.4] | (RefSeq) endoglucanase 12-like (A)	ko00500: Starch and sucrose metabolism; ko01100: Metabolic pathways	hypothetical protein CUMW_183060, partial [Citrus unshiu]	RecName: Full=Endoglucanase 12; EC=3.2.1.4; AltName: Full=Endo-1,4-beta glucanase 12; Flags: Precursor;	SubName: Full=Uncharacterized protein {ECO:0000313|EMBL:GAY57914.1}; Flags: Fragment;	--	GO:0005576,extracellular region; GO:0008810,cellulase activity; GO:0071555,cell wall organization; GO:0030245,cellulose catabolic process; GO:0003674,molecular_function; GO:0003824,catalytic activity; GO:0004553,hydrolase activity, hydrolyzing O-glycosyl compounds; GO:0016787,hydrolase activity; GO:0016798,hydrolase activity, acting on glycosyl bonds; GO:0008150,biological_process; GO:0009987,cel…	Glycosyl hydrolase family 9	--	--	--
Cs1g02730	392	343	391	500	435	553	329	271	393	476	457	429	chr1	2014391	2026176	-	Cs1g02730	--	K10742 DNA replication ATP-dependent helicase Dna2 [EC:3.6.4.12] | (RefSeq) DNA replication ATP-dependent helicase/nuclease DNA2 (A)	ko03030: DNA replication	PREDICTED: DNA replication ATP-dependent helicase/nuclease DNA2 isoform X4 [Citrus sinensis]	RecName: Full=Regulator of nonsense transcripts 1 homolog; EC=3.6.4.-; AltName: Full=ATP-dependent helicase UPF1;	SubName: Full=Uncharacterized protein {ECO:0000313|EMBL:GAY57913.1};	DNA replication helicase	GO:0005737,cytoplasm; GO:0005829,cytosol; GO:0000932,P-body; GO:0005886,plasma membrane; GO:0009506,plasmodesma; GO:0005524,ATP binding; GO:0003677,DNA binding; GO:0004386,helicase activity; GO:0003729,mRNA binding; GO:0008270,zinc ion binding; GO:0042742,defense response to bacterium; GO:0009867,jasmonic acid mediated signaling pathway; GO:0048571,long-day photoperiodism; GO:0000184,nuclear-tran…	UvrD-like helicase C-terminal domain	--	--	--
Cs1g02740	53	36	33	80	52	57	11	36	33	49	65	54	chr1	2027276	2029851	-	Cs1g02740	--	K11271 sister chromatid cohesion protein DCC1 | (RefSeq) hypothetical protein (A)	--	hypothetical protein CICLE_v10020482mg [Citrus clementina]	--	SubName: Full=Uncharacterized protein {ECO:0000313|EMBL:GAY57912.1};	Uncharacterized conserved protein	--	Sister chromatid cohesion protein Dcc1	--	--	--
Cs1g02760	64	44	62	109	92	86	26	35	34	63	64	42	chr1	2042599	2047030	+	Cs1g02760	--	K15404 aldehyde decarbonylase [EC:4.1.99.5] | (RefSeq) protein ECERIFERUM 1 (A)	ko00073: Cutin, suberine and wax biosynthesis; ko01110: Biosynthesis of secondary metabolites	PREDICTED: protein ECERIFERUM 1 isoform X1 [Citrus sinensis]	RecName: Full=Protein ECERIFERUM 1;	SubName: Full=Uncharacterized protein {ECO:0000313|EMBL:KDO85380.1};	--	GO:0005789,endoplasmic reticulum membrane; GO:0016021,integral component of membrane; GO:0005506,iron ion binding; GO:0016491,oxidoreductase activity; GO:0043447,alkane biosynthetic process; GO:0042742,defense response to bacterium; GO:0050832,defense response to fungus; GO:0008610,lipid biosynthetic process; GO:0006629,lipid metabolic process; GO:0009414,response to water deprivation; GO:0010025…	Fatty acid hydroxylase superfamily	--	--	--
Cs1g02770	11145	11915	10633	9185	9501	11791	9607	12261	11938	8032	9565	8543	chr1	2050597	2055402	-	Cs1g02770	--	K13800 UMP-CMP kinase [EC:2.7.4.14] | (RefSeq) hypothetical protein (A)	ko00240: Pyrimidine metabolism; ko01100: Metabolic pathways	hypothetical protein CICLE_v10024291mg [Citrus clementina]	RecName: Full=UMP-CMP kinase 3 {ECO:0000255|HAMAP-Rule:MF_03172}; EC=2.7.4.14 {ECO:0000255|HAMAP-Rule:MF_03172}; AltName: Full=Deoxycytidylate kinase {ECO:0000255|HAMAP-Rule:MF_03172}; Short=CK {ECO:0000255|HAMAP-Rule:MF_03172}; Short=dCMP kinase {ECO:0000255|HAMAP-Rule:MF_03172}; AltName: Full=Uridine monophosphate/cytidine monophosphate kinase {ECO:0000255|HAMAP-Rule:MF_03172}; Short=UMP/CMP ki…	RecName: Full=UMP-CMP kinase {ECO:0000256|HAMAP-Rule:MF_03172}; EC=2.7.4.14 {ECO:0000256|HAMAP-Rule:MF_03172}; AltName: Full=Deoxycytidylate kinase {ECO:0000256|HAMAP-Rule:MF_03172}; Short=CK {ECO:0000256|HAMAP-Rule:MF_03172}; Short=dCMP kinase {ECO:0000256|HAMAP-Rule:MF_03172}; AltName: Full=Uridine monophosphate/cytidine monophosphate kinase {ECO:0000256|HAMAP-Rule:MF_03172}; Short=UMP/CMP kina…	Uridylate kinase/adenylate kinase	GO:0048046,apoplast; GO:0005829,cytosol; GO:0005634,nucleus; GO:0005524,ATP binding; GO:0004127,cytidylate kinase activity; GO:0009041,uridylate kinase activity; GO:0006207,'de novo' pyrimidine nucleobase biosynthetic process; GO:0006221,pyrimidine nucleotide biosynthetic process; GO:0009173,pyrimidine ribonucleoside monophosphate metabolic process; GO:0000166,nucleotide binding; GO:0003674,molec…	AAA domain	--	--	--
Cs1g02780	305	314	346	406	340	523	311	336	266	254	406	285	chr1	2057869	2062995	-	Cs1g02780	--	K06943 nucleolar GTP-binding protein | (RefSeq) nucleolar GTP-binding protein 1 (A)	ko03008: Ribosome biogenesis in eukaryotes	PREDICTED: nucleolar GTP-binding protein 1 isoform X1 [Citrus sinensis]	RecName: Full=Nucleolar GTP-binding protein 1;	SubName: Full=Uncharacterized protein {ECO:0000313|EMBL:GAY57895.1};	GTP-binding protein CRFG/NOG1 (ODN superfamily)	GO:0016020,membrane; GO:0005730,nucleolus; GO:0005525,GTP binding; GO:0042254,ribosome biogenesis; GO:0000166,nucleotide binding; GO:0001882,nucleoside binding; GO:0001883,purine nucleoside binding; GO:0003674,molecular_function; GO:0005488,binding; GO:0017076,purine nucleotide binding; GO:0019001,guanyl nucleotide binding; GO:0032549,ribonucleoside binding; GO:0032550,purine ribonucleoside bindi…	Vps5 C terminal like	--	--	--
Cs1g02800	4472	4612	4647	3777	3399	4577	5302	5355	6485	4158	4566	4243	chr1	2064001	2068782	-	Cs1g02800	--	K01528 dynamin GTPase [EC:3.6.5.5] | (RefSeq) dynamin-related protein 1E (A)	ko04144: Endocytosis	hypothetical protein CICLE_v10019323mg [Citrus clementina]	RecName: Full=Dynamin-related protein 1E; AltName: Full=Dynamin-like protein 4; AltName: Full=Dynamin-like protein DLP2; AltName: Full=Dynamin-like protein E;	SubName: Full=Uncharacterized protein {ECO:0000313|EMBL:ESR58728.1};	Vacuolar sorting protein VPS1, dynamin, and related proteins	GO:0005874,microtubule; GO:0005739,mitochondrion; GO:0009524,phragmoplast; GO:0005886,plasma membrane; GO:0009506,plasmodesma; GO:0005774,vacuolar membrane; GO:0005773,vacuole; GO:0005525,GTP binding; GO:0003924,GTPase activity; GO:0008017,microtubule binding; GO:0007049,cell cycle; GO:0051301,cell division; GO:0050832,defense response to fungus; GO:0000266,mitochondrial fission; GO:0046686,respo…	50S ribosome-binding GTPase	--	--	--
Cs1g02810	1231	1131	1188	1218	1092	1443	1145	1338	1532	1608	1589	1193	chr1	2070195	2079178	-	Cs1g02810	--	K00028 malate dehydrogenase (decarboxylating) [EC:1.1.1.39] | (RefSeq) hypothetical protein (A)	ko00620: Pyruvate metabolism; ko00710: Carbon fixation in photosynthetic organisms; ko01100: Metabolic pathways; ko01200: Carbon metabolism	hypothetical protein CICLE_v10024268mg [Citrus clementina]	RecName: Full=NAD-dependent malic enzyme 62 kDa isoform, mitochondrial; Short=NAD-ME; EC=1.1.1.39; Flags: Precursor;	RecName: Full=Malic enzyme {ECO:0000256|RuleBase:RU003426};	NADP+-dependent malic enzyme	GO:0005759,mitochondrial matrix; GO:0004471,malate dehydrogenase (decarboxylating) (NAD+) activity; GO:0046872,metal ion binding; GO:0051287,NAD binding; GO:0003674,molecular_function; GO:0003824,catalytic activity; GO:0004470,malic enzyme activity; GO:0016491,oxidoreductase activity; GO:0016614,oxidoreductase activity, acting on CH-OH group of donors; GO:0016615,malate dehydrogenase activity; GO…	Malic enzyme, N-terminal domain	--	--	--
Cs1g02820	247	247	167	213	203	195	260	324	244	360	323	263	chr1	2086841	2088717	+	Cs1g02820	--	--	--	PREDICTED: uncharacterized protein LOC102613485 [Citrus sinensis]	--	SubName: Full=Uncharacterized protein {ECO:0000313|EMBL:KDO85408.1};	--	--	Protein of unknown function (DUF740)	--	--	--
Cs1g02830	300	201	227	268	275	314	263	406	353	395	410	427	chr1	2110296	2111596	-	Cs1g02830	--	K07893 Ras-related protein Rab-6A | (RefSeq) probable purine permease 11 (A)	--	hypothetical protein CICLE_v10020615mg [Citrus clementina]	RecName: Full=Probable purine permease 11; Short=AtPUP11;	SubName: Full=Uncharacterized protein {ECO:0000313|EMBL:ESR58724.1};	--	GO:0016021,integral component of membrane; GO:0016020,membrane; GO:0005345,purine nucleobase transmembrane transporter activity; GO:0006863,purine nucleobase transport; GO:0003674,molecular_function; GO:0005215,transporter activity; GO:0022857,transmembrane transporter activity; GO:0015205,nucleobase transmembrane transporter activity; GO:0006810,transport; GO:0008150,biological_process; GO:00158…	Purine nucleobase transmembrane transport	--	--	--
Cs1g02840	1655	1782	1597	1597	1508	1916	1392	2031	1552	998	1259	1162	chr1	2114720	2117524	-	Cs1g02840	--	K07893 Ras-related protein Rab-6A | (RefSeq) hypothetical protein (A)	--	hypothetical protein CICLE_v10022269mg [Citrus clementina]	RecName: Full=Ras-related protein RABH1b; Short=AtRABH1b; AltName: Full=Ras-related protein Rab6A; Short=AtRab6A;	SubName: Full=Uncharacterized protein {ECO:0000313|EMBL:GAY57889.1};	GTPase Rab6/YPT6/Ryh1, small G protein superfamily	GO:0005829,cytosol; GO:0005768,endosome; GO:0005794,Golgi apparatus; GO:0000139,Golgi membrane; GO:0016020,membrane; GO:0005886,plasma membrane; GO:0009506,plasmodesma; GO:0005802,trans-Golgi network; GO:0005774,vacuolar membrane; GO:0005525,GTP binding; GO:0003924,GTPase activity; GO:0006891,intra-Golgi vesicle-mediated transport; GO:0015031,protein transport; GO:0042147,retrograde transport, en…	Ferrous iron transport protein B	--	--	--
Cs1g02850	695	889	626	941	1025	1257	530	803	548	636	894	762	chr1	2119433	2121191	+	Cs1g02850	--	K03955 NADH dehydrogenase (ubiquinone) 1 alpha/beta subcomplex 1 | (RefSeq) hypothetical protein (A)	ko00190: Oxidative phosphorylation; ko01100: Metabolic pathways	hypothetical protein CICLE_v10022877mg [Citrus clementina]	RecName: Full=Acyl carrier protein 1, mitochondrial; AltName: Full=MtACP-1; Short=ACP; AltName: Full=NADH-ubiquinone oxidoreductase 9.6 kDa subunit; Flags: Precursor;	SubName: Full=Uncharacterized protein {ECO:0000313|EMBL:GAY57888.1};	Acyl carrier protein/NADH-ubiquinone oxidoreductase, NDUFAB1/SDAP subunit	GO:0005829,cytosol; GO:0005759,mitochondrial matrix; GO:0005739,mitochondrion; GO:0070469,respiratory chain; GO:0000035,acyl binding; GO:0000036,acyl carrier activity; GO:0031177,phosphopantetheine binding; GO:0006633,fatty acid biosynthetic process; GO:0009245,lipid A biosynthetic process; GO:0055114,oxidation-reduction process; GO:0003674,molecular_function; GO:0005488,binding; GO:0044620,ACP p…	Phosphopantetheine attachment site	--	--	--
Cs1g02860	196	182	178	307	286	276	150	194	181	282	400	263	chr1	2124369	2128184	+	Cs1g02860	--	--	--	PREDICTED: protein TRIGALACTOSYLDIACYLGLYCEROL 4, chloroplastic [Citrus sinensis]	RecName: Full=Protein TRIGALACTOSYLDIACYLGLYCEROL 4, chloroplastic {ECO:0000303|PubMed:18689504}; AltName: Full=Protein PIGMENT DEFECTIVE 320;	SubName: Full=Uncharacterized protein {ECO:0000313|EMBL:KDO85417.1};	--	GO:0009507,chloroplast; GO:0009941,chloroplast envelope; GO:0009707,chloroplast outer membrane; GO:0005783,endoplasmic reticulum; GO:0016021,integral component of membrane; GO:0016020,membrane; GO:0009536,plastid; GO:0070300,phosphatidic acid binding; GO:0042803,protein homodimerization activity; GO:0034196,acylglycerol transport; GO:1990052,ER to chloroplast lipid transport; GO:0003674,molecular…	Protein of unknown function (DUF3769)	--	--	--
Cs1g02870	984	1023	830	1405	1531	2165	691	1134	763	995	1360	1078	chr1	2128552	2130911	-	Cs1g02870	--	K04078 chaperonin GroES | (RefSeq) hypothetical protein (A)	--	hypothetical protein CICLE_v10022799mg [Citrus clementina]	RecName: Full=10 kDa chaperonin 2, chloroplastic {ECO:0000305}; AltName: Full=Chloroplast chaperonin 10 {ECO:0000303|PubMed:11402030}; Short=Chl-Cpn10 {ECO:0000303|PubMed:11402030}; Flags: Precursor;	SubName: Full=Uncharacterized protein {ECO:0000313|EMBL:GAY57885.1};	Mitochondrial chaperonin	GO:0009507,chloroplast; GO:0009941,chloroplast envelope; GO:0009570,chloroplast stroma; GO:0005759,mitochondrial matrix; GO:0051087,chaperone binding; GO:0046872,metal ion binding; GO:0019904,protein domain specific binding; GO:0051082,unfolded protein binding; GO:0051085,chaperone cofactor-dependent protein refolding; GO:0006457,protein folding; GO:0006986,response to unfolded protein; GO:000551…	Chaperonin 10 Kd subunit	--	--	--
Cs1g02880	22	20	29	49	58	54	7	25	14	37	35	51	chr1	2134033	2136213	+	Cs1g02880	--	K15082 DNA repair protein RAD7 | (RefSeq) hypothetical protein (A)	--	hypothetical protein CICLE_v10022088mg [Citrus clementina]	--	SubName: Full=Uncharacterized protein {ECO:0000313|EMBL:GAY57884.1};	--	--	--	--	--	--
Cs1g02900	1689	1667	1902	1345	1251	1531	639	814	795	800	1119	954	chr1	2149168	2150692	+	Cs1g02900	--	--	--	hypothetical protein CISIN_1g045147mg, partial [Citrus sinensis]	RecName: Full=Protein MARD1 {ECO:0000303|PubMed:15159630}; AltName: Full=Mediator of ABA-regulated dormancy1 {ECO:0000303|PubMed:15159630}; AltName: Full=Senescence-associated protein SAG102 {ECO:0000303|PubMed:11402199};	SubName: Full=Uncharacterized protein {ECO:0000313|EMBL:KDO85423.1}; Flags: Fragment;	--	GO:0010494,cytoplasmic stress granule; GO:0000932,P-body; GO:0046872,metal ion binding; GO:0009737,response to abscisic acid; GO:0010162,seed dormancy process; GO:0003674,molecular_function; GO:0005488,binding; GO:0043167,ion binding; GO:0043169,cation binding; GO:0001101,response to acid chemical; GO:0008150,biological_process; GO:0009719,response to endogenous stimulus; GO:0009725,response to h…	zinc-finger of the FCS-type, C2-C2	--	--	--
Cs1g02910	90	71	86	97	85	113	58	70	98	97	118	78	chr1	2153421	2156937	+	Cs1g02910	--	K17964 leucine-rich PPR motif-containing protein, mitochondrial | (RefSeq) pentatricopeptide repeat-containing protein At1g09900-like (A)	--	PREDICTED: pentatricopeptide repeat-containing protein At1g63330-like [Citrus sinensis]	RecName: Full=Pentatricopeptide repeat-containing protein At5g01110;	SubName: Full=Uncharacterized protein {ECO:0000313|EMBL:ESR58710.1};	FOG: PPR repeat	GO:0005739,mitochondrion; GO:0004519,endonuclease activity; GO:0003723,RNA binding; GO:0032543,mitochondrial translation; GO:0009451,RNA modification; GO:0003674,molecular_function; GO:0003824,catalytic activity; GO:0004518,nuclease activity; GO:0016787,hydrolase activity; GO:0016788,hydrolase activity, acting on ester bonds; GO:0003676,nucleic acid binding; GO:0005488,binding; GO:0097159,organic…	Adenylate kinase	--	--	--
Cs1g02920	841	774	824	575	581	734	954	998	1166	1109	1042	912	chr1	2158341	2161329	-	Cs1g02920	--	K00924 kinase [EC:2.7.1.-] | (RefSeq) probable receptor-like protein kinase At5g47070 (A)	--	PREDICTED: probable receptor-like protein kinase At5g47070 [Citrus sinensis]	RecName: Full=Probable serine/threonine-protein kinase PBL19 {ECO:0000305}; EC=2.7.11.1 {ECO:0000305}; AltName: Full=PBS1-like protein 19 {ECO:0000303|PubMed:20413097};	SubName: Full=Uncharacterized protein {ECO:0000313|EMBL:ESR58709.1};	Serine/threonine protein kinase	GO:0005886,plasma membrane; GO:0005524,ATP binding; GO:0004675,transmembrane receptor protein serine/threonine kinase activity; GO:0007166,cell surface receptor signaling pathway; GO:0006952,defense response; GO:0006468,protein phosphorylation; GO:0000166,nucleotide binding; GO:0003674,molecular_function; GO:0005488,binding; GO:0008144,drug binding; GO:0017076,purine nucleotide binding; GO:003055…	Kinase-like	--	--	--
Cs1g02930	855	721	1283	739	507	548	1238	322	2584	1576	1185	974	chr1	2165306	2172535	+	Cs1g02930	--	K03260 translation initiation factor 4G | (RefSeq) eukaryotic translation initiation factor 4G (A)	ko03013: RNA transport	PREDICTED: eukaryotic translation initiation factor 4G [Citrus sinensis]	RecName: Full=Eukaryotic translation initiation factor 4G; Short=eIF-4G; Short=eIF4G; AltName: Full=Protein cucumovirus multiplication 2; AltName: Full=Protein synthesis initiation factor 4G;	SubName: Full=Uncharacterized protein {ECO:0000313|EMBL:GAY57875.1};	Translation initiation factor 4F, ribosome/mRNA-bridging subunit (eIF-4G)	GO:0003729,mRNA binding; GO:0003743,translation initiation factor activity; GO:0006417,regulation of translation; GO:0009737,response to abscisic acid; GO:0009615,response to virus; GO:0003674,molecular_function; GO:0003676,nucleic acid binding; GO:0003723,RNA binding; GO:0005488,binding; GO:0097159,organic cyclic compound binding; GO:1901363,heterocyclic compound binding; GO:0008135,translation …	FtsZ family, C-terminal domain	--	--	--
Cs1g02940	1794	1728	1713	1826	1719	2156	1600	2116	2259	1660	1790	1206	chr1	2179224	2183344	+	Cs1g02940	--	K03260 translation initiation factor 4G | (RefSeq) hypothetical protein (A)	ko03013: RNA transport	hypothetical protein CUMW_182810 [Citrus unshiu]	RecName: Full=Eukaryotic translation initiation factor 4G; Short=eIF-4G; Short=eIF4G; AltName: Full=Protein cucumovirus multiplication 2; AltName: Full=Protein synthesis initiation factor 4G;	SubName: Full=Uncharacterized protein {ECO:0000313|EMBL:GAY57874.1};	Translation initiation factor 4F, ribosome/mRNA-bridging subunit (eIF-4G)	GO:0003729,mRNA binding; GO:0003743,translation initiation factor activity; GO:0006417,regulation of translation; GO:0009737,response to abscisic acid; GO:0009615,response to virus; GO:0003674,molecular_function; GO:0003676,nucleic acid binding; GO:0003723,RNA binding; GO:0005488,binding; GO:0097159,organic cyclic compound binding; GO:1901363,heterocyclic compound binding; GO:0008135,translation …	MA3 domain	--	--	--
Cs1g02950	124	114	163	152	110	203	225	78	424	235	192	118	chr1	2183765	2188301	+	Cs1g02950	--	K03260 translation initiation factor 4G | (RefSeq) eukaryotic translation initiation factor 4G-like (A)	ko03013: RNA transport	hypothetical protein CUMW_182800 [Citrus unshiu]	RecName: Full=Eukaryotic translation initiation factor 4G; Short=eIF-4G; Short=eIF4G; AltName: Full=Eukaryotic initiation factor 4F subunit p220; Short=eIF-4F p220 subunit;	SubName: Full=Uncharacterized protein {ECO:0000313|EMBL:GAY57872.1};	Translation initiation factor 4F, ribosome/mRNA-bridging subunit (eIF-4G)	GO:0003743,translation initiation factor activity; GO:0006417,regulation of translation; GO:0003674,molecular_function; GO:0003676,nucleic acid binding; GO:0003723,RNA binding; GO:0005488,binding; GO:0008135,translation factor activity, RNA binding; GO:0097159,organic cyclic compound binding; GO:1901363,heterocyclic compound binding; GO:0008152,metabolic process; GO:0006412,translation; GO:000651…	dsDNA Poxvirus	--	--	--
Cs1g02960	805	1135	748	1346	1524	1795	377	676	517	823	1009	616	chr1	2190753	2194105	+	Cs1g02960	--	K02921 large subunit ribosomal protein L37Ae | (RefSeq) hypothetical protein (A)	ko03010: Ribosome	hypothetical protein CISIN_1g045338mg [Citrus sinensis]	RecName: Full=60S ribosomal protein L37a-2;	SubName: Full=Uncharacterized protein {ECO:0000313|EMBL:KDO85434.1};	60S ribosomal protein L37	GO:0005840,ribosome; GO:0046872,metal ion binding; GO:0003735,structural constituent of ribosome; GO:0006412,translation; GO:0003674,molecular_function; GO:0005488,binding; GO:0043167,ion binding; GO:0043169,cation binding; GO:0005198,structural molecule activity; GO:0008152,metabolic process; GO:0006518,peptide metabolic process; GO:0006807,nitrogen compound metabolic process; GO:0008150,biologi…	Ribosomal L37ae protein family	--	--	--
Cs1g02970	449	443	389	316	226	339	369	340	543	277	279	225	chr1	2192575	2195733	-	Cs1g02970	--	K19755 radial spoke head protein 1 | (RefSeq) phosphatidylinositol 4-phosphate 5-kinase 1-like (A)	--	PREDICTED: uncharacterized protein LOC102618644 [Citrus sinensis]	RecName: Full=Phosphatidylinositol 4-phosphate 5-kinase 8; Short=AtPIP5K8; EC=2.7.1.68; AltName: Full=1-phosphatidylinositol 4-phosphate kinase 8; AltName: Full=Diphosphoinositide kinase 8; AltName: Full=PtdIns(4)P-5-kinase 8;	SubName: Full=Uncharacterized protein {ECO:0000313|EMBL:GAY57870.1};	Junctional membrane complex protein Junctophilin and related MORN repeat proteins	GO:0016308,1-phosphatidylinositol-4-phosphate 5-kinase activity; GO:0005524,ATP binding; GO:0003674,molecular_function; GO:0003824,catalytic activity; GO:0016307,phosphatidylinositol phosphate kinase activity; GO:0016301,kinase activity; GO:0016740,transferase activity; GO:0016772,transferase activity, transferring phosphorus-containing groups; GO:0016773,phosphotransferase activity, alcohol grou…	MORN repeat	--	--	--
Cs1g02980	1508	1389	1412	1548	1427	1912	1263	1622	1431	1352	1629	1361	chr1	2197786	2201008	-	Cs1g02980	--	K03115 casein kinase II subunit beta | (RefSeq) hypothetical protein (A)	ko03008: Ribosome biogenesis in eukaryotes; ko04712: Circadian rhythm - plant	hypothetical protein CICLE_v10021491mg [Citrus clementina]	RecName: Full=Putative casein kinase II subunit beta-4; Short=CK II beta-4;	RecName: Full=Casein kinase II subunit beta {ECO:0000256|RuleBase:RU361268}; Short=CK II beta {ECO:0000256|RuleBase:RU361268};	Casein kinase II, beta subunit	GO:0005737,cytoplasm; GO:0005829,cytosol; GO:0005634,nucleus; GO:0005956,protein kinase CK2 complex; GO:0019887,protein kinase regulator activity; GO:0004674,protein serine/threonine kinase activity; GO:0007623,circadian rhythm; GO:0048573,photoperiodism, flowering; GO:0042753,positive regulation of circadian rhythm; GO:0003674,molecular_function; GO:0098772,molecular function regulator; GO:00192…	Casein kinase II regulatory subunit	--	--	--
Cs1g02990	59	49	34	34	35	75	116	126	76	37	29	39	chr1	2208107	2211099	+	Cs1g02990	--	K20661 cytochrome P450 family 714 subfamily A polypeptide 1 | (RefSeq) cytochrome P450 714C2-like isoform X1 (A)	--	PREDICTED: cytochrome P450 714C2-like [Citrus sinensis]	RecName: Full=Cytochrome P450 714C2; EC=1.14.-.-;	SubName: Full=Uncharacterized protein {ECO:0000313|EMBL:GAY57867.1};	Cytochrome P450 CYP4/CYP19/CYP26 subfamilies	GO:0016021,integral component of membrane; GO:0020037,heme binding; GO:0005506,iron ion binding; GO:0004497,monooxygenase activity; GO:0016705,oxidoreductase activity, acting on paired donors, with incorporation or reduction of molecular oxygen; GO:0003674,molecular_function; GO:0005488,binding; GO:0046906,tetrapyrrole binding; GO:0048037,cofactor binding; GO:0097159,organic cyclic compound bindi…	Cytochrome P450	--	--	--
Cs1g03000	143	184	196	281	287	336	204	281	163	172	228	178	chr1	2211406	2213308	-	Cs1g03000	--	K18185 cytochrome c oxidase assembly protein subunit 23 | (RefSeq) hypothetical protein (A)	--	hypothetical protein CICLE_v10023064mg [Citrus clementina]	--	SubName: Full=Uncharacterized protein {ECO:0000313|EMBL:ESR58701.1};	Uncharacterized conserved protein	GO:0016021,integral component of membrane; GO:0005575,cellular_component; GO:0016020,membrane; GO:0031224,intrinsic component of membrane; GO:0044425,membrane part	Cytochrome oxidase c subunit VIb	--	--	--
Cs1g03030	1885	1753	2100	1676	1568	1970	2111	1924	2940	1761	1998	1493	chr1	2226639	2233826	+	Cs1g03030	--	K12885 heterogeneous nuclear ribonucleoprotein G | (Kazusa) Lj1g3v2898460.1; - (A)	ko03040: Spliceosome	PREDICTED: RNA recognition motif protein 1 isoform X1 [Citrus sinensis]	RecName: Full=Heterogeneous nuclear ribonucleoprotein Q {ECO:0000305}; Short=hnRNP Q {ECO:0000305}; AltName: Full=Protein LHP1-INTERACTING FACTOR 2 {ECO:0000303|PubMed:21304947};	SubName: Full=Uncharacterized protein {ECO:0000313|EMBL:GAY57860.1};	--	GO:0005737,cytoplasm; GO:0005829,cytosol; GO:0005783,endoplasmic reticulum; GO:0005634,nucleus; GO:0003682,chromatin binding; GO:0003729,mRNA binding; GO:0043565,sequence-specific DNA binding; GO:0071395,cellular response to jasmonic acid stimulus; GO:0042742,defense response to bacterium; GO:0050832,defense response to fungus; GO:0045087,innate immune response; GO:0007275,multicellular organism …	Cytosolic domain of 10TM putative phosphate transporter	--	--	--
Cs1g03040	89	63	54	76	80	109	43	64	54	116	107	95	chr1	2234685	2238566	+	Cs1g03040	--	K10848 DNA excision repair protein ERCC-4 [EC:3.1.-.-] | (RefSeq) hypothetical protein (A)	ko03420: Nucleotide excision repair	PREDICTED: uncharacterized protein LOC102621214 [Citrus sinensis]	--	SubName: Full=Uncharacterized protein {ECO:0000313|EMBL:ESR58693.1};	--	GO:0016021,integral component of membrane; GO:0003755,peptidyl-prolyl cis-trans isomerase activity; GO:0003674,molecular_function; GO:0003824,catalytic activity; GO:0016853,isomerase activity; GO:0016859,cis-trans isomerase activity; GO:0140096,catalytic activity, acting on a protein; GO:0005575,cellular_component; GO:0016020,membrane; GO:0031224,intrinsic component of membrane; GO:0044425,membra…	PAN domain	--	--	--
Cs1g03050	349	345	430	348	345	392	350	313	353	371	389	370	chr1	2237227	2240359	-	Cs1g03050	--	K02257 heme o synthase [EC:2.5.1.141] | (RefSeq) hypothetical protein (A)	ko00190: Oxidative phosphorylation; ko00860: Porphyrin and chlorophyll metabolism; ko01100: Metabolic pathways; ko01110: Biosynthesis of secondary metabolites	hypothetical protein CICLE_v10020370mg [Citrus clementina]	RecName: Full=Protoheme IX farnesyltransferase, mitochondrial; EC=2.5.1.-; AltName: Full=Cytochrome c oxidase assembly protein COX10; AltName: Full=Heme O synthase; Flags: Precursor;	SubName: Full=Uncharacterized protein {ECO:0000313|EMBL:KDO85465.1};	Heme A farnesyltransferase	GO:0016021,integral component of membrane; GO:0005743,mitochondrial inner membrane; GO:0005739,mitochondrion; GO:0004311,farnesyltranstransferase activity; GO:0008495,protoheme IX farnesyltransferase activity; GO:0045333,cellular respiration; GO:0006783,heme biosynthetic process; GO:0048034,heme O biosynthetic process; GO:0003674,molecular_function; GO:0003824,catalytic activity; GO:0004659,preny…	UbiA prenyltransferase family	--	--	--
Cs1g03060	1696	1709	1618	1657	1562	2168	1484	1676	1658	939	1151	1169	chr1	2241662	2244399	-	Cs1g03060	--	K22366 thioredoxin reductase-like selenoprotein T | (RefSeq) uncharacterized protein LOC105646579 (A)	--	hypothetical protein CICLE_v10020863mg [Citrus clementina]	RecName: Full=Trihelix transcription factor ASIL2 {ECO:0000305}; AltName: Full=6B-interacting protein 1-like 2 {ECO:0000303|PubMed:21330492}; AltName: Full=Trihelix DNA-binding protein ASIL2 {ECO:0000305};	SubName: Full=Uncharacterized protein {ECO:0000313|EMBL:GAY57856.1};	Transcription factor GT-2 and related proteins, contains trihelix DNA-binding/SANT domain	GO:0005634,nucleus; GO:0003700,DNA-binding transcription factor activity; GO:0043565,sequence-specific DNA binding; GO:0009793,embryo development ending in seed dormancy; GO:0006355,regulation of transcription, DNA-templated; GO:0010431,seed maturation; GO:0006351,transcription, DNA-templated; GO:0140110,transcription regulator activity; GO:0003674,molecular_function; GO:0003676,nucleic acid bind…	Myb-like DNA-binding domain	Trihelix	TF	Trihelix
Cs1g03070	45	18	28	111	159	119	28	21	24	66	88	99	chr1	2248135	2250075	-	Cs1g03070	--	K01255 leucyl aminopeptidase [EC:3.4.11.1] | (RefSeq) leucyl aminopeptidase (A)	ko00480: Glutathione metabolism; ko01100: Metabolic pathways	hypothetical protein CICLE_v10022279mg [Citrus clementina]	RecName: Full=Cyclin-U4-1; Short=CycU4;1; AltName: Full=Cyclin-P4.1; Short=CycP4;1;	SubName: Full=Uncharacterized protein {ECO:0000313|EMBL:GAY57855.1};	Cyclin	GO:0019901,protein kinase binding; GO:0007049,cell cycle; GO:0051301,cell division; GO:0000079,regulation of cyclin-dependent protein serine/threonine kinase activity; GO:0005515,protein binding; GO:0003674,molecular_function; GO:0005488,binding; GO:0019899,enzyme binding; GO:0019900,kinase binding; GO:0008150,biological_process; GO:0009987,cellular process; GO:0008152,metabolic process; GO:00019…	Cyclin, N-terminal domain	--	--	--
Cs1g03080	753	748	679	924	897	1079	608	796	767	494	578	331	chr1	2253820	2256498	-	Cs1g03080	--	K17964 leucine-rich PPR motif-containing protein, mitochondrial | (RefSeq) uncharacterized protein LOC109237110 (A)	--	hypothetical protein CICLE_v10019658mg [Citrus clementina]	RecName: Full=Pentatricopeptide repeat-containing protein At1g02150;	SubName: Full=Uncharacterized protein {ECO:0000313|EMBL:GAY57854.1};	FOG: PPR repeat	GO:0009507,chloroplast; GO:0043231,intracellular membrane-bounded organelle; GO:0004519,endonuclease activity; GO:0003729,mRNA binding; GO:0003723,RNA binding; GO:0009451,RNA modification; GO:0003674,molecular_function; GO:0003824,catalytic activity; GO:0004518,nuclease activity; GO:0016787,hydrolase activity; GO:0016788,hydrolase activity, acting on ester bonds; GO:0003676,nucleic acid binding; …	Tetratricopeptide repeat	--	--	--
Cs1g03090	325	300	280	361	284	477	377	395	472	363	447	415	chr1	2258225	2265764	-	Cs1g03090	--	K03847 alpha-1,6-mannosyltransferase [EC:2.4.1.260] | (RefSeq) dol-P-Man:Man(7)GlcNAc(2)-PP-Dol alpha-1,6-mannosyltransferase (A)	ko00510: N-Glycan biosynthesis; ko00513: Various types of N-glycan biosynthesis; ko01100: Metabolic pathways	PREDICTED: dol-P-Man:Man(7)GlcNAc(2)-PP-Dol alpha-1,6-mannosyltransferase isoform X1 [Citrus sinensis]	RecName: Full=Dol-P-Man:Man(7)GlcNAc(2)-PP-Dol alpha-1,6-mannosyltransferase; EC=2.4.1.260; AltName: Full=Alpha-1,6-mannosyltransferase ALG12; AltName: Full=Asparagine-linked glycosylation protein 12; AltName: Full=EMS-mutagenized BRI1 suppressor 4;	RecName: Full=Mannosyltransferase {ECO:0000256|RuleBase:RU363075}; EC=2.4.1.- {ECO:0000256|RuleBase:RU363075};	Protein involved in dolichol pathway for N-glycosylation (mannosyltransferase family)	GO:0005783,endoplasmic reticulum; GO:0005789,endoplasmic reticulum membrane; GO:0016021,integral component of membrane; GO:0052917,dol-P-Man:Man(7)GlcNAc(2)-PP-Dol alpha-1,6-mannosyltransferase activity; GO:0006487,protein N-linked glycosylation; GO:0030433,ubiquitin-dependent ERAD pathway; GO:0000009,alpha-1,6-mannosyltransferase activity; GO:0000030,mannosyltransferase activity; GO:0003674,mole…	Alg9-like mannosyltransferase family	--	--	--
Cs1g03100	7	6	14	7	14	13	14	24	29	2	19	12	chr1	2270797	2274197	-	Cs1g03100	--	K13424 WRKY transcription factor 33 | (RefSeq) WRKY transcription factor (A)	ko04016: MAPK signaling pathway - plant; ko04626: Plant-pathogen interaction	hypothetical protein CICLE_v10023956mg [Citrus clementina]	RecName: Full=Probable WRKY transcription factor 12; AltName: Full=WRKY DNA-binding protein 12;	SubName: Full=Uncharacterized protein {ECO:0000313|EMBL:GAY57852.1};	--	GO:0005634,nucleus; GO:0003700,DNA-binding transcription factor activity; GO:0043565,sequence-specific DNA binding; GO:0006351,transcription, DNA-templated; GO:0140110,transcription regulator activity; GO:0003674,molecular_function; GO:0003676,nucleic acid binding; GO:0003677,DNA binding; GO:0005488,binding; GO:0097159,organic cyclic compound binding; GO:1901363,heterocyclic compound binding; GO:…	WRKY DNA -binding domain	WRKY	TF	WRKY
Cs1g03110	8243	7924	7191	11095	10684	13813	4894	9012	6066	6181	7445	5466	chr1	2283529	2285110	+	Cs1g03110	--	K00940 nucleoside-diphosphate kinase [EC:2.7.4.6] | (RefSeq) nucleoside diphosphate kinase 1-like (A)	ko00230: Purine metabolism; ko00240: Pyrimidine metabolism; ko01100: Metabolic pathways; ko01110: Biosynthesis of secondary metabolites; ko04016: MAPK signaling pathway - plant	hypothetical protein CISIN_1g031851mg [Citrus sinensis]	RecName: Full=Nucleoside diphosphate kinase 1; EC=2.7.4.6; AltName: Full=Nucleoside diphosphate kinase I; Short=NDK I; Short=NDP kinase I; Short=NDPK I;	SubName: Full=Uncharacterized protein {ECO:0000313|EMBL:GAY57851.1};	Nucleoside diphosphate kinase	GO:0005634,nucleus; GO:0005777,peroxisome; GO:0005524,ATP binding; GO:0046872,metal ion binding; GO:0004550,nucleoside diphosphate kinase activity; GO:0070301,cellular response to hydrogen peroxide; GO:0006241,CTP biosynthetic process; GO:0006183,GTP biosynthetic process; GO:0006165,nucleoside diphosphate phosphorylation; GO:0006228,UTP biosynthetic process; GO:0000166,nucleotide binding; GO:0003…	Nucleoside diphosphate kinase	--	--	--
Cs1g03120	784	734	633	951	855	1239	685	887	701	817	904	795	chr1	2285819	2290535	-	Cs1g03120	--	K19241 engulfment and cell motility protein 3 | (RefSeq) ELMO domain-containing protein A-like isoform X1 (A)	--	hypothetical protein CICLE_v10021713mg [Citrus clementina]	--	SubName: Full=Uncharacterized protein {ECO:0000313|EMBL:GAY57850.1};	Uncharacterized conserved protein	--	ELMO/CED-12 family	--	--	--
Cs1g03130	162	144	178	158	137	205	202	186	254	179	191	120	chr1	2294788	2297997	+	Cs1g03130	--	--	--	hypothetical protein CICLE_v10019814mg [Citrus clementina]	--	SubName: Full=Uncharacterized protein {ECO:0000313|EMBL:GAY57846.1};	--	--	--	--	--	--
Cs1g03140	1672	1707	1565	1935	1977	2465	1208	2169	1335	1209	1754	1283	chr1	2296931	2300292	-	Cs1g03140	--	K12877 protein mago nashi | (RefSeq) hypothetical protein (A)	ko03013: RNA transport; ko03015: mRNA surveillance pathway; ko03040: Spliceosome	hypothetical protein CICLE_v10022690mg [Citrus clementina]	RecName: Full=Protein mago nashi homolog 2 {ECO:0000305}; Short=OsMAGO2 {ECO:0000303|PubMed:24416299}; AltName: Full=Mago nashi-like protein 2 {ECO:0000305};	SubName: Full=Uncharacterized protein {ECO:0000313|EMBL:ESR58680.1};	Exon-exon junction complex, Magoh component	GO:0005737,cytoplasm; GO:0035145,exon-exon junction complex; GO:0005634,nucleus; GO:0003723,RNA binding; GO:0006397,mRNA processing; GO:0051028,mRNA transport; GO:0000184,nuclear-transcribed mRNA catabolic process, nonsense-mediated decay; GO:0006417,regulation of translation; GO:0008380,RNA splicing; GO:0003674,molecular_function; GO:0003676,nucleic acid binding; GO:0005488,binding; GO:0097159,o…	Mago nashi protein	--	--	--
Cs1g03150	1038	929	845	783	765	1081	597	1102	840	1159	1071	1257	chr1	2301222	2302089	-	Cs1g03150	--	K04733 interleukin-1 receptor-associated kinase 4 [EC:2.7.11.1] | (RefSeq) L-type lectin-domain containing receptor kinase VI.2-like isoform X1 (A)	--	hypothetical protein CICLE_v10022525mg [Citrus clementina]	RecName: Full=Blue copper protein; Flags: Precursor;	SubName: Full=Uncharacterized protein {ECO:0000313|EMBL:GAY57843.1};	--	GO:0009055,electron transfer activity; GO:0046872,metal ion binding; GO:0003674,molecular_function; GO:0003824,catalytic activity; GO:0016491,oxidoreductase activity; GO:0005488,binding; GO:0043167,ion binding; GO:0043169,cation binding	Plastocyanin-like domain	--	--	--
Cs1g03160	3254	3178	3020	2934	3096	3879	2804	4090	3045	2432	2816	2782	chr1	2305762	2308913	+	Cs1g03160	--	K07874 Ras-related protein Rab-1A | (RefSeq) ras-related protein RABD2a (A)	--	PREDICTED: ras-related protein RABD2a [Citrus sinensis]	RecName: Full=Ras-related protein RABD2a; Short=AtRABD2a; AltName: Full=Ras-related protein Ara-5; AltName: Full=Ras-related protein Rab1B; Short=AtRab1B;	SubName: Full=RAS 5 {ECO:0000313|EMBL:JAV45059.1};	GTPase Rab1/YPT1, small G protein superfamily, and related GTP-binding proteins	GO:0005789,endoplasmic reticulum membrane; GO:0000139,Golgi membrane; GO:0005886,plasma membrane; GO:0032588,trans-Golgi network membrane; GO:0005773,vacuole; GO:0005525,GTP binding; GO:0003924,GTPase activity; GO:0006888,ER to Golgi vesicle-mediated transport; GO:0015031,protein transport; GO:0046686,response to cadmium ion; GO:0000166,nucleotide binding; GO:0001882,nucleoside binding; GO:000188…	ATPase family associated with various cellular activities (AAA)	--	--	--
Cs1g03170	456	417	449	459	391	543	508	457	562	560	557	587	chr1	2311074	2322980	-	Cs1g03170	--	K14164 glycyl-tRNA synthetase [EC:6.1.1.14] | (RefSeq) glycine--tRNA ligase, chloroplastic/mitochondrial 2 (A)	ko00970: Aminoacyl-tRNA biosynthesis	PREDICTED: glycine--tRNA ligase, chloroplastic/mitochondrial 2 isoform X3 [Citrus sinensis]	RecName: Full=Glycine--tRNA ligase, chloroplastic/mitochondrial 2 {ECO:0000305}; EC=6.1.1.14 {ECO:0000269|PubMed:11278923}; AltName: Full=Glycyl-tRNA synthetase 2 {ECO:0000303|PubMed:11278923}; Short=GlyRS-2 {ECO:0000303|PubMed:11278923}; AltName: Full=Protein EMBRYO-DEFECTIVE-DEVELOPMENT 1 {ECO:0000303|PubMed:9707529}; Flags: Precursor;	SubName: Full=Uncharacterized protein {ECO:0000313|EMBL:GAY57837.1};	--	GO:0009507,chloroplast; GO:0009570,chloroplast stroma; GO:0005739,mitochondrion; GO:0005524,ATP binding; GO:0004820,glycine-tRNA ligase activity; GO:0046983,protein dimerization activity; GO:0009793,embryo development ending in seed dormancy; GO:0006426,glycyl-tRNA aminoacylation; GO:0045995,regulation of embryonic development; GO:0000166,nucleotide binding; GO:0003674,molecular_function; GO:0005…	DALR anticodon binding domain	--	--	--
Cs1g03180	498	528	518	449	484	607	500	600	553	330	358	344	chr1	2326079	2328646	+	Cs1g03180	--	K10640 E3 ubiquitin-protein ligase RNF25 [EC:2.3.2.27] | (RefSeq) hypothetical protein (A)	--	hypothetical protein CICLE_v10020918mg [Citrus clementina]	--	SubName: Full=Uncharacterized protein {ECO:0000313|EMBL:ESR58676.1};	--	--	Zinc-ribbon, C4HC2 type	--	--	--
Cs1g03200	800	731	735	682	669	849	774	768	1029	1009	1011	926	chr1	2361386	2369125	-	Cs1g03200	--	K00784 ribonuclease Z [EC:3.1.26.11] | (RefSeq) nuclear ribonuclease Z-like (A)	ko03013: RNA transport	PREDICTED: protein VASCULAR ASSOCIATED DEATH 1, chloroplastic isoform X1 [Citrus sinensis]	RecName: Full=Protein VASCULAR ASSOCIATED DEATH 1, chloroplastic {ECO:0000303|PubMed:15269331}; Flags: Precursor;	SubName: Full=Uncharacterized protein {ECO:0000313|EMBL:KDO85504.1};	Uncharacterized conserved protein, contains GRAM domain	GO:0009507,chloroplast; GO:0005783,endoplasmic reticulum; GO:0016021,integral component of membrane; GO:0042742,defense response to bacterium; GO:0009873,ethylene-activated signaling pathway; GO:0043069,negative regulation of programmed cell death; GO:0009626,plant-type hypersensitive response; GO:0009723,response to ethylene; GO:0009751,response to salicylic acid; GO:0006952,defense response; GO…	GRAM domain	--	--	--
Cs1g03210	345	285	350	397	418	551	427	474	605	741	956	672	chr1	2375773	2381348	+	Cs1g03210	--	K08286 protein-serine/threonine kinase [EC:2.7.11.-] | (RefSeq) serine/threonine-protein kinase D6PKL1-like (A)	--	hypothetical protein CICLE_v10019033mg [Citrus clementina]	RecName: Full=Serine/threonine-protein kinase D6PKL2; EC=2.7.11.1; AltName: Full=D6 protein kinase-like 2; AltName: Full=Serine/threonine-protein kinase AtPK5;	SubName: Full=Uncharacterized protein {ECO:0000313|EMBL:ESR58671.1};	Putative serine/threonine protein kinase	GO:0005737,cytoplasm; GO:0005730,nucleolus; GO:0005634,nucleus; GO:0005886,plasma membrane; GO:0005524,ATP binding; GO:0016301,kinase activity; GO:0004672,protein kinase activity; GO:0004674,protein serine/threonine kinase activity; GO:0009734,auxin-activated signaling pathway; GO:0010540,basipetal auxin transport; GO:0035556,intracellular signal transduction; GO:0006468,protein phosphorylation; …	Protein tyrosine kinase	--	--	--
Cs1g03220	777	677	802	668	607	912	943	859	1090	769	830	677	chr1	2385264	2390729	-	Cs1g03220	--	K03029 26S proteasome regulatory subunit N10 | (RefSeq) 26S proteasome non-ATPase regulatory subunit 4 homolog (A)	ko03050: Proteasome	hypothetical protein CISIN_1g040600mg [Citrus sinensis]	RecName: Full=Nitrate regulatory gene2 protein {ECO:0000303|PubMed:26744214}; Short=NRG2 protein {ECO:0000303|PubMed:26744214};	SubName: Full=Uncharacterized protein {ECO:0000313|EMBL:KDO85511.1};	--	GO:0005634,nucleus; GO:0071249,cellular response to nitrate; GO:0015706,nitrate transport; GO:0071705,nitrogen compound transport; GO:0006355,regulation of transcription, DNA-templated; GO:0010167,response to nitrate; GO:1901698,response to nitrogen compound; GO:0006351,transcription, DNA-templated; GO:0001101,response to acid chemical; GO:0008150,biological_process; GO:0009987,cellular process; …	Protein of unknown function (DUF630)	--	--	--
Cs1g03230	471	414	480	396	405	566	411	541	548	346	376	394	chr1	2393547	2399306	-	Cs1g03230	--	K15451 tRNA wybutosine-synthesizing protein 4 [EC:2.1.1.290 2.3.1.231] | (RefSeq) hypothetical protein (A)	--	hypothetical protein CICLE_v10021096mg [Citrus clementina]	RecName: Full=Leucine carboxyl methyltransferase 1 homolog {ECO:0000305}; EC=2.1.1.233 {ECO:0000269|PubMed:21558554}; AltName: Full=Protein SUPPRESSOR OF BRI1 {ECO:0000303|PubMed:21558554}; AltName: Full=[Phosphatase 2A protein]-leucine-carboxy methyltransferase 1 {ECO:0000305};	SubName: Full=Uncharacterized protein {ECO:0000313|EMBL:ESR58669.1};	Carboxymethyl transferase	GO:0005829,cytosol; GO:0008757,S-adenosylmethionine-dependent methyltransferase activity; GO:0032259,methylation; GO:0003674,molecular_function; GO:0003824,catalytic activity; GO:0008168,methyltransferase activity; GO:0016740,transferase activity; GO:0016741,transferase activity, transferring one-carbon groups; GO:0008152,metabolic process; GO:0008150,biological_process; GO:0005622,intracellular;…	Leucine carboxyl methyltransferase	--	--	--
Cs1g03240	1336	1366	1279	1437	1472	1735	1274	1531	1338	1282	1252	1249	chr1	2401562	2406346	+	Cs1g03240	--	K12180 COP9 signalosome complex subunit 7 | (RefSeq) COP9 signalosome complex subunit 7 (A)	--	hypothetical protein CUMW_062400 [Citrus unshiu]	RecName: Full=COP9 signalosome complex subunit 7; Short=CSN complex subunit 7; AltName: Full=Protein FUSCA 5;	SubName: Full=Uncharacterized protein {ECO:0000313|EMBL:GAY41828.1};	COP9 signalosome, subunit CSN7	GO:0008180,COP9 signalosome; GO:0005829,cytosol; GO:0010387,COP9 signalosome assembly; GO:0007275,multicellular organism development; GO:0000338,protein deneddylation; GO:0009585,red, far-red light phototransduction; GO:0008150,biological_process; GO:0009987,cellular process; GO:0022607,cellular component assembly; GO:0016043,cellular component organization; GO:0034622,cellular protein-containing…	COP9 signalosome complex subunit 7a helix I domain	--	--	--
Cs1g03250	243	268	216	632	642	688	84	146	118	231	251	161	chr1	2407487	2408317	-	Cs1g03250	--	K09286 EREBP-like factor | (RefSeq) ethylene-responsive transcription factor 2-like (A)	--	PREDICTED: ethylene-responsive transcription factor 13-like [Citrus sinensis]	RecName: Full=Ethylene-responsive transcription factor 13; Short=AtERF13; AltName: Full=Ethylene-responsive element-binding factor 13; Short=EREBP-13;	SubName: Full=Uncharacterized protein {ECO:0000313|EMBL:GAY41831.1};	--	GO:0005634,nucleus; GO:0003677,DNA binding; GO:0003700,DNA-binding transcription factor activity; GO:0043565,sequence-specific DNA binding; GO:0006952,defense response; GO:0009873,ethylene-activated signaling pathway; GO:0010200,response to chitin; GO:0006351,transcription, DNA-templated; GO:0003674,molecular_function; GO:0003676,nucleic acid binding; GO:0005488,binding; GO:0097159,organic cyclic…	AP2 domain	AP2/ERF-ERF	TF	AP2/ERF->AP2/ERF-ERF
Cs1g03260	793	738	879	1121	1463	1608	1019	1396	1091	2143	2401	2383	chr1	2414022	2414827	-	Cs1g03260	--	K09286 EREBP-like factor | (RefSeq) hypothetical protein (A)	--	hypothetical protein CICLE_v10021995mg [Citrus clementina]	RecName: Full=Ethylene-responsive transcription factor 13; Short=AtERF13; AltName: Full=Ethylene-responsive element-binding factor 13; Short=EREBP-13;	SubName: Full=Uncharacterized protein {ECO:0000313|EMBL:ESR58658.1};	--	GO:0005634,nucleus; GO:0003677,DNA binding; GO:0003700,DNA-binding transcription factor activity; GO:0043565,sequence-specific DNA binding; GO:0006952,defense response; GO:0009873,ethylene-activated signaling pathway; GO:0010200,response to chitin; GO:0006351,transcription, DNA-templated; GO:0003674,molecular_function; GO:0003676,nucleic acid binding; GO:0005488,binding; GO:0097159,organic cyclic…	AP2 domain	AP2/ERF-ERF	TF	AP2/ERF->AP2/ERF-ERF
Cs1g03270	58	61	40	176	116	127	13	20	17	83	122	76	chr1	2420654	2421355	-	Cs1g03270	--	K09286 EREBP-like factor | (RefSeq) hypothetical protein (A)	--	hypothetical protein CICLE_v10023677mg [Citrus clementina]	RecName: Full=Ethylene-responsive transcription factor 13; Short=AtERF13; AltName: Full=Ethylene-responsive element-binding factor 13; Short=EREBP-13;	SubName: Full=Uncharacterized protein {ECO:0000313|EMBL:ESR58657.1};	--	GO:0005634,nucleus; GO:0003677,DNA binding; GO:0003700,DNA-binding transcription factor activity; GO:0043565,sequence-specific DNA binding; GO:0006952,defense response; GO:0009873,ethylene-activated signaling pathway; GO:0010200,response to chitin; GO:0006351,transcription, DNA-templated; GO:0003674,molecular_function; GO:0003676,nucleic acid binding; GO:0005488,binding; GO:0097159,organic cyclic…	AP2 domain	AP2/ERF-ERF	TF	AP2/ERF->AP2/ERF-ERF
Cs1g03280	1587	1493	1128	1699	1749	2434	1657	2297	1918	1690	1867	1578	chr1	2426867	2427840	-	Cs1g03280	--	K09286 EREBP-like factor | (RefSeq) hypothetical protein (A)	--	hypothetical protein CICLE_v10022734mg [Citrus clementina]	RecName: Full=Ethylene-responsive transcription factor 13; Short=AtERF13; AltName: Full=Ethylene-responsive element-binding factor 13; Short=EREBP-13;	SubName: Full=Uncharacterized protein {ECO:0000313|EMBL:GAY41834.1};	--	GO:0005634,nucleus; GO:0003677,DNA binding; GO:0003700,DNA-binding transcription factor activity; GO:0043565,sequence-specific DNA binding; GO:0006952,defense response; GO:0009873,ethylene-activated signaling pathway; GO:0010200,response to chitin; GO:0006351,transcription, DNA-templated; GO:0003674,molecular_function; GO:0003676,nucleic acid binding; GO:0005488,binding; GO:0097159,organic cyclic…	AP2 domain	AP2/ERF-ERF	TF	AP2/ERF->AP2/ERF-ERF
Cs1g03300	17	26	36	69	39	80	39	57	42	32	44	53	chr1	2513606	2514993	-	Cs1g03300	--	K09286 EREBP-like factor | (RefSeq) hypothetical protein (A)	--	hypothetical protein CICLE_v10021132mg [Citrus clementina]	RecName: Full=Ethylene-responsive transcription factor 13; Short=AtERF13; AltName: Full=Ethylene-responsive element-binding factor 13; Short=EREBP-13;	SubName: Full=Uncharacterized protein {ECO:0000313|EMBL:ESR58653.1};	--	GO:0005634,nucleus; GO:0003677,DNA binding; GO:0003700,DNA-binding transcription factor activity; GO:0043565,sequence-specific DNA binding; GO:0006952,defense response; GO:0009873,ethylene-activated signaling pathway; GO:0010200,response to chitin; GO:0006351,transcription, DNA-templated; GO:0003674,molecular_function; GO:0003676,nucleic acid binding; GO:0005488,binding; GO:0097159,organic cyclic…	AP2 domain	AP2/ERF-ERF	TF	AP2/ERF->AP2/ERF-ERF
Cs1g03310	2124	2259	2246	4177	4819	5886	1544	3222	2483	3220	3699	3321	chr1	2536742	2537807	+	Cs1g03310	--	K09286 EREBP-like factor | (RefSeq) ethylene-responsive transcription factor 13-like (A)	--	PREDICTED: ethylene-responsive transcription factor 2-like [Citrus sinensis]	RecName: Full=Ethylene-responsive transcription factor 13; Short=AtERF13; AltName: Full=Ethylene-responsive element-binding factor 13; Short=EREBP-13;	SubName: Full=Uncharacterized protein {ECO:0000313|EMBL:KDO85532.1};	--	GO:0005634,nucleus; GO:0003677,DNA binding; GO:0003700,DNA-binding transcription factor activity; GO:0043565,sequence-specific DNA binding; GO:0006952,defense response; GO:0009873,ethylene-activated signaling pathway; GO:0010200,response to chitin; GO:0006351,transcription, DNA-templated; GO:0003674,molecular_function; GO:0003676,nucleic acid binding; GO:0005488,binding; GO:0097159,organic cyclic…	AP2 domain	AP2/ERF-ERF	TF	AP2/ERF->AP2/ERF-ERF
Cs1g03320	96	89	98	100	81	123	116	119	91	98	111	78	chr1	2543258	2549089	+	Cs1g03320	--	K01535 H+-transporting ATPase [EC:3.6.3.6] | (RefSeq) ATPase 11, plasma membrane-type (A)	ko00190: Oxidative phosphorylation; ko01100: Metabolic pathways	PREDICTED: UPF0565 protein C2orf69 homolog [Citrus sinensis]	RecName: Full=Plasma membrane ATPase 1; EC=3.6.3.6; AltName: Full=Proton pump 1;	SubName: Full=Uncharacterized protein {ECO:0000313|EMBL:GAY41839.1};	Conserved developmentally regulated protein	GO:0016021,integral component of membrane; GO:0005886,plasma membrane; GO:0005524,ATP binding; GO:0008553,proton-exporting ATPase activity, phosphorylative mechanism; GO:0046872,metal ion binding; GO:0006754,ATP biosynthetic process; GO:0000166,nucleotide binding; GO:0003674,molecular_function; GO:0005488,binding; GO:0008144,drug binding; GO:0017076,purine nucleotide binding; GO:0030554,adenyl nu…	Rhomboid N-terminal domain	--	--	--
Cs1g03330	121	141	100	187	211	249	143	203	165	221	226	238	chr1	2549506	2553506	+	Cs1g03330	--	K01074 palmitoyl-protein thioesterase [EC:3.1.2.22] | (RefSeq) palmitoyl-protein thioesterase 1 (A)	ko00062: Fatty acid elongation; ko01100: Metabolic pathways; ko01212: Fatty acid metabolism	PREDICTED: palmitoyl-protein thioesterase 1 [Citrus sinensis]	--	SubName: Full=Uncharacterized protein {ECO:0000313|EMBL:KDO85535.1};	Palmitoyl protein thioesterase	GO:0016021,integral component of membrane; GO:0098599,palmitoyl hydrolase activity; GO:0003674,molecular_function; GO:0003824,catalytic activity; GO:0016787,hydrolase activity; GO:0005575,cellular_component; GO:0016020,membrane; GO:0031224,intrinsic component of membrane; GO:0044425,membrane part	Lipase (class 2)	--	--	--
Cs1g03340	1198	1142	1184	1108	938	1412	1192	1296	1436	1314	1239	1027	chr1	2556638	2564029	-	Cs1g03340	--	K10268 F-box and leucine-rich repeat protein 2/20 | (RefSeq) protein ARABIDILLO 1-like (A)	--	hypothetical protein CICLE_v10018755mg [Citrus clementina]	RecName: Full=Protein ARABIDILLO 1; AltName: Full=F-box only protein 5;	SubName: Full=Uncharacterized protein {ECO:0000313|EMBL:GAY41842.1};	--	GO:0005737,cytoplasm; GO:0005634,nucleus; GO:0008134,transcription factor binding; GO:0048527,lateral root development; GO:0005515,protein binding; GO:0003674,molecular_function; GO:0005488,binding; GO:0007275,multicellular organism development; GO:0008150,biological_process; GO:0009791,post-embryonic development; GO:0022622,root system development; GO:0032501,multicellular organismal process; GO…	HEAT repeats	--	--	--
Cs1g03350	1760	1602	1589	1598	1515	2111	1856	2243	1838	1176	1383	1190	chr1	2565444	2569253	+	Cs1g03350	--	K03294 basic amino acid/polyamine antiporter, APA family | (RefSeq) cationic amino acid transporter 9, chloroplastic (A)	--	hypothetical protein CICLE_v10019465mg [Citrus clementina]	RecName: Full=Cationic amino acid transporter 9, chloroplastic; Flags: Precursor;	SubName: Full=Uncharacterized protein {ECO:0000313|EMBL:ESR58643.1};	Amino acid transporters	GO:0031969,chloroplast membrane; GO:0016021,integral component of membrane; GO:0005774,vacuolar membrane; GO:0015171,amino acid transmembrane transporter activity; GO:0003674,molecular_function; GO:0005215,transporter activity; GO:0022857,transmembrane transporter activity; GO:0005342,organic acid transmembrane transporter activity; GO:0008509,anion transmembrane transporter activity; GO:0008514,…	Spore germination protein	--	--	--
Cs1g03360	51	49	35	31	51	60	62	81	68	69	68	79	chr1	2569271	2571459	-	Cs1g03360	--	K01802 peptidylprolyl isomerase [EC:5.2.1.8] | (RefSeq) peptidyl-prolyl cis-trans isomerase FKBP16-3, chloroplastic-like (A)	--	hypothetical protein CICLE_v10021814mg [Citrus clementina]	RecName: Full=Peptidyl-prolyl cis-trans isomerase FKBP20-2, chloroplastic {ECO:0000303|PubMed:15047905}; Short=PPIase FKBP20-2 {ECO:0000303|PubMed:15047905}; EC=5.2.1.8 {ECO:0000305}; AltName: Full=FK506-binding protein 20-2 {ECO:0000303|PubMed:15047905}; Short=AtFKBP20-2 {ECO:0000303|PubMed:15047905}; AltName: Full=Immunophilin FKBP20-2 {ECO:0000303|PubMed:15047905}; AltName: Full=Rotamase; Flag…	RecName: Full=Peptidylprolyl isomerase {ECO:0000256|PROSITE-ProRule:PRU00277}; EC=5.2.1.8 {ECO:0000256|PROSITE-ProRule:PRU00277};	--	GO:0009507,chloroplast; GO:0009543,chloroplast thylakoid lumen; GO:0005737,cytoplasm; GO:0009579,thylakoid; GO:0031977,thylakoid lumen; GO:0005528,FK506 binding; GO:0016491,oxidoreductase activity; GO:0003755,peptidyl-prolyl cis-trans isomerase activity; GO:0061077,chaperone-mediated protein folding; GO:0010207,photosystem II assembly; GO:0003674,molecular_function; GO:0005488,binding; GO:0005527…	FKBP-type peptidyl-prolyl cis-trans isomerase	--	--	--
Cs1g03370	234	256	224	245	192	242	233	258	266	203	217	264	chr1	2573735	2577518	-	Cs1g03370	--	K14165 atypical dual specificity phosphatase [EC:3.1.3.16 3.1.3.48] | (RefSeq) putative dual specificity protein phosphatase DSP8 (A)	--	PREDICTED: putative dual specificity protein phosphatase DSP8 isoform X1 [Citrus sinensis]	RecName: Full=Putative dual specificity protein phosphatase DSP8; EC=3.1.3.16; EC=3.1.3.48;	SubName: Full=Uncharacterized protein {ECO:0000313|EMBL:KDO85555.1};	Dual specificity phosphatase	GO:0004439,phosphatidylinositol-4,5-bisphosphate 5-phosphatase activity; GO:0004725,protein tyrosine phosphatase activity; GO:0008138,protein tyrosine/serine/threonine phosphatase activity; GO:0003674,molecular_function; GO:0003824,catalytic activity; GO:0034593,phosphatidylinositol bisphosphate phosphatase activity; GO:0016787,hydrolase activity; GO:0016788,hydrolase activity, acting on ester bo…	Inositol hexakisphosphate	--	--	--
Cs1g03380	71	61	49	99	87	115	74	102	53	37	80	65	chr1	2578646	2581276	-	Cs1g03380	--	--	--	PREDICTED: uncharacterized protein LOC102607181 [Citrus sinensis]	--	SubName: Full=Uncharacterized protein {ECO:0000313|EMBL:KDO85556.1};	--	GO:0016021,integral component of membrane; GO:0005575,cellular_component; GO:0016020,membrane; GO:0031224,intrinsic component of membrane; GO:0044425,membrane part	Cotton fibre expressed protein	--	--	--
Cs1g03390	487	410	404	666	588	652	189	246	289	204	234	178	chr1	2585083	2587760	-	Cs1g03390	--	K09338 homeobox-leucine zipper protein | (RefSeq) homeobox-leucine zipper protein ATHB-4 (A)	--	hypothetical protein CICLE_v10021501mg [Citrus clementina]	RecName: Full=Homeobox-leucine zipper protein HAT3; AltName: Full=Homeodomain-leucine zipper protein HAT3; Short=HD-ZIP protein 3;	SubName: Full=Uncharacterized protein {ECO:0000313|EMBL:GAY41854.1};	Transcription factor HEX, contains HOX and HALZ domains	GO:0005634,nucleus; GO:0003700,DNA-binding transcription factor activity; GO:0043565,sequence-specific DNA binding; GO:0006351,transcription, DNA-templated; GO:0140110,transcription regulator activity; GO:0003674,molecular_function; GO:0003676,nucleic acid binding; GO:0003677,DNA binding; GO:0005488,binding; GO:0097159,organic cyclic compound binding; GO:1901363,heterocyclic compound binding; GO:…	Homeobox KN domain	HB-HD-ZIP	TF	HB->HB-HD-ZIP
Cs1g03410	563	605	583	627	617	745	666	915	743	689	861	712	chr1	2625818	2628308	-	Cs1g03410	--	K21444 poly(rC)-binding protein 3/4 | (RefSeq) poly(rC)-binding protein 4 (A)	--	hypothetical protein CICLE_v10021057mg [Citrus clementina]	RecName: Full=RNA-binding KH domain-containing protein PEPPER {ECO:0000303|PubMed:16356489};	SubName: Full=Uncharacterized protein {ECO:0000313|EMBL:ESR58631.1};	PolyC-binding proteins alphaCP-1 and related KH domain proteins	GO:0005634,nucleus; GO:0003723,RNA binding; GO:0048467,gynoecium development; GO:0009299,mRNA transcription; GO:0048579,negative regulation of long-day photoperiodism, flowering; GO:0048577,negative regulation of short-day photoperiodism, flowering; GO:0006355,regulation of transcription, DNA-templated; GO:0006396,RNA processing; GO:0048367,shoot system development; GO:0003674,molecular_function;…	NusA-like KH domain	--	--	--
Cs1g03420	35	54	37	63	53	45	15	32	28	28	46	45	chr1	2628449	2630798	+	Cs1g03420	--	K15032 mTERF domain-containing protein, mitochondrial | (RefSeq) transcription termination factor MTERF4, chloroplastic-like (A)	--	hypothetical protein CICLE_v10024277mg [Citrus clementina]	RecName: Full=Transcription termination factor MTEF18, mitochondrial {ECO:0000305}; AltName: Full=Mitochondrial transcription termination factor 18 {ECO:0000303|PubMed:23087700}; AltName: Full=Protein SUPPRESSOR OF HOT1-4 1 {ECO:0000303|PubMed:22942382}; Flags: Precursor;	SubName: Full=Uncharacterized protein {ECO:0000313|EMBL:ESR58629.1};	Mitochondrial transcription termination factor, mTERF	GO:0009507,chloroplast; GO:0005739,mitochondrion; GO:0003690,double-stranded DNA binding; GO:0019843,rRNA binding; GO:0003727,single-stranded RNA binding; GO:0009658,chloroplast organization; GO:0032502,developmental process; GO:0006353,DNA-templated transcription, termination; GO:0007005,mitochondrion organization; GO:0006355,regulation of transcription, DNA-templated; GO:0042255,ribosome assemb…	mTERF	mTERF	TR	mTERF
Cs1g03430	95	111	82	123	109	146	105	134	114	87	126	67	chr1	2635485	2640247	+	Cs1g03430	--	--	--	hypothetical protein CICLE_v10021338mg [Citrus clementina]	--	SubName: Full=Uncharacterized protein {ECO:0000313|EMBL:ESR58628.1};	--	--	Protein of unknown function (DUF1639)	--	--	--
Cs1g03450	158	170	187	218	193	222	205	179	188	171	222	258	chr1	2642564	2646635	-	Cs1g03450	--	K17796 mitochondrial import inner membrane translocase subunit TIM21 | (RefSeq) probable mitochondrial import inner membrane translocase subunit TIM21 (A)	--	hypothetical protein CICLE_v10021461mg [Citrus clementina]	RecName: Full=Probable mitochondrial import inner membrane translocase subunit TIM21; AltName: Full=Protein SEGREGATION DISTORTION 3; Flags: Precursor;	SubName: Full=Uncharacterized protein {ECO:0000313|EMBL:ESR58623.1};	Uncharacterized conserved protein	GO:0016021,integral component of membrane; GO:0005744,TIM23 mitochondrial import inner membrane translocase complex; GO:0005739,mitochondrion; GO:0032981,mitochondrial respiratory chain complex I assembly; GO:0033617,mitochondrial respiratory chain complex IV assembly; GO:0030150,protein import into mitochondrial matrix; GO:0090351,seedling development; GO:0006996,organelle organization; GO:00070…	Cytochrome oxidase complex assembly protein 1	--	--	--
Cs1g03460	234	202	267	269	217	319	323	303	321	261	299	231	chr1	2649200	2652891	+	Cs1g03460	--	--	--	hypothetical protein CICLE_v10018658mg [Citrus clementina]	--	SubName: Full=Uncharacterized protein {ECO:0000313|EMBL:ESR58620.1};	--	GO:0008270,zinc ion binding; GO:0003674,molecular_function; GO:0005488,binding; GO:0046872,metal ion binding; GO:0043167,ion binding; GO:0043169,cation binding; GO:0046914,transition metal ion binding	--	--	--	--
Cs1g03480	330	337	266	442	498	552	336	511	390	416	431	336	chr1	2655293	2657650	-	Cs1g03480	--	K00344 NADPH2:quinone reductase [EC:1.6.5.5] | (RefSeq) quinone oxidoreductase (A)	--	hypothetical protein CICLE_v10021618mg [Citrus clementina]	--	SubName: Full=Uncharacterized protein {ECO:0000313|EMBL:ESR58618.1};	Predicted phosphoglycerate mutase	--	Histidine phosphatase superfamily (branch 1)	--	--	--
Cs1g03500	2391	2298	2587	2329	2057	2689	2843	3530	3503	2007	2425	1874	chr1	2661395	2665676	+	Cs1g03500	--	K09503 DnaJ homolog subfamily A member 2 | (RefSeq) dnaJ protein homolog 2 (A)	ko04141: Protein processing in endoplasmic reticulum	hypothetical protein CICLE_v10020330mg [Citrus clementina]	RecName: Full=Chaperone protein dnaJ A6 {ECO:0000305}; Short=OsDjA6 {ECO:0000303|PubMed:23160806};	SubName: Full=Uncharacterized protein {ECO:0000313|EMBL:ESR58616.1};	Molecular chaperone (DnaJ superfamily)	GO:0005737,cytoplasm; GO:0005634,nucleus; GO:0005524,ATP binding; GO:0031072,heat shock protein binding; GO:0046872,metal ion binding; GO:0051082,unfolded protein binding; GO:0006952,defense response; GO:0006457,protein folding; GO:0009408,response to heat; GO:0016032,viral process; GO:0000166,nucleotide binding; GO:0003674,molecular_function; GO:0005488,binding; GO:0008144,drug binding; GO:00170…	DnaJ central domain	--	--	--
Cs1g03510	30	9	4	12	27	20	9	20	17	9	13	17	chr1	2671442	2672704	+	Cs1g03510	--	K09286 EREBP-like factor | (RefSeq) dehydration-responsive element-binding protein 3 (A)	--	hypothetical protein CICLE_v10021740mg [Citrus clementina]	RecName: Full=Ethylene-responsive transcription factor ERF034;	SubName: Full=Uncharacterized protein {ECO:0000313|EMBL:GAY41867.1};	--	GO:0005634,nucleus; GO:0003700,DNA-binding transcription factor activity; GO:0044212,transcription regulatory region DNA binding; GO:0009873,ethylene-activated signaling pathway; GO:0006351,transcription, DNA-templated; GO:0140110,transcription regulator activity; GO:0003674,molecular_function; GO:0001067,regulatory region nucleic acid binding; GO:0003676,nucleic acid binding; GO:0003677,DNA bind…	AP2 domain	AP2/ERF-ERF	TF	AP2/ERF->AP2/ERF-ERF
Cs1g03520	1587	1424	1832	1219	986	1415	1773	1379	2316	1580	1532	1376	chr1	2679071	2689796	-	Cs1g03520	--	K10696 E3 ubiquitin-protein ligase BRE1 [EC:2.3.2.27] | (RefSeq) E3 ubiquitin-protein ligase BRE1-like 1 (A)	--	PREDICTED: E3 ubiquitin-protein ligase BRE1-like 1 [Citrus sinensis]	RecName: Full=E3 ubiquitin-protein ligase BRE1-like 1; Short=AtBRE1; EC=2.3.2.27 {ECO:0000269|PubMed:17329563, ECO:0000269|PubMed:17329565}; AltName: Full=Protein HISTONE MONOUBIQUITINATION 1; Short=AtHUB1; AltName: Full=Protein REDUCED DORMANCY 4 {ECO:0000303|PubMed:21799800}; AltName: Full=RING-type E3 ubiquitin transferase BRE1-like 1 {ECO:0000305};	SubName: Full=Uncharacterized protein {ECO:0000313|EMBL:GAY41870.1};	E3 ubiquitin ligase involved in syntaxin degradation	GO:0005739,mitochondrion; GO:0005634,nucleus; GO:0046872,metal ion binding; GO:0042803,protein homodimerization activity; GO:0004842,ubiquitin-protein transferase activity; GO:0051301,cell division; GO:0009817,defense response to fungus, incompatible interaction; GO:0033523,histone H2B ubiquitination; GO:0010390,histone monoubiquitination; GO:0045087,innate immune response; GO:0009965,leaf morpho…	TPR/MLP1/MLP2-like protein	--	--	--
Cs1g03530	750	700	724	542	530	728	841	1023	1071	979	1057	937	chr1	2691549	2695429	-	Cs1g03530	--	--	--	hypothetical protein CICLE_v10019862mg [Citrus clementina]	--	SubName: Full=Uncharacterized protein {ECO:0000313|EMBL:GAY41873.1};	--	--	PGAP1-like protein	--	--	--
Cs1g03540	14	12	12	12	13	12	22	25	18	5	11	9	chr1	2697649	2699440	-	Cs1g03540	--	K08176 MFS transporter, PHS family, inorganic phosphate transporter | (RefSeq) probable inorganic phosphate transporter 1-3 (A)	--	hypothetical protein CICLE_v10020530mg [Citrus clementina]	RecName: Full=Type III polyketide synthase A {ECO:0000303|PubMed:19043200}; Short=PKS-A; EC=2.3.1.- {ECO:0000305|PubMed:19043200}; AltName: Full=Hydroxyalkyl alpha-pyrone synthase PKS-A {ECO:0000303|PubMed:21193570}; AltName: Full=Protein LESS ADHESIVE POLLEN 6 {ECO:0000303|PubMed:20442277};	SubName: Full=Uncharacterized protein {ECO:0000313|EMBL:GAY41874.1};	--	GO:0005783,endoplasmic reticulum; GO:0090439,tetraketide alpha-pyrone synthase activity; GO:0009813,flavonoid biosynthetic process; GO:0010584,pollen exine formation; GO:0030639,polyketide biosynthetic process; GO:0080110,sporopollenin biosynthetic process; GO:0003674,molecular_function; GO:0003824,catalytic activity; GO:0016740,transferase activity; GO:0016746,transferase activity, transferring …	3-Oxoacyl-[acyl-carrier-protein (ACP)] synthase III C terminal	--	--	--
Cs1g03550	131	95	91	131	100	131	137	109	182	123	117	88	chr1	2700059	2708742	-	Cs1g03550	--	K20092 chromodomain-helicase-DNA-binding protein 1-like [EC:3.6.4.12] | (RefSeq) probable helicase CHR10 (A)	--	PREDICTED: probable helicase CHR10 isoform X1 [Citrus sinensis]	RecName: Full=Probable helicase CHR10 {ECO:0000305}; EC=3.6.4.- {ECO:0000305}; AltName: Full=Protein ALTERED SEED GERMINATION 3 {ECO:0000305}; AltName: Full=Protein CHROMATIN REMODELING 10 {ECO:0000305};	SubName: Full=Uncharacterized protein {ECO:0000313|EMBL:ESR58606.1};	Chromatin remodeling complex WSTF-ISWI, small subunit	GO:0005634,nucleus; GO:0005524,ATP binding; GO:0003677,DNA binding; GO:0004386,helicase activity; GO:0016569,covalent chromatin modification; GO:0006355,regulation of transcription, DNA-templated; GO:0006351,transcription, DNA-templated; GO:0000166,nucleotide binding; GO:0003674,molecular_function; GO:0005488,binding; GO:0008144,drug binding; GO:0017076,purine nucleotide binding; GO:0030554,adeny…	Type III restriction enzyme, res subunit	SNF2	TR	SNF2
Cs1g03560	420	511	441	604	513	704	596	470	615	675	726	745	chr1	2719052	2723955	+	Cs1g03560	--	K14306 nuclear pore complex protein Nup62 | (RefSeq) hypothetical protein (A)	ko03013: RNA transport	hypothetical protein CICLE_v10019079mg [Citrus clementina]	RecName: Full=Nuclear pore complex protein NUP62 {ECO:0000303|PubMed:21189294}; AltName: Full=Nucleoporin 62 {ECO:0000312|EMBL:AEC10495.1}; Short=NP62; AltName: Full=Protein EMBRYO DEFECTIVE 2766;	SubName: Full=Uncharacterized protein {ECO:0000313|EMBL:ESR58604.1};	Nuclear porin	GO:0005829,cytosol; GO:0005635,nuclear envelope; GO:0034399,nuclear periphery; GO:0044613,nuclear pore central transport channel; GO:0005487,NA; GO:0005543,phospholipid binding; GO:0017056,structural constituent of nuclear pore; GO:0051028,mRNA transport; GO:0010930,negative regulation of auxin mediated signaling pathway; GO:0006606,protein import into nucleus; GO:0071426,ribonucleoprotein comple…	Nsp1-like C-terminal region	--	--	--
Cs1g03570	67	46	79	44	39	71	71	106	79	83	97	86	chr1	2723216	2725863	-	Cs1g03570	--	--	--	hypothetical protein CICLE_v10021662mg [Citrus clementina]	--	SubName: Full=Uncharacterized protein {ECO:0000313|EMBL:ESR58601.1};	--	--	--	--	--	--
Cs1g03580	33	23	26	30	30	33	35	25	18	32	31	40	chr1	2728130	2730092	+	Cs1g03580	--	--	--	PREDICTED: cell number regulator 6 isoform X1 [Citrus sinensis]	RecName: Full=Cell number regulator 6; AltName: Full=ZmCNR06;	SubName: Full=Uncharacterized protein {ECO:0000313|EMBL:ESR58598.1};	--	GO:0016021,integral component of membrane; GO:0005575,cellular_component; GO:0016020,membrane; GO:0031224,intrinsic component of membrane; GO:0044425,membrane part	PLAC8 family	--	--	--
Cs1g03590	776	815	943	976	702	946	660	672	961	838	886	650	chr1	2730311	2736784	+	Cs1g03590	--	K02355 elongation factor G | (RefSeq) hypothetical protein (A)	--	hypothetical protein CICLE_v10018974mg [Citrus clementina]	RecName: Full=Elongation factor G-2, mitochondrial; Short=EF-Gmt {ECO:0000255|HAMAP-Rule:MF_03061}; Short=mEF-G 1-2 {ECO:0000255|HAMAP-Rule:MF_03061}; AltName: Full=Elongation factor G1-2 {ECO:0000255|HAMAP-Rule:MF_03061};	SubName: Full=Uncharacterized protein {ECO:0000313|EMBL:GAY41881.1};	Mitochondrial elongation factor	GO:0005739,mitochondrion; GO:0005525,GTP binding; GO:0003924,GTPase activity; GO:0003746,translation elongation factor activity; GO:0070125,mitochondrial translational elongation; GO:0046686,response to cadmium ion; GO:0000166,nucleotide binding; GO:0001882,nucleoside binding; GO:0001883,purine nucleoside binding; GO:0003674,molecular_function; GO:0005488,binding; GO:0017076,purine nucleotide bin…	AIG1 family	--	--	--
Cs1g03600	536	521	631	415	345	444	491	699	652	609	697	553	chr1	2735538	2739738	-	Cs1g03600	--	K05605 3-hydroxyisobutyryl-CoA hydrolase [EC:3.1.2.4] | (RefSeq) hypothetical protein (A)	ko00280: Valine, leucine and isoleucine degradation; ko00410: beta-Alanine metabolism; ko00640: Propanoate metabolism; ko01100: Metabolic pathways; ko01200: Carbon metabolism	hypothetical protein CICLE_v10020245mg [Citrus clementina]	RecName: Full=3-hydroxyisobutyryl-CoA hydrolase-like protein 1, mitochondrial; EC=3.1.2.-; Flags: Precursor;	SubName: Full=Uncharacterized protein {ECO:0000313|EMBL:ESR58594.1};	Enoyl-CoA hydratase	GO:0005739,mitochondrion; GO:0003860,3-hydroxyisobutyryl-CoA hydrolase activity; GO:0003674,molecular_function; GO:0003824,catalytic activity; GO:0016289,CoA hydrolase activity; GO:0016787,hydrolase activity; GO:0016788,hydrolase activity, acting on ester bonds; GO:0016790,thiolester hydrolase activity; GO:0005622,intracellular; GO:0005575,cellular_component; GO:0005623,cell; GO:0005737,cytoplasm…	Enoyl-CoA hydratase/isomerase	--	--	--
Cs1g03610	56	65	82	114	105	155	39	49	85	62	85	67	chr1	2741173	2743727	+	Cs1g03610	--	K00025 malate dehydrogenase [EC:1.1.1.37] | (RefSeq) malate dehydrogenase, cytoplasmic-like (A)	ko00020: Citrate cycle (TCA cycle); ko00270: Cysteine and methionine metabolism; ko00620: Pyruvate metabolism; ko00630: Glyoxylate and dicarboxylate metabolism; ko00710: Carbon fixation in photosynthetic organisms; ko01100: Metabolic pathways; ko01110: Biosynthesis of secondary metabolites; ko01200: Carbon metabolism	PREDICTED: malate dehydrogenase, cytoplasmic-like isoform X1 [Citrus sinensis]	RecName: Full=Malate dehydrogenase, cytoplasmic {ECO:0000303|Ref.1}; EC=1.1.1.37 {ECO:0000269|PubMed:23313174};	RecName: Full=Malate dehydrogenase {ECO:0000256|RuleBase:RU003405}; EC=1.1.1.37 {ECO:0000256|RuleBase:RU003405};	Malate dehydrogenase	GO:0005886,plasma membrane; GO:0030060,L-malate dehydrogenase activity; GO:0005975,carbohydrate metabolic process; GO:0006108,malate metabolic process; GO:0006099,tricarboxylic acid cycle; GO:0003674,molecular_function; GO:0003824,catalytic activity; GO:0016491,oxidoreductase activity; GO:0016614,oxidoreductase activity, acting on CH-OH group of donors; GO:0016615,malate dehydrogenase activity; G…	lactate/malate dehydrogenase, NAD binding domain	--	--	--
Cs1g03620	806	656	636	657	610	799	691	857	723	573	677	723	chr1	2744652	2749738	+	Cs1g03620	--	K02133 F-type H+-transporting ATPase subunit beta [EC:3.6.3.14] | (RefSeq) ATP synthase subunit beta, mitochondrial-like (A)	ko00190: Oxidative phosphorylation; ko01100: Metabolic pathways	hypothetical protein CICLE_v10022588mg [Citrus clementina]	--	SubName: Full=Uncharacterized protein {ECO:0000313|EMBL:ESR58591.1};	--	--	--	--	--	--
Cs1g03630	13	8	17	23	21	24	9	12	9	45	27	55	chr1	2751557	2754103	+	Cs1g03630	--	K13415 protein brassinosteroid insensitive 1 [EC:2.7.10.1 2.7.11.1] | (RefSeq) uncharacterized LOC103401427 (A)	ko04075: Plant hormone signal transduction	hypothetical protein CICLE_v10021106mg [Citrus clementina]	RecName: Full=Squamosa promoter-binding-like protein 8;	SubName: Full=Uncharacterized protein {ECO:0000313|EMBL:KDO85636.1};	--	GO:0005737,cytoplasm; GO:0005634,nucleus; GO:0003677,DNA binding; GO:0046872,metal ion binding; GO:0048653,anther development; GO:0030154,cell differentiation; GO:0009554,megasporogenesis; GO:0009556,microsporogenesis; GO:0006355,regulation of transcription, DNA-templated; GO:0006351,transcription, DNA-templated; GO:0003674,molecular_function; GO:0003676,nucleic acid binding; GO:0005488,binding; …	SBP domain	SBP	TF	SBP
Cs1g03690	24	31	20	30	26	34	45	18	28	10	26	17	chr1	2814591	2816939	+	Cs1g03690	--	K06685 MOB kinase activator 1 | (RefSeq) putative disease resistance protein At4g19050 (A)	--	PREDICTED: putative disease resistance protein At4g19050 [Citrus sinensis]	RecName: Full=Putative disease resistance protein At4g19050;	SubName: Full=Uncharacterized protein {ECO:0000313|EMBL:KDO59884.1};	--	GO:0005886,plasma membrane; GO:0043531,ADP binding; GO:0005524,ATP binding; GO:0006952,defense response; GO:0007165,signal transduction; GO:0000166,nucleotide binding; GO:0003674,molecular_function; GO:0005488,binding; GO:0017076,purine nucleotide binding; GO:0030554,adenyl nucleotide binding; GO:0032553,ribonucleotide binding; GO:0032555,purine ribonucleotide binding; GO:0032559,adenyl ribonucle…	NB-ARC domain	--	--	--
Cs1g03700	429	313	317	342	305	336	285	258	257	204	130	157	chr1	2825215	2829218	+	Cs1g03700	--	K22048 mechanosensitive ion channel protein 4/5/6/7/8/9/10 | (RefSeq) mechanosensitive ion channel protein 10-like (A)	--	hypothetical protein CICLE_v10025168mg [Citrus clementina]	RecName: Full=Mechanosensitive ion channel protein 10; AltName: Full=Mechanosensitive channel of small conductance-like 10; AltName: Full=MscS-Like protein 10; Short=AtMSL10;	SubName: Full=Uncharacterized protein {ECO:0000313|EMBL:ESR41239.1};	Predicted mechanosensitive ion channel	GO:0016021,integral component of membrane; GO:0005886,plasma membrane; GO:0008381,mechanosensitive ion channel activity; GO:0006820,anion transport; GO:0050982,detection of mechanical stimulus; GO:0010150,leaf senescence; GO:0097468,programmed cell death in response to reactive oxygen species; GO:0003674,molecular_function; GO:0005215,transporter activity; GO:0022857,transmembrane transporter act…	Mechanosensitive ion channel	--	--	--
Cs1g03720	26	16	19	23	15	29	38	54	72	31	37	36	chr1	2881044	2884087	+	Cs1g03720	--	K22048 mechanosensitive ion channel protein 4/5/6/7/8/9/10 | (RefSeq) mechanosensitive ion channel protein 10-like (A)	--	PREDICTED: mechanosensitive ion channel protein 10-like isoform X1 [Citrus sinensis]	RecName: Full=Mechanosensitive ion channel protein 10; AltName: Full=Mechanosensitive channel of small conductance-like 10; AltName: Full=MscS-Like protein 10; Short=AtMSL10;	SubName: Full=Uncharacterized protein {ECO:0000313|EMBL:GAY65391.1};	Predicted mechanosensitive ion channel	GO:0016021,integral component of membrane; GO:0005886,plasma membrane; GO:0008381,mechanosensitive ion channel activity; GO:0006820,anion transport; GO:0050982,detection of mechanical stimulus; GO:0010150,leaf senescence; GO:0097468,programmed cell death in response to reactive oxygen species; GO:0003674,molecular_function; GO:0005215,transporter activity; GO:0022857,transmembrane transporter act…	Mechanosensitive ion channel	--	--	--
Cs1g03730	1	2	0	1	3	9	67	87	41	2	2	5	chr1	2925691	2927232	-	Cs1g03730	--	K12644 acridone synthase [EC:2.3.1.159] | (RefSeq) hypothetical protein (A)	ko01058: Acridone alkaloid biosynthesis; ko01110: Biosynthesis of secondary metabolites	hypothetical protein CICLE_v10025807mg [Citrus clementina]	RecName: Full=Acridone synthase 2; EC=2.3.1.159; AltName: Full=Acridone synthase II;	SubName: Full=Uncharacterized protein {ECO:0000313|EMBL:ESR41231.1};	--	GO:0050635,acridone synthase activity; GO:0009813,flavonoid biosynthetic process; GO:0003674,molecular_function; GO:0003824,catalytic activity; GO:0016740,transferase activity; GO:0016746,transferase activity, transferring acyl groups; GO:0016747,transferase activity, transferring acyl groups other than amino-acyl groups; GO:0008152,metabolic process; GO:0008150,biological_process; GO:0009058,bio…	3-Oxoacyl-[acyl-carrier-protein (ACP)] synthase III	--	--	--
Cs1g03780	244	237	208	76	65	75	498	533	495	134	177	181	chr1	3027807	3028908	+	Cs1g03780	--	K13066 caffeic acid 3-O-methyltransferase [EC:2.1.1.68] | (RefSeq) caffeic acid 3-O-methyltransferase-like isoform X1 (A)	ko00940: Phenylpropanoid biosynthesis; ko01100: Metabolic pathways; ko01110: Biosynthesis of secondary metabolites	PREDICTED: caffeic acid 3-O-methyltransferase-like isoform X2 [Citrus sinensis]	RecName: Full=Caffeic acid 3-O-methyltransferase; Short=CAOMT; Short=COMT; EC=2.1.1.68; AltName: Full=S-adenosysl-L-methionine:caffeic acid 3-O-methyltransferase;	SubName: Full=Uncharacterized protein {ECO:0000313|EMBL:ESR41229.1};	Hydroxyindole-O-methyltransferase and related SAM-dependent methyltransferases	GO:0047763,caffeate O-methyltransferase activity; GO:0046983,protein dimerization activity; GO:0009809,lignin biosynthetic process; GO:0003674,molecular_function; GO:0003824,catalytic activity; GO:0008168,methyltransferase activity; GO:0008171,O-methyltransferase activity; GO:0016740,transferase activity; GO:0016741,transferase activity, transferring one-carbon groups; GO:0005515,protein binding;…	Dimerisation domain	--	--	--
Cs1g03800	555	684	525	336	347	430	1073	1564	942	390	447	418	chr1	3031594	3033662	+	Cs1g03800	--	K13066 caffeic acid 3-O-methyltransferase [EC:2.1.1.68] | (RefSeq) caffeic acid 3-O-methyltransferase-like isoform X1 (A)	ko00940: Phenylpropanoid biosynthesis; ko01100: Metabolic pathways; ko01110: Biosynthesis of secondary metabolites	PREDICTED: caffeic acid 3-O-methyltransferase-like isoform X1 [Citrus sinensis]	RecName: Full=Caffeic acid 3-O-methyltransferase; Short=CAOMT; Short=COMT; EC=2.1.1.68; AltName: Full=S-adenosysl-L-methionine:caffeic acid 3-O-methyltransferase;	SubName: Full=Uncharacterized protein {ECO:0000313|EMBL:GAY35183.1};	Hydroxyindole-O-methyltransferase and related SAM-dependent methyltransferases	GO:0047763,caffeate O-methyltransferase activity; GO:0046983,protein dimerization activity; GO:0009809,lignin biosynthetic process; GO:0003674,molecular_function; GO:0003824,catalytic activity; GO:0008168,methyltransferase activity; GO:0008171,O-methyltransferase activity; GO:0016740,transferase activity; GO:0016741,transferase activity, transferring one-carbon groups; GO:0005515,protein binding;…	Dimerisation domain	--	--	--
Cs1g03820	21	25	13	6	9	11	34	40	26	9	6	13	chr1	3046750	3048815	-	Cs1g03820	--	K15405 midchain alkane hydroxylase | (RefSeq) alkane hydroxylase MAH1 (A)	ko00073: Cutin, suberine and wax biosynthesis; ko01110: Biosynthesis of secondary metabolites	hypothetical protein CICLE_v10025412mg [Citrus clementina]	RecName: Full=Alkane hydroxylase MAH1 {ECO:0000303|PubMed:17905869}; EC=1.14.-.- {ECO:0000305|PubMed:17905869}; AltName: Full=Cytochrome P450 96A15 {ECO:0000305}; AltName: Full=Protein MID-CHAIN ALKANE HYDROXYLASE 1 {ECO:0000303|PubMed:17905869};	SubName: Full=Uncharacterized protein {ECO:0000313|EMBL:ESR41227.1};	Cytochrome P450 CYP4/CYP19/CYP26 subfamilies	GO:0005783,endoplasmic reticulum; GO:0005789,endoplasmic reticulum membrane; GO:0016021,integral component of membrane; GO:0020037,heme binding; GO:0005506,iron ion binding; GO:0080133,midchain alkane hydroxylase activity; GO:0010025,wax biosynthetic process; GO:0003674,molecular_function; GO:0005488,binding; GO:0046906,tetrapyrrole binding; GO:0048037,cofactor binding; GO:0097159,organic cyclic …	Cytochrome P450	--	--	--
Cs1g03840	32	25	18	22	22	45	24	30	21	10	6	11	chr1	3066821	3068422	+	Cs1g03840	--	K22395 cinnamyl-alcohol dehydrogenase [EC:1.1.1.195] | (RefSeq) tetrahydrocannabinolic acid synthase-like isoform X1 (A)	ko00940: Phenylpropanoid biosynthesis; ko01100: Metabolic pathways; ko01110: Biosynthesis of secondary metabolites	hypothetical protein CICLE_v10027526mg [Citrus clementina]	RecName: Full=Tetrahydrocannabinolic acid synthase; Short=THCAS; EC=1.21.3.7; AltName: Full=Delta(1)-tetrahydrocannabinolic acid synthase; AltName: Full=THCA synthase; Flags: Precursor;	SubName: Full=Uncharacterized protein {ECO:0000313|EMBL:ESR41226.1};	--	GO:0048046,apoplast; GO:0102778,Delta9-tetrahydrocannabinolate synthase activity; GO:0050660,flavin adenine dinucleotide binding; GO:0016614,oxidoreductase activity, acting on CH-OH group of donors; GO:0003674,molecular_function; GO:0003824,catalytic activity; GO:0016491,oxidoreductase activity; GO:0046992,oxidoreductase activity, acting on X-H and Y-H to form an X-Y bond; GO:0046993,oxidoreducta…	Berberine and berberine like	--	--	--
Cs1g03860	762	693	750	916	900	1006	694	789	916	808	849	739	chr1	3078957	3084326	-	Cs1g03860	--	K07933 Rab-like protein 3 | (RefSeq) uncharacterized GTP-binding protein At5g64813 (A)	--	hypothetical protein CICLE_v10026038mg [Citrus clementina]	RecName: Full=Small GTPase LIP1 {ECO:0000303|PubMed:17683937}; AltName: Full=Protein LIGHT INSENSITIVE PERIOD 1 {ECO:0000303|PubMed:17683937};	SubName: Full=Uncharacterized protein {ECO:0000313|EMBL:ESR41223.1};	--	GO:0005737,cytoplasm; GO:0005634,nucleus; GO:0005525,GTP binding; GO:0003924,GTPase activity; GO:0032922,circadian regulation of gene expression; GO:0009640,photomorphogenesis; GO:0000166,nucleotide binding; GO:0001882,nucleoside binding; GO:0001883,purine nucleoside binding; GO:0003674,molecular_function; GO:0005488,binding; GO:0017076,purine nucleotide binding; GO:0019001,guanyl nucleotide bind…	Signal recognition particle receptor beta subunit	--	--	--
Cs1g03870	6	4	4	9	6	8	73	138	80	12	14	16	chr1	3087282	3091014	-	Cs1g03870	--	K12835 ATP-dependent RNA helicase DDX42 [EC:3.6.4.13] | (RefSeq) DEAD-box ATP-dependent RNA helicase 24 isoform X1 (A)	ko03040: Spliceosome	hypothetical protein CICLE_v10026733mg [Citrus clementina]	RecName: Full=Probable WRKY transcription factor 51; AltName: Full=WRKY DNA-binding protein 51;	SubName: Full=Uncharacterized protein {ECO:0000313|EMBL:ESR41219.1};	--	GO:0005634,nucleus; GO:0003700,DNA-binding transcription factor activity; GO:0043565,sequence-specific DNA binding; GO:0042742,defense response to bacterium; GO:0050832,defense response to fungus; GO:0009867,jasmonic acid mediated signaling pathway; GO:0006351,transcription, DNA-templated; GO:0140110,transcription regulator activity; GO:0003674,molecular_function; GO:0003676,nucleic acid binding;…	FAR1 DNA-binding domain	WRKY	TF	WRKY
Cs1g03880	3	7	8	5	2	3	57	91	72	7	17	8	chr1	3091125	3091548	-	Cs1g03880	--	--	--	hypothetical protein CISIN_1g0292571mg, partial [Citrus sinensis]	--	SubName: Full=Uncharacterized protein {ECO:0000313|EMBL:KDO45863.1}; Flags: Fragment;	--	GO:0003700,DNA-binding transcription factor activity; GO:0043565,sequence-specific DNA binding; GO:0140110,transcription regulator activity; GO:0003674,molecular_function; GO:0003676,nucleic acid binding; GO:0003677,DNA binding; GO:0005488,binding; GO:0097159,organic cyclic compound binding; GO:1901363,heterocyclic compound binding	--	--	--	--
Cs1g03900	483	451	413	436	477	678	620	813	579	364	485	530	chr1	3108983	3110382	+	Cs1g03900	--	K22063 iron-sulfur cluster assembly 1 | (RefSeq) hypothetical protein (A)	--	hypothetical protein CICLE_v10026609mg [Citrus clementina]	RecName: Full=Iron-sulfur assembly protein IscA, chloroplastic; AltName: Full=Plastid SufA-like protein; AltName: Full=Protein scaffold protein AtCpIscA; Flags: Precursor;	SubName: Full=Uncharacterized protein {ECO:0000313|EMBL:ESR41217.1};	Fe-S cluster biosynthesis protein ISA1 (contains a HesB-like domain)	GO:0009570,chloroplast stroma; GO:0005759,mitochondrial matrix; GO:0051537,2 iron, 2 sulfur cluster binding; GO:0008198,ferrous iron binding; GO:0005198,structural molecule activity; GO:0016226,iron-sulfur cluster assembly; GO:0097428,protein maturation by iron-sulfur cluster transfer; GO:0003674,molecular_function; GO:0005488,binding; GO:0048037,cofactor binding; GO:0051536,iron-sulfur cluster b…	Iron-sulphur cluster biosynthesis	--	--	--
Cs1g03920	29	31	38	35	41	34	34	42	59	45	40	65	chr1	3120196	3121368	-	Cs1g03920	--	--	--	hypothetical protein CISIN_1g018566mg [Citrus sinensis]	--	SubName: Full=Uncharacterized protein {ECO:0000313|EMBL:JAV45289.1};	--	--	--	--	--	--
Cs1g03940	8	22	15	23	12	26	28	35	18	23	4	14	chr1	3151729	3153947	-	Cs1g03940	--	--	--	hypothetical protein CISIN_1g018566mg [Citrus sinensis]	--	SubName: Full=Uncharacterized protein {ECO:0000313|EMBL:JAV45289.1};	Ultrahigh sulfur keratin-associated protein	--	--	--	--	--
Cs1g03950	127	92	111	30	40	59	112	106	141	113	115	115	chr1	3176551	3178439	-	Cs1g03950	--	K14975 codeine 3-O-demethylase [EC:1.14.11.32] | (RefSeq) codeine O-demethylase (A)	ko00950: Isoquinoline alkaloid biosynthesis; ko01100: Metabolic pathways; ko01110: Biosynthesis of secondary metabolites	hypothetical protein CICLE_v10027018mg [Citrus clementina]	RecName: Full=Codeine O-demethylase; EC=1.14.11.32;	SubName: Full=Uncharacterized protein {ECO:0000313|EMBL:ESR41214.1};	Iron/ascorbate family oxidoreductases	GO:0102805,codeine O-demethylase activity; GO:0046872,metal ion binding; GO:0008168,methyltransferase activity; GO:0102803,thebane O-demethylase activity; GO:0009820,alkaloid metabolic process; GO:0003674,molecular_function; GO:0003824,catalytic activity; GO:0016491,oxidoreductase activity; GO:0016705,oxidoreductase activity, acting on paired donors, with incorporation or reduction of molecular o…	non-haem dioxygenase in morphine synthesis N-terminal	--	--	--
Cs1g03960	12164	10909	10741	7599	8281	9734	10437	12694	11307	10368	11169	12144	chr1	3190582	3192502	-	Cs1g03960	--	K14975 codeine 3-O-demethylase [EC:1.14.11.32] | (RefSeq) codeine O-demethylase (A)	ko00950: Isoquinoline alkaloid biosynthesis; ko01100: Metabolic pathways; ko01110: Biosynthesis of secondary metabolites	hypothetical protein CICLE_v10026001mg [Citrus clementina]	RecName: Full=Protein SRG1; Short=AtSRG1; AltName: Full=Protein SENESCENCE-RELATED GENE 1;	SubName: Full=Uncharacterized protein {ECO:0000313|EMBL:ESR41213.1};	Iron/ascorbate family oxidoreductases	GO:0046872,metal ion binding; GO:0016682,oxidoreductase activity, acting on diphenols and related substances as donors, oxygen as acceptor; GO:0010150,leaf senescence; GO:0003674,molecular_function; GO:0005488,binding; GO:0043167,ion binding; GO:0043169,cation binding; GO:0003824,catalytic activity; GO:0016491,oxidoreductase activity; GO:0016679,oxidoreductase activity, acting on diphenols and re…	CotJB protein	--	--	--
Cs1g03970	14	5	8	11	28	18	4	9	9	10	7	25	chr1	3197016	3197798	-	Cs1g03970	--	K00167 2-oxoisovalerate dehydrogenase E1 component beta subunit [EC:1.2.4.4] | (RefSeq) hypothetical protein (A)	ko00280: Valine, leucine and isoleucine degradation; ko00640: Propanoate metabolism; ko01100: Metabolic pathways; ko01110: Biosynthesis of secondary metabolites	hypothetical protein CICLE_v10015660mg [Citrus clementina]	RecName: Full=2-oxoisovalerate dehydrogenase subunit beta 1, mitochondrial; EC=1.2.4.4; AltName: Full=Branched-chain alpha-keto acid dehydrogenase E1 component beta chain; Short=BCKDE1B; Short=BCKDH E1-beta; Flags: Precursor;	SubName: Full=Uncharacterized protein {ECO:0000313|EMBL:ESR58801.1};	Branched chain alpha-keto acid dehydrogenase E1, beta subunit	GO:0005759,mitochondrial matrix; GO:0003863,3-methyl-2-oxobutanoate dehydrogenase (2-methylpropanoyl-transferring) activity; GO:0003674,molecular_function; GO:0003824,catalytic activity; GO:0016491,oxidoreductase activity; GO:0016624,oxidoreductase activity, acting on the aldehyde or oxo group of donors, disulfide as acceptor; GO:0016903,oxidoreductase activity, acting on the aldehyde or oxo grou…	Transketolase, pyrimidine binding domain	--	--	--
Cs1g03980	121	150	135	122	126	201	194	138	165	102	93	90	chr1	3229396	3233930	+	Cs1g03980	--	K10891 fanconi anemia group D2 protein | (RefSeq) Fanconi anemia group D2 protein homolog (A)	--	PREDICTED: LOW QUALITY PROTEIN: cellulose synthase-like protein B4 [Citrus sinensis]	RecName: Full=Cellulose synthase-like protein B4; Short=AtCslB4; EC=2.4.1.-;	SubName: Full=Uncharacterized protein {ECO:0000313|EMBL:GAY58665.1};	--	GO:0005794,Golgi apparatus; GO:0000139,Golgi membrane; GO:0016021,integral component of membrane; GO:0005886,plasma membrane; GO:0016760,cellulose synthase (UDP-forming) activity; GO:0016759,cellulose synthase activity; GO:0071555,cell wall organization; GO:0030244,cellulose biosynthetic process; GO:0009833,plant-type primary cell wall biogenesis; GO:0003674,molecular_function; GO:0003824,catalyt…	Glycosyl transferase family group 2	--	--	--
Cs1g03990	314	301	306	281	328	338	399	333	444	386	416	359	chr1	3234414	3238172	-	Cs1g03990	--	K08654 proprotein convertase subtilisin/kexin type 5 [EC:3.4.21.-] | (RefSeq) uncharacterized protein LOC104445957 (A)	--	PREDICTED: uncharacterized protein LOC102623574 [Citrus sinensis]	--	SubName: Full=Uncharacterized protein {ECO:0000313|EMBL:GAY58673.1};	--	--	Arabidopsis phospholipase-like protein (PEARLI 4)	--	--	--
Cs1g04030	4490	4519	3997	6093	6540	7828	3347	3874	3525	3669	4271	4305	chr1	3294957	3298985	+	Cs1g04030	--	--	--	hypothetical protein CICLE_v10026373mg [Citrus clementina]	RecName: Full=Probable ATP synthase 24 kDa subunit, mitochondrial; Flags: Precursor;	SubName: Full=Uncharacterized protein {ECO:0000313|EMBL:ESR41196.1};	--	GO:0009507,chloroplast; GO:0016020,membrane; GO:0005753,mitochondrial proton-transporting ATP synthase complex; GO:0005739,mitochondrion; GO:0005730,nucleolus; GO:0045263,proton-transporting ATP synthase complex, coupling factor F(o); GO:0050897,cobalt ion binding; GO:0005507,copper ion binding; GO:0008270,zinc ion binding; GO:0009555,pollen development; GO:0015992,NA; GO:0003674,molecular_functi…	Mitochondrial ATP synthase subunit	--	--	--
Cs1g04060	549	587	619	708	596	687	493	471	690	607	647	649	chr1	3301830	3314527	-	Cs1g04060	--	K14521 N-acetyltransferase 10 [EC:2.3.1.-] | (RefSeq) RNA cytidine acetyltransferase 1-like (A)	ko03008: Ribosome biogenesis in eukaryotes	PREDICTED: RNA cytidine acetyltransferase 1-like isoform X1 [Citrus sinensis]	RecName: Full=RNA cytidine acetyltransferase 1 {ECO:0000255|HAMAP-Rule:MF_03211}; EC=2.3.1.- {ECO:0000255|HAMAP-Rule:MF_03211}; AltName: Full=18S rRNA cytosine acetyltransferase 1 {ECO:0000255|HAMAP-Rule:MF_03211};	RecName: Full=RNA cytidine acetyltransferase {ECO:0000256|HAMAP-Rule:MF_03211}; EC=2.3.1.- {ECO:0000256|HAMAP-Rule:MF_03211}; AltName: Full=18S rRNA cytosine acetyltransferase {ECO:0000256|HAMAP-Rule:MF_03211};	Predicted P-loop ATPase fused to an acetyltransferase	GO:0030686,90S preribosome; GO:0005730,nucleolus; GO:0005524,ATP binding; GO:1990883,rRNA cytidine N-acetyltransferase activity; GO:0000049,tRNA binding; GO:0051392,tRNA N-acetyltransferase activity; GO:1904812,rRNA acetylation involved in maturation of SSU-rRNA; GO:0051391,tRNA acetylation; GO:0002101,tRNA wobble cytosine modification; GO:0000166,nucleotide binding; GO:0003674,molecular_function…	AAA domain	--	--	--
Cs1g04070	124	117	88	141	152	173	109	99	109	129	132	108	chr1	3314588	3317140	+	Cs1g04070	--	K02918 large subunit ribosomal protein L35e | (RefSeq) hypothetical protein (A)	ko03010: Ribosome	hypothetical protein CICLE_v10025951mg [Citrus clementina]	RecName: Full=protein SLOW GREEN 1, chloroplastic {ECO:0000303|PubMed:24420572}; Flags: Precursor;	SubName: Full=Uncharacterized protein {ECO:0000313|EMBL:ESR41194.1};	--	GO:0009507,chloroplast; GO:0009941,chloroplast envelope; GO:0009536,plastid; GO:0009658,chloroplast organization; GO:0006996,organelle organization; GO:0008150,biological_process; GO:0009657,plastid organization; GO:0009987,cellular process; GO:0016043,cellular component organization; GO:0071840,cellular component organization or biogenesis; GO:0005622,intracellular; GO:0005575,cellular_component…	Tetratricopeptide repeat	--	--	--
Cs1g04080	18	19	32	51	50	37	28	26	42	48	38	37	chr1	3317656	3320295	+	Cs1g04080	--	K09839 violaxanthin de-epoxidase [EC:1.23.5.1] | (RefSeq) RVDE1 (A)	ko00906: Carotenoid biosynthesis; ko01100: Metabolic pathways; ko01110: Biosynthesis of secondary metabolites	hypothetical protein CICLE_v10025312mg [Citrus clementina]	RecName: Full=Violaxanthin de-epoxidase, chloroplastic; EC=1.23.5.1; Flags: Precursor;	SubName: Full=Uncharacterized protein {ECO:0000313|EMBL:ESR41193.1};	--	GO:0009535,chloroplast thylakoid membrane; GO:0046422,violaxanthin de-epoxidase activity; GO:0003674,molecular_function; GO:0003824,catalytic activity; GO:0016491,oxidoreductase activity; GO:0005622,intracellular; GO:0005575,cellular_component; GO:0016020,membrane; GO:0005623,cell; GO:0005737,cytoplasm; GO:0043231,intracellular membrane-bounded organelle; GO:0009507,chloroplast; GO:0009534,chloro…	Domain of unknown function (DUF3479)	--	--	--
Cs1g04100	132	151	135	131	120	195	193	180	181	147	172	174	chr1	3323259	3329212	-	Cs1g04100	--	K10761 tRNA(His) guanylyltransferase [EC:2.7.7.79] | (RefSeq) hypothetical protein (A)	--	hypothetical protein CICLE_v10027573mg [Citrus clementina]	RecName: Full=tRNA(His) guanylyltransferase 2; EC=2.7.7.79;	SubName: Full=Uncharacterized protein {ECO:0000313|EMBL:ESR41191.1};	Uncharacterized conserved protein	GO:0005654,nucleoplasm; GO:0005525,GTP binding; GO:0000287,magnesium ion binding; GO:0008193,tRNA guanylyltransferase activity; GO:0006400,tRNA modification; GO:0008033,tRNA processing; GO:0000166,nucleotide binding; GO:0001882,nucleoside binding; GO:0001883,purine nucleoside binding; GO:0003674,molecular_function; GO:0005488,binding; GO:0017076,purine nucleotide binding; GO:0019001,guanyl nucleo…	Protein of unknown function (DUF1240)	--	--	--
Cs1g04115	248	271	199	341	282	274	247	302	250	201	271	202	chr1	3333983	3336240	+	Cs1g04115	--	--	--	--	--	--	--	--	--	--	--	--
Cs1g04120	817	738	939	733	543	804	1212	867	1795	1140	1080	895	chr1	3341925	3367207	-	Cs1g04120	--	K19026 spatacsin | (RefSeq) uncharacterized LOC102626916 (A)	--	PREDICTED: uncharacterized protein LOC102626916 [Citrus sinensis]	--	SubName: Full=Uncharacterized protein {ECO:0000313|EMBL:KDO50473.1};	Uncharacterized conserved protein	--	Spatacsin C-terminus	--	--	--
Cs1g04130	684	664	589	561	645	800	707	995	813	572	614	530	chr1	3370485	3371838	-	Cs1g04130	--	--	--	hypothetical protein CICLE_v10026622mg [Citrus clementina]	RecName: Full=Zinc finger A20 and AN1 domain-containing stress-associated protein 9; Short=OsSAP9;	SubName: Full=Uncharacterized protein {ECO:0000313|EMBL:ESR41189.1};	Predicted Zn-finger protein	GO:0003677,DNA binding; GO:0008270,zinc ion binding; GO:0003674,molecular_function; GO:0003676,nucleic acid binding; GO:0005488,binding; GO:0097159,organic cyclic compound binding; GO:1901363,heterocyclic compound binding; GO:0046872,metal ion binding; GO:0043167,ion binding; GO:0043169,cation binding; GO:0046914,transition metal ion binding	AN1-like Zinc finger	--	--	--
Cs1g04150	15	15	14	8	3	9	52	74	54	26	15	20	chr1	3437966	3438916	+	Cs1g04150	--	K13459 disease resistance protein RPS2 | (RefSeq) disease resistance protein RFL1-like (A)	ko04626: Plant-pathogen interaction	hypothetical protein CICLE_v10027454mg [Citrus clementina]	RecName: Full=Putative disease resistance protein At1g63350;	SubName: Full=Uncharacterized protein {ECO:0000313|EMBL:ESR41186.1};	Apoptotic ATPase	GO:0005886,plasma membrane; GO:0043531,ADP binding; GO:0005524,ATP binding; GO:0006952,defense response; GO:0007165,signal transduction; GO:0000166,nucleotide binding; GO:0003674,molecular_function; GO:0005488,binding; GO:0017076,purine nucleotide binding; GO:0030554,adenyl nucleotide binding; GO:0032553,ribonucleotide binding; GO:0032555,purine ribonucleotide binding; GO:0032559,adenyl ribonucle…	--	--	--	--
Cs1g04200	34	11	18	2	6	1	106	158	208	210	264	271	chr1	3574302	3574976	+	Cs1g04200	--	--	--	hypothetical protein CICLE_v10027146mg [Citrus clementina]	RecName: Full=Germin-like protein 5-1; Flags: Precursor;	SubName: Full=Uncharacterized protein {ECO:0000313|EMBL:ESR41182.1};	--	GO:0048046,apoplast; GO:0005618,cell wall; GO:0009506,plasmodesma; GO:0030145,manganese ion binding; GO:0045735,nutrient reservoir activity; GO:0010497,plasmodesmata-mediated intercellular transport; GO:2000280,regulation of root development; GO:0003674,molecular_function; GO:0005488,binding; GO:0046872,metal ion binding; GO:0043167,ion binding; GO:0043169,cation binding; GO:0046914,transition me…	Cupin domain	--	--	--
Cs1g04220	49	35	22	26	28	45	61	95	36	53	52	45	chr1	3625023	3626738	-	Cs1g04220	--	K20617 cytochrome P450 family 71 subfamily A | (RefSeq) cytochrome P450 71A1-like (A)	--	hypothetical protein CICLE_v10027382mg [Citrus clementina]	RecName: Full=Cytochrome P450 83B1; EC=1.14.14.45 {ECO:0000269|PubMed:12970475}; AltName: Full=Protein ALTERED TRYPTOPHAN REGULATION 4; AltName: Full=Protein RED ELONGATED 1; AltName: Full=Protein SUPERROOT 2;	SubName: Full=Uncharacterized protein {ECO:0000313|EMBL:ESR41179.1};	Cytochrome P450 CYP2 subfamily	GO:0005783,endoplasmic reticulum; GO:0016021,integral component of membrane; GO:0016020,membrane; GO:0005739,mitochondrion; GO:0005886,plasma membrane; GO:0020037,heme binding; GO:0005506,iron ion binding; GO:0016709,oxidoreductase activity, acting on paired donors, with incorporation or reduction of molecular oxygen, NAD(P)H as one donor, and incorporation of one atom of oxygen; GO:0048830,adven…	Protein of unknown function (DUF2783)	--	--	--
Cs1g04235	72	74	75	85	93	112	66	102	73	21	58	58	chr1	3641477	3643525	+	Cs1g04235	--	K07195 exocyst complex component 7 | (RefSeq) exocyst complex component EXO70B1-like (A)	--	PREDICTED: uncharacterized protein LOC102629778 [Citrus sinensis]	--	SubName: Full=Uncharacterized protein {ECO:0000313|EMBL:JAV45197.1};	--	--	--	--	--	--
Cs1g04240	299	266	278	180	161	296	576	648	618	225	264	272	chr1	3646670	3649055	-	Cs1g04240	--	K15472 premnaspirodiene oxygenase [EC:1.14.13.121] | (RefSeq) premnaspirodiene oxygenase (A)	ko00909: Sesquiterpenoid and triterpenoid biosynthesis; ko01110: Biosynthesis of secondary metabolites	PREDICTED: premnaspirodiene oxygenase-like [Citrus sinensis]	RecName: Full=Premnaspirodiene oxygenase; Short=HPO; EC=1.14.13.121; AltName: Full=Cytochrome P450 71D55;	SubName: Full=Uncharacterized protein {ECO:0000313|EMBL:ESR41177.1};	Cytochrome P450 CYP2 subfamily	GO:0016021,integral component of membrane; GO:0020037,heme binding; GO:0005506,iron ion binding; GO:0004497,monooxygenase activity; GO:0016705,oxidoreductase activity, acting on paired donors, with incorporation or reduction of molecular oxygen; GO:0003674,molecular_function; GO:0005488,binding; GO:0046906,tetrapyrrole binding; GO:0048037,cofactor binding; GO:0097159,organic cyclic compound bindi…	Cytochrome P450	--	--	--
Cs1g04260	77	92	112	46	23	45	156	121	171	171	174	204	chr1	3706425	3707864	+	Cs1g04260	--	K13065 shikimate O-hydroxycinnamoyltransferase [EC:2.3.1.133] | (RefSeq) vinorine synthase-like (A)	ko00940: Phenylpropanoid biosynthesis; ko00941: Flavonoid biosynthesis; ko00945: Stilbenoid, diarylheptanoid and gingerol biosynthesis; ko01100: Metabolic pathways; ko01110: Biosynthesis of secondary metabolites	hypothetical protein CICLE_v10027530mg [Citrus clementina]	RecName: Full=Salutaridinol 7-O-acetyltransferase {ECO:0000303|PubMed:11404355}; Short=salAT {ECO:0000303|PubMed:11404355}; EC=2.3.1.150 {ECO:0000269|PubMed:11404355, ECO:0000269|PubMed:8537369};	SubName: Full=Uncharacterized protein {ECO:0000313|EMBL:GAY68404.1};	--	GO:0047180,salutaridinol 7-O-acetyltransferase activity; GO:0009820,alkaloid metabolic process; GO:0003674,molecular_function; GO:0003824,catalytic activity; GO:0008374,O-acyltransferase activity; GO:0016407,acetyltransferase activity; GO:0016413,O-acetyltransferase activity; GO:0016740,transferase activity; GO:0016746,transferase activity, transferring acyl groups; GO:0016747,transferase activit…	Transferase family	--	--	--
Cs1g04290	337	243	497	193	134	332	283	639	541	494	522	434	chr1	3738343	3739616	+	Cs1g04290	--	K13065 shikimate O-hydroxycinnamoyltransferase [EC:2.3.1.133] | (RefSeq) POPTRDRAFT_818939; hypothetical protein (A)	ko00940: Phenylpropanoid biosynthesis; ko00941: Flavonoid biosynthesis; ko00945: Stilbenoid, diarylheptanoid and gingerol biosynthesis; ko01100: Metabolic pathways; ko01110: Biosynthesis of secondary metabolites	PREDICTED: salutaridinol 7-O-acetyltransferase-like [Citrus sinensis]	RecName: Full=Salutaridinol 7-O-acetyltransferase {ECO:0000303|PubMed:11404355}; Short=salAT {ECO:0000303|PubMed:11404355}; EC=2.3.1.150 {ECO:0000269|PubMed:11404355, ECO:0000269|PubMed:8537369};	SubName: Full=Uncharacterized protein {ECO:0000313|EMBL:GAY54728.1};	--	GO:0047180,salutaridinol 7-O-acetyltransferase activity; GO:0009820,alkaloid metabolic process; GO:0003674,molecular_function; GO:0003824,catalytic activity; GO:0008374,O-acyltransferase activity; GO:0016407,acetyltransferase activity; GO:0016413,O-acetyltransferase activity; GO:0016740,transferase activity; GO:0016746,transferase activity, transferring acyl groups; GO:0016747,transferase activit…	Transferase family	--	--	--
Cs1g04300	162	130	223	162	127	204	196	305	303	348	316	353	chr1	3752299	3753738	+	Cs1g04300	--	K13065 shikimate O-hydroxycinnamoyltransferase [EC:2.3.1.133] | (RefSeq) POPTRDRAFT_818939; hypothetical protein (A)	ko00940: Phenylpropanoid biosynthesis; ko00941: Flavonoid biosynthesis; ko00945: Stilbenoid, diarylheptanoid and gingerol biosynthesis; ko01100: Metabolic pathways; ko01110: Biosynthesis of secondary metabolites	PREDICTED: vinorine synthase-like [Citrus sinensis]	RecName: Full=Salutaridinol 7-O-acetyltransferase {ECO:0000303|PubMed:11404355}; Short=salAT {ECO:0000303|PubMed:11404355}; EC=2.3.1.150 {ECO:0000269|PubMed:11404355, ECO:0000269|PubMed:8537369};	SubName: Full=Uncharacterized protein {ECO:0000313|EMBL:ESR41173.1};	--	GO:0047180,salutaridinol 7-O-acetyltransferase activity; GO:0009820,alkaloid metabolic process; GO:0003674,molecular_function; GO:0003824,catalytic activity; GO:0008374,O-acyltransferase activity; GO:0016407,acetyltransferase activity; GO:0016413,O-acetyltransferase activity; GO:0016740,transferase activity; GO:0016746,transferase activity, transferring acyl groups; GO:0016747,transferase activit…	Transferase family	--	--	--
Cs1g04340	688	614	552	926	804	1034	499	460	748	783	820	694	chr1	3783069	3787218	-	Cs1g04340	--	K13415 protein brassinosteroid insensitive 1 [EC:2.7.10.1 2.7.11.1] | (RefSeq) hypothetical protein (A)	ko04075: Plant hormone signal transduction	hypothetical protein CICLE_v10024737mg [Citrus clementina]	RecName: Full=Protein BRASSINOSTEROID INSENSITIVE 1 {ECO:0000303|PubMed:9298904}; Short=AtBRI1 {ECO:0000303|PubMed:9298904}; EC=2.7.10.1 {ECO:0000305}; EC=2.7.11.1 {ECO:0000305}; AltName: Full=Brassinosteroid LRR receptor kinase {ECO:0000303|PubMed:9298904}; Flags: Precursor;	SubName: Full=Uncharacterized protein {ECO:0000313|EMBL:ESR41172.1};	--	GO:0005768,endosome; GO:0010008,endosome membrane; GO:0016021,integral component of membrane; GO:0005886,plasma membrane; GO:0005524,ATP binding; GO:0042802,identical protein binding; GO:0046982,protein heterodimerization activity; GO:0042803,protein homodimerization activity; GO:0004672,protein kinase activity; GO:0004674,protein serine/threonine kinase activity; GO:0005496,steroid binding; GO:0…	BspA type Leucine rich repeat region (6 copies)	--	--	--
Cs1g04350	692	674	639	599	498	639	701	763	856	595	596	592	chr1	3801470	3803614	-	Cs1g04350	--	K15285 solute carrier family 35, member E3 | (RefSeq) hypothetical protein (A)	--	hypothetical protein CICLE_v10027192mg, partial [Citrus clementina]	RecName: Full=UDP-rhamnose/UDP-galactose transporter 5 {ECO:0000312|EMBL:AKA88218.1}; Short=UDP-Rha/UDP-Gal transporter 5 {ECO:0000303|PubMed:25053812}; AltName: Full=Bi-functional UDP-rhamnose/UDP-galactose transporter {ECO:0000312|EMBL:AIJ01999.1};	SubName: Full=Uncharacterized protein {ECO:0000313|EMBL:ESR41170.1}; Flags: Fragment;	Glucose-6-phosphate/phosphate and phosphoenolpyruvate/phosphate antiporter	GO:0005794,Golgi apparatus; GO:0000139,Golgi membrane; GO:0016021,integral component of membrane; GO:0015297,antiporter activity; GO:0005338,nucleotide-sugar transmembrane transporter activity; GO:0022857,transmembrane transporter activity; GO:0008643,carbohydrate transport; GO:0090480,purine nucleotide-sugar transmembrane transport; GO:0003674,molecular_function; GO:0005215,transporter activity;…	Triose-phosphate Transporter family	--	--	--
Cs1g04360	572	589	507	545	557	712	519	783	504	440	506	483	chr1	3815973	3819317	+	Cs1g04360	--	--	--	hypothetical protein CICLE_v10026489mg [Citrus clementina]	--	SubName: Full=Uncharacterized protein {ECO:0000313|EMBL:GAY60230.1};	--	--	Domain of unknown function (DUF4588)	--	--	--
Cs1g04370	127	101	91	126	160	129	92	117	79	118	113	83	chr1	3820425	3825792	+	Cs1g04370	--	K02150 V-type H+-transporting ATPase subunit E | (RefSeq) TSL-kinase interacting protein 1-like isoform X1 (A)	ko00190: Oxidative phosphorylation; ko01100: Metabolic pathways; ko04145: Phagosome	hypothetical protein CICLE_v10025563mg [Citrus clementina]	RecName: Full=TSL-kinase interacting protein 1; AltName: Full=Myb-related protein TKI1;	SubName: Full=Uncharacterized protein {ECO:0000313|EMBL:ESR41168.1};	--	GO:0005634,nucleus; GO:0003682,chromatin binding; GO:0003677,DNA binding; GO:0006355,regulation of transcription, DNA-templated; GO:0006351,transcription, DNA-templated; GO:0003674,molecular_function; GO:0005488,binding; GO:0003676,nucleic acid binding; GO:0097159,organic cyclic compound binding; GO:1901363,heterocyclic compound binding; GO:0008152,metabolic process; GO:0006139,nucleobase-contain…	--	--	--	--
Cs1g04380	38	63	70	57	49	119	62	56	72	19	28	26	chr1	3827054	3830910	+	Cs1g04380	--	K08819 cyclin-dependent kinase 12/13 [EC:2.7.11.22 2.7.11.23] | (RefSeq) probable serine/threonine-protein kinase At1g54610 (A)	--	PREDICTED: probable serine/threonine-protein kinase At1g54610 [Citrus sinensis]	RecName: Full=Probable serine/threonine-protein kinase At1g54610; EC=2.7.11.1;	SubName: Full=Uncharacterized protein {ECO:0000313|EMBL:GAY60233.1};	Cdc2-related protein kinase	GO:0005634,nucleus; GO:0005524,ATP binding; GO:0004693,cyclin-dependent protein serine/threonine kinase activity; GO:0006468,protein phosphorylation; GO:0000166,nucleotide binding; GO:0003674,molecular_function; GO:0005488,binding; GO:0008144,drug binding; GO:0017076,purine nucleotide binding; GO:0030554,adenyl nucleotide binding; GO:0032553,ribonucleotide binding; GO:0032555,purine ribonucleotid…	Kinase-like	--	--	--
Cs1g04390	498	489	542	424	378	508	564	532	625	515	543	487	chr1	3831585	3842821	-	Cs1g04390	--	K15202 general transcription factor 3C polypeptide 5 (transcription factor C subunit 1) | (RefSeq) general transcription factor 3C polypeptide 5-like (A)	--	PREDICTED: general transcription factor 3C polypeptide 5-like [Citrus sinensis]	--	SubName: Full=Uncharacterized protein {ECO:0000313|EMBL:GAY60236.1};	RNA polymerase III transcription factor (TF)IIIC subunit	--	Tau95 Triple barrel domain	--	--	--
Cs1g04400	210	189	169	234	201	265	194	191	216	181	185	197	chr1	3847068	3853899	-	Cs1g04400	--	K10882 crossover junction endonuclease EME1 [EC:3.1.22.-] | (RefSeq) hypothetical protein (A)	ko03440: Homologous recombination	hypothetical protein CICLE_v10025290mg [Citrus clementina]	RecName: Full=Crossover junction endonuclease EME1B; EC=3.1.22.-; AltName: Full=Essential meiotic endonuclease 1B; Short=AtEME1B;	SubName: Full=Uncharacterized protein {ECO:0000313|EMBL:ESR41162.1};	--	GO:0048476,Holliday junction resolvase complex; GO:0005634,nucleus; GO:0003677,DNA binding; GO:0004519,endonuclease activity; GO:0046872,metal ion binding; GO:0051301,cell division; GO:0006310,DNA recombination; GO:0006281,DNA repair; GO:0051321,meiotic cell cycle; GO:0003674,molecular_function; GO:0003676,nucleic acid binding; GO:0005488,binding; GO:0097159,organic cyclic compound binding; GO:19…	ERCC4 domain	--	--	--
Cs1g04430	285	258	281	227	168	254	357	320	354	298	355	279	chr1	3881297	3886014	-	Cs1g04430	--	K11851 ubiquitin carboxyl-terminal hydrolase 30 [EC:3.4.19.12] | (RefSeq) ubiquitin carboxyl-terminal hydrolase 27 (A)	--	hypothetical protein CICLE_v10025253mg [Citrus clementina]	RecName: Full=Ubiquitin carboxyl-terminal hydrolase 27; EC=3.4.19.12; AltName: Full=Deubiquitinating enzyme 27; Short=AtUBP27; AltName: Full=Ubiquitin thioesterase 27; AltName: Full=Ubiquitin-specific-processing protease 27;	SubName: Full=Uncharacterized protein {ECO:0000313|EMBL:ESR41158.1};	Ubiquitin C-terminal hydrolase	GO:0016021,integral component of membrane; GO:0036459,thiol-dependent ubiquitinyl hydrolase activity; GO:0016579,protein deubiquitination; GO:0006511,ubiquitin-dependent protein catabolic process; GO:0003674,molecular_function; GO:0003824,catalytic activity; GO:0008234,cysteine-type peptidase activity; GO:0008233,peptidase activity; GO:0070011,peptidase activity, acting on L-amino acid peptides; …	Ubiquitin carboxyl-terminal hydrolase	--	--	--
Cs1g04540	36	38	29	36	29	73	39	47	35	36	38	52	chr1	4029978	4031046	-	Cs1g04540	--	--	--	hypothetical protein CUMW_200450 [Citrus unshiu]	RecName: Full=Egg cell-secreted protein 1.3; Flags: Precursor;	SubName: Full=Uncharacterized protein {ECO:0000313|EMBL:JAV45291.1};	--	GO:0031410,cytoplasmic vesicle; GO:0005576,extracellular region; GO:0031982,vesicle; GO:0009567,double fertilization forming a zygote and endosperm; GO:0080155,regulation of double fertilization forming a zygote and endosperm; GO:2000008,regulation of protein localization to cell surface; GO:0007338,single fertilization; GO:0000003,reproduction; GO:0008150,biological_process; GO:0009566,fertiliza…	Prolamin-like	--	--	--
Cs1g04550	334	63	7	231	5	6	105	11	4	7	1	7	chr1	4036221	4036833	+	Cs1g04550	--	--	--	hypothetical protein CISIN_1g033265mg [Citrus sinensis]	RecName: Full=Egg cell-secreted protein 1.4; Flags: Precursor;	SubName: Full=Uncharacterized protein {ECO:0000313|EMBL:GAY69512.1};	--	GO:0031410,cytoplasmic vesicle; GO:0005576,extracellular region; GO:0031982,vesicle; GO:0009567,double fertilization forming a zygote and endosperm; GO:0080155,regulation of double fertilization forming a zygote and endosperm; GO:2000008,regulation of protein localization to cell surface; GO:0007338,single fertilization; GO:0000003,reproduction; GO:0008150,biological_process; GO:0009566,fertiliza…	Prolamin-like	--	--	--
Cs1g04560	168	215	164	201	193	273	154	201	167	153	157	133	chr1	4056570	4059422	+	Cs1g04560	--	K13124 mitogen-activated protein kinase organizer 1 | (RefSeq) hypothetical protein (A)	--	hypothetical protein CICLE_v10026172mg [Citrus clementina]	RecName: Full=COMPASS-like H3K4 histone methylase component WDR5A {ECO:0000303|PubMed:19567704}; Short=AtWDR5A {ECO:0000303|PubMed:19567704};	SubName: Full=Uncharacterized protein {ECO:0000313|EMBL:ESR41146.1};	Conserved WD40 repeat-containing protein	GO:0005634,nucleus; GO:0048188,Set1C/COMPASS complex; GO:0042393,histone binding; GO:0008168,methyltransferase activity; GO:0010228,vegetative to reproductive phase transition of meristem; GO:0005515,protein binding; GO:0003674,molecular_function; GO:0005488,binding; GO:0003824,catalytic activity; GO:0016740,transferase activity; GO:0016741,transferase activity, transferring one-carbon groups; GO…	PQQ enzyme repeat	--	--	--
Cs1g04570	15608	16525	18293	14407	11345	16117	11373	10699	17666	21722	23948	19897	chr1	4067070	4075415	+	Cs1g04570	--	K10999 cellulose synthase A [EC:2.4.1.12] | (RefSeq) hypothetical protein (A)	--	hypothetical protein CICLE_v10024766mg [Citrus clementina]	RecName: Full=Cellulose synthase A catalytic subunit 6 [UDP-forming]; Short=AtCesA6; EC=2.4.1.12; AltName: Full=AraxCelA; AltName: Full=Isoxaben-resistant protein 2; AltName: Full=Protein PROCUSTE 1; AltName: Full=Protein QUILL;	RecName: Full=Cellulose synthase {ECO:0000256|RuleBase:RU361116}; EC=2.4.1.12 {ECO:0000256|RuleBase:RU361116};	--	GO:0010330,cellulose synthase complex; GO:0005794,Golgi apparatus; GO:0005887,integral component of plasma membrane; GO:0016020,membrane; GO:0005886,plasma membrane; GO:0016760,cellulose synthase (UDP-forming) activity; GO:0016759,cellulose synthase activity; GO:0046872,metal ion binding; GO:0071555,cell wall organization; GO:0030244,cellulose biosynthetic process; GO:0043622,cortical microtubule…	FYVE-type zinc finger	--	--	--
Cs1g04580	45	48	55	33	48	67	112	159	136	169	178	107	chr1	4077421	4078260	+	Cs1g04580	--	--	--	hypothetical protein CICLE_v10027346mg [Citrus clementina]	--	SubName: Full=Uncharacterized protein {ECO:0000313|EMBL:GAY60253.1};	--	--	--	--	--	--
Cs1g04590	842	766	815	861	812	1019	707	943	850	745	923	844	chr1	4112133	4116835	+	Cs1g04590	--	--	--	hypothetical protein CICLE_v10026316mg [Citrus clementina]	RecName: Full=Protein LIKE COV 2 {ECO:0000303|PubMed:12668628};	SubName: Full=Uncharacterized protein {ECO:0000313|EMBL:GAY60255.1};	--	GO:0005768,endosome; GO:0005794,Golgi apparatus; GO:0016021,integral component of membrane; GO:0005802,trans-Golgi network; GO:0010222,stem vascular tissue pattern formation; GO:0003002,regionalization; GO:0007275,multicellular organism development; GO:0007389,pattern specification process; GO:0008150,biological_process; GO:0010051,xylem and phloem pattern formation; GO:0032501,multicellular orga…	Protein of unknown function (DUF502)	--	--	--
Cs1g04600	2241	2157	2300	2423	2840	3067	1954	2468	2854	2149	2353	1817	chr1	4117894	4125663	+	Cs1g04600	--	K13091 RNA-binding protein 39 | (RefSeq) hypothetical protein (A)	--	hypothetical protein CICLE_v10025229mg [Citrus clementina]	RecName: Full=Splicing factor U2af large subunit A; AltName: Full=U2 auxiliary factor 65 kDa subunit A; AltName: Full=U2 small nuclear ribonucleoprotein auxiliary factor large subunit A; Short=U2 snRNP auxiliary factor large subunit A;	SubName: Full=Uncharacterized protein {ECO:0000313|EMBL:ESR41140.1};	Transcriptional coactivator CAPER (RRM superfamily)	GO:0000243,commitment complex; GO:0016607,nuclear speck; GO:0071004,U2-type prespliceosome; GO:0089701,U2AF; GO:0008187,poly-pyrimidine tract binding; GO:0030628,pre-mRNA 3'-splice site binding; GO:0006397,mRNA processing; GO:0008380,RNA splicing; GO:0003674,molecular_function; GO:0003676,nucleic acid binding; GO:0003723,RNA binding; GO:0003727,single-stranded RNA binding; GO:0005488,binding; GO:…	Nup53/35/40-type RNA recognition motif	--	--	--
Cs1g04610	240	223	269	339	289	299	217	352	281	282	346	233	chr1	4126279	4131343	+	Cs1g04610	--	K14525 ribonucleases P/MRP protein subunit RPP25 [EC:3.1.26.5] | (RefSeq) ribonuclease P protein subunit p25-like protein (A)	ko03008: Ribosome biogenesis in eukaryotes; ko03013: RNA transport	hypothetical protein CICLE_v10026333mg [Citrus clementina]	--	SubName: Full=Uncharacterized protein {ECO:0000313|EMBL:ESR41139.1};	Uncharacterized conserved protein	GO:0003676,nucleic acid binding; GO:0003674,molecular_function; GO:0005488,binding; GO:0097159,organic cyclic compound binding; GO:1901363,heterocyclic compound binding	Rpp20 subunit of nuclear RNase MRP and P	--	--	--
Cs1g04620	57	20	20	45	39	56	30	23	22	58	52	46	chr1	4145665	4149984	+	Cs1g04620	--	K08654 proprotein convertase subtilisin/kexin type 5 [EC:3.4.21.-] | (RefSeq) uncharacterized protein LOC104445957 (A)	--	PREDICTED: uncharacterized protein LOC102611510 [Citrus sinensis]	--	SubName: Full=Uncharacterized protein {ECO:0000313|EMBL:GAY60263.1};	--	--	Arabidopsis phospholipase-like protein (PEARLI 4)	--	--	--
Cs1g04640	345	295	274	378	329	379	197	258	238	522	572	410	chr1	4157047	4162009	+	Cs1g04640	--	K10807 ribonucleoside-diphosphate reductase subunit M1 [EC:1.17.4.1] | (RefSeq) ribonucleoside-diphosphate reductase large subunit-like (A)	ko00230: Purine metabolism; ko00240: Pyrimidine metabolism; ko00480: Glutathione metabolism; ko01100: Metabolic pathways	PREDICTED: ribonucleoside-diphosphate reductase large subunit-like [Citrus sinensis]	RecName: Full=Ribonucleoside-diphosphate reductase large subunit {ECO:0000303|PubMed:10542051}; EC=1.17.4.1; AltName: Full=Protein DEFECTIVE IN POLLEN DNA DEGRADATION 2 {ECO:0000303|PubMed:22239102}; AltName: Full=Ribonucleoside-diphosphate reductase R1 subunit {ECO:0000303|PubMed:10542051}; Short=AtRNR1;	SubName: Full=Uncharacterized protein {ECO:0000313|EMBL:GAY60264.1};	Ribonucleotide reductase, alpha subunit	GO:0005737,cytoplasm; GO:0005524,ATP binding; GO:0004748,ribonucleoside-diphosphate reductase activity, thioredoxin disulfide as acceptor; GO:0009202,deoxyribonucleoside triphosphate biosynthetic process; GO:0009263,deoxyribonucleotide biosynthetic process; GO:0006260,DNA replication; GO:0046686,response to cadmium ion; GO:0000166,nucleotide binding; GO:0003674,molecular_function; GO:0005488,bind…	Ribonucleotide reductase, all-alpha domain	--	--	--
Cs1g04650	10065	12452	11398	9909	10353	13835	6228	9892	7014	2714	3297	3531	chr1	4169824	4171837	+	Cs1g04650	--	K09286 EREBP-like factor | (RefSeq) RAP2.6; related to AP2 6 (A)	--	PREDICTED: ethylene-responsive transcription factor ERF110-like isoform X1 [Citrus sinensis]	RecName: Full=Ethylene-responsive transcription factor ABR1; AltName: Full=Protein ABA REPRESSOR 1;	SubName: Full=Uncharacterized protein {ECO:0000313|EMBL:GAY60265.1};	--	GO:0005634,nucleus; GO:0003677,DNA binding; GO:0003700,DNA-binding transcription factor activity; GO:0009738,abscisic acid-activated signaling pathway; GO:0050832,defense response to fungus; GO:0009873,ethylene-activated signaling pathway; GO:0009788,negative regulation of abscisic acid-activated signaling pathway; GO:0009737,response to abscisic acid; GO:0009749,response to glucose; GO:0006970,r…	AP2 domain	AP2/ERF-ERF	TF	AP2/ERF->AP2/ERF-ERF
Cs1g04680	187	219	172	20	28	35	118	102	122	3	13	1	chr1	4221580	4223195	+	Cs1g04680	--	K09286 EREBP-like factor | (RefSeq) hypothetical protein (A)	--	PREDICTED: ethylene-responsive transcription factor ABR1-like isoform X2 [Citrus sinensis]	RecName: Full=Ethylene-responsive transcription factor ERF110;	SubName: Full=Uncharacterized protein {ECO:0000313|EMBL:GAY69348.1};	--	GO:0005634,nucleus; GO:0003677,DNA binding; GO:0003700,DNA-binding transcription factor activity; GO:0009873,ethylene-activated signaling pathway; GO:0045893,positive regulation of transcription, DNA-templated; GO:0048510,regulation of timing of transition from vegetative to reproductive phase; GO:0006351,transcription, DNA-templated; GO:0003674,molecular_function; GO:0003676,nucleic acid binding…	AP2 domain	AP2/ERF-ERF	TF	AP2/ERF->AP2/ERF-ERF
Cs1g04690	3155	3126	2820	3162	3185	3949	2920	3637	3271	2388	2826	2576	chr1	4223719	4229842	-	Cs1g04690	--	K03035 26S proteasome regulatory subunit N5 | (RefSeq) hypothetical protein (A)	ko03050: Proteasome	hypothetical protein CICLE_v10025611mg [Citrus clementina]	RecName: Full=26S proteasome non-ATPase regulatory subunit 12 homolog A; AltName: Full=26S proteasome regulatory subunit RPN5a; Short=AtRPN5a; AltName: Full=26S proteasome regulatory subunit p55 homolog A; AltName: Full=Protein EMBRYO DEFECTIVE 2107; AltName: Full=Protein MARIPOSA;	SubName: Full=Uncharacterized protein {ECO:0000313|EMBL:ESR41130.1};	26S proteasome regulatory complex, subunit RPN5/PSMD12	GO:0005737,cytoplasm; GO:0031595,nuclear proteasome complex; GO:0008541,proteasome regulatory particle, lid subcomplex; GO:0043161,proteasome-mediated ubiquitin-dependent protein catabolic process; GO:0019941,modification-dependent protein catabolic process; GO:0008152,metabolic process; GO:0006508,proteolysis; GO:0051603,proteolysis involved in cellular protein catabolic process; GO:0006511,ubiq…	26S proteasome regulatory subunit RPN5 C-terminal domain	--	--	--
Cs1g04700	198	192	175	278	221	261	116	120	141	132	167	143	chr1	4230906	4234507	-	Cs1g04700	--	K16675 palmitoyltransferase ZDHHC9/14/18 [EC:2.3.1.225] | (RefSeq) protein S-acyltransferase 8-like (A)	--	PREDICTED: protein S-acyltransferase 8-like [Citrus sinensis]	RecName: Full=Protein S-acyltransferase 8; EC=2.3.1.225; AltName: Full=Probable palmitoyltransferase At4g24630; AltName: Full=Zinc finger DHHC domain-containing protein At4g24630;	SubName: Full=Uncharacterized protein {ECO:0000313|EMBL:GAY67482.1};	DHHC-type Zn-finger proteins	GO:0016021,integral component of membrane; GO:0005886,plasma membrane; GO:0019706,protein-cysteine S-palmitoyltransferase activity; GO:0003674,molecular_function; GO:0003824,catalytic activity; GO:0016409,palmitoyltransferase activity; GO:0016417,S-acyltransferase activity; GO:0016740,transferase activity; GO:0016746,transferase activity, transferring acyl groups; GO:0016747,transferase activity,…	DHHC palmitoyltransferase	--	--	--
Cs1g04705	188	167	193	154	133	181	122	156	159	164	248	229	chr1	4238310	4240174	+	Cs1g04705	--	--	--	--	--	--	--	--	--	--	--	--
Cs1g04720	18	36	12	25	27	73	44	82	50	57	50	50	chr1	4265723	4266145	+	Cs1g04720	--	--	--	hypothetical protein CUMW_273450 [Citrus unshiu]	RecName: Full=Egg cell-secreted protein 1.4; Flags: Precursor;	SubName: Full=Uncharacterized protein {ECO:0000313|EMBL:GAY32257.1};	--	GO:0031410,cytoplasmic vesicle; GO:0005576,extracellular region; GO:0031982,vesicle; GO:0009567,double fertilization forming a zygote and endosperm; GO:0080155,regulation of double fertilization forming a zygote and endosperm; GO:2000008,regulation of protein localization to cell surface; GO:0007338,single fertilization; GO:0000003,reproduction; GO:0008150,biological_process; GO:0009566,fertiliza…	Prolamin-like	--	--	--
Cs1g04730	4674	5573	4812	3954	3698	6798	3386	6172	3958	3842	3621	4348	chr1	4282764	4283520	+	Cs1g04730	--	--	--	PREDICTED: egg cell-secreted protein 1.4-like [Citrus sinensis]	RecName: Full=Egg cell-secreted protein 1.4; Flags: Precursor;	SubName: Full=Uncharacterized protein {ECO:0000313|EMBL:KDO53353.1};	--	GO:0031410,cytoplasmic vesicle; GO:0005576,extracellular region; GO:0031982,vesicle; GO:0009567,double fertilization forming a zygote and endosperm; GO:0080155,regulation of double fertilization forming a zygote and endosperm; GO:2000008,regulation of protein localization to cell surface; GO:0007338,single fertilization; GO:0000003,reproduction; GO:0008150,biological_process; GO:0009566,fertiliza…	Prolamin-like	--	--	--
Cs1g04740	38	38	46	29	31	46	159	230	172	149	179	262	chr1	4285572	4286916	-	Cs1g04740	--	K14948 polypyrimidine tract-binding protein 2 | (RefSeq) polypyrimidine tract-binding protein homolog 3-like (A)	--	hypothetical protein CICLE_v10027409mg [Citrus clementina]	RecName: Full=Citrate-binding protein; Flags: Precursor;	SubName: Full=Uncharacterized protein {ECO:0000313|EMBL:ESR41128.1};	--	GO:0005773,vacuole; GO:0005622,intracellular; GO:0005575,cellular_component; GO:0005623,cell; GO:0005737,cytoplasm; GO:0043231,intracellular membrane-bounded organelle; GO:0043226,organelle; GO:0043227,membrane-bounded organelle; GO:0043229,intracellular organelle; GO:0044424,intracellular part; GO:0044444,cytoplasmic part; GO:0044464,cell part	Alginate lyase	--	--	--
Cs1g04750	35	39	28	41	44	77	27	17	28	44	39	18	chr1	4295724	4297557	-	Cs1g04750	--	K17637 exocyst complex component 2 | (RefSeq) exocyst complex component SEC5A-like (A)	--	hypothetical protein CICLE_v10026263mg [Citrus clementina]	RecName: Full=Probable plastid-lipid-associated protein 7, chloroplastic; AltName: Full=Fibrillin-5; Flags: Precursor;	SubName: Full=Uncharacterized protein {ECO:0000313|EMBL:GAY59606.1};	--	GO:0009507,chloroplast; GO:0009570,chloroplast stroma; GO:0010236,plastoquinone biosynthetic process; GO:0008152,metabolic process; GO:0006732,coenzyme metabolic process; GO:0008150,biological_process; GO:0009058,biosynthetic process; GO:0009108,coenzyme biosynthetic process; GO:0009987,cellular process; GO:0042180,cellular ketone metabolic process; GO:0042181,ketone biosynthetic process; GO:0044…	PAP_fibrillin	--	--	--
Cs1g04760	333	338	274	427	412	543	252	338	266	292	346	294	chr1	4299017	4301097	-	Cs1g04760	--	K22075 BolA-like protein 3 | (RefSeq) bola-like protein (A)	--	hypothetical protein CICLE_v10026852mg [Citrus clementina]	RecName: Full=Protein BOLA2 {ECO:0000303|PubMed:24203231};	SubName: Full=Uncharacterized protein {ECO:0000313|EMBL:GAY59605.1};	BolA (bacterial stress-induced morphogen)-related protein	GO:0005737,cytoplasm; GO:0005829,cytosol; GO:0005634,nucleus; GO:0010039,response to iron ion; GO:0006979,response to oxidative stress; GO:0008150,biological_process; GO:0010038,response to metal ion; GO:0010035,response to inorganic substance; GO:0042221,response to chemical; GO:0050896,response to stimulus; GO:0006950,response to stress; GO:0005622,intracellular; GO:0005575,cellular_component; …	BolA-like protein	--	--	--
Cs1g04780	2126	1934	2255	1140	1230	1561	1564	1445	1734	376	479	345	chr1	4307524	4310070	+	Cs1g04780	--	K01051 pectinesterase [EC:3.1.1.11] | (RefSeq) probable pectinesterase/pectinesterase inhibitor 58 (A)	ko00040: Pentose and glucuronate interconversions; ko01100: Metabolic pathways	hypothetical protein CICLE_v10025533mg [Citrus clementina]	RecName: Full=Trihelix transcription factor GT-2; AltName: Full=Trihelix DNA-binding protein GT-2;	SubName: Full=Uncharacterized protein {ECO:0000313|EMBL:ESR41124.1};	Transcription factor GT-2 and related proteins, contains trihelix DNA-binding/SANT domain	GO:0005634,nucleus; GO:0003677,DNA binding; GO:0003700,DNA-binding transcription factor activity; GO:0006351,transcription, DNA-templated; GO:0003674,molecular_function; GO:0003676,nucleic acid binding; GO:0005488,binding; GO:0097159,organic cyclic compound binding; GO:1901363,heterocyclic compound binding; GO:0140110,transcription regulator activity; GO:0008152,metabolic process; GO:0006139,nucl…	Myb/SANT-like DNA-binding domain	Trihelix	TF	Trihelix
Cs1g04790	26	23	28	35	44	42	6	36	23	59	51	36	chr1	4311443	4312340	+	Cs1g04790	--	--	--	hypothetical protein CUMW_284800 [Citrus unshiu]	--	SubName: Full=Uncharacterized protein {ECO:0000313|EMBL:GAY34994.1};	--	--	--	--	--	--
Cs1g04800	160	143	141	168	164	182	151	161	141	194	174	159	chr1	4322466	4328750	-	Cs1g04800	--	--	--	hypothetical protein CICLE_v10026217mg [Citrus clementina]	--	SubName: Full=Uncharacterized protein {ECO:0000313|EMBL:GAY59603.1};	Molecular chaperone (DnaJ superfamily)	--	DnaJ domain	--	--	--
Cs1g04810	268	227	308	218	188	300	339	332	385	278	253	287	chr1	4336425	4341777	-	Cs1g04810	--	K21867 potassium channel | (RefSeq) hypothetical protein (A)	--	hypothetical protein CICLE_v10024904mg [Citrus clementina]	RecName: Full=Potassium channel SKOR; AltName: Full=Stelar K(+) outward rectifying channel;	SubName: Full=Uncharacterized protein {ECO:0000313|EMBL:ESR41120.1};	K+-channel ERG and related proteins, contain PAS/PAC sensor domain	GO:0005887,integral component of plasma membrane; GO:0015271,outward rectifier potassium channel activity; GO:0055075,potassium ion homeostasis; GO:0006813,potassium ion transport; GO:0034765,regulation of ion transmembrane transport; GO:0042391,regulation of membrane potential; GO:0003674,molecular_function; GO:0046873,metal ion transmembrane transporter activity; GO:0005215,transporter activity…	Ion channel	--	--	--
Cs1g04820	699	635	616	851	965	964	532	634	840	648	722	627	chr1	4361599	4364985	+	Cs1g04820	--	--	--	hypothetical protein CICLE_v10026385mg [Citrus clementina]	--	SubName: Full=Uncharacterized protein {ECO:0000313|EMBL:ESR41117.1};	--	--	--	--	--	--
Cs1g04840	85	96	88	163	112	192	120	175	127	141	161	159	chr1	4376804	4381133	-	Cs1g04840	--	K17500 integrin-linked kinase-associated serine/threonine phosphatase 2C [EC:3.1.3.16] | (RefSeq) WAT1-related protein At3g18200 isoform X1 (A)	--	PREDICTED: WAT1-related protein At5g64700 [Citrus sinensis]	RecName: Full=WAT1-related protein At5g64700;	SubName: Full=Uncharacterized protein {ECO:0000313|EMBL:GAY59597.1};	--	GO:0016021,integral component of membrane; GO:0005886,plasma membrane; GO:0022857,transmembrane transporter activity; GO:0003674,molecular_function; GO:0005215,transporter activity; GO:0005575,cellular_component; GO:0016020,membrane; GO:0031224,intrinsic component of membrane; GO:0044425,membrane part; GO:0005623,cell; GO:0044464,cell part; GO:0071944,cell periphery	EamA-like transporter family	--	--	--
Cs1g04850	128	180	172	277	201	282	122	93	138	240	260	197	chr1	4393827	4399450	+	Cs1g04850	--	K17573 meiosis arrest female protein 1 | (RefSeq) uncharacterized protein LOC109219227 (A)	--	hypothetical protein CICLE_v10024792mg [Citrus clementina]	--	SubName: Full=Uncharacterized protein {ECO:0000313|EMBL:ESR41114.1};	--	GO:0005777,peroxisome; GO:0010468,regulation of gene expression; GO:0008152,metabolic process; GO:0008150,biological_process; GO:0010467,gene expression; GO:0019222,regulation of metabolic process; GO:0043170,macromolecule metabolic process; GO:0050789,regulation of biological process; GO:0060255,regulation of macromolecule metabolic process; GO:0065007,biological regulation; GO:0071704,organic s…	OST-HTH Associated domain	--	--	--
Cs1g04860	1677	1730	1800	1461	1391	1749	1697	1796	1855	1386	1619	1727	chr1	4402686	4405842	-	Cs1g04860	--	--	--	hypothetical protein CICLE_v10025964mg [Citrus clementina]	RecName: Full=Probable mediator of RNA polymerase II transcription subunit 26c;	SubName: Full=Uncharacterized protein {ECO:0000313|EMBL:ESR41113.1};	--	GO:0005829,cytosol; GO:0070449,elongin complex; GO:0003746,translation elongation factor activity; GO:0006355,regulation of transcription, DNA-templated; GO:0006368,transcription elongation from RNA polymerase II promoter; GO:0003674,molecular_function; GO:0003676,nucleic acid binding; GO:0003723,RNA binding; GO:0005488,binding; GO:0008135,translation factor activity, RNA binding; GO:0097159,orga…	TFIIS helical bundle-like domain	IWS1	TR	IWS1
Cs1g04870	1933	1763	1900	1118	824	1431	2919	3989	3118	996	901	940	chr1	4416444	4418917	+	Cs1g04870	--	K09838 zeaxanthin epoxidase [EC:1.14.15.21] | (RefSeq) zeaxanthin epoxidase, chloroplastic-like (A)	ko00906: Carotenoid biosynthesis; ko01100: Metabolic pathways; ko01110: Biosynthesis of secondary metabolites	hypothetical protein CICLE_v10025686mg [Citrus clementina]	RecName: Full=Monooxygenase 3 {ECO:0000303|PubMed:10216258}; Short=AtMO3 {ECO:0000303|PubMed:10216258}; EC=1.14.13.-;	SubName: Full=Uncharacterized protein {ECO:0000313|EMBL:ESR41110.1};	Kynurenine 3-monooxygenase and related flavoprotein monooxygenases	GO:0071949,FAD binding; GO:0004497,monooxygenase activity; GO:0044550,secondary metabolite biosynthetic process; GO:0000166,nucleotide binding; GO:0003674,molecular_function; GO:0005488,binding; GO:0036094,small molecule binding; GO:0043167,ion binding; GO:0043168,anion binding; GO:0048037,cofactor binding; GO:0050660,flavin adenine dinucleotide binding; GO:0050662,coenzyme binding; GO:0097159,or…	HI0933-like protein	--	--	--
Cs1g04900	2322	1793	2065	1966	1783	2498	1121	1362	1383	985	959	913	chr1	4473445	4475908	+	Cs1g04900	--	K09838 zeaxanthin epoxidase [EC:1.14.15.21] | (RefSeq) zeaxanthin epoxidase, chloroplastic-like (A)	ko00906: Carotenoid biosynthesis; ko01100: Metabolic pathways; ko01110: Biosynthesis of secondary metabolites	hypothetical protein CICLE_v10025675mg [Citrus clementina]	RecName: Full=Monooxygenase 2 {ECO:0000303|PubMed:10216258}; Short=AtMO2 {ECO:0000303|PubMed:10216258}; EC=1.14.13.-;	SubName: Full=Uncharacterized protein {ECO:0000313|EMBL:ESR41105.1};	Kynurenine 3-monooxygenase and related flavoprotein monooxygenases	GO:0071949,FAD binding; GO:0004497,monooxygenase activity; GO:0002239,response to oomycetes; GO:0044550,secondary metabolite biosynthetic process; GO:0000166,nucleotide binding; GO:0003674,molecular_function; GO:0005488,binding; GO:0036094,small molecule binding; GO:0043167,ion binding; GO:0043168,anion binding; GO:0048037,cofactor binding; GO:0050660,flavin adenine dinucleotide binding; GO:00506…	Glucose inhibited division protein A	--	--	--
Cs1g04910	20	21	11	15	12	18	3	7	3	10	8	7	chr1	4480251	4484796	+	Cs1g04910	--	K00083 cinnamyl-alcohol dehydrogenase [EC:1.1.1.195] | (RefSeq) hypothetical protein (A)	ko00940: Phenylpropanoid biosynthesis; ko01100: Metabolic pathways; ko01110: Biosynthesis of secondary metabolites	hypothetical protein CICLE_v10025939mg [Citrus clementina]	RecName: Full=Probable cinnamyl alcohol dehydrogenase 9; Short=AtCAD9; EC=1.1.1.195;	SubName: Full=Uncharacterized protein {ECO:0000313|EMBL:ESR41104.1};	Alcohol dehydrogenase, class V	GO:0048046,apoplast; GO:0045551,cinnamyl-alcohol dehydrogenase activity; GO:0052747,sinapyl alcohol dehydrogenase activity; GO:0008270,zinc ion binding; GO:0009809,lignin biosynthetic process; GO:0009735,response to cytokinin; GO:0003674,molecular_function; GO:0003824,catalytic activity; GO:0016491,oxidoreductase activity; GO:0016614,oxidoreductase activity, acting on CH-OH group of donors; GO:00…	Alanine dehydrogenase/PNT, C-terminal domain	--	--	--
Cs1g04970	1303	1418	1240	1824	1817	2311	736	1433	959	942	1199	901	chr1	4518842	4520148	-	Cs1g04970	--	K09481 protein transport protein SEC61 subunit beta | (RefSeq) hypothetical protein (A)	ko03060: Protein export; ko04141: Protein processing in endoplasmic reticulum; ko04145: Phagosome	hypothetical protein CICLE_v10027536mg [Citrus clementina]	RecName: Full=Protein transport protein Sec61 subunit beta;	RecName: Full=Protein transport protein Sec61 subunit beta {ECO:0000256|PIRNR:PIRNR006398};	Sec61 protein translocation complex, beta subunit	GO:0005789,endoplasmic reticulum membrane; GO:0031205,endoplasmic reticulum Sec complex; GO:0016021,integral component of membrane; GO:0005784,Sec61 translocon complex; GO:0005086,ARF guanyl-nucleotide exchange factor activity; GO:0031204,posttranslational protein targeting to membrane, translocation; GO:0006616,SRP-dependent cotranslational protein targeting to membrane, translocation; GO:000551…	Sec61beta family	--	--	--
Cs1g04980	369	394	364	537	483	638	222	390	321	396	411	318	chr1	4527235	4530180	+	Cs1g04980	--	K02876 large subunit ribosomal protein L15 | (RefSeq) hypothetical protein (A)	ko03010: Ribosome	hypothetical protein CICLE_v10026233mg [Citrus clementina]	--	SubName: Full=Uncharacterized protein {ECO:0000313|EMBL:ESR41098.1};	Mitochondrial/chloroplast ribosomal protein L15/L10	GO:0015934,large ribosomal subunit; GO:0003735,structural constituent of ribosome; GO:0006412,translation; GO:0003674,molecular_function; GO:0005198,structural molecule activity; GO:0008152,metabolic process; GO:0006518,peptide metabolic process; GO:0006807,nitrogen compound metabolic process; GO:0008150,biological_process; GO:0009058,biosynthetic process; GO:0009059,macromolecule biosynthetic pr…	Ribosomal proteins 50S-L15, 50S-L18e, 60S-L27A	--	--	--
Cs1g04990	485	527	509	662	680	758	439	464	507	602	783	614	chr1	4531115	4534891	+	Cs1g04990	--	K01956 carbamoyl-phosphate synthase small subunit [EC:6.3.5.5] | (RefSeq) hypothetical protein (A)	ko00240: Pyrimidine metabolism; ko00250: Alanine, aspartate and glutamate metabolism; ko01100: Metabolic pathways	hypothetical protein CICLE_v10025660mg [Citrus clementina]	RecName: Full=Carbamoyl-phosphate synthase small chain, chloroplastic; EC=6.3.5.5; AltName: Full=Carbamoyl-phosphate synthetase glutamine chain; AltName: Full=Protein VENOSA 6; Flags: Precursor;	SubName: Full=Uncharacterized protein {ECO:0000313|EMBL:ESR41097.1};	Multifunctional pyrimidine synthesis protein CAD (includes carbamoyl-phophate synthetase, aspartate transcarbamylase, and glutamine amidotransferase)	GO:0005951,carbamoyl-phosphate synthase complex; GO:0009507,chloroplast; GO:0009570,chloroplast stroma; GO:0005524,ATP binding; GO:0004088,carbamoyl-phosphate synthase (glutamine-hydrolyzing) activity; GO:0006207,'de novo' pyrimidine nucleobase biosynthetic process; GO:0044205,'de novo' UMP biosynthetic process; GO:0006526,arginine biosynthetic process; GO:0016036,cellular response to phosphate s…	Peptidase C26	--	--	--
Cs1g05000	10354	10246	9717	12701	12454	13074	8127	10666	10435	9675	11179	8956	chr1	4538792	4541894	-	Cs1g05000	--	K10355 actin, other eukaryote | (RefSeq) hypothetical protein (A)	--	hypothetical protein CICLE_v10025866mg [Citrus clementina]	RecName: Full=Actin-7; AltName: Full=Actin-2;	SubName: Full=Uncharacterized protein {ECO:0000313|EMBL:GAY59584.1};	Actin and related proteins	GO:0005618,cell wall; GO:0009941,chloroplast envelope; GO:0009570,chloroplast stroma; GO:0005856,cytoskeleton; GO:0005829,cytosol; GO:0005739,mitochondrion; GO:0005730,nucleolus; GO:0005886,plasma membrane; GO:0009506,plasmodesma; GO:0005524,ATP binding; GO:0005200,structural constituent of cytoskeleton; GO:0051301,cell division; GO:0009733,response to auxin; GO:0009416,response to light stimulus…	Actin	--	--	--
Cs1g05020	47	43	66	23	18	33	43	63	46	62	97	90	chr1	4575652	4576404	+	Cs1g05020	--	K19040 E3 ubiquitin-protein ligase ATL10/75/76/77/78 [EC:2.3.2.27] | (RefSeq) hypothetical protein (A)	--	hypothetical protein CICLE_v10026487mg [Citrus clementina]	RecName: Full=RING-H2 finger protein ATL78; EC=2.3.2.27 {ECO:0000305}; AltName: Full=RING-type E3 ubiquitin transferase ATL78 {ECO:0000305};	SubName: Full=Uncharacterized protein {ECO:0000313|EMBL:ESR41093.1};	FOG: Predicted E3 ubiquitin ligase	GO:0016021,integral component of membrane; GO:0046872,metal ion binding; GO:0061630,ubiquitin protein ligase activity; GO:0043161,proteasome-mediated ubiquitin-dependent protein catabolic process; GO:0003674,molecular_function; GO:0005488,binding; GO:0043167,ion binding; GO:0043169,cation binding; GO:0003824,catalytic activity; GO:0004842,ubiquitin-protein transferase activity; GO:0016740,transfe…	Zinc finger, C3HC4 type (RING finger)	--	--	--
Cs1g05030	324	317	352	63	68	111	422	516	484	56	63	49	chr1	4580382	4583612	-	Cs1g05030	--	K04733 interleukin-1 receptor-associated kinase 4 [EC:2.7.11.1] | (RefSeq) putative receptor-like protein kinase At5g39000 (A)	--	hypothetical protein CICLE_v10024830mg [Citrus clementina]	RecName: Full=Putative receptor-like protein kinase At5g39000; EC=2.7.11.-; Flags: Precursor;	SubName: Full=Uncharacterized protein {ECO:0000313|EMBL:ESR41092.1};	Serine/threonine protein kinase	GO:0016021,integral component of membrane; GO:0005524,ATP binding; GO:0004674,protein serine/threonine kinase activity; GO:0000166,nucleotide binding; GO:0003674,molecular_function; GO:0005488,binding; GO:0008144,drug binding; GO:0017076,purine nucleotide binding; GO:0030554,adenyl nucleotide binding; GO:0032553,ribonucleotide binding; GO:0032555,purine ribonucleotide binding; GO:0032559,adenyl r…	Phosphotransferase enzyme family	--	--	--
Cs1g05040	382	446	380	293	245	424	397	481	369	225	228	339	chr1	4594078	4594773	-	Cs1g05040	--	K19040 E3 ubiquitin-protein ligase ATL10/75/76/77/78 [EC:2.3.2.27] | (RefSeq) hypothetical protein (A)	--	hypothetical protein CICLE_v10026409mg [Citrus clementina]	RecName: Full=RING-H2 finger protein ATL78; EC=2.3.2.27 {ECO:0000305}; AltName: Full=RING-type E3 ubiquitin transferase ATL78 {ECO:0000305};	SubName: Full=Uncharacterized protein {ECO:0000313|EMBL:ESR41091.1};	FOG: Predicted E3 ubiquitin ligase	GO:0016021,integral component of membrane; GO:0046872,metal ion binding; GO:0061630,ubiquitin protein ligase activity; GO:0043161,proteasome-mediated ubiquitin-dependent protein catabolic process; GO:0003674,molecular_function; GO:0005488,binding; GO:0043167,ion binding; GO:0043169,cation binding; GO:0003824,catalytic activity; GO:0004842,ubiquitin-protein transferase activity; GO:0016740,transfe…	Zinc-ribbon, C4HC2 type	--	--	--
Cs1g05050	37	55	45	36	21	55	45	61	45	39	42	75	chr1	4597808	4599424	-	Cs1g05050	--	K01188 beta-glucosidase [EC:3.2.1.21] | (RefSeq) uncharacterized protein LOC106394339 (A)	ko00460: Cyanoamino acid metabolism; ko00500: Starch and sucrose metabolism; ko00940: Phenylpropanoid biosynthesis; ko01100: Metabolic pathways; ko01110: Biosynthesis of secondary metabolites	PREDICTED: uncharacterized protein LOC102626455 [Citrus sinensis]	RecName: Full=Putative ribonuclease H protein At1g65750; EC=3.1.26.4;	SubName: Full=Ribonuclease H-like superfamily protein {ECO:0000313|EMBL:JAV45309.1};	FOG: Reverse transcriptase	GO:0046872,metal ion binding; GO:0003676,nucleic acid binding; GO:0004523,RNA-DNA hybrid ribonuclease activity; GO:0003674,molecular_function; GO:0005488,binding; GO:0043167,ion binding; GO:0043169,cation binding; GO:0097159,organic cyclic compound binding; GO:1901363,heterocyclic compound binding; GO:0003824,catalytic activity; GO:0004518,nuclease activity; GO:0004519,endonuclease activity; GO:0…	Reverse transcriptase-like	--	--	--
Cs1g05060	107	134	110	85	70	160	89	152	84	59	109	125	chr1	4625149	4625976	-	Cs1g05060	--	K19040 E3 ubiquitin-protein ligase ATL10/75/76/77/78 [EC:2.3.2.27] | (RefSeq) E3 ubiquitin-protein ligase ATL76-like (A)	--	PREDICTED: E3 ubiquitin-protein ligase ATL76-like [Citrus sinensis]	RecName: Full=RING-H2 finger protein ATL78; EC=2.3.2.27 {ECO:0000305}; AltName: Full=RING-type E3 ubiquitin transferase ATL78 {ECO:0000305};	SubName: Full=Uncharacterized protein {ECO:0000313|EMBL:GAY68005.1};	FOG: Predicted E3 ubiquitin ligase	GO:0016021,integral component of membrane; GO:0046872,metal ion binding; GO:0061630,ubiquitin protein ligase activity; GO:0043161,proteasome-mediated ubiquitin-dependent protein catabolic process; GO:0003674,molecular_function; GO:0005488,binding; GO:0043167,ion binding; GO:0043169,cation binding; GO:0003824,catalytic activity; GO:0004842,ubiquitin-protein transferase activity; GO:0016740,transfe…	Zinc-ribbon, C4HC2 type	--	--	--
Cs1g05090	186	184	153	119	63	153	149	223	171	28	72	83	chr1	4658032	4659866	-	Cs1g05090	--	K19040 E3 ubiquitin-protein ligase ATL10/75/76/77/78 [EC:2.3.2.27] | (RefSeq) hypothetical protein (A)	--	hypothetical protein CICLE_v10026452mg [Citrus clementina]	RecName: Full=RING-H2 finger protein ATL75; EC=2.3.2.27 {ECO:0000305}; AltName: Full=RING-type E3 ubiquitin transferase ATL75 {ECO:0000305};	SubName: Full=Uncharacterized protein {ECO:0000313|EMBL:ESR41087.1};	FOG: Predicted E3 ubiquitin ligase	GO:0016021,integral component of membrane; GO:0046872,metal ion binding; GO:0061630,ubiquitin protein ligase activity; GO:0043161,proteasome-mediated ubiquitin-dependent protein catabolic process; GO:0003674,molecular_function; GO:0005488,binding; GO:0043167,ion binding; GO:0043169,cation binding; GO:0003824,catalytic activity; GO:0004842,ubiquitin-protein transferase activity; GO:0016740,transfe…	zinc-RING finger domain	--	--	--
Cs1g05100	525	513	555	461	359	472	746	754	709	419	402	404	chr1	4686379	4695818	+	Cs1g05100	--	K08331 autophagy-related protein 13 | (RefSeq) hypothetical protein (A)	ko04136: Autophagy - other	hypothetical protein CICLE_v10025105mg [Citrus clementina]	RecName: Full=Autophagy-related protein 13b {ECO:0000303|PubMed:12114572}; Short=AtAPG13b {ECO:0000303|PubMed:12114572};	SubName: Full=Uncharacterized protein {ECO:0000313|EMBL:KDO39743.1};	Phosphoprotein involved in cytoplasm to vacuole targeting and autophagy	GO:1990316,Atg1/ULK1 kinase complex; GO:0005776,autophagosome; GO:0031410,cytoplasmic vesicle; GO:0006914,autophagy; GO:0015031,protein transport; GO:0008152,metabolic process; GO:0008150,biological_process; GO:0009056,catabolic process; GO:0009987,cellular process; GO:0044237,cellular metabolic process; GO:0044248,cellular catabolic process; GO:0061919,process utilizing autophagic mechanism; GO:…	Autophagy-related protein 13	--	--	--
Cs1g05110	63	80	58	124	133	154	41	90	35	77	77	64	chr1	4704837	4706977	+	Cs1g05110	--	K17279 receptor expression-enhancing protein 5/6 | (RefSeq) hypothetical protein (A)	--	hypothetical protein CICLE_v10026788mg [Citrus clementina]	RecName: Full=HVA22-like protein k; Short=AtHVA22k;	SubName: Full=Uncharacterized protein {ECO:0000313|EMBL:ESR41082.1};	Protein involved in membrane traffic (YOP1/TB2/DP1/HVA22 family)	--	--	--	--	--
Cs1g05120	36	45	35	26	57	52	49	39	63	41	24	32	chr1	4749781	4754766	+	Cs1g05120	--	K13428 LRR receptor-like serine/threonine-protein kinase EFR [EC:2.7.11.1] | (RefSeq) hypothetical protein (A)	ko04626: Plant-pathogen interaction	PREDICTED: putative receptor-like protein kinase At3g47110 isoform X1 [Citrus sinensis]	RecName: Full=Probable LRR receptor-like serine/threonine-protein kinase At3g47570; EC=2.7.11.1; Flags: Precursor;	SubName: Full=Uncharacterized protein {ECO:0000313|EMBL:KDO42815.1};	--	GO:0016021,integral component of membrane; GO:0005886,plasma membrane; GO:0005524,ATP binding; GO:0004674,protein serine/threonine kinase activity; GO:0000166,nucleotide binding; GO:0003674,molecular_function; GO:0005488,binding; GO:0008144,drug binding; GO:0017076,purine nucleotide binding; GO:0030554,adenyl nucleotide binding; GO:0032553,ribonucleotide binding; GO:0032555,purine ribonucleotide …	Leucine Rich Repeat	--	--	--
Cs1g05150	51	39	54	80	58	98	65	69	85	61	51	63	chr1	4788838	4789406	-	Cs1g05150	--	K08269 serine/threonine-protein kinase ULK2 [EC:2.7.11.1] | (RefSeq) serine/threonine-protein kinase ATG1t-like (A)	ko04136: Autophagy - other	PREDICTED: serine/threonine-protein kinase ATG1t-like isoform X6 [Citrus sinensis]	RecName: Full=Serine/threonine-protein kinase ATG1a {ECO:0000305}; EC=2.7.11.-; AltName: Full=Autophagy-related protein 1a {ECO:0000303|PubMed:12114572}; Short=AtAPG1a {ECO:0000303|PubMed:12114572};	SubName: Full=Uncharacterized protein {ECO:0000313|EMBL:KDO43295.1}; Flags: Fragment;	Serine/threonine-protein kinase involved in autophagy	GO:0005776,autophagosome; GO:0031410,cytoplasmic vesicle; GO:0005524,ATP binding; GO:0004674,protein serine/threonine kinase activity; GO:0006914,autophagy; GO:0015031,protein transport; GO:0000166,nucleotide binding; GO:0003674,molecular_function; GO:0005488,binding; GO:0008144,drug binding; GO:0017076,purine nucleotide binding; GO:0030554,adenyl nucleotide binding; GO:0032553,ribonucleotide bin…	--	--	--	--
Cs1g05170	180	177	211	210	234	279	286	323	239	192	237	217	chr1	4818965	4822541	+	Cs1g05170	--	K08269 serine/threonine-protein kinase ULK2 [EC:2.7.11.1] | (RefSeq) serine/threonine-protein kinase ATG1t-like (A)	ko04136: Autophagy - other	PREDICTED: serine/threonine-protein kinase ATG1t-like isoform X1 [Citrus sinensis]	RecName: Full=Serine/threonine-protein kinase ATG1t {ECO:0000305}; EC=2.7.11.-; AltName: Full=Autophagy-related protein 1t {ECO:0000305};	SubName: Full=Uncharacterized protein {ECO:0000313|EMBL:ESR41076.1};	Serine/threonine-protein kinase involved in autophagy	GO:0005776,autophagosome; GO:0031410,cytoplasmic vesicle; GO:0005524,ATP binding; GO:0003676,nucleic acid binding; GO:0004674,protein serine/threonine kinase activity; GO:0006914,autophagy; GO:0015031,protein transport; GO:0000166,nucleotide binding; GO:0003674,molecular_function; GO:0005488,binding; GO:0008144,drug binding; GO:0017076,purine nucleotide binding; GO:0030554,adenyl nucleotide bindi…	Protein tyrosine kinase	--	--	--
Cs1g05210	199	235	194	197	180	242	195	288	207	112	158	120	chr1	4893799	4895810	+	Cs1g05210	--	K09131 uncharacterized protein | (RefSeq) hypothetical protein (A)	--	hypothetical protein CICLE_v10026766mg [Citrus clementina]	RecName: Full=UPF0235 protein At5g63440;	SubName: Full=Uncharacterized protein {ECO:0000313|EMBL:GAY63782.1};	Uncharacterized conserved protein, contains YggU domain	GO:0016607,nuclear speck; GO:0005634,nucleus; GO:0005681,spliceosomal complex; GO:0006397,mRNA processing; GO:0008380,RNA splicing; GO:0008152,metabolic process; GO:0006139,nucleobase-containing compound metabolic process; GO:0006396,RNA processing; GO:0006725,cellular aromatic compound metabolic process; GO:0006807,nitrogen compound metabolic process; GO:0008150,biological_process; GO:0009987,ce…	Uncharacterised ACR, YggU family COG1872	--	--	--
Cs1g05220	3	0	1	0	0	0	14	30	25	1	1	0	chr1	4911715	4913383	-	Cs1g05220	--	K04628 ceramide galactosyltransferase [EC:2.4.1.47] | (RefSeq) hypothetical protein (A)	ko00565: Ether lipid metabolism; ko00600: Sphingolipid metabolism; ko01100: Metabolic pathways	hypothetical protein CICLE_v10027296mg [Citrus clementina]	RecName: Full=UDP-glucose iridoid glucosyltransferase; EC=2.4.1.-; AltName: Full=UDP-glucose glucosyltransferase 7; Short=CrUGT7; AltName: Full=UDP-glycosyltransferase 76A2;	SubName: Full=Uncharacterized protein {ECO:0000313|EMBL:ESR41069.1};	UDP-glucuronosyl and UDP-glucosyl transferase	GO:0035251,UDP-glucosyltransferase activity; GO:1900994,(-)-secologanin biosynthetic process; GO:0003674,molecular_function; GO:0003824,catalytic activity; GO:0008194,UDP-glycosyltransferase activity; GO:0016740,transferase activity; GO:0016757,transferase activity, transferring glycosyl groups; GO:0016758,transferase activity, transferring hexosyl groups; GO:0046527,glucosyltransferase activity;…	UDP-glucoronosyl and UDP-glucosyl transferase	--	--	--
Cs1g05280	50	49	53	46	47	58	48	67	46	27	24	31	chr1	4981462	4984557	+	Cs1g05280	--	K08867 WNK lysine deficient protein kinase [EC:2.7.11.1] | (RefSeq) hypothetical protein (A)	--	hypothetical protein CICLE_v10025073mg [Citrus clementina]	RecName: Full=Probable serine/threonine-protein kinase WNK6; Short=AtWNK6; EC=2.7.11.1; AltName: Full=Protein kinase with no lysine 6;	SubName: Full=Uncharacterized protein {ECO:0000313|EMBL:ESR41062.1};	Serine/threonine protein kinase	GO:0005829,cytosol; GO:0005524,ATP binding; GO:0004672,protein kinase activity; GO:0004674,protein serine/threonine kinase activity; GO:0035556,intracellular signal transduction; GO:0006468,protein phosphorylation; GO:0000166,nucleotide binding; GO:0003674,molecular_function; GO:0005488,binding; GO:0008144,drug binding; GO:0017076,purine nucleotide binding; GO:0030554,adenyl nucleotide binding; G…	Oxidative-stress-responsive kinase 1 C-terminal domain	--	--	--
Cs1g05290	114	82	104	84	78	86	118	153	114	53	66	62	chr1	4987546	4991217	+	Cs1g05290	--	K08867 WNK lysine deficient protein kinase [EC:2.7.11.1] | (RefSeq) hypothetical protein (A)	--	hypothetical protein CICLE_v10025073mg [Citrus clementina]	RecName: Full=Probable serine/threonine-protein kinase WNK6; Short=AtWNK6; EC=2.7.11.1; AltName: Full=Protein kinase with no lysine 6;	SubName: Full=Uncharacterized protein {ECO:0000313|EMBL:ESR41062.1};	Serine/threonine protein kinase	GO:0005829,cytosol; GO:0005524,ATP binding; GO:0004672,protein kinase activity; GO:0004674,protein serine/threonine kinase activity; GO:0035556,intracellular signal transduction; GO:0006468,protein phosphorylation; GO:0000166,nucleotide binding; GO:0003674,molecular_function; GO:0005488,binding; GO:0008144,drug binding; GO:0017076,purine nucleotide binding; GO:0030554,adenyl nucleotide binding; G…	Oxidative-stress-responsive kinase 1 C-terminal domain	--	--	--
Cs1g05390	157	184	158	283	263	303	152	136	155	249	313	211	chr1	5089304	5101270	+	Cs1g05390	--	K22614 NLR family CARD domain-containing protein 3 | (RefSeq) FBox-LRR protein (A)	--	PREDICTED: protein TONSOKU isoform X1 [Citrus sinensis]	RecName: Full=Protein TONSOKU; AltName: Full=Protein BRUSHY 1; AltName: Full=Protein MGOUN 3;	SubName: Full=Uncharacterized protein {ECO:0000313|EMBL:GAY58445.1};	FOG: TPR repeat	GO:0016020,membrane; GO:0005654,nucleoplasm; GO:0005634,nucleus; GO:0051301,cell division; GO:0016569,covalent chromatin modification; GO:0000086,G2/M transition of mitotic cell cycle; GO:0009933,meristem structural organization; GO:0009934,regulation of meristem structural organization; GO:0008150,biological_process; GO:0009987,cellular process; GO:0051276,chromosome organization; GO:0008152,met…	Nuclear distribution C domain	--	--	--
Cs1g05410	351	263	235	293	377	386	116	118	170	90	108	104	chr1	5152598	5157201	+	Cs1g05410	--	K20241 WD repeat-containing protein 44 | (RefSeq) WD repeat-containing protein 44-like (A)	--	hypothetical protein CICLE_v10025084mg [Citrus clementina]	RecName: Full=COMPASS-like H3K4 histone methylase component WDR5A {ECO:0000303|PubMed:19567704}; Short=AtWDR5A {ECO:0000303|PubMed:19567704};	SubName: Full=Uncharacterized protein {ECO:0000313|EMBL:ESR41052.1};	WD40 repeat-containing protein	GO:0005634,nucleus; GO:0048188,Set1C/COMPASS complex; GO:0042393,histone binding; GO:0008168,methyltransferase activity; GO:0010228,vegetative to reproductive phase transition of meristem; GO:0005515,protein binding; GO:0003674,molecular_function; GO:0005488,binding; GO:0003824,catalytic activity; GO:0016740,transferase activity; GO:0016741,transferase activity, transferring one-carbon groups; GO…	Ciliary BBSome complex subunit 2, middle region	--	--	--
Cs1g05420	281	246	217	315	339	408	282	348	326	443	463	380	chr1	5161890	5165133	+	Cs1g05420	--	K13172 serine/arginine repetitive matrix protein 2 | (RefSeq) uncharacterized protein LOC112283497 isoform X1 (A)	--	hypothetical protein CICLE_v10025832mg [Citrus clementina]	--	SubName: Full=Uncharacterized protein {ECO:0000313|EMBL:ESR41049.1};	--	--	PHD-finger	--	--	--
Cs1g05430	456	478	454	495	467	714	516	647	530	364	420	372	chr1	5165634	5170728	+	Cs1g05430	--	K09903 uridylate kinase [EC:2.7.4.22] | (RefSeq) hypothetical protein (A)	ko00240: Pyrimidine metabolism; ko01100: Metabolic pathways	PREDICTED: uridylate kinase [Citrus sinensis]	RecName: Full=Bifunctional aspartokinase/homoserine dehydrogenase 2, chloroplastic; Short=AK-HD 2; Short=AK-HSDH 2; AltName: Full=Beta-aspartyl phosphate homoserine 2; Includes: RecName: Full=Aspartokinase; EC=2.7.2.4; Includes: RecName: Full=Homoserine dehydrogenase; EC=1.1.1.3; Flags: Precursor;	SubName: Full=Uncharacterized protein {ECO:0000313|EMBL:KDO58362.1};	--	GO:0009507,chloroplast; GO:0009570,chloroplast stroma; GO:0004072,aspartate kinase activity; GO:0005524,ATP binding; GO:0004412,homoserine dehydrogenase activity; GO:0050661,NADP binding; GO:0009090,homoserine biosynthetic process; GO:0009089,lysine biosynthetic process via diaminopimelate; GO:0009086,methionine biosynthetic process; GO:0009088,threonine biosynthetic process; GO:0003674,molecular…	Amino acid kinase family	--	--	--
Cs1g05440	21	25	16	20	25	20	1	18	7	20	18	15	chr1	5178726	5179068	-	Cs1g05440	--	K09537 DnaJ homolog subfamily C member 17 | (RefSeq) hypothetical protein (A)	--	hypothetical protein CICLE_v10030221mg, partial [Citrus clementina]	--	SubName: Full=Uncharacterized protein {ECO:0000313|EMBL:ESR35786.1}; Flags: Fragment;	--	GO:0003723,RNA binding; GO:0003674,molecular_function; GO:0003676,nucleic acid binding; GO:0005488,binding; GO:0097159,organic cyclic compound binding; GO:1901363,heterocyclic compound binding	--	--	--	--
Cs1g05460	182	111	144	70	102	87	64	85	133	35	32	28	chr1	5187570	5189945	-	Cs1g05460	--	K04733 interleukin-1 receptor-associated kinase 4 [EC:2.7.11.1] | (RefSeq) G-type lectin S-receptor-like serine/threonine-protein kinase LECRK4 (A)	--	PREDICTED: G-type lectin S-receptor-like serine/threonine-protein kinase RLK1 [Citrus sinensis]	RecName: Full=G-type lectin S-receptor-like serine/threonine-protein kinase LECRK4 {ECO:0000305}; Short=OsLecRK4 {ECO:0000303|PubMed:25485617}; EC=2.7.11.1 {ECO:0000305}; AltName: Full=OsRLCK136 {ECO:0000303|PubMed:19825577}; Flags: Precursor;	SubName: Full=Uncharacterized protein {ECO:0000313|EMBL:GAY58457.1};	--	GO:0016021,integral component of membrane; GO:0005886,plasma membrane; GO:0005524,ATP binding; GO:0030246,carbohydrate binding; GO:0004674,protein serine/threonine kinase activity; GO:0006468,protein phosphorylation; GO:0000166,nucleotide binding; GO:0003674,molecular_function; GO:0005488,binding; GO:0008144,drug binding; GO:0017076,purine nucleotide binding; GO:0030554,adenyl nucleotide binding;…	EB module	--	--	--
Cs1g05470	338	225	306	279	191	361	175	186	219	206	208	197	chr1	5191088	5196097	+	Cs1g05470	--	K22768 methyl-CpG-binding domain-containing protein 9 [EC:2.3.1.48] | (RefSeq) methyl-CpG-binding domain-containing protein 9-like isoform X1 (A)	--	hypothetical protein CICLE_v10025879mg [Citrus clementina]	RecName: Full=Probable Histone-lysine N-methyltransferase ATXR5; EC=2.1.1.43; Flags: Precursor;	SubName: Full=Uncharacterized protein {ECO:0000313|EMBL:ESR41041.1};	Putative transcription factor ASH1/LIN-59	GO:0009507,chloroplast; GO:0005634,nucleus; GO:0018024,histone-lysine N-methyltransferase activity; GO:0046872,metal ion binding; GO:0003674,molecular_function; GO:0003824,catalytic activity; GO:0008168,methyltransferase activity; GO:0008170,N-methyltransferase activity; GO:0008276,protein methyltransferase activity; GO:0008757,S-adenosylmethionine-dependent methyltransferase activity; GO:0016278…	SET domain	PHD	TR	PHD
Cs1g05480	12	11	17	6	6	11	18	19	16	11	33	14	chr1	5204695	5206648	-	Cs1g05480	--	--	--	hypothetical protein CICLE_v10026207mg [Citrus clementina]	--	SubName: Full=Uncharacterized protein {ECO:0000313|EMBL:ESR41040.1};	--	--	PDDEXK-like family of unknown function	--	--	--
Cs1g05490	347	388	297	561	529	702	304	406	263	361	501	399	chr1	5222789	5225920	+	Cs1g05490	--	K02879 large subunit ribosomal protein L17 | (RefSeq) hypothetical protein (A)	ko03010: Ribosome	hypothetical protein CICLE_v10026667mg [Citrus clementina]	RecName: Full=50S ribosomal protein L17, chloroplastic {ECO:0000303|PubMed:10874046}; AltName: Full=CL17; AltName: Full=Chloroplastic large ribosomal subunit protein bL17c {ECO:0000303|PubMed:28007896}; Flags: Precursor;	SubName: Full=Uncharacterized protein {ECO:0000313|EMBL:ESR41039.1};	Mitochondrial/chloroplast ribosomal protein L17	GO:0009507,chloroplast; GO:0005840,ribosome; GO:0019843,rRNA binding; GO:0003735,structural constituent of ribosome; GO:0006412,translation; GO:0003674,molecular_function; GO:0003676,nucleic acid binding; GO:0003723,RNA binding; GO:0005488,binding; GO:0097159,organic cyclic compound binding; GO:1901363,heterocyclic compound binding; GO:0005198,structural molecule activity; GO:0008152,metabolic pr…	Ribosomal protein L17	--	--	--
Cs1g05500	75	55	50	18	10	36	202	230	315	320	245	300	chr1	5229069	5232119	+	Cs1g05500	--	K20890 xylan alpha-glucuronosyltransferase [EC:2.4.1.-] | (RefSeq) UDP-glucuronate:xylan alpha-glucuronosyltransferase 1 (A)	--	PREDICTED: UDP-glucuronate:xylan alpha-glucuronosyltransferase 1 [Citrus sinensis]	RecName: Full=UDP-glucuronate:xylan alpha-glucuronosyltransferase 1; Short=UDP-GlcA:xylan glucuronyltransferase 1; EC=2.4.1.-; AltName: Full=Glycogenin-like protein 1; AltName: Full=Plant glycogenin-like starch initiation protein 1; AltName: Full=Protein GLUCURONIC ACID SUBSTITUTION OF XYLAN 1; Short=AtGUX1;	SubName: Full=Uncharacterized protein {ECO:0000313|EMBL:GAY58466.1};	Glycosyl transferase, family 8 - glycogenin	GO:0005794,Golgi apparatus; GO:0000139,Golgi membrane; GO:0016021,integral component of membrane; GO:0015020,glucuronosyltransferase activity; GO:0080116,glucuronoxylan glucuronosyltransferase activity; GO:0046872,metal ion binding; GO:0071555,cell wall organization; GO:0010417,glucuronoxylan biosynthetic process; GO:0009834,plant-type secondary cell wall biogenesis; GO:0045492,xylan biosynthetic…	Nucleotide-diphospho-sugar transferase	--	--	--
Cs1g05510	203	251	202	305	283	292	128	173	204	299	362	268	chr1	5233589	5236475	-	Cs1g05510	--	K01051 pectinesterase [EC:3.1.1.11] | (RefSeq) hypothetical protein (A)	ko00040: Pentose and glucuronate interconversions; ko01100: Metabolic pathways	hypothetical protein CICLE_v10025271mg [Citrus clementina]	RecName: Full=Probable pectinesterase/pectinesterase inhibitor 51; Includes: RecName: Full=Pectinesterase inhibitor 51; AltName: Full=Pectin methylesterase inhibitor 51; Includes: RecName: Full=Pectinesterase 51; Short=PE 51; EC=3.1.1.11; AltName: Full=Pectin methylesterase 51; Short=AtPME51; Flags: Precursor;	SubName: Full=Uncharacterized protein {ECO:0000313|EMBL:ESR41037.1};	--	GO:0071944,cell periphery; GO:0005618,cell wall; GO:0005576,extracellular region; GO:0045330,aspartyl esterase activity; GO:0030599,pectinesterase activity; GO:0046910,pectinesterase inhibitor activity; GO:0042545,cell wall modification; GO:0045490,pectin catabolic process; GO:0003674,molecular_function; GO:0003824,catalytic activity; GO:0016787,hydrolase activity; GO:0016788,hydrolase activity, …	Plant invertase/pectin methylesterase inhibitor	--	--	--
Cs1g05530	1406	1295	1490	1491	1309	1504	1613	1667	2097	1391	1445	1264	chr1	5264225	5271494	+	Cs1g05530	--	K22909 zinc finger CCCH domain-containing protein 13 | (RefSeq) zinc finger C-x8-C-x5-C-x3-H type protein, putative (A)	--	PREDICTED: zinc finger CCCH domain-containing protein 38 isoform X1 [Citrus sinensis]	RecName: Full=Zinc finger CCCH domain-containing protein 38; Short=AtC3H38;	SubName: Full=Uncharacterized protein {ECO:0000313|EMBL:GAY58470.1}; Flags: Fragment;	--	GO:0003677,DNA binding; GO:0046872,metal ion binding; GO:0003674,molecular_function; GO:0003676,nucleic acid binding; GO:0005488,binding; GO:0097159,organic cyclic compound binding; GO:1901363,heterocyclic compound binding; GO:0043167,ion binding; GO:0043169,cation binding	SRI (Set2 Rpb1 interacting) domain	C3H	TF	C3H
Cs1g05550	415	345	363	325	276	416	445	507	562	614	739	753	chr1	5286232	5290943	+	Cs1g05550	--	K16573 gamma-tubulin complex component 6 | (RefSeq) uncharacterized LOC103722329 (A)	--	PREDICTED: protein trichome berefringence-like 7 [Citrus sinensis]	RecName: Full=Protein trichome berefringence-like 7;	SubName: Full=Uncharacterized protein {ECO:0000313|EMBL:ESR45496.1};	--	GO:0005794,Golgi apparatus; GO:0016021,integral component of membrane; GO:0016413,O-acetyltransferase activity; GO:0071554,cell wall organization or biogenesis; GO:0003674,molecular_function; GO:0003824,catalytic activity; GO:0008374,O-acyltransferase activity; GO:0016407,acetyltransferase activity; GO:0016740,transferase activity; GO:0016746,transferase activity, transferring acyl groups; GO:001…	PMR5 N terminal Domain	--	--	--
Cs1g05560	7	5	4	5	3	1	35	95	68	63	97	98	chr1	5291695	5292990	+	Cs1g05560	--	--	--	hypothetical protein CICLE_v10003780mg [Citrus clementina]	--	SubName: Full=Uncharacterized protein {ECO:0000313|EMBL:ESR45494.1};	--	GO:0016021,integral component of membrane; GO:0005575,cellular_component; GO:0016020,membrane; GO:0031224,intrinsic component of membrane; GO:0044425,membrane part	--	--	--	--
Cs1g05570	117	118	122	209	176	187	95	116	126	184	264	184	chr1	5293194	5298767	-	Cs1g05570	--	K10751 chromatin assembly factor 1 subunit B | (RefSeq) hypothetical protein (A)	--	hypothetical protein CICLE_v10000834mg [Citrus clementina]	RecName: Full=Chromatin assembly factor 1 subunit FAS2; Short=CAF-1 subunit FAS2; AltName: Full=CAF-1 p60 homolog; AltName: Full=Protein FASCIATA 2;	SubName: Full=Uncharacterized protein {ECO:0000313|EMBL:ESR45493.1};	Chromatin assembly complex 1 subunit B/CAC2 (contains WD40 repeats)	GO:0033186,CAF-1 complex; GO:0005634,nucleus; GO:0042393,histone binding; GO:0008283,cell proliferation; GO:0016569,covalent chromatin modification; GO:0006310,DNA recombination; GO:0000724,double-strand break repair via homologous recombination; GO:0031507,heterochromatin assembly; GO:0048366,leaf development; GO:0009933,meristem structural organization; GO:0006334,nucleosome assembly; GO:000955…	Coatomer WD associated region	--	--	--
Cs1g05590	18	31	23	52	47	17	26	23	58	33	31	24	chr1	5326015	5328145	-	Cs1g05590	--	--	--	hypothetical protein CUMW_046080 [Citrus unshiu]	--	SubName: Full=Uncharacterized protein {ECO:0000313|EMBL:GAY39655.1};	--	--	mTERF	mTERF	TR	mTERF
Cs1g05600	43	36	56	66	96	60	20	34	35	95	89	94	chr1	5332230	5334043	+	Cs1g05600	--	--	--	hypothetical protein CICLE_v10002604mg [Citrus clementina]	RecName: Full=Cell wall / vacuolar inhibitor of fructosidase 2; Short=AtC/VIF2; Flags: Precursor;	SubName: Full=Uncharacterized protein {ECO:0000313|EMBL:GAY58477.1};	--	GO:0005773,vacuole; GO:0004857,enzyme inhibitor activity; GO:0043086,negative regulation of catalytic activity; GO:0080167,response to karrikin; GO:0003674,molecular_function; GO:0098772,molecular function regulator; GO:0030234,enzyme regulator activity; GO:0008150,biological_process; GO:0044092,negative regulation of molecular function; GO:0050790,regulation of catalytic activity; GO:0065007,bio…	Plant invertase/pectin methylesterase inhibitor	--	--	--
Cs1g05620	795	751	882	523	416	718	1061	1267	1085	716	849	855	chr1	5336710	5339379	-	Cs1g05620	--	K11717 cysteine desulfurase / selenocysteine lyase [EC:2.8.1.7 4.4.1.16] | (RefSeq) cysteine desulfurase 1, chloroplastic (A)	ko00450: Selenocompound metabolism; ko01100: Metabolic pathways	PREDICTED: probable cysteine desulfurase isoform X1 [Citrus sinensis]	--	SubName: Full=Uncharacterized protein {ECO:0000313|EMBL:KDO58332.1};	Uncharacterized conserved protein with similarity to predicted ATPase of the PP-loop superfamily	GO:0003824,catalytic activity; GO:0003674,molecular_function	Aminotransferase class-V	--	--	--
Cs1g05650	3	3	9	4	2	0	257	5	9	0	45	0	chr1	5442011	5444439	+	Cs1g05650	--	--	--	hypothetical protein CISIN_1g025910mg [Citrus sinensis]	--	SubName: Full=Uncharacterized protein {ECO:0000313|EMBL:KDO55020.1};	--	--	RFX5 DNA-binding domain	--	--	--
Cs1g05680	2567	2707	3374	874	703	846	814	1251	463	782	1342	808	chr1	5483122	5485859	+	Cs1g05680	--	K11717 cysteine desulfurase / selenocysteine lyase [EC:2.8.1.7 4.4.1.16] | (RefSeq) cysteine desulfurase 1, chloroplastic-like (A)	ko00450: Selenocompound metabolism; ko01100: Metabolic pathways	hypothetical protein CICLE_v10000628mg [Citrus clementina]	--	SubName: Full=Uncharacterized protein {ECO:0000313|EMBL:ESR45490.1};	Uncharacterized conserved protein with similarity to predicted ATPase of the PP-loop superfamily	GO:0003824,catalytic activity; GO:0003674,molecular_function	Aminotransferase class-V	--	--	--
Cs1g05690	212	173	198	312	267	332	229	181	248	306	317	232	chr1	5487200	5496457	-	Cs1g05690	--	K03798 cell division protease FtsH [EC:3.4.24.-] | (RefSeq) probable inactive ATP-dependent zinc metalloprotease FTSHI 4, chloroplastic (A)	--	hypothetical protein CICLE_v10000267mg [Citrus clementina]	RecName: Full=Probable inactive ATP-dependent zinc metalloprotease FTSHI 4, chloroplastic; Short=AtFTSHI4 {ECO:0000303|PubMed:12185496}; AltName: Full=Protein EMBRYO DEFECTIVE 3144 {ECO:0000303|PubMed:21139083}; AltName: Full=Protein FTSH INACTIVE PROTEASE 4 {ECO:0000303|PubMed:12185496}; Flags: Precursor;	SubName: Full=Uncharacterized protein {ECO:0000313|EMBL:ESR45489.1};	AAA+-type ATPase containing the peptidase M41 domain	GO:0009507,chloroplast; GO:0009941,chloroplast envelope; GO:0009535,chloroplast thylakoid membrane; GO:0016021,integral component of membrane; GO:0005739,mitochondrion; GO:0009536,plastid; GO:0005524,ATP binding; GO:0004176,ATP-dependent peptidase activity; GO:0004222,metalloendopeptidase activity; GO:0008237,metallopeptidase activity; GO:0009793,embryo development ending in seed dormancy; GO:000…	IstB-like ATP binding protein	--	--	--
Cs1g05700	148	147	158	189	186	239	150	184	171	152	188	138	chr1	5499337	5505432	-	Cs1g05700	--	K23280 rhamnogalacturonan I rhamnosyltransferase [EC:2.4.1.351] | (RefSeq) uncharacterized protein At1g04910-like (A)	--	hypothetical protein CICLE_v10000858mg [Citrus clementina]	RecName: Full=O-fucosyltransferase 38 {ECO:0000305}; Short=O-FucT-38 {ECO:0000305}; EC=2.4.1.- {ECO:0000305}; AltName: Full=O-fucosyltransferase family protein {ECO:0000312|EMBL:ARJ31455.1};	SubName: Full=Uncharacterized protein {ECO:0000313|EMBL:ESR45488.1};	--	GO:0005737,cytoplasm; GO:0016021,integral component of membrane; GO:0005634,nucleus; GO:0016757,transferase activity, transferring glycosyl groups; GO:0006004,fucose metabolic process; GO:0006486,protein glycosylation; GO:0003674,molecular_function; GO:0003824,catalytic activity; GO:0016740,transferase activity; GO:0008152,metabolic process; GO:0005975,carbohydrate metabolic process; GO:0005996,m…	GDP-fucose protein O-fucosyltransferase	--	--	--
Cs1g05710	3	6	4	6	4	12	19	12	24	0	0	0	chr1	5516091	5517368	-	Cs1g05710	--	--	--	PREDICTED: chitinase 2-like [Citrus sinensis]	RecName: Full=Chitinase 2; EC=3.2.1.14; AltName: Full=Tulip bulb chitinase-2; Short=TBC-2;	SubName: Full=Uncharacterized protein {ECO:0000313|EMBL:ESR45487.1};	--	GO:0008061,chitin binding; GO:0004568,chitinase activity; GO:0006032,chitin catabolic process; GO:0000272,polysaccharide catabolic process; GO:0003674,molecular_function; GO:0005488,binding; GO:0008144,drug binding; GO:0097367,carbohydrate derivative binding; GO:0003824,catalytic activity; GO:0004553,hydrolase activity, hydrolyzing O-glycosyl compounds; GO:0016787,hydrolase activity; GO:0016798,h…	Glycosyl hydrolases family 18	--	--	--
Cs1g05730	407	362	356	312	323	397	567	551	616	453	506	512	chr1	5525266	5530029	-	Cs1g05730	--	K15078 structure-specific endonuclease subunit SLX1 [EC:3.6.1.-] | (RefSeq) putative disease resistance protein RGA3 (A)	--	PREDICTED: disease resistance protein RGA2-like isoform X1 [Citrus sinensis]	RecName: Full=Putative disease resistance RPP13-like protein 1;	SubName: Full=NB-ARC domain-containing disease resistance protein {ECO:0000313|EMBL:JAV45403.1};	Apoptotic ATPase	GO:0005886,plasma membrane; GO:0043531,ADP binding; GO:0005524,ATP binding; GO:0009626,plant-type hypersensitive response; GO:0007165,signal transduction; GO:0000166,nucleotide binding; GO:0003674,molecular_function; GO:0005488,binding; GO:0017076,purine nucleotide binding; GO:0030554,adenyl nucleotide binding; GO:0032553,ribonucleotide binding; GO:0032555,purine ribonucleotide binding; GO:003255…	AAA ATPase domain	--	--	--
Cs1g05750	1419	1298	1616	1243	1132	1522	1725	1499	2481	1679	1654	1457	chr1	5535557	5549256	+	Cs1g05750	--	K19801 phosphatidylinositol 4-kinase B [EC:2.7.1.67] | (RefSeq) hypothetical protein (A)	ko00562: Inositol phosphate metabolism; ko01100: Metabolic pathways; ko04070: Phosphatidylinositol signaling system	hypothetical protein CICLE_v10000085mg [Citrus clementina]	RecName: Full=Phosphatidylinositol 4-kinase beta 1; Short=PI4-kinase beta 1; Short=PtdIns-4-kinase beta 1; EC=2.7.1.67; AltName: Full=Phosphatidylinositol 4-OH kinase beta1; Short=AtPI4Kbeta1; Short=PI-4Kbeta1;	SubName: Full=Uncharacterized protein {ECO:0000313|EMBL:ESR45485.1};	Phosphatidylinositol 4-kinase, involved in intracellular trafficking and secretion	GO:0030659,cytoplasmic vesicle membrane; GO:0005829,cytosol; GO:0005794,Golgi apparatus; GO:0016020,membrane; GO:0005634,nucleus; GO:0005886,plasma membrane; GO:0035619,root hair tip; GO:0004430,1-phosphatidylinositol 4-kinase activity; GO:0043424,protein histidine kinase binding; GO:0017137,Rab GTPase binding; GO:0048015,phosphatidylinositol-mediated signaling; GO:0009860,pollen tube growth; GO:…	Phosphoinositide 3-kinase family, accessory domain (PIK domain)	--	--	--
Cs1g05760	4919	4390	4673	4556	4094	5254	4439	5221	5177	4348	5209	4719	chr1	5552013	5556439	+	Cs1g05760	--	K00521 ferric-chelate reductase [EC:1.16.1.7] | (RefSeq) ferric reduction oxidase 7, chloroplastic-like (A)	--	hypothetical protein CICLE_v10001200mg [Citrus clementina]	RecName: Full=NAC domain-containing protein 82 {ECO:0000303|PubMed:15029955}; Short=ANAC082 {ECO:0000303|PubMed:15029955}; AltName: Full=Protein VND-INTERACTING 1 {ECO:0000303|PubMed:20388856};	SubName: Full=Uncharacterized protein {ECO:0000313|EMBL:ESR45484.1};	--	GO:0005634,nucleus; GO:0003677,DNA binding; GO:0003700,DNA-binding transcription factor activity; GO:0006351,transcription, DNA-templated; GO:0003674,molecular_function; GO:0003676,nucleic acid binding; GO:0005488,binding; GO:0097159,organic cyclic compound binding; GO:1901363,heterocyclic compound binding; GO:0140110,transcription regulator activity; GO:0008152,metabolic process; GO:0006139,nucl…	No apical meristem (NAM) protein	NAC	TF	NAC
Cs1g05770	1	2	0	13	16	15	144	191	90	3	2	1	chr1	5556846	5558286	-	Cs1g05770	--	--	--	hypothetical protein CICLE_v10002949mg [Citrus clementina]	--	SubName: Full=Uncharacterized protein {ECO:0000313|EMBL:ESR45477.1};	--	--	--	--	--	--
Cs1g05780	259	242	206	364	213	387	224	244	281	231	244	214	chr1	5566312	5570043	+	Cs1g05780	--	--	--	hypothetical protein CICLE_v10000740mg [Citrus clementina]	RecName: Full=BTB/POZ domain-containing protein At2g13690; AltName: Full=Protein PRL1-interacting factor G;	SubName: Full=Uncharacterized protein {ECO:0000313|EMBL:ESR45476.1};	--	GO:0016567,protein ubiquitination; GO:0008152,metabolic process; GO:0006464,cellular protein modification process; GO:0006807,nitrogen compound metabolic process; GO:0008150,biological_process; GO:0009987,cellular process; GO:0019538,protein metabolic process; GO:0032446,protein modification by small protein conjugation; GO:0036211,protein modification process; GO:0043170,macromolecule metabolic …	Timeless protein C terminal region	--	--	--
Cs1g05810	313	318	239	219	190	260	148	180	186	76	139	93	chr1	5574871	5577209	-	Cs1g05810	--	K13065 shikimate O-hydroxycinnamoyltransferase [EC:2.3.1.133] | (RefSeq) shikimate O-hydroxycinnamoyltransferase-like (A)	ko00940: Phenylpropanoid biosynthesis; ko00941: Flavonoid biosynthesis; ko00945: Stilbenoid, diarylheptanoid and gingerol biosynthesis; ko01100: Metabolic pathways; ko01110: Biosynthesis of secondary metabolites	PREDICTED: shikimate O-hydroxycinnamoyltransferase-like [Citrus sinensis]	RecName: Full=Shikimate O-hydroxycinnamoyltransferase; EC=2.3.1.133; AltName: Full=Hydroxycinnamoyl transferase; AltName: Full=Hydroxycinnamoyl-Coenzyme A shikimate/quinate hydroxycinnamoyltransferase;	SubName: Full=Hydroxycinnamoyl-CoA shikimate/quinate hydroxycinnamoyl transferase {ECO:0000313|EMBL:JAV45404.1};	--	GO:0047172,shikimate O-hydroxycinnamoyltransferase activity; GO:0003674,molecular_function; GO:0003824,catalytic activity; GO:0008374,O-acyltransferase activity; GO:0016740,transferase activity; GO:0016746,transferase activity, transferring acyl groups; GO:0016747,transferase activity, transferring acyl groups other than amino-acyl groups; GO:0050734,hydroxycinnamoyltransferase activity; GO:00507…	Transferase family	--	--	--
Cs1g05830	40	59	87	68	55	92	67	78	103	108	116	55	chr1	5590497	5605504	-	Cs1g05830	--	K11000 callose synthase [EC:2.4.1.-] | (RefSeq) callose synthase 5 (A)	--	PREDICTED: callose synthase 5 [Citrus sinensis]	RecName: Full=Callose synthase 5; EC=2.4.1.34; AltName: Full=1,3-beta-glucan synthase; AltName: Full=Protein GLUCAN SYNTHASE-LIKE 2; AltName: Full=Protein LESS ADHERENT POLLEN 1;	SubName: Full=Uncharacterized protein {ECO:0000313|EMBL:ESR45475.1};	1,3-beta-glucan synthase/callose synthase catalytic subunit	GO:0000148,1,3-beta-D-glucan synthase complex; GO:0016021,integral component of membrane; GO:0003843,1,3-beta-D-glucan synthase activity; GO:0006075,(1->3)-beta-D-glucan biosynthetic process; GO:0071555,cell wall organization; GO:0009556,microsporogenesis; GO:0009846,pollen germination; GO:0009860,pollen tube growth; GO:0010208,pollen wall assembly; GO:0008360,regulation of cell shape; GO:0080092…	1,3-beta-glucan synthase subunit FKS1, domain-1	--	--	--
Cs1g05840	77	61	81	47	55	103	150	179	152	157	151	228	chr1	5618494	5620091	+	Cs1g05840	--	K13065 shikimate O-hydroxycinnamoyltransferase [EC:2.3.1.133] | (RefSeq) vinorine synthase-like (A)	ko00940: Phenylpropanoid biosynthesis; ko00941: Flavonoid biosynthesis; ko00945: Stilbenoid, diarylheptanoid and gingerol biosynthesis; ko01100: Metabolic pathways; ko01110: Biosynthesis of secondary metabolites	hypothetical protein CICLE_v10004053mg [Citrus clementina]	RecName: Full=Salutaridinol 7-O-acetyltransferase {ECO:0000303|PubMed:11404355}; Short=salAT {ECO:0000303|PubMed:11404355}; EC=2.3.1.150 {ECO:0000269|PubMed:11404355, ECO:0000269|PubMed:8537369};	SubName: Full=Uncharacterized protein {ECO:0000313|EMBL:ESR45473.1};	--	GO:0047180,salutaridinol 7-O-acetyltransferase activity; GO:0009820,alkaloid metabolic process; GO:0003674,molecular_function; GO:0003824,catalytic activity; GO:0008374,O-acyltransferase activity; GO:0016407,acetyltransferase activity; GO:0016413,O-acetyltransferase activity; GO:0016740,transferase activity; GO:0016746,transferase activity, transferring acyl groups; GO:0016747,transferase activit…	Transferase family	--	--	--
Cs1g05850	423	291	324	368	427	468	295	345	356	269	286	309	chr1	5621843	5623534	-	Cs1g05850	--	K13065 shikimate O-hydroxycinnamoyltransferase [EC:2.3.1.133] | (RefSeq) vinorine synthase-like (A)	ko00940: Phenylpropanoid biosynthesis; ko00941: Flavonoid biosynthesis; ko00945: Stilbenoid, diarylheptanoid and gingerol biosynthesis; ko01100: Metabolic pathways; ko01110: Biosynthesis of secondary metabolites	PREDICTED: vinorine synthase-like [Citrus sinensis]	RecName: Full=Salutaridinol 7-O-acetyltransferase {ECO:0000303|PubMed:11404355}; Short=salAT {ECO:0000303|PubMed:11404355}; EC=2.3.1.150 {ECO:0000269|PubMed:11404355, ECO:0000269|PubMed:8537369};	SubName: Full=Uncharacterized protein {ECO:0000313|EMBL:ESR45472.1};	--	GO:0047180,salutaridinol 7-O-acetyltransferase activity; GO:0009820,alkaloid metabolic process; GO:0003674,molecular_function; GO:0003824,catalytic activity; GO:0008374,O-acyltransferase activity; GO:0016407,acetyltransferase activity; GO:0016413,O-acetyltransferase activity; GO:0016740,transferase activity; GO:0016746,transferase activity, transferring acyl groups; GO:0016747,transferase activit…	Transferase family	--	--	--
Cs1g05890	14	27	12	2	5	10	19	20	17	2	3	7	chr1	5679267	5683120	-	Cs1g05890	--	K22804 structural maintenance of chromosomes protein 6 | (RefSeq) structural maintenance of chromosomes protein 6B-like (A)	--	PREDICTED: uncharacterized protein LOC107175766 [Citrus sinensis]	RecName: Full=Caffeic acid 3-O-methyltransferase 1; Short=CAOMT-1; Short=COMT-1; EC=2.1.1.68; AltName: Full=S-adenosysl-L-methionine:caffeic acid 3-O-methyltransferase 1;	SubName: Full=Uncharacterized protein {ECO:0000313|EMBL:EMJ26294.1}; Flags: Fragment;	FOG: Reverse transcriptase	GO:0047763,caffeate O-methyltransferase activity; GO:0046983,protein dimerization activity; GO:0009809,lignin biosynthetic process; GO:0003674,molecular_function; GO:0003824,catalytic activity; GO:0008168,methyltransferase activity; GO:0008171,O-methyltransferase activity; GO:0016740,transferase activity; GO:0016741,transferase activity, transferring one-carbon groups; GO:0005515,protein binding;…	zinc-binding in reverse transcriptase	--	--	--
Cs1g05900	242	290	250	333	367	372	166	243	193	184	289	203	chr1	5714459	5719337	-	Cs1g05900	--	K00759 adenine phosphoribosyltransferase [EC:2.4.2.7] | (RefSeq) hypothetical protein (A)	ko00230: Purine metabolism; ko01100: Metabolic pathways	hypothetical protein CICLE_v10002564mg [Citrus clementina]	RecName: Full=Adenine phosphoribosyltransferase 1, chloroplastic; Short=APRT 1; Short=AtAPT1; EC=2.4.2.7; Flags: Precursor;	SubName: Full=Uncharacterized protein {ECO:0000313|EMBL:ESR45470.1};	Adenine phosphoribosyl transferases	GO:0009507,chloroplast; GO:0003999,adenine phosphoribosyltransferase activity; GO:0006168,adenine salvage; GO:0044209,AMP salvage; GO:0009690,cytokinin metabolic process; GO:0006166,purine ribonucleoside salvage; GO:0003674,molecular_function; GO:0003824,catalytic activity; GO:0016740,transferase activity; GO:0016757,transferase activity, transferring glycosyl groups; GO:0016763,transferase activ…	Phosphoribosyl transferase domain	--	--	--
Cs1g05910	232	204	207	221	287	286	165	270	165	267	305	290	chr1	5745708	5747461	+	Cs1g05910	--	K13065 shikimate O-hydroxycinnamoyltransferase [EC:2.3.1.133] | (RefSeq) vinorine synthase-like (A)	ko00940: Phenylpropanoid biosynthesis; ko00941: Flavonoid biosynthesis; ko00945: Stilbenoid, diarylheptanoid and gingerol biosynthesis; ko01100: Metabolic pathways; ko01110: Biosynthesis of secondary metabolites	hypothetical protein CICLE_v10001082mg [Citrus clementina]	RecName: Full=Salutaridinol 7-O-acetyltransferase {ECO:0000303|PubMed:11404355}; Short=salAT {ECO:0000303|PubMed:11404355}; EC=2.3.1.150 {ECO:0000269|PubMed:11404355, ECO:0000269|PubMed:8537369};	SubName: Full=Uncharacterized protein {ECO:0000313|EMBL:ESR45469.1};	--	GO:0047180,salutaridinol 7-O-acetyltransferase activity; GO:0009820,alkaloid metabolic process; GO:0003674,molecular_function; GO:0003824,catalytic activity; GO:0008374,O-acyltransferase activity; GO:0016407,acetyltransferase activity; GO:0016413,O-acetyltransferase activity; GO:0016740,transferase activity; GO:0016746,transferase activity, transferring acyl groups; GO:0016747,transferase activit…	Transferase family	--	--	--
Cs1g05920	16	17	19	32	47	25	9	16	24	37	45	42	chr1	5749223	5751244	+	Cs1g05920	--	K13065 shikimate O-hydroxycinnamoyltransferase [EC:2.3.1.133] | (RefSeq) vinorine synthase-like (A)	ko00940: Phenylpropanoid biosynthesis; ko00941: Flavonoid biosynthesis; ko00945: Stilbenoid, diarylheptanoid and gingerol biosynthesis; ko01100: Metabolic pathways; ko01110: Biosynthesis of secondary metabolites	PREDICTED: BAHD acyltransferase At5g47980-like isoform X2 [Citrus sinensis]	RecName: Full=BAHD acyltransferase BIA1 {ECO:0000303|PubMed:22956280}; EC=2.3.1.-; AltName: Full=Protein ABNORMAL SHOOT 1 {ECO:0000303|PubMed:22956280}; AltName: Full=Protein BRASSINOSTEROID INACTIVATOR 1 {ECO:0000303|PubMed:22544867};	SubName: Full=Uncharacterized protein {ECO:0000313|EMBL:ESR45468.1}; Flags: Fragment;	--	GO:0005829,cytosol; GO:0016747,transferase activity, transferring acyl groups other than amino-acyl groups; GO:0010268,brassinosteroid homeostasis; GO:0009742,brassinosteroid mediated signaling pathway; GO:0016131,brassinosteroid metabolic process; GO:0010422,regulation of brassinosteroid biosynthetic process; GO:0009962,regulation of flavonoid biosynthetic process; GO:0009646,response to absence…	Transferase family	--	--	--
Cs1g05930	2106	2076	1841	2548	2575	2993	1240	1510	1437	816	1017	980	chr1	5766072	5768340	-	Cs1g05930	--	K13065 shikimate O-hydroxycinnamoyltransferase [EC:2.3.1.133] | (RefSeq) vinorine synthase-like (A)	ko00940: Phenylpropanoid biosynthesis; ko00941: Flavonoid biosynthesis; ko00945: Stilbenoid, diarylheptanoid and gingerol biosynthesis; ko01100: Metabolic pathways; ko01110: Biosynthesis of secondary metabolites	hypothetical protein CICLE_v10001125mg [Citrus clementina]	RecName: Full=Salutaridinol 7-O-acetyltransferase {ECO:0000303|PubMed:11404355}; Short=salAT {ECO:0000303|PubMed:11404355}; EC=2.3.1.150 {ECO:0000269|PubMed:11404355, ECO:0000269|PubMed:8537369};	SubName: Full=Uncharacterized protein {ECO:0000313|EMBL:ESR45467.1};	--	GO:0047180,salutaridinol 7-O-acetyltransferase activity; GO:0009820,alkaloid metabolic process; GO:0003674,molecular_function; GO:0003824,catalytic activity; GO:0008374,O-acyltransferase activity; GO:0016407,acetyltransferase activity; GO:0016413,O-acetyltransferase activity; GO:0016740,transferase activity; GO:0016746,transferase activity, transferring acyl groups; GO:0016747,transferase activit…	Transferase family	--	--	--
Cs1g05960	299	250	271	134	69	189	228	264	263	178	163	251	chr1	5852682	5856339	-	Cs1g05960	--	K04733 interleukin-1 receptor-associated kinase 4 [EC:2.7.11.1] | (RefSeq) G-type lectin S-receptor-like serine/threonine-protein kinase At4g27290 isoform X1 (A)	--	hypothetical protein CICLE_v10010175mg [Citrus clementina]	RecName: Full=Receptor-like serine/threonine-protein kinase SD1-8; EC=2.7.11.1; AltName: Full=Arabidopsis thaliana receptor kinase 3; AltName: Full=S-domain-1 (SD1) receptor kinase 8; Short=SD1-8; Flags: Precursor;	SubName: Full=Uncharacterized protein {ECO:0000313|EMBL:ESR65275.1};	--	GO:0016021,integral component of membrane; GO:0005886,plasma membrane; GO:0009506,plasmodesma; GO:0005773,vacuole; GO:0005524,ATP binding; GO:0030246,carbohydrate binding; GO:0004674,protein serine/threonine kinase activity; GO:0004675,transmembrane receptor protein serine/threonine kinase activity; GO:0031625,ubiquitin protein ligase binding; GO:0006468,protein phosphorylation; GO:0048544,recogn…	Domain of unknown function (DUF3403)	--	--	--
Cs1g05970	800	768	867	351	273	513	704	682	840	572	644	629	chr1	5890228	5893944	-	Cs1g05970	--	K04733 interleukin-1 receptor-associated kinase 4 [EC:2.7.11.1] | (RefSeq) G-type lectin S-receptor-like serine/threonine-protein kinase At4g27290 isoform X1 (A)	--	hypothetical protein CICLE_v10007471mg [Citrus clementina]	RecName: Full=G-type lectin S-receptor-like serine/threonine-protein kinase At4g27290; EC=2.7.11.1; Flags: Precursor;	SubName: Full=Uncharacterized protein {ECO:0000313|EMBL:ESR65273.1};	--	GO:0005886,plasma membrane; GO:0005524,ATP binding; GO:0005516,calmodulin binding; GO:0030246,carbohydrate binding; GO:0004674,protein serine/threonine kinase activity; GO:0006468,protein phosphorylation; GO:0048544,recognition of pollen; GO:0000166,nucleotide binding; GO:0003674,molecular_function; GO:0005488,binding; GO:0008144,drug binding; GO:0017076,purine nucleotide binding; GO:0030554,aden…	Domain of unknown function (DUF3403)	--	--	--
Cs1g06010	15	16	6	7	23	27	3	6	17	19	14	23	chr1	6001525	6002345	+	Cs1g06010	--	K16465 centrin-1 | (RefSeq) hypothetical protein (A)	--	hypothetical protein CICLE_v10010422mg [Citrus clementina]	RecName: Full=Calcium-binding protein PBP1; AltName: Full=KIC-related protein 2; AltName: Full=PINOID-binding protein 1;	SubName: Full=Uncharacterized protein {ECO:0000313|EMBL:GAY55357.1};	Ca2+-binding protein (centrin/caltractin), EF-Hand superfamily protein	GO:0005509,calcium ion binding; GO:0009733,response to auxin; GO:0003674,molecular_function; GO:0005488,binding; GO:0046872,metal ion binding; GO:0043167,ion binding; GO:0043169,cation binding; GO:0008150,biological_process; GO:0009719,response to endogenous stimulus; GO:0009725,response to hormone; GO:0010033,response to organic substance; GO:0042221,response to chemical; GO:0050896,response to …	EF hand	--	--	--
Cs1g06020	17	14	24	55	43	79	6	20	23	23	32	25	chr1	6026976	6027890	+	Cs1g06020	--	K16465 centrin-1 | (RefSeq) hypothetical protein (A)	--	hypothetical protein CICLE_v10009963mg [Citrus clementina]	RecName: Full=Calcium-binding protein PBP1; AltName: Full=KIC-related protein 2; AltName: Full=PINOID-binding protein 1;	SubName: Full=Uncharacterized protein {ECO:0000313|EMBL:GAY55358.1};	Ca2+-binding protein (centrin/caltractin), EF-Hand superfamily protein	GO:0005509,calcium ion binding; GO:0009733,response to auxin; GO:0003674,molecular_function; GO:0005488,binding; GO:0046872,metal ion binding; GO:0043167,ion binding; GO:0043169,cation binding; GO:0008150,biological_process; GO:0009719,response to endogenous stimulus; GO:0009725,response to hormone; GO:0010033,response to organic substance; GO:0042221,response to chemical; GO:0050896,response to …	EF hand	--	--	--
Cs1g06040	660	655	584	692	710	982	664	1016	697	628	627	620	chr1	6045123	6047735	+	Cs1g06040	--	K19939 Rab effector Noc2 | (RefSeq) POPTRDRAFT_568988; hypothetical protein (A)	--	PREDICTED: zinc finger protein hangover [Citrus sinensis]	RecName: Full=B-box zinc finger protein 32 {ECO:0000303|PubMed:19920209}; AltName: Full=EIP6, EMF1-INTERACTING PROTEIN 6;	SubName: Full=Uncharacterized protein {ECO:0000313|EMBL:GAY55359.1};	--	GO:0005737,cytoplasm; GO:0005634,nucleus; GO:0003700,DNA-binding transcription factor activity; GO:0008270,zinc ion binding; GO:0009785,blue light signaling pathway; GO:0045892,negative regulation of transcription, DNA-templated; GO:0009640,photomorphogenesis; GO:0010017,red or far-red light signaling pathway; GO:0009909,regulation of flower development; GO:0006355,regulation of transcription, DN…	CDC45-like protein	--	--	--
Cs1g06045	1361	1271	1325	1577	1660	2005	841	1384	986	687	801	755	chr1	6049827	6050451	-	Cs1g06045	--	--	--	--	--	--	--	--	--	--	--	--
Cs1g06050	2852	3070	2751	2552	2597	3418	2428	2729	2816	1829	1916	1628	chr1	6052481	6054118	-	Cs1g06050	--	K13945 LOB domain-containing protein 29 | (RefSeq) LOB domain-containing protein 29-like (A)	--	hypothetical protein CUMW_163710 [Citrus unshiu]	RecName: Full=Universal stress protein PHOS32 {ECO:0000303|PubMed:12644671}; AltName: Full=Phosphorylated protein of 32 kDa {ECO:0000303|PubMed:18285339}; Short=AtPHOS32 {ECO:0000303|PubMed:18285339}; Flags: Precursor;	SubName: Full=Uncharacterized protein {ECO:0000313|EMBL:GAY55361.1};	--	GO:0009507,chloroplast; GO:0005829,cytosol; GO:0005634,nucleus; GO:0005886,plasma membrane; GO:0005524,ATP binding; GO:0002238,response to molecule of fungal origin; GO:0006950,response to stress; GO:0000166,nucleotide binding; GO:0003674,molecular_function; GO:0005488,binding; GO:0008144,drug binding; GO:0017076,purine nucleotide binding; GO:0030554,adenyl nucleotide binding; GO:0032553,ribonucl…	Universal stress protein family	--	--	--
Cs1g06060	731	869	704	963	996	1111	385	507	506	488	610	452	chr1	6068019	6068902	+	Cs1g06060	--	K08770 ubiquitin C | (RefSeq) hypothetical protein (A)	--	hypothetical protein CICLE_v10010156mg [Citrus clementina]	RecName: Full=Polyubiquitin; Contains: RecName: Full=Ubiquitin; Flags: Precursor; Fragment;	SubName: Full=Uncharacterized protein {ECO:0000313|EMBL:ESR65263.1};	Ubiquitin and ubiquitin-like proteins	GO:0005737,cytoplasm; GO:0005634,nucleus; GO:0005622,intracellular; GO:0005575,cellular_component; GO:0005623,cell; GO:0044424,intracellular part; GO:0044464,cell part; GO:0043231,intracellular membrane-bounded organelle; GO:0043226,organelle; GO:0043227,membrane-bounded organelle; GO:0043229,intracellular organelle	Ubiquitin-2 like Rad60 SUMO-like	--	--	--
Cs1g06090	42	47	42	38	46	57	51	64	37	44	45	46	chr1	6091954	6094579	-	Cs1g06090	--	K15429 tRNA (guanine37-N1)-methyltransferase [EC:2.1.1.228] | (RefSeq) hypothetical protein (A)	--	hypothetical protein CUMW_163740 [Citrus unshiu]	RecName: Full=tRNA (guanine(37)-N1)-methyltransferase 1 {ECO:0000255|HAMAP-Rule:MF_03152}; EC=2.1.1.228 {ECO:0000255|HAMAP-Rule:MF_03152}; AltName: Full=M1G-methyltransferase 1 {ECO:0000255|HAMAP-Rule:MF_03152}; AltName: Full=tRNA [GM37] methyltransferase 1 {ECO:0000255|HAMAP-Rule:MF_03152}; AltName: Full=tRNA methyltransferase 5 homolog 1 {ECO:0000255|HAMAP-Rule:MF_03152};	SubName: Full=Uncharacterized protein {ECO:0000313|EMBL:GAY55366.1};	tRNA modification enzyme	GO:0005759,mitochondrial matrix; GO:0005634,nucleus; GO:0052906,tRNA (guanine(37)-N(1))-methyltransferase activity; GO:0003674,molecular_function; GO:0003824,catalytic activity; GO:0008168,methyltransferase activity; GO:0008173,RNA methyltransferase activity; GO:0008175,tRNA methyltransferase activity; GO:0008757,S-adenosylmethionine-dependent methyltransferase activity; GO:0009019,tRNA (guanine-…	RNA cap guanine-N2 methyltransferase	--	--	--
Cs1g06130	135	113	117	95	88	139	114	122	118	112	96	84	chr1	6120148	6125408	-	Cs1g06130	--	K15429 tRNA (guanine37-N1)-methyltransferase [EC:2.1.1.228] | (RefSeq) tRNA (guanine(37)-N1)-methyltransferase 1 (A)	--	PREDICTED: tRNA (guanine(37)-N1)-methyltransferase 1 isoform X1 [Citrus sinensis]	RecName: Full=tRNA (guanine(37)-N1)-methyltransferase 1 {ECO:0000255|HAMAP-Rule:MF_03152}; EC=2.1.1.228 {ECO:0000255|HAMAP-Rule:MF_03152}; AltName: Full=M1G-methyltransferase 1 {ECO:0000255|HAMAP-Rule:MF_03152}; AltName: Full=tRNA [GM37] methyltransferase 1 {ECO:0000255|HAMAP-Rule:MF_03152}; AltName: Full=tRNA methyltransferase 5 homolog 1 {ECO:0000255|HAMAP-Rule:MF_03152};	SubName: Full=Uncharacterized protein {ECO:0000313|EMBL:GAY52541.1};	tRNA modification enzyme	GO:0005759,mitochondrial matrix; GO:0005634,nucleus; GO:0052906,tRNA (guanine(37)-N(1))-methyltransferase activity; GO:0003674,molecular_function; GO:0003824,catalytic activity; GO:0008168,methyltransferase activity; GO:0008173,RNA methyltransferase activity; GO:0008175,tRNA methyltransferase activity; GO:0008757,S-adenosylmethionine-dependent methyltransferase activity; GO:0009019,tRNA (guanine-…	D12 class N6 adenine-specific DNA methyltransferase	--	--	--
Cs1g06140	174	181	132	152	121	164	120	182	154	66	97	75	chr1	6125515	6126744	-	Cs1g06140	--	--	--	hypothetical protein CUMW_142630 [Citrus unshiu]	--	SubName: Full=Uncharacterized protein {ECO:0000313|EMBL:GAY52540.1};	--	--	Vacuolar segregation subunit 7	--	--	--
Cs1g06150	779	707	735	926	687	988	727	741	838	917	1071	881	chr1	6129851	6140088	+	Cs1g06150	--	K11836 ubiquitin carboxyl-terminal hydrolase 5/13 [EC:3.4.19.12] | (RefSeq) hypothetical protein (A)	--	hypothetical protein CICLE_v10007478mg [Citrus clementina]	RecName: Full=Ubiquitin carboxyl-terminal hydrolase 14; EC=3.4.19.12; AltName: Full=Deubiquitinating enzyme 14; Short=AtUBP14; AltName: Full=TITAN-6 protein; AltName: Full=Ubiquitin thioesterase 14; AltName: Full=Ubiquitin-specific-processing protease 14;	RecName: Full=Ubiquitinyl hydrolase 1 {ECO:0000256|SAAS:SAAS00003083}; EC=3.4.19.12 {ECO:0000256|SAAS:SAAS00003083};	Ubiquitin-specific protease UBP14	GO:0005829,cytosol; GO:0005634,nucleus; GO:0004843,thiol-dependent ubiquitin-specific protease activity; GO:0008270,zinc ion binding; GO:0009793,embryo development ending in seed dormancy; GO:0016579,protein deubiquitination; GO:0048767,root hair elongation; GO:0006511,ubiquitin-dependent protein catabolic process; GO:0003674,molecular_function; GO:0003824,catalytic activity; GO:0008234,cysteine-…	UBA-like domain	--	--	--
Cs1g06210	430	330	388	345	449	453	475	654	524	499	586	541	chr1	6183891	6184974	-	Cs1g06210	--	--	--	--	--	--	--	--	--	--	--	--
Cs1g06220	48	19	30	16	38	28	129	131	65	79	89	105	chr1	6188378	6190160	-	Cs1g06220	--	K09422 transcription factor MYB, plant | (RefSeq) transcription factor MYB39 (A)	--	PREDICTED: transcription factor MYB39 [Citrus sinensis]	RecName: Full=Transcription factor MYB102 {ECO:0000305}; AltName: Full=Myb-related protein 102 {ECO:0000305}; Short=AtMYB102 {ECO:0000303|PubMed:12857823}; AltName: Full=Myb-related protein M4 {ECO:0000305}; Short=AtM4 {ECO:0000303|PubMed:8980549};	SubName: Full=Uncharacterized protein {ECO:0000313|EMBL:GAY52533.1};	Transcription factor, Myb superfamily	GO:0005634,nucleus; GO:0003700,DNA-binding transcription factor activity; GO:0000981,DNA-binding transcription factor activity, RNA polymerase II-specific; GO:0043565,sequence-specific DNA binding; GO:0001135,RNA polymerase II transcription regulator recruiting activity; GO:0044212,transcription regulatory region DNA binding; GO:0030154,cell differentiation; GO:0006952,defense response; GO:000635…	Myb-like DNA-binding domain	MYB	TF	MYB->MYB
Cs1g06230	7732	7329	8967	4579	4137	5901	6353	7967	6579	4862	5910	5935	chr1	6200593	6205967	+	Cs1g06230	--	K00901 diacylglycerol kinase (ATP) [EC:2.7.1.107] | (RefSeq) diacylglycerol kinase 5 (A)	ko00561: Glycerolipid metabolism; ko00564: Glycerophospholipid metabolism; ko01100: Metabolic pathways; ko01110: Biosynthesis of secondary metabolites; ko04070: Phosphatidylinositol signaling system	hypothetical protein CICLE_v10007969mg [Citrus clementina]	RecName: Full=Diacylglycerol kinase 5; Short=AtDGK5; Short=DAG kinase 5; EC=2.7.1.107; AltName: Full=Diglyceride kinase 5; Short=DGK 5;	RecName: Full=Diacylglycerol kinase {ECO:0000256|RuleBase:RU361128}; Short=DAG kinase {ECO:0000256|RuleBase:RU361128}; EC=2.7.1.107 {ECO:0000256|RuleBase:RU361128};	Diacylglycerol kinase	GO:0005524,ATP binding; GO:0004143,diacylglycerol kinase activity; GO:0003951,NAD+ kinase activity; GO:0006952,defense response; GO:0007205,protein kinase C-activating G protein-coupled receptor signaling pathway; GO:0000166,nucleotide binding; GO:0003674,molecular_function; GO:0005488,binding; GO:0008144,drug binding; GO:0017076,purine nucleotide binding; GO:0030554,adenyl nucleotide binding; GO…	Diacylglycerol kinase catalytic domain	--	--	--
Cs1g06240	8410	9258	9192	5231	3985	5546	1964	3925	2270	4447	5705	3550	chr1	6210481	6211412	+	Cs1g06240	--	--	--	hypothetical protein CICLE_v10010020mg [Citrus clementina]	--	SubName: Full=Uncharacterized protein {ECO:0000313|EMBL:GAY52531.1};	--	--	HsdM N-terminal domain	--	--	--
Cs1g06250	112	99	90	154	107	124	19	30	18	65	76	51	chr1	6216677	6218248	-	Cs1g06250	--	K00028 malate dehydrogenase (decarboxylating) [EC:1.1.1.39] | (RefSeq) probable F-box protein At4g22060 (A)	ko00620: Pyruvate metabolism; ko00710: Carbon fixation in photosynthetic organisms; ko01100: Metabolic pathways; ko01200: Carbon metabolism	hypothetical protein CUMW_142520 [Citrus unshiu]	RecName: Full=Putative F-box protein At3g25750;	SubName: Full=Uncharacterized protein {ECO:0000313|EMBL:GAY52529.1};	--	GO:0005694,chromosome; GO:0005737,cytoplasm; GO:0005634,nucleus; GO:0043140,ATP-dependent 3'-5' DNA helicase activity; GO:0003677,DNA binding; GO:0009378,four-way junction helicase activity; GO:0000724,double-strand break repair via homologous recombination; GO:0003674,molecular_function; GO:0003678,DNA helicase activity; GO:0042623,ATPase activity, coupled; GO:0003824,catalytic activity; GO:0004…	Protein of unknown function (DUF295)	--	--	--
Cs1g06290	616	601	586	287	272	333	504	638	606	252	256	228	chr1	6285147	6288078	+	Cs1g06290	--	K01681 aconitate hydratase [EC:4.2.1.3] | (RefSeq) uncharacterized protein LOC107950333 isoform X1 (A)	ko00020: Citrate cycle (TCA cycle); ko00630: Glyoxylate and dicarboxylate metabolism; ko01100: Metabolic pathways; ko01110: Biosynthesis of secondary metabolites; ko01200: Carbon metabolism; ko01210: 2-Oxocarboxylic acid metabolism; ko01230: Biosynthesis of amino acids	PREDICTED: vesicle-associated protein 4-1-like [Citrus sinensis]	RecName: Full=Vesicle-associated protein 4-1; AltName: Full=Plant VAP homolog 4-1; Short=AtPVA41; AltName: Full=Protein MEMBRANE-ASSOCIATED MANNITOL-INDUCED; Short=AtMAMI; AltName: Full=VAMP-associated protein 4-1;	SubName: Full=Uncharacterized protein {ECO:0000313|EMBL:KDO74248.1};	VAMP-associated protein involved in inositol metabolism	GO:0005789,endoplasmic reticulum membrane; GO:0005886,plasma membrane; GO:0006970,response to osmotic stress; GO:0006950,response to stress; GO:0008150,biological_process; GO:0009628,response to abiotic stimulus; GO:0050896,response to stimulus; GO:0005622,intracellular; GO:0005575,cellular_component; GO:0016020,membrane; GO:0005623,cell; GO:0005737,cytoplasm; GO:0005783,endoplasmic reticulum; GO…	MSP (Major sperm protein) domain	--	--	--
Cs1g06300	1252	1345	1150	1100	1074	1446	870	1461	1030	760	866	665	chr1	6290279	6292953	-	Cs1g06300	--	--	--	hypothetical protein CUMW_142460 [Citrus unshiu]	--	SubName: Full=Uncharacterized protein {ECO:0000313|EMBL:GAY52521.1};	--	--	Protein of unknown function (DUF1223)	--	--	--
Cs1g06320	56	64	52	69	105	111	56	124	84	70	90	74	chr1	6308603	6314148	-	Cs1g06320	--	K05391 cyclic nucleotide gated channel, plant | (RefSeq) cyclic nucleotide-gated ion channel 4 (A)	ko04626: Plant-pathogen interaction	hypothetical protein CICLE_v10010507mg [Citrus clementina]	RecName: Full=Cyclic nucleotide-gated ion channel 4; Short=AtCNGC4; AltName: Full=Cyclic nucleotide- and calmodulin-regulated ion channel 4; Short=AtHLM1;	SubName: Full=Uncharacterized protein {ECO:0000313|EMBL:GAY52519.1};	K+-channel ERG and related proteins, contain PAS/PAC sensor domain	GO:0005887,integral component of plasma membrane; GO:0016020,membrane; GO:0005516,calmodulin binding; GO:0030552,cAMP binding; GO:0008324,cation transmembrane transporter activity; GO:0030553,cGMP binding; GO:0005249,voltage-gated potassium channel activity; GO:0009626,plant-type hypersensitive response; GO:0042391,regulation of membrane potential; GO:0005515,protein binding; GO:0003674,molecular…	Cyclic nucleotide-binding domain	--	--	--
Cs1g06330	391	392	408	420	372	445	598	565	585	418	421	324	chr1	6328773	6336843	+	Cs1g06330	--	K10865 double-strand break repair protein MRE11 | (RefSeq) double-strand break repair protein MRE11 (A)	ko03440: Homologous recombination; ko03450: Non-homologous end-joining	hypothetical protein CISIN_1g004713mg [Citrus sinensis]	RecName: Full=Double-strand break repair protein MRE11; Short=AtMre11;	SubName: Full=Uncharacterized protein {ECO:0000313|EMBL:KDO74230.1};	DNA repair exonuclease MRE11	GO:0000785,chromatin; GO:0000791,euchromatin; GO:0030870,Mre11 complex; GO:0000795,synaptonemal complex; GO:0008408,3'-5' exonuclease activity; GO:0004519,endonuclease activity; GO:0030145,manganese ion binding; GO:0006302,double-strand break repair; GO:0051321,meiotic cell cycle; GO:0003674,molecular_function; GO:0003824,catalytic activity; GO:0004518,nuclease activity; GO:0004527,exonuclease ac…	Calcineurin-like phosphoesterase superfamily domain	--	--	--
Cs1g06340	45	39	42	75	71	70	50	51	52	40	59	29	chr1	6338028	6341721	-	Cs1g06340	--	--	--	PREDICTED: uncharacterized protein LOC102624914 [Citrus sinensis]	--	SubName: Full=Uncharacterized protein {ECO:0000313|EMBL:GAY52516.1};	--	--	--	--	--	--
Cs1g06360	122	66	73	102	112	134	67	146	92	93	127	84	chr1	6361569	6363699	+	Cs1g06360	--	K08914 light-harvesting complex II chlorophyll a/b binding protein 3 | (RefSeq) hypothetical protein (A)	ko00196: Photosynthesis - antenna proteins; ko01100: Metabolic pathways	hypothetical protein CICLE_v10009198mg [Citrus clementina]	RecName: Full=Chlorophyll a-b binding protein 13, chloroplastic; AltName: Full=LHCII type III CAB-13; Flags: Precursor;	SubName: Full=Uncharacterized protein {ECO:0000313|EMBL:GAY52514.1};	--	GO:0009941,chloroplast envelope; GO:0009535,chloroplast thylakoid membrane; GO:0016021,integral component of membrane; GO:0009522,photosystem I; GO:0009523,photosystem II; GO:0010287,plastoglobule; GO:0016168,chlorophyll binding; GO:0046872,metal ion binding; GO:0031409,pigment binding; GO:0009768,photosynthesis, light harvesting in photosystem I; GO:0018298,protein-chromophore linkage; GO:000941…	Chlorophyll A-B binding protein	--	--	--
Cs1g06370	442	308	395	291	238	353	460	268	729	685	646	467	chr1	6363299	6372705	-	Cs1g06370	--	K10357 myosin V | (RefSeq) myosin-2 (A)	--	PREDICTED: myosin-2 isoform X1 [Citrus sinensis]	RecName: Full=Myosin-2; AltName: Full=AtATM2; AltName: Full=AtMYOS1;	SubName: Full=Uncharacterized protein {ECO:0000313|EMBL:KDO74218.1};	Myosin class V heavy chain	GO:0005768,endosome; GO:0016459,myosin complex; GO:0005886,plasma membrane; GO:0009506,plasmodesma; GO:0003779,actin binding; GO:0005524,ATP binding; GO:0005516,calmodulin binding; GO:0003774,motor activity; GO:0030048,actin filament-based movement; GO:0006897,endocytosis; GO:0005515,protein binding; GO:0003674,molecular_function; GO:0005488,binding; GO:0008092,cytoskeletal protein binding; GO:00…	Mitotic checkpoint protein	--	--	--
Cs1g06380	158	238	188	227	251	350	92	194	126	151	215	136	chr1	6382941	6384787	+	Cs1g06380	--	--	--	hypothetical protein CICLE_v10010014mg [Citrus clementina]	--	SubName: Full=Uncharacterized protein {ECO:0000313|EMBL:GAY52511.1};	--	--	--	--	--	--
Cs1g06400	85	90	89	86	105	112	99	176	105	100	90	91	chr1	6399150	6403228	+	Cs1g06400	--	K06196 cytochrome c-type biogenesis protein | (RefSeq) cytochrome c-type biogenesis ccda-like chloroplastic protein (A)	--	PREDICTED: cytochrome c-type biogenesis ccda-like chloroplastic protein isoform X1 [Citrus sinensis]	RecName: Full=Cytochrome c-type biogenesis ccda-like chloroplastic protein 2; AltName: Full=Cytochrome b6f biogenesis protein CCDA2; Flags: Precursor;	SubName: Full=Uncharacterized protein {ECO:0000313|EMBL:KDO74211.1};	--	GO:0009535,chloroplast thylakoid membrane; GO:0016021,integral component of membrane; GO:0017004,cytochrome complex assembly; GO:0055114,oxidation-reduction process; GO:0008150,biological_process; GO:0009987,cellular process; GO:0022607,cellular component assembly; GO:0016043,cellular component organization; GO:0034622,cellular protein-containing complex assembly; GO:0043933,protein-containing co…	Cytochrome C biogenesis protein transmembrane region	--	--	--
Cs1g06410	238	208	204	380	331	430	116	151	106	183	177	190	chr1	6404154	6405644	-	Cs1g06410	--	--	--	PREDICTED: uncharacterized protein LOC102627872 [Citrus sinensis]	--	SubName: Full=Uncharacterized protein {ECO:0000313|EMBL:ESR65230.1};	--	--	Domain of unknown function (DUF4408)	--	--	--
Cs1g06420	3331	3229	3287	3234	3213	4012	3309	4444	4090	3684	4282	3602	chr1	6411062	6418410	-	Cs1g06420	--	K12486 stromal membrane-associated protein | (RefSeq) probable ADP-ribosylation factor GTPase-activating protein AGD5 (A)	ko04144: Endocytosis	PREDICTED: probable ADP-ribosylation factor GTPase-activating protein AGD5 isoform X1 [Citrus sinensis]	RecName: Full=Probable ADP-ribosylation factor GTPase-activating protein AGD5; Short=ARF GAP AGD5; AltName: Full=Protein ARF-GAP DOMAIN 5; Short=AtAGD5; AltName: Full=Protein ZIGA3;	SubName: Full=Uncharacterized protein {ECO:0000313|EMBL:GAY52506.1};	Predicted GTPase-activating protein	GO:0005829,cytosol; GO:0005768,endosome; GO:0005802,trans-Golgi network; GO:0005096,GTPase activator activity; GO:0046872,metal ion binding; GO:0090630,activation of GTPase activity; GO:0010227,floral organ abscission; GO:0003674,molecular_function; GO:0008047,enzyme activator activity; GO:0098772,molecular function regulator; GO:0030234,enzyme regulator activity; GO:0030695,GTPase regulator acti…	Putative GTPase activating protein for Arf	--	--	--
Cs1g06440	91	88	78	302	283	237	49	92	81	250	352	210	chr1	6459855	6461442	-	Cs1g06440	--	K00306 sarcosine oxidase / L-pipecolate oxidase [EC:1.5.3.1 1.5.3.7] | (RefSeq) probable sarcosine oxidase (A)	ko00260: Glycine, serine and threonine metabolism; ko00310: Lysine degradation; ko01100: Metabolic pathways; ko04146: Peroxisome	PREDICTED: probable sarcosine oxidase [Citrus sinensis]	RecName: Full=Probable sarcosine oxidase; EC=1.5.3.1;	SubName: Full=Uncharacterized protein {ECO:0000313|EMBL:GAY52504.1};	FAD-dependent oxidoreductase	GO:0008115,sarcosine oxidase activity; GO:0046653,tetrahydrofolate metabolic process; GO:0003674,molecular_function; GO:0003824,catalytic activity; GO:0016491,oxidoreductase activity; GO:0016645,oxidoreductase activity, acting on the CH-NH group of donors; GO:0016647,oxidoreductase activity, acting on the CH-NH group of donors, oxygen as acceptor; GO:0008152,metabolic process; GO:0006082,organic …	Pyridine nucleotide-disulphide oxidoreductase	--	--	--
Cs1g06450	16	25	15	15	18	15	22	58	17	22	13	20	chr1	6493569	6494621	-	Cs1g06450	--	--	--	PREDICTED: probable F-box protein At1g60180 [Citrus sinensis]	RecName: Full=F-box protein At3g44326;	SubName: Full=Uncharacterized protein {ECO:0000313|EMBL:GAY52502.1};	--	GO:0016020,membrane; GO:0019005,SCF ubiquitin ligase complex; GO:0019218,regulation of steroid metabolic process; GO:0008152,metabolic process; GO:0006629,lipid metabolic process; GO:0008150,biological_process; GO:0008202,steroid metabolic process; GO:0019216,regulation of lipid metabolic process; GO:0019222,regulation of metabolic process; GO:0044238,primary metabolic process; GO:0050789,regulat…	F-box domain	--	--	--
Cs1g06460	331	344	350	349	308	489	329	538	377	231	323	287	chr1	6504751	6507555	+	Cs1g06460	--	K10608 tripartite motif-containing protein 37 [EC:2.3.2.27] | (RefSeq) hypothetical protein (A)	ko04120: Ubiquitin mediated proteolysis	hypothetical protein CICLE_v10010083mg [Citrus clementina]	--	SubName: Full=Uncharacterized protein {ECO:0000313|EMBL:KDO74200.1};	--	--	--	--	--	--
Cs1g06470	942	831	828	813	795	1018	1110	1496	1096	859	1154	1056	chr1	6510567	6512434	-	Cs1g06470	--	--	--	PREDICTED: uncharacterized protein LOC102629203 [Citrus sinensis]	--	SubName: Full=Uncharacterized protein {ECO:0000313|EMBL:GAY52496.1};	--	--	--	--	--	--
Cs1g06480	62	51	58	71	50	49	44	39	53	45	75	43	chr1	6514656	6516120	+	Cs1g06480	--	--	--	hypothetical protein CUMW_142270 [Citrus unshiu]	--	SubName: Full=Uncharacterized protein {ECO:0000313|EMBL:GAY52495.1};	--	--	--	--	--	--
Cs1g06490	16	48	36	33	28	37	49	46	27	43	51	70	chr1	6517431	6517820	+	Cs1g06490	--	K10608 tripartite motif-containing protein 37 [EC:2.3.2.27] | (RefSeq) hypothetical protein (A)	ko04120: Ubiquitin mediated proteolysis	PREDICTED: uncharacterized protein LOC102629494 [Citrus sinensis]	--	SubName: Full=Uncharacterized protein {ECO:0000313|EMBL:GAY52494.1}; Flags: Fragment;	--	--	--	--	--	--
Cs1g06525	257	287	278	264	302	406	211	332	266	238	266	200	chr1	6535499	6536974	+	Cs1g06525	--	--	--	PREDICTED: uncharacterized protein LOC102629781 [Citrus sinensis]	--	SubName: Full=Uncharacterized protein {ECO:0000313|EMBL:GAY52492.1};	--	--	--	--	--	--
Cs1g06530	579	597	660	1035	1015	993	353	595	507	545	683	460	chr1	6537992	6541839	+	Cs1g06530	--	K14792 rRNA biogenesis protein RRP5 | (RefSeq) rRNA biogenesis protein RRP5 isoform X1 (A)	--	PREDICTED: uncharacterized protein LOC102630070 isoform X1 [Citrus sinensis]	--	SubName: Full=Uncharacterized protein {ECO:0000313|EMBL:ESR65214.1};	--	--	--	--	--	--
Cs1g06550	29	20	27	9	2	29	57	72	62	27	46	26	chr1	6553635	6557042	-	Cs1g06550	--	K04733 interleukin-1 receptor-associated kinase 4 [EC:2.7.11.1] | (RefSeq) MDIS1-interacting receptor like kinase 2-like (A)	--	hypothetical protein CUMW_142200 [Citrus unshiu]	RecName: Full=Probable leucine-rich repeat receptor-like protein kinase At1g35710; EC=2.7.11.1; Flags: Precursor;	SubName: Full=Uncharacterized protein {ECO:0000313|EMBL:GAY52485.1};	--	GO:0016021,integral component of membrane; GO:0005524,ATP binding; GO:0004674,protein serine/threonine kinase activity; GO:0000166,nucleotide binding; GO:0003674,molecular_function; GO:0005488,binding; GO:0008144,drug binding; GO:0017076,purine nucleotide binding; GO:0030554,adenyl nucleotide binding; GO:0032553,ribonucleotide binding; GO:0032555,purine ribonucleotide binding; GO:0032559,adenyl r…	SAM domain (Sterile alpha motif)	--	--	--
Cs1g06560	12	8	12	17	25	33	3	9	14	14	15	8	chr1	6580605	6582005	-	Cs1g06560	--	--	--	PREDICTED: F-box protein At1g53790-like [Citrus sinensis]	RecName: Full=F-box protein At1g53790;	SubName: Full=Uncharacterized protein {ECO:0000313|EMBL:GAY52484.1};	--	GO:0005618,cell wall; GO:0005575,cellular_component; GO:0005623,cell; GO:0030312,external encapsulating structure; GO:0044464,cell part; GO:0071944,cell periphery	F-box-like	--	--	--
Cs1g06580	102	87	98	123	108	110	124	145	142	90	93	86	chr1	6589362	6593600	-	Cs1g06580	--	--	--	hypothetical protein CICLE_v10009303mg [Citrus clementina]	--	SubName: Full=Uncharacterized protein {ECO:0000313|EMBL:KDO74184.1};	--	GO:0016021,integral component of membrane; GO:0005575,cellular_component; GO:0016020,membrane; GO:0031224,intrinsic component of membrane; GO:0044425,membrane part	Zinc ribbon domain	--	--	--
Cs1g06590	1120	1132	1024	1278	1194	1559	1472	2057	1438	1469	1750	1685	chr1	6595315	6598567	-	Cs1g06590	--	--	--	PREDICTED: transmembrane protein 184C-like [Citrus sinensis]	RecName: Full=Protein LAZ1 homolog 1 {ECO:0000303|PubMed:20830211}; AltName: Full=Lazarus1 homolog 1 {ECO:0000303|PubMed:20830211}; Flags: Precursor;	SubName: Full=Uncharacterized protein {ECO:0000313|EMBL:KDO74180.1};	Predicted seven transmembrane receptor - rhodopsin family	GO:0016021,integral component of membrane; GO:0005215,transporter activity; GO:0003674,molecular_function; GO:0005575,cellular_component; GO:0016020,membrane; GO:0031224,intrinsic component of membrane; GO:0044425,membrane part	Organic solute transporter Ostalpha	--	--	--
Cs1g06610	27	39	31	44	44	43	16	37	42	65	26	42	chr1	6603349	6605295	+	Cs1g06610	--	--	--	hypothetical protein CISIN_1g035546mg [Citrus sinensis]	RecName: Full=Protein ULTRAPETALA 1;	SubName: Full=Uncharacterized protein {ECO:0000313|EMBL:KDO74179.1};	--	GO:0005737,cytoplasm; GO:0005634,nucleus; GO:0003677,DNA binding; GO:0007275,multicellular organism development; GO:0009910,negative regulation of flower development; GO:0006355,regulation of transcription, DNA-templated; GO:0006351,transcription, DNA-templated; GO:0003674,molecular_function; GO:0003676,nucleic acid binding; GO:0005488,binding; GO:0097159,organic cyclic compound binding; GO:19013…	SAND domain	ULT	TF	ULT
Cs1g06620	308	256	278	235	220	271	225	202	272	224	265	172	chr1	6605666	6609335	-	Cs1g06620	--	K11450 lysine-specific histone demethylase 1A [EC:1.-.-.-] | (RefSeq) lysine-specific histone demethylase 1 homolog 2 (A)	--	PREDICTED: lysine-specific histone demethylase 1 homolog 2 [Citrus sinensis]	RecName: Full=Lysine-specific histone demethylase 1 homolog 2 {ECO:0000303|PubMed:17921315}; EC=1.-.-.- {ECO:0000305}; AltName: Full=Flavin-containing amine oxidase domain-containing protein 2; AltName: Full=Protein LSD1-LIKE 2 {ECO:0000303|PubMed:17921315};	SubName: Full=Uncharacterized protein {ECO:0000313|EMBL:GAY52479.1};	Amine oxidase	GO:0003677,DNA binding; GO:0016491,oxidoreductase activity; GO:0051568,histone H3-K4 methylation; GO:0006355,regulation of transcription, DNA-templated; GO:0006351,transcription, DNA-templated; GO:0003674,molecular_function; GO:0003676,nucleic acid binding; GO:0005488,binding; GO:0097159,organic cyclic compound binding; GO:1901363,heterocyclic compound binding; GO:0003824,catalytic activity; GO:0…	FAD dependent oxidoreductase	SWI/SNF-SWI3	TR	SWI/SNF-SWI3
Cs1g06630	6	10	10	10	7	17	9	10	2	18	20	19	chr1	6610398	6611509	+	Cs1g06630	--	--	--	PREDICTED: uncharacterized protein LOC102606797 isoform X1 [Citrus sinensis]	--	SubName: Full=Uncharacterized protein {ECO:0000313|EMBL:KDO74177.1};	--	--	Root cap	--	--	--
Cs1g06640	226	205	213	248	184	303	168	161	131	550	632	486	chr1	6613503	6614617	+	Cs1g06640	--	--	--	PREDICTED: uncharacterized protein LOC102607270 [Citrus sinensis]	--	SubName: Full=Uncharacterized protein {ECO:0000313|EMBL:KDO74176.1};	--	--	Root cap	--	--	--
Cs1g06650	877	927	904	1127	906	1221	561	836	965	1750	2308	2110	chr1	6615040	6619058	-	Cs1g06650	--	K04733 interleukin-1 receptor-associated kinase 4 [EC:2.7.11.1] | (RefSeq) probable receptor-like protein kinase At5g59700 (A)	--	PREDICTED: receptor-like protein kinase THESEUS 1 [Citrus sinensis]	RecName: Full=Receptor-like protein kinase THESEUS 1; EC=2.7.11.-; Flags: Precursor;	SubName: Full=Uncharacterized protein {ECO:0000313|EMBL:GAY52476.1};	Serine/threonine protein kinase	GO:0016021,integral component of membrane; GO:0005886,plasma membrane; GO:0009506,plasmodesma; GO:0005524,ATP binding; GO:0004672,protein kinase activity; GO:0004674,protein serine/threonine kinase activity; GO:0046777,protein autophosphorylation; GO:0000166,nucleotide binding; GO:0003674,molecular_function; GO:0005488,binding; GO:0008144,drug binding; GO:0017076,purine nucleotide binding; GO:003…	Phosphotransferase enzyme family	--	--	--
Cs1g06660	716	682	633	996	868	1117	384	404	567	208	270	224	chr1	6654939	6659413	+	Cs1g06660	--	K01082 3'(2'), 5'-bisphosphate nucleotidase [EC:3.1.3.7] | (RefSeq) PAP-specific phosphatase HAL2-like (A)	ko00920: Sulfur metabolism; ko01100: Metabolic pathways	PREDICTED: PAP-specific phosphatase HAL2-like isoform X1 [Citrus sinensis]	RecName: Full=PAP-specific phosphatase HAL2-like; AltName: Full=3'(2'),5'-bisphosphate nucleotidase; EC=3.1.3.7; AltName: Full=3'(2'),5-bisphosphonucleoside 3'(2')-phosphohydrolase; AltName: Full=DPNPase; AltName: Full=Halotolerance protein;	SubName: Full=Uncharacterized protein {ECO:0000313|EMBL:KDO74174.1};	Salt-sensitive 3'-phosphoadenosine-5'-phosphatase HAL2/SAL1	GO:0008441,3'(2'),5'-bisphosphate nucleotidase activity; GO:0046872,metal ion binding; GO:0046854,phosphatidylinositol phosphorylation; GO:0006790,sulfur compound metabolic process; GO:0003674,molecular_function; GO:0003824,catalytic activity; GO:0008252,nucleotidase activity; GO:0016787,hydrolase activity; GO:0016788,hydrolase activity, acting on ester bonds; GO:0016791,phosphatase activity; GO:…	Inositol monophosphatase family	--	--	--
Cs1g06680	871	944	952	772	648	882	361	565	617	407	516	332	chr1	6669972	6672375	+	Cs1g06680	--	K03183 demethylmenaquinone methyltransferase / 2-methoxy-6-polyprenyl-1,4-benzoquinol methylase [EC:2.1.1.163 2.1.1.201] | (RefSeq) 2-phytyl-1,4-beta-naphthoquinone methyltransferase, chloroplastic-like (A)	ko00130: Ubiquinone and other terpenoid-quinone biosynthesis; ko01100: Metabolic pathways; ko01110: Biosynthesis of secondary metabolites	hypothetical protein CICLE_v10009067mg [Citrus clementina]	RecName: Full=2-phytyl-1,4-beta-naphthoquinone methyltransferase, chloroplastic {ECO:0000255|HAMAP-Rule:MF_03192}; EC=2.1.1.329 {ECO:0000255|HAMAP-Rule:MF_03192}; AltName: Full=Demethylphylloquinone methyltransferase {ECO:0000255|HAMAP-Rule:MF_03192}; AltName: Full=Menaquinone biosynthesis methyltransferase ubiE-like protein {ECO:0000255|HAMAP-Rule:MF_03192}; Flags: Precursor;	SubName: Full=Uncharacterized protein {ECO:0000313|EMBL:GAY59284.1};	--	GO:0009507,chloroplast; GO:0052624,2-phytyl-1,4-naphthoquinone methyltransferase activity; GO:0042372,phylloquinone biosynthetic process; GO:0003674,molecular_function; GO:0003824,catalytic activity; GO:0008168,methyltransferase activity; GO:0008169,C-methyltransferase activity; GO:0008171,O-methyltransferase activity; GO:0016740,transferase activity; GO:0016741,transferase activity, transferring…	Putative S-adenosyl-L-methionine-dependent methyltransferase	--	--	--
Cs1g06690	130	94	118	81	70	134	93	109	97	70	74	61	chr1	6674205	6677158	-	Cs1g06690	--	K21437 ankyrin repeat domain-containing protein 13 | (RefSeq) uncharacterized protein LOC112523844 (A)	--	PREDICTED: uncharacterized protein LOC107175980 isoform X2 [Citrus sinensis]	RecName: Full=Putative AC transposase; AltName: Full=ORFA;	SubName: Full=zinc finger BED domain-containing protein DAYSLEEPER-like isoform X2 {ECO:0000313|RefSeq:XP_016699454.1};	Tam3-transposase (Ac family)	GO:0003677,DNA binding; GO:0046983,protein dimerization activity; GO:0006310,DNA recombination; GO:0032196,transposition; GO:0003674,molecular_function; GO:0003676,nucleic acid binding; GO:0005488,binding; GO:0097159,organic cyclic compound binding; GO:1901363,heterocyclic compound binding; GO:0005515,protein binding; GO:0008152,metabolic process; GO:0006139,nucleobase-containing compound metabol…	hAT family C-terminal dimerisation region	--	--	--
Cs1g06700	1022	1009	925	1191	1065	1254	1204	1208	1520	1577	1563	1337	chr1	6681799	6694968	-	Cs1g06700	--	K20307 trafficking protein particle complex subunit 10 | (RefSeq) hypothetical protein (A)	--	PREDICTED: trafficking protein particle complex II-specific subunit 130 homolog [Citrus sinensis]	RecName: Full=Trafficking protein particle complex II-specific subunit 130 homolog {ECO:0000305}; Short=AtTRS130 {ECO:0000303|PubMed:20713617}; Short=TRAPP II-specific subunit 130 homolog {ECO:0000305};	SubName: Full=Uncharacterized protein {ECO:0000313|EMBL:KDO74169.1};	Putative transmembrane protein	GO:0005829,cytosol; GO:0005769,early endosome; GO:0005802,trans-Golgi network; GO:1990071,TRAPPII protein complex; GO:0000919,cell plate assembly; GO:0000911,cytokinesis by cell plate formation; GO:0034498,early endosome to Golgi transport; GO:0006891,intra-Golgi vesicle-mediated transport; GO:0000278,mitotic cell cycle; GO:0000281,mitotic cytokinesis; GO:0000910,cytokinesis; GO:0007049,cell cycl…	Tetratricopeptide repeat	--	--	--
Cs1g06710	123	136	115	178	134	184	75	96	91	151	151	101	chr1	6695581	6700438	+	Cs1g06710	--	--	--	PREDICTED: peptidyl-prolyl cis-trans isomerase CYP37, chloroplastic isoform X1 [Citrus sinensis]	RecName: Full=Peptidyl-prolyl cis-trans isomerase CYP37, chloroplastic; Short=PPIase CYP37; EC=5.2.1.8; AltName: Full=Rotamase CYP37; AltName: Full=Thylakoid lumen PPIase of 38 kDa; Short=TLP38; Short=p38; Flags: Precursor;	SubName: Full=Uncharacterized protein {ECO:0000313|EMBL:KDO74168.1};	--	GO:0009507,chloroplast; GO:0009534,chloroplast thylakoid; GO:0009543,chloroplast thylakoid lumen; GO:0009535,chloroplast thylakoid membrane; GO:0009579,thylakoid; GO:0031977,thylakoid lumen; GO:0003755,peptidyl-prolyl cis-trans isomerase activity; GO:0003674,molecular_function; GO:0003824,catalytic activity; GO:0016853,isomerase activity; GO:0016859,cis-trans isomerase activity; GO:0140096,cataly…	Cyclophilin type peptidyl-prolyl cis-trans isomerase/CLD	--	--	--
Cs1g06720	17	8	18	12	6	27	18	13	23	10	26	9	chr1	6700069	6703826	-	Cs1g06720	--	K13459 disease resistance protein RPS2 | (RefSeq) hypothetical protein (A)	ko04626: Plant-pathogen interaction	hypothetical protein CICLE_v10007349mg [Citrus clementina]	RecName: Full=Disease resistance protein At4g27190;	SubName: Full=Uncharacterized protein {ECO:0000313|EMBL:ESR65190.1};	Apoptotic ATPase	GO:0005886,plasma membrane; GO:0043531,ADP binding; GO:0005524,ATP binding; GO:0006952,defense response; GO:0007165,signal transduction; GO:0000166,nucleotide binding; GO:0003674,molecular_function; GO:0005488,binding; GO:0017076,purine nucleotide binding; GO:0030554,adenyl nucleotide binding; GO:0032553,ribonucleotide binding; GO:0032555,purine ribonucleotide binding; GO:0032559,adenyl ribonucle…	AAA domain	--	--	--
Cs1g06730	14	26	20	15	15	11	37	25	38	22	19	22	chr1	6715507	6716350	-	Cs1g06730	--	--	--	hypothetical protein CISIN_1g0024022mg, partial [Citrus sinensis]	--	SubName: Full=Uncharacterized protein {ECO:0000313|EMBL:KDO48800.1}; Flags: Fragment;	Aminopeptidases of the M20 family	GO:0016021,integral component of membrane; GO:0005575,cellular_component; GO:0016020,membrane; GO:0031224,intrinsic component of membrane; GO:0044425,membrane part	--	--	--	--
Cs1g06740	1389	1256	1267	1094	1285	1589	1618	2553	1824	1854	1999	1563	chr1	6721663	6726436	+	Cs1g06740	--	K13348 protein Mpv17 | (RefSeq) hypothetical protein (A)	ko04146: Peroxisome	hypothetical protein CISIN_1g017634mg [Citrus sinensis]	--	SubName: Full=Uncharacterized protein {ECO:0000313|EMBL:KDO74162.1};	Peroxisomal membrane protein MPV17 and related proteins	GO:0016021,integral component of membrane; GO:0005575,cellular_component; GO:0016020,membrane; GO:0031224,intrinsic component of membrane; GO:0044425,membrane part	Mpv17 / PMP22 family	--	--	--
Cs1g06760	6459	6660	7111	4974	5099	6591	3816	4739	4708	3102	2813	3126	chr1	6774650	6776906	-	Cs1g06760	--	K00521 ferric-chelate reductase [EC:1.16.1.7] | (RefSeq) ferric reduction oxidase 7, chloroplastic-like (A)	--	PREDICTED: NAC domain-containing protein 72 [Citrus sinensis]	RecName: Full=NAC domain-containing protein 72; Short=ANAC072; AltName: Full=Protein RESPONSIVE TO DESICCATION 26;	SubName: Full=Uncharacterized protein {ECO:0000313|EMBL:GAY59472.1};	--	GO:0005634,nucleus; GO:0003677,DNA binding; GO:0006355,regulation of transcription, DNA-templated; GO:0006351,transcription, DNA-templated; GO:0003674,molecular_function; GO:0003676,nucleic acid binding; GO:0005488,binding; GO:0097159,organic cyclic compound binding; GO:1901363,heterocyclic compound binding; GO:0008152,metabolic process; GO:0006139,nucleobase-containing compound metabolic process…	No apical meristem (NAM) protein	NAC	TF	NAC
Cs1g06790	991	956	994	654	590	995	1752	2376	1911	1498	1530	1563	chr1	6848978	6852285	+	Cs1g06790	--	K05350 beta-glucosidase [EC:3.2.1.21] | (RefSeq) beta-glucosidase 18-like (A)	ko00460: Cyanoamino acid metabolism; ko00500: Starch and sucrose metabolism; ko00940: Phenylpropanoid biosynthesis; ko01100: Metabolic pathways; ko01110: Biosynthesis of secondary metabolites	hypothetical protein CISIN_1g012716mg [Citrus sinensis]	RecName: Full=Beta-glucosidase 18; Short=Os4bglu18; EC=3.2.1.21; Flags: Precursor;	SubName: Full=Uncharacterized protein {ECO:0000313|EMBL:KDO74145.1};	Beta-glucosidase, lactase phlorizinhydrolase, and related proteins	GO:0008422,beta-glucosidase activity; GO:0102483,scopolin beta-glucosidase activity; GO:0005975,carbohydrate metabolic process; GO:1901657,glycosyl compound metabolic process; GO:0003674,molecular_function; GO:0003824,catalytic activity; GO:0004553,hydrolase activity, hydrolyzing O-glycosyl compounds; GO:0015926,glucosidase activity; GO:0016787,hydrolase activity; GO:0016798,hydrolase activity, a…	Glycosyl hydrolase family 1	--	--	--
Cs1g06800	5	19	11	12	10	11	9	31	8	30	26	33	chr1	6872712	6873445	-	Cs1g06800	--	K22038 volume-regulated anion channel | (RefSeq) TMV resistance protein N-like (A)	--	hypothetical protein CUMW_194750 [Citrus unshiu]	RecName: Full=TMV resistance protein N;	SubName: Full=Uncharacterized protein {ECO:0000313|EMBL:GAY59482.1};	--	GO:0005737,cytoplasm; GO:0043531,ADP binding; GO:0005524,ATP binding; GO:0009626,plant-type hypersensitive response; GO:0007165,signal transduction; GO:0000166,nucleotide binding; GO:0003674,molecular_function; GO:0005488,binding; GO:0017076,purine nucleotide binding; GO:0030554,adenyl nucleotide binding; GO:0032553,ribonucleotide binding; GO:0032555,purine ribonucleotide binding; GO:0032559,aden…	TIR domain	--	--	--
Cs1g06810	193	188	195	268	235	359	222	186	297	592	456	506	chr1	6883720	6890440	+	Cs1g06810	--	K05658 ATP-binding cassette, subfamily B (MDR/TAP), member 1 [EC:3.6.3.44] | (RefSeq) uncharacterized protein LOC111274727 isoform X1 (A)	ko02010: ABC transporters	PREDICTED: uncharacterized protein LOC102613783 [Citrus sinensis]	RecName: Full=COP1-interacting protein 7 {ECO:0000303|PubMed:9668129};	SubName: Full=Uncharacterized protein {ECO:0000313|EMBL:GAY59483.1};	--	GO:0005634,nucleus; GO:0005886,plasma membrane; GO:0009718,anthocyanin-containing compound biosynthetic process; GO:0015995,chlorophyll biosynthetic process; GO:0045893,positive regulation of transcription, DNA-templated; GO:0009416,response to light stimulus; GO:0006351,transcription, DNA-templated; GO:0008152,metabolic process; GO:0008150,biological_process; GO:0009058,biosynthetic process; GO:…	--	--	--	--
Cs1g06830	2192	2317	2227	2432	2206	2809	1463	2387	1961	2636	3418	2833	chr1	6910943	6912525	+	Cs1g06830	--	--	--	hypothetical protein CICLE_v10009639mg [Citrus clementina]	--	SubName: Full=Uncharacterized protein {ECO:0000313|EMBL:GAY59485.1};	--	--	Protein of unknown function (DUF1218)	--	--	--
Cs1g06840	860	866	852	1046	917	1142	856	756	1233	996	1001	790	chr1	6924792	6931940	+	Cs1g06840	--	K20241 WD repeat-containing protein 44 | (RefSeq) WD repeat-containing protein 44 (A)	--	PREDICTED: WD repeat-containing protein 44 [Citrus sinensis]	RecName: Full=COMPASS-like H3K4 histone methylase component WDR5A {ECO:0000303|PubMed:19567704}; Short=AtWDR5A {ECO:0000303|PubMed:19567704};	SubName: Full=Uncharacterized protein {ECO:0000313|EMBL:GAY59486.1};	WD40 repeat-containing protein	GO:0005634,nucleus; GO:0048188,Set1C/COMPASS complex; GO:0042393,histone binding; GO:0008168,methyltransferase activity; GO:0010228,vegetative to reproductive phase transition of meristem; GO:0005515,protein binding; GO:0003674,molecular_function; GO:0005488,binding; GO:0003824,catalytic activity; GO:0016740,transferase activity; GO:0016741,transferase activity, transferring one-carbon groups; GO…	WD40-like domain	--	--	--
Cs1g06860	44	68	51	66	45	72	48	76	91	83	95	83	chr1	6932375	6937905	-	Cs1g06860	--	--	--	PREDICTED: lanC-like protein GCR2 [Citrus sinensis]	RecName: Full=LanC-like protein GCR2; AltName: Full=G-protein coupled receptor 2;	SubName: Full=Uncharacterized protein {ECO:0000313|EMBL:GAY59489.1};	Lanthionine synthetase C-like protein 1	GO:0019898,extrinsic component of membrane; GO:0005886,plasma membrane; GO:0010427,abscisic acid binding; GO:0046872,metal ion binding; GO:0009738,abscisic acid-activated signaling pathway; GO:0010231,maintenance of seed dormancy; GO:0009787,regulation of abscisic acid-activated signaling pathway; GO:0003674,molecular_function; GO:0005488,binding; GO:0008289,lipid binding; GO:0019840,isoprenoid b…	Beta-L-arabinofuranosidase, GH127	--	--	--
Cs1g06870	485	521	512	693	581	717	428	427	399	475	550	451	chr1	6938599	6942131	+	Cs1g06870	--	K14820 ribosome biogenesis protein BRX1 | (RefSeq) ribosome biogenesis protein BRX1-like (A)	--	PREDICTED: ribosome biogenesis protein BRX1-like [Citrus sinensis]	RecName: Full=Ribosome biogenesis protein BRX1 homolog 1 {ECO:0000305}; Short=AtBRX1-1 {ECO:0000303|PubMed:25605960}; AltName: Full=Brix domain-containing protein 2;	SubName: Full=Uncharacterized protein {ECO:0000313|EMBL:ESR65164.1};	RNA-binding protein required for biogenesis of the ribosomal 60S subunit	GO:0005730,nucleolus; GO:0003723,RNA binding; GO:0000027,ribosomal large subunit assembly; GO:0006364,rRNA processing; GO:0003674,molecular_function; GO:0003676,nucleic acid binding; GO:0005488,binding; GO:0097159,organic cyclic compound binding; GO:1901363,heterocyclic compound binding; GO:0042254,ribosome biogenesis; GO:0006996,organelle organization; GO:0008150,biological_process; GO:0009987,c…	Brix domain	--	--	--
Cs1g06880	18833	16349	17457	3713	3284	5274	7803	13452	8150	1627	1869	1489	chr1	6942425	6943980	-	Cs1g06880	--	K13783 MFS transporter, OPA family, solute carrier family 37 (glycerol-3-phosphate transporter), member 1/2 | (RefSeq) putative glycerol-3-phosphate transporter 4 (A)	--	hypothetical protein CICLE_v10009261mg [Citrus clementina]	RecName: Full=Stem-specific protein TSJT1;	SubName: Full=Uncharacterized protein {ECO:0000313|EMBL:GAY59491.1};	--	--	Glutamine amidotransferase domain	--	--	--
Cs1g06910	11972	11952	10307	9052	7670	11103	11767	11926	12454	3614	4773	4630	chr1	6974191	6976302	+	Cs1g06910	--	--	--	hypothetical protein CICLE_v10008537mg [Citrus clementina]	RecName: Full=CBS domain-containing protein CBSX5;	SubName: Full=Uncharacterized protein {ECO:0000313|EMBL:GAY59492.1};	5'-AMP-activated protein kinase, gamma subunit	--	CBS domain	--	--	--
Cs1g06915	188	162	120	149	136	229	171	259	169	175	190	157	chr1	6978615	6979541	-	Cs1g06915	--	K10614 E3 ubiquitin-protein ligase HERC3 [EC:2.3.2.26] | (RefSeq) ultraviolet-B receptor UVR8-like (A)	ko04120: Ubiquitin mediated proteolysis	hypothetical protein CISIN_1g011268mg [Citrus sinensis]	RecName: Full=Ultraviolet-B receptor UVR8; AltName: Full=Protein UV-B RESISTANCE 8; AltName: Full=RCC1 domain-containing protein UVR8;	SubName: Full=Uncharacterized protein {ECO:0000313|EMBL:KDO74117.1};	FOG: RCC1 domain	GO:0000785,chromatin; GO:0005829,cytosol; GO:0005634,nucleus; GO:0003682,chromatin binding; GO:0005085,guanyl-nucleotide exchange factor activity; GO:0042802,identical protein binding; GO:0009881,photoreceptor activity; GO:0042803,protein homodimerization activity; GO:0009649,entrainment of circadian clock; GO:0018298,protein-chromophore linkage; GO:0009411,response to UV; GO:0010224,response to …	--	--	--	--
Cs1g06920	356	352	330	267	225	290	487	478	564	469	565	533	chr1	6981511	6987085	-	Cs1g06920	--	K10614 E3 ubiquitin-protein ligase HERC3 [EC:2.3.2.26] | (RefSeq) ultraviolet-B receptor UVR8-like (A)	ko04120: Ubiquitin mediated proteolysis	hypothetical protein CISIN_1g011268mg [Citrus sinensis]	RecName: Full=Ultraviolet-B receptor UVR8; AltName: Full=Protein UV-B RESISTANCE 8; AltName: Full=RCC1 domain-containing protein UVR8;	SubName: Full=Uncharacterized protein {ECO:0000313|EMBL:KDO74115.1};	FOG: RCC1 domain	GO:0000785,chromatin; GO:0005829,cytosol; GO:0005634,nucleus; GO:0003682,chromatin binding; GO:0005085,guanyl-nucleotide exchange factor activity; GO:0042802,identical protein binding; GO:0009881,photoreceptor activity; GO:0042803,protein homodimerization activity; GO:0009649,entrainment of circadian clock; GO:0018298,protein-chromophore linkage; GO:0009411,response to UV; GO:0010224,response to …	Regulator of chromosome condensation (RCC1) repeat	--	--	--
Cs1g06930	245	219	169	312	282	331	140	230	180	200	282	266	chr1	6988812	6992703	+	Cs1g06930	--	K15203 general transcription factor 3C polypeptide 6 | (RefSeq) general transcription factor 3C polypeptide 6 (A)	--	hypothetical protein CICLE_v10009838mg [Citrus clementina]	--	SubName: Full=Uncharacterized protein {ECO:0000313|EMBL:ESR65159.1};	--	--	TFIIIC subunit triple barrel domain	--	--	--
Cs1g06950	661	662	627	650	591	801	865	984	911	957	921	1025	chr1	6994501	7003460	-	Cs1g06950	--	K19613 leucine-rich repeat protein SHOC2 | (RefSeq) plant intracellular Ras-group-related LRR protein 6-like (A)	--	PREDICTED: plant intracellular Ras-group-related LRR protein 6 [Citrus sinensis]	RecName: Full=Plant intracellular Ras-group-related LRR protein 6; AltName: Full=Intracellular Ras-group-related LRR protein 6; Short=OsIRL6;	SubName: Full=Uncharacterized protein {ECO:0000313|EMBL:ESR65157.1};	Leucine-rich repeat protein	GO:0005886,plasma membrane; GO:0007165,signal transduction; GO:0007154,cell communication; GO:0008150,biological_process; GO:0009987,cellular process; GO:0023052,signaling; GO:0050789,regulation of biological process; GO:0050794,regulation of cellular process; GO:0050896,response to stimulus; GO:0051716,cellular response to stimulus; GO:0065007,biological regulation; GO:0005575,cellular_component…	Cell-cycle alteration and expression-elevated protein in tumour	--	--	--
Cs1g06960	1191	1126	1193	1193	1118	1449	1043	1157	1221	1080	1165	1022	chr1	7004893	7010322	+	Cs1g06960	--	K14537 nuclear GTP-binding protein | (RefSeq) nuclear/nucleolar GTPase 2 (A)	ko03008: Ribosome biogenesis in eukaryotes	hypothetical protein CICLE_v10007878mg [Citrus clementina]	RecName: Full=Nuclear/nucleolar GTPase 2 {ECO:0000303|PubMed:21205822}; Short=AtNug2 {ECO:0000303|PubMed:21205822}; AltName: Full=DAR GTPase 5 {ECO:0000303|PubMed:16849600};	RecName: Full=Nuclear/nucleolar GTPase 2 {ECO:0000256|RuleBase:RU364023};	Nucleolar GTPase	GO:0005730,nucleolus; GO:0005525,GTP binding; GO:0003924,GTPase activity; GO:0042254,ribosome biogenesis; GO:0000166,nucleotide binding; GO:0001882,nucleoside binding; GO:0001883,purine nucleoside binding; GO:0003674,molecular_function; GO:0005488,binding; GO:0017076,purine nucleotide binding; GO:0019001,guanyl nucleotide binding; GO:0032549,ribonucleoside binding; GO:0032550,purine ribonucleosid…	Ras of Complex, Roc, domain of DAPkinase	--	--	--
Cs1g06970	75	107	85	132	143	151	39	67	45	105	131	93	chr1	7014173	7014418	+	Cs1g06970	--	K14537 nuclear GTP-binding protein | (RefSeq) hypothetical protein (A)	ko03008: Ribosome biogenesis in eukaryotes	hypothetical protein CICLE_v10009987mg [Citrus clementina]	--	SubName: Full=Uncharacterized protein {ECO:0000313|EMBL:ESR65151.1};	--	--	--	--	--	--
Cs1g06980	521	426	414	408	486	592	491	721	659	1049	1101	985	chr1	7023688	7032318	+	Cs1g06980	--	K08472 mlo protein | (RefSeq) MLO-like protein 11 (A)	--	hypothetical protein CICLE_v10007869mg [Citrus clementina]	RecName: Full=MLO-like protein 11; Short=AtMlo11;	RecName: Full=MLO-like protein {ECO:0000256|RuleBase:RU280816};	--	GO:0016021,integral component of membrane; GO:0005886,plasma membrane; GO:0005516,calmodulin binding; GO:0006952,defense response; GO:0009607,response to biotic stimulus; GO:0005515,protein binding; GO:0003674,molecular_function; GO:0005488,binding; GO:0006950,response to stress; GO:0008150,biological_process; GO:0050896,response to stimulus; GO:0005575,cellular_component; GO:0016020,membrane; GO…	Mlo family	--	--	--
Cs1g07000	115	86	78	138	184	171	67	111	87	124	145	101	chr1	7033185	7034868	-	Cs1g07000	--	--	--	hypothetical protein CICLE_v10010140mg [Citrus clementina]	--	SubName: Full=Uncharacterized protein {ECO:0000313|EMBL:ESR65145.1};	--	GO:0016021,integral component of membrane; GO:0005575,cellular_component; GO:0016020,membrane; GO:0031224,intrinsic component of membrane; GO:0044425,membrane part	--	--	--	--
Cs1g07010	37	57	86	68	36	52	71	38	91	87	85	85	chr1	7035338	7038830	+	Cs1g07010	--	K14411 RNA-binding protein Musashi | (RefSeq) heterogeneous nuclear ribonucleoprotein D0-like (A)	ko03015: mRNA surveillance pathway	PREDICTED: LOW QUALITY PROTEIN: putative nuclear RNA export factor SDE5 [Citrus sinensis]	RecName: Full=Putative nuclear RNA export factor SDE5 {ECO:0000305}; AltName: Full=Protein SILENCING DEFECTIVE 5 {ECO:0000303|PubMed:17397509};	SubName: Full=Uncharacterized protein {ECO:0000313|EMBL:KDO74088.1};	Predicted MutS-related protein involved in mismatch repair	GO:0006952,defense response; GO:0010267,production of ta-siRNAs involved in RNA interference; GO:0006950,response to stress; GO:0008150,biological_process; GO:0050896,response to stimulus; GO:0008152,metabolic process; GO:0006139,nucleobase-containing compound metabolic process; GO:0006396,RNA processing; GO:0006725,cellular aromatic compound metabolic process; GO:0006807,nitrogen compound metabo…	--	--	--	--
Cs1g07020	64	87	64	78	79	104	73	79	89	95	72	130	chr1	7039457	7040474	+	Cs1g07020	--	--	--	hypothetical protein CISIN_1g040282mg [Citrus sinensis]	RecName: Full=Putative nuclear RNA export factor SDE5 {ECO:0000305}; AltName: Full=Protein SILENCING DEFECTIVE 5 {ECO:0000303|PubMed:17397509};	SubName: Full=Uncharacterized protein {ECO:0000313|EMBL:GAY59504.1};	Predicted MutS-related protein involved in mismatch repair	GO:0006952,defense response; GO:0010267,production of ta-siRNAs involved in RNA interference; GO:0006950,response to stress; GO:0008150,biological_process; GO:0050896,response to stimulus; GO:0008152,metabolic process; GO:0006139,nucleobase-containing compound metabolic process; GO:0006396,RNA processing; GO:0006725,cellular aromatic compound metabolic process; GO:0006807,nitrogen compound metabo…	Domain of unknown function (DUF1771)	--	--	--
Cs1g07030	138	123	130	224	222	359	120	196	115	232	303	352	chr1	7041451	7043311	-	Cs1g07030	--	K15377 solute carrier family 44 (choline transporter-like protein), member 2/4/5 | (RefSeq) hypothetical protein (A)	--	hypothetical protein CICLE_v10007637mg [Citrus clementina]	RecName: Full=Choline transporter protein 1 {ECO:0000303|PubMed:25008948}; Short=AtCTL1 {ECO:0000303|PubMed:25008948};	SubName: Full=Uncharacterized protein {ECO:0000313|EMBL:ESR65142.1};	Choline transporter-like protein	GO:0005856,cytoskeleton; GO:0031901,early endosome membrane; GO:0016021,integral component of membrane; GO:0009524,phragmoplast; GO:0005886,plasma membrane; GO:0009506,plasmodesma; GO:0009551,secondary plasmodesma; GO:0097218,sieve plate; GO:0055044,symplast; GO:0005802,trans-Golgi network; GO:0032588,trans-Golgi network membrane; GO:0015220,choline transmembrane transporter activity; GO:0015871,…	Plasma-membrane choline transporter	--	--	--
Cs1g07040	106	100	94	170	86	149	81	38	132	197	252	214	chr1	7043383	7047337	-	Cs1g07040	--	K15377 solute carrier family 44 (choline transporter-like protein), member 2/4/5 | (RefSeq) hypothetical protein (A)	--	hypothetical protein CICLE_v10007637mg [Citrus clementina]	RecName: Full=Choline transporter protein 1 {ECO:0000303|PubMed:25008948}; Short=AtCTL1 {ECO:0000303|PubMed:25008948};	SubName: Full=Uncharacterized protein {ECO:0000313|EMBL:ESR65141.1};	Choline transporter-like protein	GO:0005856,cytoskeleton; GO:0031901,early endosome membrane; GO:0016021,integral component of membrane; GO:0009524,phragmoplast; GO:0005886,plasma membrane; GO:0009506,plasmodesma; GO:0009551,secondary plasmodesma; GO:0097218,sieve plate; GO:0055044,symplast; GO:0005802,trans-Golgi network; GO:0032588,trans-Golgi network membrane; GO:0015220,choline transmembrane transporter activity; GO:0015871,…	--	--	--	--
Cs1g07080	318	348	389	556	580	540	353	417	438	307	331	251	chr1	7144260	7148723	-	Cs1g07080	--	--	--	PREDICTED: vicilin-like seed storage protein At2g18540 [Citrus sinensis]	--	SubName: Full=Uncharacterized protein {ECO:0000313|EMBL:KDO74082.1};	--	--	--	--	--	--
Cs1g07090	106	76	68	149	133	153	63	81	87	131	169	108	chr1	7150033	7152357	-	Cs1g07090	--	K17964 leucine-rich PPR motif-containing protein, mitochondrial | (RefSeq) uncharacterized protein LOC109237110 (A)	--	hypothetical protein CUMW_169390 [Citrus unshiu]	RecName: Full=Pentatricopeptide repeat-containing protein At4g21705, mitochondrial; Flags: Precursor;	SubName: Full=Uncharacterized protein {ECO:0000313|EMBL:GAY56119.1};	FOG: PPR repeat	GO:0043231,intracellular membrane-bounded organelle; GO:0005739,mitochondrion; GO:0004519,endonuclease activity; GO:0003723,RNA binding; GO:0009451,RNA modification; GO:0003674,molecular_function; GO:0003824,catalytic activity; GO:0004518,nuclease activity; GO:0016787,hydrolase activity; GO:0016788,hydrolase activity, acting on ester bonds; GO:0003676,nucleic acid binding; GO:0005488,binding; GO:…	Tetratricopeptide repeat	--	--	--
Cs1g07100	297	177	182	613	590	661	163	109	204	263	294	175	chr1	7152916	7154264	-	Cs1g07100	--	K20628 expansin | (RefSeq) expansin-A4-like (A)	--	hypothetical protein CICLE_v10010279mg [Citrus clementina]	RecName: Full=Expansin-A12; Short=AtEXPA12; AltName: Full=Alpha-expansin-12; Short=At-EXP12; Short=AtEx12; AltName: Full=Ath-ExpAlpha-1.24; AltName: Full=Expansin-S2; Flags: Precursor;	SubName: Full=Uncharacterized protein {ECO:0000313|EMBL:GAY56120.1};	--	GO:0005618,cell wall; GO:0005576,extracellular region; GO:0016020,membrane; GO:0009664,plant-type cell wall organization; GO:0008150,biological_process; GO:0009987,cellular process; GO:0016043,cellular component organization; GO:0045229,external encapsulating structure organization; GO:0071554,cell wall organization or biogenesis; GO:0071555,cell wall organization; GO:0071669,plant-type cell wall…	Lytic transglycolase	--	--	--
Cs1g07110	4589	4769	5118	3325	2961	4353	2534	3663	2661	1662	1793	1852	chr1	7164771	7167648	-	Cs1g07110	--	K10666 E3 ubiquitin-protein ligase RNF5 [EC:2.3.2.27] | (RefSeq) hypothetical protein (A)	ko04141: Protein processing in endoplasmic reticulum	hypothetical protein CICLE_v10009229mg [Citrus clementina]	RecName: Full=E3 ubiquitin-protein ligase RMA3; EC=2.3.2.27; AltName: Full=Protein RING membrane-anchor 3; AltName: Full=RING-type E3 ubiquitin transferase RMA3 {ECO:0000305};	SubName: Full=Uncharacterized protein {ECO:0000313|EMBL:KDO74076.1};	Predicted E3 ubiquitin ligase	GO:0036513,Derlin-1 retrotranslocation complex; GO:0005783,endoplasmic reticulum; GO:0016021,integral component of membrane; GO:0046872,metal ion binding; GO:1904264,NA; GO:0044390,ubiquitin-like protein conjugating enzyme binding; GO:0004842,ubiquitin-protein transferase activity; GO:0071712,ER-associated misfolded protein catabolic process; GO:0042787,NA; GO:0003674,molecular_function; GO:00054…	Anaphase-promoting complex subunit 11 RING-H2 finger	--	--	--
Cs1g07120	1188	1148	1102	1349	1406	1828	1407	2088	1418	1148	1165	1095	chr1	7204558	7206721	-	Cs1g07120	--	K03671 thioredoxin 1 | (RefSeq) thioredoxin-1 (A)	--	PREDICTED: thioredoxin-1 [Citrus sinensis]	RecName: Full=Thioredoxin M4, chloroplastic; Short=AtTrxm4; Flags: Precursor;	SubName: Full=Uncharacterized protein {ECO:0000313|EMBL:KDO74073.1};	Thioredoxin-like protein	GO:0005618,cell wall; GO:0009507,chloroplast; GO:0009941,chloroplast envelope; GO:0009570,chloroplast stroma; GO:0009535,chloroplast thylakoid membrane; GO:0009579,thylakoid; GO:0008047,enzyme activator activity; GO:0004857,enzyme inhibitor activity; GO:0016671,oxidoreductase activity, acting on a sulfur group of donors, disulfide as acceptor; GO:0015035,protein disulfide oxidoreductase activity;…	OST3 / OST6 family, transporter family	--	--	--
Cs1g07130	558	561	564	844	712	896	592	739	834	722	872	956	chr1	7214759	7218254	+	Cs1g07130	--	K00979 3-deoxy-manno-octulosonate cytidylyltransferase (CMP-KDO synthetase) [EC:2.7.7.38] | (RefSeq) 3-deoxy-manno-octulosonate cytidylyltransferase, mitochondrial (A)	ko01100: Metabolic pathways	hypothetical protein CICLE_v10009061mg [Citrus clementina]	RecName: Full=3-deoxy-manno-octulosonate cytidylyltransferase, mitochondrial {ECO:0000303|PubMed:21893514}; EC=2.7.7.38 {ECO:0000269|PubMed:19914588}; AltName: Full=CMP-2-keto-3-deoxyoctulosonic acid synthase {ECO:0000303|Ref.1}; Short=AtCKS {ECO:0000303|PubMed:21893514}; Short=CMP-KDO synthase {ECO:0000303|Ref.1}; Flags: Precursor;	SubName: Full=Uncharacterized protein {ECO:0000313|EMBL:GAY56125.1};	--	GO:0031307,integral component of mitochondrial outer membrane; GO:0005739,mitochondrion; GO:0008690,3-deoxy-manno-octulosonate cytidylyltransferase activity; GO:0071555,cell wall organization; GO:0033468,CMP-keto-3-deoxy-D-manno-octulosonic acid biosynthetic process; GO:0009555,pollen development; GO:0009860,pollen tube growth; GO:0003674,molecular_function; GO:0003824,catalytic activity; GO:0016…	Domain of unknown function (DUF374)	--	--	--
Cs1g07140	664	641	667	523	493	634	837	765	1153	848	764	693	chr1	7236626	7241595	+	Cs1g07140	--	K20523 SH3 domain-containing YSC84-like protein 1 | (Kazusa) Lj6g3v1160740.2; - (A)	--	PREDICTED: uncharacterized protein LOC102622186 [Citrus sinensis]	RecName: Full=Protein FREE1 {ECO:0000303|PubMed:25438943}; AltName: Full=FYVE domain protein required for endosomal sorting 1 {ECO:0000303|PubMed:24843126}; AltName: Full=FYVE domain-containing protein 1 {ECO:0000303|PubMed:24843126};	SubName: Full=Uncharacterized protein {ECO:0000313|EMBL:GAY56127.1};	Membrane trafficking and cell signaling protein HRS, contains VHS and FYVE domains	GO:0000813,ESCRT I complex; GO:0031902,late endosome membrane; GO:0005634,nucleus; GO:0046872,metal ion binding; GO:0003729,mRNA binding; GO:0043130,ubiquitin binding; GO:0070676,intralumenal vesicle formation; GO:0055072,iron ion homeostasis; GO:0036258,multivesicular body assembly; GO:0015031,protein transport; GO:0003674,molecular_function; GO:0005488,binding; GO:0043167,ion binding; GO:004316…	FYVE-type zinc finger	--	--	--
Cs1g07160	292	266	373	201	232	295	555	505	625	500	510	415	chr1	7248843	7257304	+	Cs1g07160	--	K13459 disease resistance protein RPS2 | (RefSeq) disease resistance protein At4g27190-like (A)	ko04626: Plant-pathogen interaction	PREDICTED: disease resistance protein At4g27190-like [Citrus sinensis]	RecName: Full=Disease resistance protein At4g27190;	SubName: Full=NB-ARC domain-containing disease resistance protein {ECO:0000313|EMBL:JAV45169.1};	Apoptotic ATPase	GO:0005886,plasma membrane; GO:0043531,ADP binding; GO:0005524,ATP binding; GO:0006952,defense response; GO:0007165,signal transduction; GO:0000166,nucleotide binding; GO:0003674,molecular_function; GO:0005488,binding; GO:0017076,purine nucleotide binding; GO:0030554,adenyl nucleotide binding; GO:0032553,ribonucleotide binding; GO:0032555,purine ribonucleotide binding; GO:0032559,adenyl ribonucle…	AAA domain	--	--	--
Cs1g07180	16	11	15	11	6	12	32	14	31	26	23	4	chr1	7335557	7341661	+	Cs1g07180	--	K13459 disease resistance protein RPS2 | (RefSeq) disease resistance protein At4g27190-like (A)	ko04626: Plant-pathogen interaction	PREDICTED: disease resistance protein At4g27190-like isoform X2 [Citrus sinensis]	RecName: Full=Disease resistance protein At4g27190;	SubName: Full=NB-ARC domain-containing disease resistance protein {ECO:0000313|EMBL:JAV45169.1};	Apoptotic ATPase	GO:0005886,plasma membrane; GO:0043531,ADP binding; GO:0005524,ATP binding; GO:0006952,defense response; GO:0007165,signal transduction; GO:0000166,nucleotide binding; GO:0003674,molecular_function; GO:0005488,binding; GO:0017076,purine nucleotide binding; GO:0030554,adenyl nucleotide binding; GO:0032553,ribonucleotide binding; GO:0032555,purine ribonucleotide binding; GO:0032559,adenyl ribonucle…	PIF1-like helicase	--	--	--
Cs1g07190	360	387	461	474	388	474	391	335	548	463	455	359	chr1	7344131	7350977	-	Cs1g07190	--	K03514 non-canonical poly(A) RNA polymerase PAPD5/7 [EC:2.7.7.19] | (RefSeq) hypothetical protein (A)	ko03018: RNA degradation	hypothetical protein CICLE_v10008024mg [Citrus clementina]	RecName: Full=UTP:RNA uridylyltransferase 1 {ECO:0000303|PubMed:23748567}; EC=2.7.7.52 {ECO:0000269|PubMed:23748567};	SubName: Full=Uncharacterized protein {ECO:0000313|EMBL:ESR65122.1};	DNA polymerase sigma	GO:0000932,P-body; GO:0046872,metal ion binding; GO:0003729,mRNA binding; GO:0050265,RNA uridylyltransferase activity; GO:0006397,mRNA processing; GO:1903705,positive regulation of production of siRNA involved in RNA interference; GO:0060964,regulation of gene silencing by miRNA; GO:0071076,RNA 3' uridylation; GO:0003674,molecular_function; GO:0005488,binding; GO:0043167,ion binding; GO:0043169,c…	DNA polymerase beta palm	--	--	--
Cs1g07210	85	87	78	196	168	205	40	95	50	146	215	115	chr1	7379859	7380648	-	Cs1g07210	--	--	--	PREDICTED: nardilysin [Citrus sinensis]	--	SubName: Full=Uncharacterized protein {ECO:0000313|EMBL:GAY47867.1};	--	--	--	--	--	--
Cs1g07245	852	778	811	724	721	922	974	1195	916	986	1173	1172	chr1	7468189	7471568	-	Cs1g07245	--	--	--	--	--	--	--	--	--	--	--	--
Cs1g07310	818	678	729	721	597	799	914	951	1076	842	843	927	chr1	7515151	7519504	-	Cs1g07310	--	K10581 ubiquitin-conjugating enzyme E2 O [EC:2.3.2.24] | (RefSeq) hypothetical protein (A)	ko04120: Ubiquitin mediated proteolysis	hypothetical protein CICLE_v10007821mg [Citrus clementina]	RecName: Full=Probable ubiquitin-conjugating enzyme E2 26; EC=2.3.2.23; AltName: Full=E2 ubiquitin-conjugating enzyme 26; AltName: Full=Ubiquitin carrier protein 26;	SubName: Full=Uncharacterized protein {ECO:0000313|EMBL:ESR65109.1};	Ubiquitin-conjugating enzyme	GO:0005737,cytoplasm; GO:0005524,ATP binding; GO:0061630,ubiquitin protein ligase activity; GO:0031625,ubiquitin protein ligase binding; GO:0000166,nucleotide binding; GO:0003674,molecular_function; GO:0005488,binding; GO:0008144,drug binding; GO:0017076,purine nucleotide binding; GO:0030554,adenyl nucleotide binding; GO:0032553,ribonucleotide binding; GO:0032555,purine ribonucleotide binding; GO…	Ubiquitin-conjugating enzyme	--	--	--
Cs1g07320	546	493	517	357	373	468	688	720	798	532	531	538	chr1	7520451	7524825	-	Cs1g07320	--	K10581 ubiquitin-conjugating enzyme E2 O [EC:2.3.2.24] | (RefSeq) putative ubiquitin-conjugating enzyme E2 38 (A)	ko04120: Ubiquitin mediated proteolysis	PREDICTED: probable ubiquitin-conjugating enzyme E2 26 isoform X1 [Citrus sinensis]	RecName: Full=Probable ubiquitin-conjugating enzyme E2 26; EC=2.3.2.23; AltName: Full=E2 ubiquitin-conjugating enzyme 26; AltName: Full=Ubiquitin carrier protein 26;	SubName: Full=Uncharacterized protein {ECO:0000313|EMBL:KDO62486.1};	Ubiquitin-conjugating enzyme	GO:0005737,cytoplasm; GO:0005524,ATP binding; GO:0061630,ubiquitin protein ligase activity; GO:0031625,ubiquitin protein ligase binding; GO:0000166,nucleotide binding; GO:0003674,molecular_function; GO:0005488,binding; GO:0008144,drug binding; GO:0017076,purine nucleotide binding; GO:0030554,adenyl nucleotide binding; GO:0032553,ribonucleotide binding; GO:0032555,purine ribonucleotide binding; GO…	Ubiquitin-conjugating enzyme	--	--	--
Cs1g07330	798	891	765	561	582	835	385	540	577	668	791	855	chr1	7538354	7538891	+	Cs1g07330	--	--	--	metallothionein-like protein [Citrus unshiu]	RecName: Full=Metallothionein-like protein type 3; Short=MT-3;	SubName: Full=Metallothionein type 3 {ECO:0000313|EMBL:BAF91493.1}; SubName: Full=Metallothionein-like protein {ECO:0000313|EMBL:BAA31562.1};	--	GO:0046872,metal ion binding; GO:0003674,molecular_function; GO:0005488,binding; GO:0043167,ion binding; GO:0043169,cation binding	--	--	--	--
Cs1g07340	321	343	290	273	271	382	214	277	267	178	226	160	chr1	7543041	7544485	-	Cs1g07340	--	--	--	hypothetical protein CICLE_v10009828mg [Citrus clementina]	--	SubName: Full=Uncharacterized protein {ECO:0000313|EMBL:GAY47850.1};	--	--	--	--	--	--
Cs1g07350	357	357	360	458	456	439	321	314	419	481	484	463	chr1	7565756	7571107	-	Cs1g07350	--	--	--	hypothetical protein CICLE_v10007828mg [Citrus clementina]	--	SubName: Full=Uncharacterized protein {ECO:0000313|EMBL:ESR65091.1};	--	GO:0016021,integral component of membrane; GO:0005575,cellular_component; GO:0016020,membrane; GO:0031224,intrinsic component of membrane; GO:0044425,membrane part	Protein of unknown function (DUF616)	--	--	--
Cs1g07360	455	460	363	549	448	603	508	527	625	776	695	631	chr1	7579400	7587701	+	Cs1g07360	--	K08819 cyclin-dependent kinase 12/13 [EC:2.7.11.22 2.7.11.23] | (RefSeq) probable serine/threonine-protein kinase At1g54610 (A)	--	PREDICTED: probable serine/threonine-protein kinase At1g54610 [Citrus sinensis]	RecName: Full=Probable serine/threonine-protein kinase At1g09600; EC=2.7.11.-;	SubName: Full=Uncharacterized protein {ECO:0000313|EMBL:KDO62493.1};	Cdc2-related protein kinase	GO:0005634,nucleus; GO:0005524,ATP binding; GO:0004693,cyclin-dependent protein serine/threonine kinase activity; GO:0006468,protein phosphorylation; GO:0000166,nucleotide binding; GO:0003674,molecular_function; GO:0005488,binding; GO:0008144,drug binding; GO:0017076,purine nucleotide binding; GO:0030554,adenyl nucleotide binding; GO:0032553,ribonucleotide binding; GO:0032555,purine ribonucleotid…	Phosphotransferase enzyme family	--	--	--
Cs1g07370	58	73	81	56	66	108	44	65	74	51	68	45	chr1	7592338	7595351	+	Cs1g07370	--	K08819 cyclin-dependent kinase 12/13 [EC:2.7.11.22 2.7.11.23] | (RefSeq) probable serine/threonine-protein kinase At1g54610 (A)	--	PREDICTED: probable serine/threonine-protein kinase At1g54610 [Citrus sinensis]	RecName: Full=Probable serine/threonine-protein kinase At1g09600; EC=2.7.11.-;	SubName: Full=Uncharacterized protein {ECO:0000313|EMBL:KDO62493.1};	Cdc2-related protein kinase	GO:0005634,nucleus; GO:0005524,ATP binding; GO:0004693,cyclin-dependent protein serine/threonine kinase activity; GO:0006468,protein phosphorylation; GO:0000166,nucleotide binding; GO:0003674,molecular_function; GO:0005488,binding; GO:0008144,drug binding; GO:0017076,purine nucleotide binding; GO:0030554,adenyl nucleotide binding; GO:0032553,ribonucleotide binding; GO:0032555,purine ribonucleotid…	--	--	--	--
Cs1g07390	126	88	78	123	100	110	79	74	87	70	56	79	chr1	7600706	7607419	+	Cs1g07390	--	K10143 E3 ubiquitin-protein ligase RFWD2 [EC:2.3.2.27] | (RefSeq) hypothetical protein (A)	ko04120: Ubiquitin mediated proteolysis; ko04712: Circadian rhythm - plant	PREDICTED: protein SPA1-RELATED 3 isoform X1 [Citrus sinensis]	RecName: Full=Protein SPA1-RELATED 3;	SubName: Full=Uncharacterized protein {ECO:0000313|EMBL:GAY47841.1};	--	GO:0005634,nucleus; GO:0005524,ATP binding; GO:0042802,identical protein binding; GO:0004672,protein kinase activity; GO:0009585,red, far-red light phototransduction; GO:0000166,nucleotide binding; GO:0003674,molecular_function; GO:0005488,binding; GO:0008144,drug binding; GO:0017076,purine nucleotide binding; GO:0030554,adenyl nucleotide binding; GO:0032553,ribonucleotide binding; GO:0032555,pur…	WD40 region of Ge1, enhancer of mRNA-decapping protein	--	--	--
Cs1g07400	477	516	511	702	637	784	660	771	811	619	711	625	chr1	7609056	7613526	-	Cs1g07400	--	K20891 beta-glucuronosyltransferase [EC:2.4.1.-] | (RefSeq) beta-glucuronosyltransferase GlcAT14B (A)	--	hypothetical protein CICLE_v10008455mg [Citrus clementina]	RecName: Full=Beta-glucuronosyltransferase GlcAT14A {ECO:0000305}; EC=2.4.1.- {ECO:0000305}; AltName: Full=GT14 family glucuronic acid transferase 1 {ECO:0000305}; Short=AtGlcAT14A {ECO:0000303|PubMed:24128328};	SubName: Full=Uncharacterized protein {ECO:0000313|EMBL:KDO62506.1};	Branching enzyme	GO:0005794,Golgi apparatus; GO:0000139,Golgi membrane; GO:0016021,integral component of membrane; GO:0008375,acetylglucosaminyltransferase activity; GO:0015020,glucuronosyltransferase activity; GO:0009826,unidimensional cell growth; GO:0003674,molecular_function; GO:0003824,catalytic activity; GO:0008194,UDP-glycosyltransferase activity; GO:0016740,transferase activity; GO:0016757,transferase act…	Core-2/I-Branching enzyme	--	--	--
Cs1g07410	5321	5116	5716	5369	4878	6106	5685	5535	7233	4510	4507	3363	chr1	7621872	7627597	+	Cs1g07410	--	--	--	hypothetical protein CISIN_1g009998mg [Citrus sinensis]	RecName: Full=Proton pump-interactor 1;	SubName: Full=Uncharacterized protein {ECO:0000313|EMBL:KDO62508.1};	--	GO:0005783,endoplasmic reticulum; GO:0005789,endoplasmic reticulum membrane; GO:0016021,integral component of membrane; GO:0005886,plasma membrane; GO:0009506,plasmodesma; GO:0003729,mRNA binding; GO:0010155,regulation of proton transport; GO:0003674,molecular_function; GO:0003676,nucleic acid binding; GO:0003723,RNA binding; GO:0005488,binding; GO:0097159,organic cyclic compound binding; GO:1901…	TATA element modulatory factor 1 DNA binding	--	--	--
Cs1g07420	129	134	123	38	38	60	149	227	179	125	119	124	chr1	7627737	7629124	-	Cs1g07420	--	K22374 3''-deamino-3''-oxonicotianamine reductase [EC:1.1.1.285] | (RefSeq) non-functional NADPH-dependent codeinone reductase 2-like (A)	--	PREDICTED: non-functional NADPH-dependent codeinone reductase 2-like [Citrus sinensis]	RecName: Full=Non-functional NADPH-dependent codeinone reductase 2; EC=1.1.1.-;	SubName: Full=Uncharacterized protein {ECO:0000313|EMBL:GAY47831.1};	Aldo/keto reductase family proteins	GO:0005829,cytosol; GO:0016491,oxidoreductase activity; GO:0003674,molecular_function; GO:0003824,catalytic activity; GO:0005622,intracellular; GO:0005575,cellular_component; GO:0005623,cell; GO:0005737,cytoplasm; GO:0044424,intracellular part; GO:0044444,cytoplasmic part; GO:0044464,cell part	Aldo/keto reductase family	--	--	--
Cs1g07430	133	145	164	156	183	208	117	149	136	183	243	197	chr1	7638338	7643393	+	Cs1g07430	--	--	--	PREDICTED: putative RNA-binding protein YlmH isoform X1 [Citrus sinensis]	--	SubName: Full=Uncharacterized protein {ECO:0000313|EMBL:KDO62515.1};	Uncharacterized conserved protein	GO:0003723,RNA binding; GO:0003674,molecular_function; GO:0003676,nucleic acid binding; GO:0005488,binding; GO:0097159,organic cyclic compound binding; GO:1901363,heterocyclic compound binding	S4 domain	--	--	--
Cs1g07440	24	42	24	43	56	35	47	20	30	106	125	61	chr1	7647846	7648313	-	Cs1g07440	--	--	--	hypothetical protein CICLE_v10010456mg [Citrus clementina]	RecName: Full=Protein GRIM REAPER {ECO:0000303|PubMed:19279211}; AltName: Full=Stigma-specific STIG1-like protein GRI {ECO:0000303|PubMed:19279211}; Contains: RecName: Full=GRIp {ECO:0000303|PubMed:25398910}; Flags: Precursor;	SubName: Full=Uncharacterized protein {ECO:0000313|EMBL:ESR65068.1};	--	GO:0048046,apoplast; GO:0005615,extracellular space; GO:0042742,defense response to bacterium; GO:0009867,jasmonic acid mediated signaling pathway; GO:0010942,positive regulation of cell death; GO:0080141,regulation of jasmonic acid biosynthetic process; GO:0080142,regulation of salicylic acid biosynthetic process; GO:0010193,response to ozone; GO:0009863,salicylic acid mediated signaling pathway…	Stigma-specific protein, Stig1	--	--	--
Cs1g07450	139	154	131	245	229	321	107	121	117	177	190	173	chr1	7674023	7678696	+	Cs1g07450	--	K01528 dynamin GTPase [EC:3.6.5.5] | (RefSeq) dynamin-related protein 1E-like (A)	ko04144: Endocytosis	hypothetical protein CICLE_v10007467mg [Citrus clementina]	RecName: Full=Dynamin-related protein 5A; AltName: Full=Protein ARC5-like;	SubName: Full=Uncharacterized protein {ECO:0000313|EMBL:ESR65067.1};	Vacuolar sorting protein VPS1, dynamin, and related proteins	GO:0009504,cell plate; GO:0005737,cytoplasm; GO:0005874,microtubule; GO:0009524,phragmoplast; GO:0005525,GTP binding; GO:0003924,GTPase activity; GO:0008017,microtubule binding; GO:0000911,cytokinesis by cell plate formation; GO:0000266,mitochondrial fission; GO:0000166,nucleotide binding; GO:0001882,nucleoside binding; GO:0001883,purine nucleoside binding; GO:0003674,molecular_function; GO:00054…	50S ribosome-binding GTPase	--	--	--
Cs1g07460	149	118	131	136	169	227	235	380	239	308	354	321	chr1	7686234	7687456	+	Cs1g07460	--	--	--	PREDICTED: VQ motif-containing protein 19 [Citrus sinensis]	RecName: Full=VQ motif-containing protein 19 {ECO:0000303|PubMed:22535423}; Short=AtVQ19 {ECO:0000303|PubMed:22535423}; AltName: Full=MPK3/6-targeted VQ-motif-containing protein 4 {ECO:0000303|PubMed:24750137};	SubName: Full=Uncharacterized protein {ECO:0000313|EMBL:GAY47823.1};	--	GO:0005634,nucleus; GO:0005622,intracellular; GO:0005575,cellular_component; GO:0005623,cell; GO:0043231,intracellular membrane-bounded organelle; GO:0043226,organelle; GO:0043227,membrane-bounded organelle; GO:0043229,intracellular organelle; GO:0044424,intracellular part; GO:0044464,cell part	VQ motif	--	--	--
Cs1g07470	31	35	19	36	35	51	19	46	30	40	46	24	chr1	7689812	7693591	-	Cs1g07470	--	K16054 methylthioribulose 1-phosphate dehydratase / enolase-phosphatase E1 [EC:4.2.1.109 3.1.3.77] | (RefSeq) hypothetical protein (A)	ko00270: Cysteine and methionine metabolism; ko01100: Metabolic pathways	hypothetical protein CISIN_1g039859mg [Citrus sinensis]	RecName: Full=Probable bifunctional methylthioribulose-1-phosphate dehydratase/enolase-phosphatase E1 {ECO:0000255|HAMAP-Rule:MF_03118}; Includes: RecName: Full=Methylthioribulose-1-phosphate dehydratase {ECO:0000255|HAMAP-Rule:MF_03118}; Short=MTRu-1-P dehydratase {ECO:0000255|HAMAP-Rule:MF_03118}; EC=4.2.1.109 {ECO:0000255|HAMAP-Rule:MF_03118}; Includes: RecName: Full=Enolase-phosphatase E1 {EC…	SubName: Full=Uncharacterized protein {ECO:0000313|EMBL:KDO62522.1};	Enolase-phosphatase E-1	GO:0005737,cytoplasm; GO:0043874,acireductone synthase activity; GO:0000287,magnesium ion binding; GO:0046570,methylthioribulose 1-phosphate dehydratase activity; GO:0019509,L-methionine salvage from methylthioadenosine; GO:0003674,molecular_function; GO:0003824,catalytic activity; GO:0016787,hydrolase activity; GO:0016788,hydrolase activity, acting on ester bonds; GO:0016791,phosphatase activity…	--	--	--	--
Cs1g07480	495	489	499	641	609	821	764	1020	941	1047	1160	901	chr1	7701013	7707665	-	Cs1g07480	--	K16054 methylthioribulose 1-phosphate dehydratase / enolase-phosphatase E1 [EC:4.2.1.109 3.1.3.77] | (RefSeq) probable bifunctional methylthioribulose-1-phosphate dehydratase/enolase-phosphatase E1 (A)	ko00270: Cysteine and methionine metabolism; ko01100: Metabolic pathways	PREDICTED: probable bifunctional methylthioribulose-1-phosphate dehydratase/enolase-phosphatase E1 [Citrus sinensis]	RecName: Full=Probable bifunctional methylthioribulose-1-phosphate dehydratase/enolase-phosphatase E1 {ECO:0000255|HAMAP-Rule:MF_03118}; Includes: RecName: Full=Methylthioribulose-1-phosphate dehydratase {ECO:0000255|HAMAP-Rule:MF_03118}; Short=MTRu-1-P dehydratase {ECO:0000255|HAMAP-Rule:MF_03118}; EC=4.2.1.109 {ECO:0000255|HAMAP-Rule:MF_03118}; Includes: RecName: Full=Enolase-phosphatase E1 {EC…	SubName: Full=Uncharacterized protein {ECO:0000313|EMBL:GAY47819.1};	Class II aldolase/adducin N-terminal domain protein	GO:0005737,cytoplasm; GO:0043874,acireductone synthase activity; GO:0000287,magnesium ion binding; GO:0046570,methylthioribulose 1-phosphate dehydratase activity; GO:0019509,L-methionine salvage from methylthioadenosine; GO:0003674,molecular_function; GO:0003824,catalytic activity; GO:0016787,hydrolase activity; GO:0016788,hydrolase activity, acting on ester bonds; GO:0016791,phosphatase activity…	Haloacid dehalogenase-like hydrolase	--	--	--
Cs1g07500	372	295	356	576	503	656	339	414	395	415	505	401	chr1	7734071	7742095	+	Cs1g07500	--	K14012 UBX domain-containing protein 1 | (RefSeq) plant UBX domain-containing protein 5-like (A)	ko04141: Protein processing in endoplasmic reticulum	PREDICTED: uncharacterized protein LOC102606799 isoform X2 [Citrus sinensis]	--	SubName: Full=Uncharacterized protein {ECO:0000313|EMBL:ESR65060.1};	--	--	--	--	--	--
Cs1g07510	2255	2614	2148	2939	3087	4068	3113	3309	2891	2359	2569	2676	chr1	7746738	7748568	-	Cs1g07510	--	K03006 DNA-directed RNA polymerase II subunit RPB1 [EC:2.7.7.6] | (RefSeq) early nodulin-like protein 2 (A)	ko03020: RNA polymerase	hypothetical protein CICLE_v10008649mg [Citrus clementina]	RecName: Full=Early nodulin-like protein 2; AltName: Full=Phytocyanin-like protein; Flags: Precursor;	SubName: Full=Uncharacterized protein {ECO:0000313|EMBL:ESR65056.1};	--	GO:0031225,anchored component of membrane; GO:0046658,anchored component of plasma membrane; GO:0048046,apoplast; GO:0009507,chloroplast; GO:0005886,plasma membrane; GO:0005773,vacuole; GO:0009055,electron transfer activity; GO:0003674,molecular_function; GO:0003824,catalytic activity; GO:0016491,oxidoreductase activity; GO:0005575,cellular_component; GO:0016020,membrane; GO:0031224,intrinsic com…	Plastocyanin-like domain	--	--	--
Cs1g07520	150	142	134	213	216	248	117	144	141	145	178	129	chr1	7749138	7753910	-	Cs1g07520	--	--	--	PREDICTED: uncharacterized protein LOC102607864 isoform X1 [Citrus sinensis]	--	SubName: Full=Uncharacterized protein {ECO:0000313|EMBL:KDO62534.1};	--	--	--	--	--	--
Cs1g07540	700	700	633	431	455	545	822	1074	1026	478	561	634	chr1	7791290	7794454	+	Cs1g07540	--	K03327 multidrug resistance protein, MATE family | (RefSeq) protein DETOXIFICATION 19-like (A)	--	PREDICTED: protein DETOXIFICATION 19-like isoform X1 [Citrus sinensis]	RecName: Full=Protein DETOXIFICATION 19 {ECO:0000303|PubMed:11739388}; Short=AtDTX19 {ECO:0000303|PubMed:11739388}; AltName: Full=Multidrug and toxic compound extrusion protein 19 {ECO:0000305}; Short=MATE protein 19 {ECO:0000305}; AltName: Full=Protein ABERRANT LATERAL ROOT FORMATION 5 {ECO:0000303|PubMed:11449055};	RecName: Full=Protein DETOXIFICATION {ECO:0000256|RuleBase:RU004914}; AltName: Full=Multidrug and toxic compound extrusion protein {ECO:0000256|RuleBase:RU004914};	Uncharacterized membrane protein, predicted efflux pump	GO:0016021,integral component of membrane; GO:0015297,antiporter activity; GO:0015238,drug transmembrane transporter activity; GO:0006855,drug transmembrane transport; GO:0009636,response to toxic substance; GO:0003674,molecular_function; GO:0005215,transporter activity; GO:0022857,transmembrane transporter activity; GO:0015291,secondary active transmembrane transporter activity; GO:0022804,activ…	MatE	--	--	--
Cs1g07550	484	455	412	559	571	675	298	342	252	493	493	504	chr1	7849686	7852622	-	Cs1g07550	--	K03327 multidrug resistance protein, MATE family | (RefSeq) protein DETOXIFICATION 19 (A)	--	PREDICTED: protein DETOXIFICATION 19 [Citrus sinensis]	RecName: Full=Protein DETOXIFICATION 19 {ECO:0000303|PubMed:11739388}; Short=AtDTX19 {ECO:0000303|PubMed:11739388}; AltName: Full=Multidrug and toxic compound extrusion protein 19 {ECO:0000305}; Short=MATE protein 19 {ECO:0000305}; AltName: Full=Protein ABERRANT LATERAL ROOT FORMATION 5 {ECO:0000303|PubMed:11449055};	SubName: Full=Uncharacterized protein {ECO:0000313|EMBL:GAY47808.1};	Uncharacterized membrane protein, predicted efflux pump	GO:0016021,integral component of membrane; GO:0015297,antiporter activity; GO:0015238,drug transmembrane transporter activity; GO:0006855,drug transmembrane transport; GO:0009636,response to toxic substance; GO:0003674,molecular_function; GO:0005215,transporter activity; GO:0022857,transmembrane transporter activity; GO:0015291,secondary active transmembrane transporter activity; GO:0022804,activ…	MatE	--	--	--
Cs1g07590	437	390	430	427	397	562	655	839	620	455	597	561	chr1	7890389	7893546	-	Cs1g07590	--	K00074 3-hydroxybutyryl-CoA dehydrogenase [EC:1.1.1.157] | (RefSeq) 3-hydroxybutyryl-CoA dehydrogenase (A)	ko00360: Phenylalanine metabolism; ko00650: Butanoate metabolism; ko01100: Metabolic pathways; ko01200: Carbon metabolism	PREDICTED: 3-hydroxybutyryl-CoA dehydrogenase [Citrus sinensis]	RecName: Full=Peroxisomal fatty acid beta-oxidation multifunctional protein AIM1; AltName: Full=Protein ABNORMAL INFLORESCENCE MERISTEM 1; Short=AtAIM1; Includes: RecName: Full=Enoyl-CoA hydratase/3-2-trans-enoyl-CoA isomerase/3-hydroxybutyryl-CoA epimerase; EC=4.2.1.17; EC=5.1.2.3; EC=5.3.3.8; Includes: RecName: Full=3-hydroxyacyl-CoA dehydrogenase; EC=1.1.1.35;	SubName: Full=Uncharacterized protein {ECO:0000313|EMBL:KDO62541.1};	3-hydroxyacyl-CoA dehydrogenase	GO:0005618,cell wall; GO:0009507,chloroplast; GO:0005777,peroxisome; GO:0009506,plasmodesma; GO:0003857,3-hydroxyacyl-CoA dehydrogenase activity; GO:0008692,3-hydroxybutyryl-CoA epimerase activity; GO:0004165,dodecenoyl-CoA delta-isomerase activity; GO:0004300,enoyl-CoA hydratase activity; GO:0006635,fatty acid beta-oxidation; GO:0009908,flower development; GO:0009695,jasmonic acid biosynthetic p…	NAD binding domain of 6-phosphogluconate dehydrogenase	--	--	--
Cs1g07600	116	82	109	132	136	154	173	210	270	305	238	217	chr1	7914956	7919638	+	Cs1g07600	--	K13415 protein brassinosteroid insensitive 1 [EC:2.7.10.1 2.7.11.1] | (RefSeq) brassinosteroid LRR receptor kinase BRI1 (A)	ko04075: Plant hormone signal transduction	PREDICTED: phytosulfokine receptor 2 [Citrus sinensis]	RecName: Full=Phytosulfokine receptor 2; Short=AtPSKR2; EC=2.7.11.1; AltName: Full=Phytosulfokine LRR receptor kinase 2; Flags: Precursor;	SubName: Full=Uncharacterized protein {ECO:0000313|EMBL:KDO62543.1};	--	GO:0009507,chloroplast; GO:0016021,integral component of membrane; GO:0005886,plasma membrane; GO:0005524,ATP binding; GO:0001653,peptide receptor activity; GO:0004674,protein serine/threonine kinase activity; GO:0000166,nucleotide binding; GO:0003674,molecular_function; GO:0005488,binding; GO:0008144,drug binding; GO:0017076,purine nucleotide binding; GO:0030554,adenyl nucleotide binding; GO:003…	Leucine Rich repeat	--	--	--
Cs1g07620	31	22	31	11	3	19	38	40	33	36	36	46	chr1	7932833	7935667	+	Cs1g07620	--	K13415 protein brassinosteroid insensitive 1 [EC:2.7.10.1 2.7.11.1] | (RefSeq) uncharacterized LOC103401427 (A)	ko04075: Plant hormone signal transduction	hypothetical protein CICLE_v10009879mg [Citrus clementina]	RecName: Full=Squamosa promoter-binding protein 2;	SubName: Full=Uncharacterized protein {ECO:0000313|EMBL:GAY64137.1};	--	GO:0005634,nucleus; GO:0003677,DNA binding; GO:0003700,DNA-binding transcription factor activity; GO:0046872,metal ion binding; GO:0009908,flower development; GO:0006351,transcription, DNA-templated; GO:0003674,molecular_function; GO:0003676,nucleic acid binding; GO:0005488,binding; GO:0097159,organic cyclic compound binding; GO:1901363,heterocyclic compound binding; GO:0140110,transcription regu…	SBP domain	SBP	TF	SBP
Cs1g07630	315	266	326	223	157	245	362	356	434	342	333	335	chr1	7932871	7937136	-	Cs1g07630	--	K17506 protein phosphatase 1L [EC:3.1.3.16] | (RefSeq) probable protein phosphatase 2C 39 (A)	--	hypothetical protein CICLE_v10009133mg [Citrus clementina]	RecName: Full=Probable protein phosphatase 2C 39; Short=AtPP2C39; EC=3.1.3.16;	SubName: Full=Uncharacterized protein {ECO:0000313|EMBL:GAY64136.1};	Serine/threonine protein phosphatase	GO:0046872,metal ion binding; GO:0004722,protein serine/threonine phosphatase activity; GO:0003674,molecular_function; GO:0005488,binding; GO:0043167,ion binding; GO:0043169,cation binding; GO:0003824,catalytic activity; GO:0004721,phosphoprotein phosphatase activity; GO:0016787,hydrolase activity; GO:0016788,hydrolase activity, acting on ester bonds; GO:0016791,phosphatase activity; GO:0042578,p…	Protein phosphatase 2C	SBP	TF	SBP
Cs1g07640	18	11	4	28	13	34	10	9	8	26	31	17	chr1	7941781	7942522	+	Cs1g07640	--	--	--	PREDICTED: uncharacterized protein LOC102610719 [Citrus sinensis]	--	SubName: Full=Uncharacterized protein {ECO:0000313|EMBL:GAY64135.1};	Serine/threonine protein kinase	--	--	--	--	--
Cs1g07650	392	392	329	803	759	783	326	418	249	728	799	762	chr1	7944392	7947386	-	Cs1g07650	--	--	--	hypothetical protein CISIN_1g015459mg [Citrus sinensis]	RecName: Full=Protein RICE SALT SENSITIVE 3 {ECO:0000303|PubMed:23715469};	SubName: Full=Uncharacterized protein {ECO:0000313|EMBL:KDO62554.1};	--	GO:0005737,cytoplasm; GO:0005634,nucleus; GO:0006355,regulation of transcription, DNA-templated; GO:0006351,transcription, DNA-templated; GO:0008152,metabolic process; GO:0006139,nucleobase-containing compound metabolic process; GO:0006725,cellular aromatic compound metabolic process; GO:0006807,nitrogen compound metabolic process; GO:0008150,biological_process; GO:0009058,biosynthetic process; G…	bHLH-MYC and R2R3-MYB transcription factors N-terminal	--	--	--
Cs1g07670	608	587	561	699	640	827	628	699	743	633	686	595	chr1	7964374	7972864	+	Cs1g07670	--	K08838 serine/threonine-protein kinase 24/25/MST4 [EC:2.7.11.1] | (RefSeq) germinal center kinase 1 (A)	--	PREDICTED: germinal center kinase 1 isoform X1 [Citrus sinensis]	RecName: Full=Mitogen-activated protein kinase kinase kinase 3 {ECO:0000303|PubMed:27679653}; EC=2.7.11.25 {ECO:0000250|UniProtKB:Q9C5H5}; AltName: Full=MAP3K alpha protein kinase {ECO:0000303|PubMed:10095117}; Short=AtMAP3Kalpha {ECO:0000303|PubMed:10095117};	SubName: Full=Uncharacterized protein {ECO:0000313|EMBL:KDO62556.1};	Serine/threonine protein kinase	GO:0005737,cytoplasm; GO:0005524,ATP binding; GO:0004709,MAP kinase kinase kinase activity; GO:0004674,protein serine/threonine kinase activity; GO:0032147,activation of protein kinase activity; GO:0007346,regulation of mitotic cell cycle; GO:0023014,signal transduction by protein phosphorylation; GO:0031098,stress-activated protein kinase signaling cascade; GO:0000166,nucleotide binding; GO:0003…	Lipopolysaccharide kinase (Kdo/WaaP) family	--	--	--
Cs1g07680	75	95	83	88	90	121	65	100	79	82	98	69	chr1	7973320	7974701	-	Cs1g07680	--	--	--	hypothetical protein CUMW_231210 [Citrus unshiu]	RecName: Full=PRA1 family protein H; Short=AtPRA1.H;	SubName: Full=Uncharacterized protein {ECO:0000313|EMBL:GAY64131.1};	--	GO:0005783,endoplasmic reticulum; GO:0005789,endoplasmic reticulum membrane; GO:0016021,integral component of membrane; GO:0016192,vesicle-mediated transport; GO:0006810,transport; GO:0008150,biological_process; GO:0051179,localization; GO:0051234,establishment of localization; GO:0005622,intracellular; GO:0005575,cellular_component; GO:0005623,cell; GO:0005737,cytoplasm; GO:0043231,intracellular…	PRA1 family protein	--	--	--
Cs1g07690	70	64	70	61	58	78	64	93	81	69	52	60	chr1	7987908	7989814	-	Cs1g07690	--	K20359 PRA1 family protein 1 | (RefSeq) PRA1 family protein E-like (A)	--	hypothetical protein CICLE_v10009380mg [Citrus clementina]	RecName: Full=PRA1 family protein H; Short=AtPRA1.H;	SubName: Full=Uncharacterized protein {ECO:0000313|EMBL:GAY64124.1};	--	GO:0005783,endoplasmic reticulum; GO:0005789,endoplasmic reticulum membrane; GO:0016021,integral component of membrane; GO:0016192,vesicle-mediated transport; GO:0006810,transport; GO:0008150,biological_process; GO:0051179,localization; GO:0051234,establishment of localization; GO:0005622,intracellular; GO:0005575,cellular_component; GO:0005623,cell; GO:0005737,cytoplasm; GO:0043231,intracellular…	PRA1 family protein	--	--	--
Cs1g07740	27	31	17	26	35	38	26	22	23	29	39	30	chr1	8071746	8074587	+	Cs1g07740	--	--	--	PREDICTED: uncharacterized protein LOC102613398 [Citrus sinensis]	--	SubName: Full=Uncharacterized protein {ECO:0000313|EMBL:ESR59700.1}; Flags: Fragment;	--	--	ChAPs (Chs5p-Arf1p-binding proteins)	--	--	--
Cs1g07780	107	108	130	88	86	110	88	96	154	122	104	142	chr1	8090151	8092277	-	Cs1g07780	--	K13457 disease resistance protein RPM1 | (RefSeq) disease resistance protein RPM1-like (A)	ko04626: Plant-pathogen interaction	hypothetical protein CUMW_231080 [Citrus unshiu]	RecName: Full=Disease resistance protein RPP13; AltName: Full=Resistance to Peronospora parasitica protein 13;	SubName: Full=Uncharacterized protein {ECO:0000313|EMBL:GAY64112.1};	Apoptotic ATPase	GO:0005737,cytoplasm; GO:0005886,plasma membrane; GO:0043531,ADP binding; GO:0005524,ATP binding; GO:0009814,defense response, incompatible interaction; GO:0009626,plant-type hypersensitive response; GO:0007165,signal transduction; GO:0000166,nucleotide binding; GO:0003674,molecular_function; GO:0005488,binding; GO:0017076,purine nucleotide binding; GO:0030554,adenyl nucleotide binding; GO:003255…	NB-ARC domain	--	--	--
Cs1g07850	54	59	65	49	90	92	81	87	72	52	49	49	chr1	8150809	8154716	-	Cs1g07850	--	K13457 disease resistance protein RPM1 | (RefSeq) putative disease resistance protein At1g50180 (A)	ko04626: Plant-pathogen interaction	hypothetical protein CUMW_264420 [Citrus unshiu]	RecName: Full=Disease resistance RPP8-like protein 3;	SubName: Full=Uncharacterized protein {ECO:0000313|EMBL:GAY68474.1};	Apoptotic ATPase	GO:0005886,plasma membrane; GO:0043531,ADP binding; GO:0005524,ATP binding; GO:0006952,defense response; GO:0007165,signal transduction; GO:0000166,nucleotide binding; GO:0003674,molecular_function; GO:0005488,binding; GO:0017076,purine nucleotide binding; GO:0030554,adenyl nucleotide binding; GO:0032553,ribonucleotide binding; GO:0032555,purine ribonucleotide binding; GO:0032559,adenyl ribonucle…	Leucine rich repeat	--	--	--
Cs1g07860	597	595	550	348	342	399	721	696	893	682	785	683	chr1	8188017	8190587	-	Cs1g07860	--	K13457 disease resistance protein RPM1 | (RefSeq) putative disease resistance protein At1g50180 isoform X1 (A)	ko04626: Plant-pathogen interaction	hypothetical protein CISIN_1g003387mg [Citrus sinensis]	RecName: Full=Probable disease resistance protein At1g58390;	SubName: Full=Uncharacterized protein {ECO:0000313|EMBL:KDO62564.1};	Apoptotic ATPase	GO:0005886,plasma membrane; GO:0043531,ADP binding; GO:0005524,ATP binding; GO:0006952,defense response; GO:0007165,signal transduction; GO:0000166,nucleotide binding; GO:0003674,molecular_function; GO:0005488,binding; GO:0017076,purine nucleotide binding; GO:0030554,adenyl nucleotide binding; GO:0032553,ribonucleotide binding; GO:0032555,purine ribonucleotide binding; GO:0032559,adenyl ribonucle…	NB-ARC domain	--	--	--
Cs1g07920	285	238	225	279	297	399	255	267	257	255	297	231	chr1	8361156	8366870	+	Cs1g07920	--	--	--	PREDICTED: ribosomal protein L11 methyltransferase-like isoform X1 [Citrus sinensis]	--	SubName: Full=Uncharacterized protein {ECO:0000313|EMBL:GAY55831.1};	--	--	Methyltransferase domain	--	--	--
Cs1g07930	13	20	18	10	12	9	14	13	32	25	27	10	chr1	8364262	8367534	-	Cs1g07930	--	K09566 peptidyl-prolyl isomerase G (cyclophilin G) [EC:5.2.1.8] | (RefSeq) hypothetical protein (A)	--	PREDICTED: uncharacterized protein LOC102615532 isoform X1 [Citrus sinensis]	--	SubName: Full=Uncharacterized protein {ECO:0000313|EMBL:GAY55833.1};	--	--	--	--	--	--
Cs1g07940	406	429	452	398	438	534	211	437	258	178	264	196	chr1	8368734	8372458	-	Cs1g07940	--	K23339 protein yippee-like 5 | (RefSeq) hypothetical protein (A)	--	hypothetical protein CICLE_v10009870mg [Citrus clementina]	RecName: Full=Protein yippee-like At5g53940;	RecName: Full=Protein yippee-like {ECO:0000256|RuleBase:RU110713};	Predicted Yippee-type zinc-binding protein	GO:0046872,metal ion binding; GO:0003674,molecular_function; GO:0005488,binding; GO:0043167,ion binding; GO:0043169,cation binding	RNA polymerases N / 8 kDa subunit	--	--	--
Cs1g07950	11848	12079	10918	9755	11639	14100	10591	16592	12346	8214	8996	7848	chr1	8377141	8378399	-	Cs1g07950	--	K09286 EREBP-like factor | (RefSeq) hypothetical protein (A)	--	hypothetical protein CICLE_v10009484mg [Citrus clementina]	RecName: Full=Ethylene-responsive transcription factor 4; Short=AtERF4; AltName: Full=Ethylene-responsive element-binding factor 4; Short=EREBP-4; AltName: Full=Protein RELATED TO APETALA2 5;	SubName: Full=Uncharacterized protein {ECO:0000313|EMBL:GAY55836.1};	--	GO:0016604,nuclear body; GO:0005634,nucleus; GO:0003700,DNA-binding transcription factor activity; GO:0043565,sequence-specific DNA binding; GO:0009873,ethylene-activated signaling pathway; GO:0009864,induced systemic resistance, jasmonic acid mediated signaling pathway; GO:0010105,negative regulation of ethylene-activated signaling pathway; GO:0045892,negative regulation of transcription, DNA-te…	Chondroitin sulphate attachment domain	AP2/ERF-ERF	TF	AP2/ERF->AP2/ERF-ERF
Cs1g07960	156	152	184	149	199	169	171	142	244	248	298	194	chr1	8381359	8382969	+	Cs1g07960	--	K17964 leucine-rich PPR motif-containing protein, mitochondrial | (RefSeq) pentatricopeptide repeat-containing protein At1g79540 (A)	--	PREDICTED: putative pentatricopeptide repeat-containing protein At3g15200 [Citrus sinensis]	RecName: Full=Putative pentatricopeptide repeat-containing protein At3g15200;	SubName: Full=Uncharacterized protein {ECO:0000313|EMBL:GAY55837.1};	FOG: PPR repeat	GO:0022626,cytosolic ribosome; GO:0043231,intracellular membrane-bounded organelle; GO:0004519,endonuclease activity; GO:0003723,RNA binding; GO:0009451,RNA modification; GO:0003674,molecular_function; GO:0003824,catalytic activity; GO:0004518,nuclease activity; GO:0016787,hydrolase activity; GO:0016788,hydrolase activity, acting on ester bonds; GO:0003676,nucleic acid binding; GO:0005488,binding…	Protein of unknown function (DUF3161)	--	--	--
Cs1g07980	203	220	185	406	402	461	195	282	181	249	239	227	chr1	8405074	8407944	-	Cs1g07980	--	K02968 small subunit ribosomal protein S20 | (RefSeq) hypothetical protein (A)	ko03010: Ribosome	hypothetical protein CICLE_v10009636mg [Citrus clementina]	RecName: Full=30S ribosomal protein S20, chloroplastic; Flags: Precursor;	SubName: Full=Uncharacterized protein {ECO:0000313|EMBL:GAY55838.1};	--	GO:0009507,chloroplast; GO:0009941,chloroplast envelope; GO:0009570,chloroplast stroma; GO:0016020,membrane; GO:0005840,ribosome; GO:0019843,rRNA binding; GO:0003735,structural constituent of ribosome; GO:0006412,translation; GO:0003674,molecular_function; GO:0003676,nucleic acid binding; GO:0003723,RNA binding; GO:0005488,binding; GO:0097159,organic cyclic compound binding; GO:1901363,heterocycl…	Ribosomal protein S20	--	--	--
Cs1g07990	304	266	303	384	331	452	466	558	458	408	469	497	chr1	8408737	8416752	-	Cs1g07990	--	K06692 26S proteasome non-ATPase regulatory subunit 5 | (RefSeq) uncharacterized LOC102617116 (A)	--	hypothetical protein CUMW_167170 [Citrus unshiu]	--	SubName: Full=Uncharacterized protein {ECO:0000313|EMBL:GAY55839.1};	26S proteasome regulatory complex, subunit PSMD5	--	Cell differentiation family, Rcd1-like	--	--	--
Cs1g08010	95	81	74	116	75	93	166	263	226	153	159	137	chr1	8445326	8448460	+	Cs1g08010	--	K00815 tyrosine aminotransferase [EC:2.6.1.5] | (RefSeq) hypothetical protein (A)	ko00130: Ubiquinone and other terpenoid-quinone biosynthesis; ko00270: Cysteine and methionine metabolism; ko00350: Tyrosine metabolism; ko00360: Phenylalanine metabolism; ko00400: Phenylalanine, tyrosine and tryptophan biosynthesis; ko00950: Isoquinoline alkaloid biosynthesis; ko00960: Tropane, piperidine and pyridine alkaloid biosynthesis; ko01100: Metabolic pathways; ko01110: Biosynthesis of s…	hypothetical protein CICLE_v10008448mg [Citrus clementina]	RecName: Full=Probable aminotransferase TAT2; EC=2.6.1.-; AltName: Full=Tyrosine aminotransferase 2;	SubName: Full=Uncharacterized protein {ECO:0000313|EMBL:GAY55841.1};	Tyrosine aminotransferase	GO:0005829,cytosol; GO:0004838,L-tyrosine:2-oxoglutarate aminotransferase activity; GO:0030170,pyridoxal phosphate binding; GO:0006572,tyrosine catabolic process; GO:0010189,vitamin E biosynthetic process; GO:0003674,molecular_function; GO:0003824,catalytic activity; GO:0008483,transaminase activity; GO:0016740,transferase activity; GO:0016769,transferase activity, transferring nitrogenous groups…	Aminotransferase class-V	--	--	--
Cs1g08020	1239	1261	1174	1519	1778	2126	901	1428	1564	2084	2574	2154	chr1	8448797	8450980	+	Cs1g08020	--	K18482 4-amino-4-deoxychorismate lyase [EC:4.1.3.38] | (RefSeq) hypothetical protein (A)	ko00790: Folate biosynthesis	hypothetical protein CUMW_167200 [Citrus unshiu]	RecName: Full=D-amino-acid transaminase, chloroplastic {ECO:0000303|PubMed:18318836}; EC=2.6.1.21; EC=4.1.3.38; AltName: Full=Aminodeoxychorismate lyase {ECO:0000303|PubMed:15500462}; Short=AtADCL; AltName: Full=Branched-chain-amino-acid aminotransferase-like protein 3; Flags: Precursor;	SubName: Full=Uncharacterized protein {ECO:0000313|EMBL:GAY55842.1};	Branched chain aminotransferase BCAT1, pyridoxal phosphate enzymes type IV superfamily	GO:0009507,chloroplast; GO:0009570,chloroplast stroma; GO:0008696,4-amino-4-deoxychorismate lyase activity; GO:0047810,D-alanine:2-oxoglutarate aminotransferase activity; GO:0008153,para-aminobenzoic acid biosynthetic process; GO:0046654,tetrahydrofolate biosynthetic process; GO:0003674,molecular_function; GO:0003824,catalytic activity; GO:0016829,lyase activity; GO:0016830,carbon-carbon lyase ac…	Amino-transferase class IV	--	--	--
Cs1g08050	118	100	106	160	118	184	73	136	76	117	164	126	chr1	8507741	8511354	+	Cs1g08050	--	K22756 E3 SUMO-protein ligase NSE2 [EC:2.3.2.-] | (RefSeq) hypothetical protein (A)	--	hypothetical protein CICLE_v10009269mg [Citrus clementina]	RecName: Full=E3 SUMO-protein ligase MMS21; EC=2.3.2.-; AltName: Full=E3 SUMO-protein transferase MMS21 {ECO:0000305}; AltName: Full=MMS21 homolog; Short=AtMMS21; AltName: Full=Protein HIGH PLOIDY 2;	SubName: Full=Uncharacterized protein {ECO:0000313|EMBL:GAY55846.1};	Protein involved in DNA repair	GO:0005737,cytoplasm; GO:0005634,nucleus; GO:0030915,Smc5-Smc6 complex; GO:0016874,ligase activity; GO:0019789,SUMO transferase activity; GO:0008270,zinc ion binding; GO:0007049,cell cycle; GO:0006974,cellular response to DNA damage stimulus; GO:0009736,cytokinin-activated signaling pathway; GO:0000724,double-strand break repair via homologous recombination; GO:0060250,germ-line stem-cell niche h…	MIZ/SP-RING zinc finger	--	--	--
Cs1g08060	83	68	71	93	109	132	63	65	54	53	75	78	chr1	8513817	8517593	+	Cs1g08060	--	K18416 3'-5' exoribonuclease 1 [EC:3.1.-.-] | (RefSeq) hypothetical protein (A)	--	PREDICTED: uncharacterized exonuclease domain-containing protein At3g15140 [Citrus sinensis]	RecName: Full=Uncharacterized exonuclease domain-containing protein At3g15140; EC=3.1.-.-;	SubName: Full=Uncharacterized protein {ECO:0000313|EMBL:KDO49257.1};	Predicted exonuclease	GO:0005739,mitochondrion; GO:0016891,endoribonuclease activity, producing 5'-phosphomonoesters; GO:0004527,exonuclease activity; GO:0046872,metal ion binding; GO:0003676,nucleic acid binding; GO:0035194,posttranscriptional gene silencing by RNA; GO:0090065,regulation of production of siRNA involved in RNA interference; GO:0003674,molecular_function; GO:0003824,catalytic activity; GO:0004518,nucle…	Exonuclease	--	--	--
Cs1g08070	317	313	361	361	330	433	376	293	668	369	390	349	chr1	8518458	8529295	+	Cs1g08070	--	K22531 ATPase family AAA domain-containing protein 2 [EC:3.6.1.-] | (RefSeq) uncharacterized protein LOC110812334 (A)	--	PREDICTED: uncharacterized protein LOC102619535 isoform X3 [Citrus sinensis]	RecName: Full=ATPase family AAA domain-containing protein At1g05910;	SubName: Full=Uncharacterized protein {ECO:0000313|EMBL:ESR65010.1};	AAA+-type ATPase containing the bromodomain	GO:0005634,nucleus; GO:0005524,ATP binding; GO:0016887,ATPase activity; GO:0003682,chromatin binding; GO:0042393,histone binding; GO:0080111,DNA demethylation; GO:0031936,negative regulation of chromatin silencing; GO:0045944,positive regulation of transcription by RNA polymerase II; GO:0000166,nucleotide binding; GO:0003674,molecular_function; GO:0005488,binding; GO:0008144,drug binding; GO:0017…	AAA domain (Cdc48 subfamily)	--	--	--
Cs1g08080	147	114	127	135	156	150	125	138	193	152	102	96	chr1	8536315	8540419	-	Cs1g08080	--	K14855 ribosome assembly protein 4 | (RefSeq) putative disease resistance protein RGA3 isoform X1 (A)	--	hypothetical protein CICLE_v10007328mg [Citrus clementina]	RecName: Full=Putative disease resistance protein RGA3; AltName: Full=Blight resistance protein B149; AltName: Full=RGA1-blb;	SubName: Full=Uncharacterized protein {ECO:0000313|EMBL:GAY55849.1};	Apoptotic ATPase	GO:0043531,ADP binding; GO:0005524,ATP binding; GO:0006952,defense response; GO:0000166,nucleotide binding; GO:0003674,molecular_function; GO:0005488,binding; GO:0017076,purine nucleotide binding; GO:0030554,adenyl nucleotide binding; GO:0032553,ribonucleotide binding; GO:0032555,purine ribonucleotide binding; GO:0032559,adenyl ribonucleotide binding; GO:0036094,small molecule binding; GO:0043167…	Leucine Rich repeats (2 copies)	--	--	--
Cs1g08110	9	7	15	7	10	15	7	7	6	31	30	16	chr1	8640251	8642054	-	Cs1g08110	--	K17193 anthocyanidin 3-O-glucoside 2'''-O-xylosyltransferase [EC:2.4.2.51] | (RefSeq) hypothetical protein (A)	ko00942: Anthocyanin biosynthesis	hypothetical protein CICLE_v10008184mg [Citrus clementina]	RecName: Full=UDP-glycosyltransferase 79B3; EC=2.4.1.-;	SubName: Full=Uncharacterized protein {ECO:0000313|EMBL:GAY55851.1};	UDP-glucuronosyl and UDP-glucosyl transferase	GO:0043231,intracellular membrane-bounded organelle; GO:0080043,quercetin 3-O-glucosyltransferase activity; GO:0080044,quercetin 7-O-glucosyltransferase activity; GO:0008152,metabolic process; GO:0003674,molecular_function; GO:0003824,catalytic activity; GO:0008194,UDP-glycosyltransferase activity; GO:0016740,transferase activity; GO:0016757,transferase activity, transferring glycosyl groups; GO:…	Glycosyl transferase 4-like domain	--	--	--
Cs1g08130	74	44	52	89	79	84	23	29	28	47	58	49	chr1	8665756	8667489	+	Cs1g08130	--	--	--	hypothetical protein CICLE_v10010201mg [Citrus clementina]	--	SubName: Full=Uncharacterized protein {ECO:0000313|EMBL:GAY55852.1};	--	--	Protein of unknown function (DUF1685)	--	--	--
Cs1g08140	21	44	43	55	51	54	33	41	41	66	64	63	chr1	8667962	8671306	+	Cs1g08140	--	--	--	hypothetical protein CICLE_v10009151mg [Citrus clementina]	--	SubName: Full=Uncharacterized protein {ECO:0000313|EMBL:ESR65006.1};	--	GO:0016021,integral component of membrane; GO:0005575,cellular_component; GO:0016020,membrane; GO:0031224,intrinsic component of membrane; GO:0044425,membrane part	ATP synthase I chain	--	--	--
Cs1g08150	94	96	74	195	215	181	59	66	66	156	119	102	chr1	8673056	8675918	-	Cs1g08150	--	--	--	hypothetical protein CICLE_v10007570mg [Citrus clementina]	--	SubName: Full=Uncharacterized protein {ECO:0000313|EMBL:GAY55855.1};	--	--	--	--	--	--
Cs1g08160	123	142	155	180	143	213	254	350	373	298	300	281	chr1	8682386	8687858	-	Cs1g08160	--	K23164 reticulon-4-interacting protein 1, mitochondrial | (RefSeq) reticulon-4-interacting protein 1, mitochondrial isoform X1 (A)	--	PREDICTED: reticulon-4-interacting protein 1, mitochondrial isoform X1 [Citrus sinensis]	RecName: Full=2-methylene-furan-3-one reductase; EC=1.3.1.105 {ECO:0000269|PubMed:16517758, ECO:0000269|PubMed:17636940}; AltName: Full=Enone oxidoreductase; Short=FaEO; AltName: Full=Quinone oxidoreductase; Short=FaQR;	SubName: Full=Uncharacterized protein {ECO:0000313|EMBL:GAY55856.1};	Zinc-binding oxidoreductase	GO:0102978,furaneol oxidoreductase activity; GO:0008270,zinc ion binding; GO:0003674,molecular_function; GO:0003824,catalytic activity; GO:0016491,oxidoreductase activity; GO:0016627,oxidoreductase activity, acting on the CH-CH group of donors; GO:0016628,oxidoreductase activity, acting on the CH-CH group of donors, NAD or NADP as acceptor; GO:0005488,binding; GO:0046872,metal ion binding; GO:004…	N-terminal domain of oxidoreductase	--	--	--
Cs1g08170	293	304	337	325	316	424	305	421	308	335	353	278	chr1	8688412	8694166	-	Cs1g08170	--	--	--	hypothetical protein CICLE_v10008640mg [Citrus clementina]	RecName: Full=Protein SAWADEE HOMEODOMAIN HOMOLOG 2; AltName: Full=Probable DNA-binding transcription factor 2;	SubName: Full=Uncharacterized protein {ECO:0000313|EMBL:ESR65001.1};	--	GO:0005634,nucleus; GO:0003682,chromatin binding; GO:0003677,DNA binding; GO:0003674,molecular_function; GO:0005488,binding; GO:0003676,nucleic acid binding; GO:0097159,organic cyclic compound binding; GO:1901363,heterocyclic compound binding; GO:0005622,intracellular; GO:0005575,cellular_component; GO:0005623,cell; GO:0043231,intracellular membrane-bounded organelle; GO:0043226,organelle; GO:004…	Homeodomain	HB-other	TF	HB->HB-other
Cs1g08180	54	31	42	42	47	73	41	23	26	34	45	33	chr1	8703725	8707295	+	Cs1g08180	--	K15430 tRNA (guanine10-N2)-methyltransferase [EC:2.1.1.214] | (RefSeq) LOW QUALITY PROTEIN: tRNA (guanine(10)-N2)-methyltransferase homolog (A)	--	hypothetical protein CUMW_167330, partial [Citrus unshiu]	--	SubName: Full=Uncharacterized protein {ECO:0000313|EMBL:GAY55858.1}; Flags: Fragment;	Putative RNA methylase	--	--	--	--	--
Cs1g08190	21	16	10	21	31	32	47	31	66	17	32	39	chr1	8709133	8709986	+	Cs1g08190	--	--	--	hypothetical protein CUMW_167340, partial [Citrus unshiu]	--	SubName: Full=Uncharacterized protein {ECO:0000313|EMBL:GAY55860.1}; Flags: Fragment;	--	--	--	--	--	--
Cs1g08205	6	8	11	23	22	18	6	17	12	9	9	6	chr1	8725248	8727130	-	Cs1g08205	--	--	--	--	--	--	--	--	--	--	--	--
Cs1g08210	412	450	425	551	506	777	434	583	462	659	770	649	chr1	8728266	8732819	-	Cs1g08210	--	K18327 RNA exonuclease 4 [EC:3.1.-.-] | (RefSeq) RNA exonuclease 4 (A)	--	hypothetical protein CUMW_167370 [Citrus unshiu]	RecName: Full=Small RNA degrading nuclease 3; EC=3.1.-.-;	SubName: Full=Uncharacterized protein {ECO:0000313|EMBL:GAY55863.1};	3'-5' exonuclease	GO:0016592,mediator complex; GO:0004527,exonuclease activity; GO:0003723,RNA binding; GO:0006355,regulation of transcription, DNA-templated; GO:0006351,transcription, DNA-templated; GO:0003674,molecular_function; GO:0003824,catalytic activity; GO:0004518,nuclease activity; GO:0016787,hydrolase activity; GO:0016788,hydrolase activity, acting on ester bonds; GO:0003676,nucleic acid binding; GO:0005…	Exonuclease	--	--	--
Cs1g08230	609	531	539	607	691	763	516	693	546	510	538	515	chr1	8768212	8772596	+	Cs1g08230	--	K12195 charged multivesicular body protein 6 | (RefSeq) vacuolar protein sorting-associated protein 20 homolog 1-like (A)	ko04144: Endocytosis	hypothetical protein CICLE_v10002389mg [Citrus clementina]	RecName: Full=Vacuolar protein sorting-associated protein 20 homolog 1; Short=AtVPS20-1; AltName: Full=Charged multivesicular body protein 6 homolog 1; AltName: Full=ESCRT-III complex subunit VPS20 homolog 1;	SubName: Full=Uncharacterized protein {ECO:0000313|EMBL:ESR45356.1};	Uncharacterized conserved protein predicted to be involved in protein sorting	GO:0005768,endosome; GO:0015031,protein transport; GO:0007034,vacuolar transport; GO:0008104,protein localization; GO:0006810,transport; GO:0008150,biological_process; GO:0015833,peptide transport; GO:0033036,macromolecule localization; GO:0042886,amide transport; GO:0045184,establishment of protein localization; GO:0051179,localization; GO:0051234,establishment of localization; GO:0071702,organi…	TERF1-interacting nuclear factor 2 N-terminus	--	--	--
Cs1g08240	288	322	268	434	446	447	229	312	252	212	301	187	chr1	8776357	8780103	-	Cs1g08240	--	--	--	hypothetical protein CICLE_v10002914mg [Citrus clementina]	RecName: Full=RNA polymerase II transcriptional coactivator KIWI;	SubName: Full=Uncharacterized protein {ECO:0000313|EMBL:ESR45354.1};	Transcriptional coactivator	GO:0005634,nucleus; GO:0005667,transcription factor complex; GO:0003677,DNA binding; GO:0003713,transcription coactivator activity; GO:0060261,positive regulation of transcription initiation from RNA polymerase II promoter; GO:0006351,transcription, DNA-templated; GO:0003674,molecular_function; GO:0003676,nucleic acid binding; GO:0005488,binding; GO:0097159,organic cyclic compound binding; GO:190…	Transcriptional Coactivator p15 (PC4)	Coactivator p15	TR	Coactivator p15
Cs1g08250	146	119	123	159	107	141	167	145	150	128	150	142	chr1	8791075	8798039	-	Cs1g08250	--	K11414 NAD-dependent deacetylase sirtuin 4 [EC:3.5.1.-] | (RefSeq) NAD-dependent protein deacylase SRT2 (A)	ko00760: Nicotinate and nicotinamide metabolism; ko01100: Metabolic pathways	hypothetical protein CICLE_v10001356mg [Citrus clementina]	RecName: Full=NAD-dependent protein deacylase SRT2 {ECO:0000255|HAMAP-Rule:MF_03161}; EC=3.5.1.- {ECO:0000255|HAMAP-Rule:MF_03161}; AltName: Full=Regulatory protein SIR2 homolog 2 {ECO:0000255|HAMAP-Rule:MF_03161}; Flags: Precursor;	RecName: Full=NAD-dependent protein deacylase {ECO:0000256|HAMAP-Rule:MF_03161}; EC=3.5.1.- {ECO:0000256|HAMAP-Rule:MF_03161}; AltName: Full=Regulatory protein SIR2 homolog {ECO:0000256|HAMAP-Rule:MF_03161};	Sirtuin 4 and related class II sirtuins (SIR2 family)	GO:0005759,mitochondrial matrix; GO:0005634,nucleus; GO:0016787,hydrolase activity; GO:0046872,metal ion binding; GO:0070403,NAD+ binding; GO:0042742,defense response to bacterium; GO:0031348,negative regulation of defense response; GO:0003674,molecular_function; GO:0003824,catalytic activity; GO:0005488,binding; GO:0043167,ion binding; GO:0043169,cation binding; GO:0000166,nucleotide binding; GO…	Sir2 family	--	--	--
Cs1g08260	17	22	7	25	26	35	8	15	15	18	48	22	chr1	8814436	8818584	+	Cs1g08260	--	--	--	hypothetical protein CICLE_v10002322mg [Citrus clementina]	RecName: Full=PsbP domain-containing protein 2, chloroplastic; AltName: Full=PsbP-related thylakoid lumenal protein 3; Flags: Precursor;	SubName: Full=Uncharacterized protein {ECO:0000313|EMBL:ESR45347.1};	--	GO:0009507,chloroplast; GO:0009543,chloroplast thylakoid lumen; GO:0019898,extrinsic component of membrane; GO:0009654,photosystem II oxygen evolving complex; GO:0009579,thylakoid; GO:0005509,calcium ion binding; GO:0015979,photosynthesis; GO:0003674,molecular_function; GO:0005488,binding; GO:0046872,metal ion binding; GO:0043167,ion binding; GO:0043169,cation binding; GO:0008152,metabolic proces…	PsbP	--	--	--
Cs1g08270	623	473	468	359	298	427	628	718	669	404	404	345	chr1	8822856	8825945	+	Cs1g08270	--	K03320 ammonium transporter, Amt family | (RefSeq) ammonium transporter 3-like (A)	--	hypothetical protein CICLE_v10003745mg [Citrus clementina]	RecName: Full=Amino-acid permease BAT1; AltName: Full=Bidirectional amino acid transporter 1; AltName: Full=GABA permease; Short=AtGABP;	SubName: Full=Uncharacterized protein {ECO:0000313|EMBL:ESR45345.1};	Amino acid transporters	GO:0005887,integral component of plasma membrane; GO:0031966,mitochondrial membrane; GO:0005739,mitochondrion; GO:0015297,antiporter activity; GO:0015181,arginine transmembrane transporter activity; GO:0015185,gamma-aminobutyric acid transmembrane transporter activity; GO:0015180,L-alanine transmembrane transporter activity; GO:0005313,L-glutamate transmembrane transporter activity; GO:0015189,L-…	Amino acid permease	--	--	--
Cs1g08280	3290	3731	3784	2168	2018	2976	3733	3990	3714	3086	3374	3679	chr1	8826145	8832400	-	Cs1g08280	--	K18875 enhanced disease susceptibility 1 protein | (RefSeq) protein EDS1B-like (A)	ko04626: Plant-pathogen interaction	hypothetical protein CICLE_v10000576mg [Citrus clementina]	RecName: Full=Lipase-like PAD4; EC=2.3.1.-; AltName: Full=Protein ENHANCED DISEASE SUSCEPTIBILITY 9; AltName: Full=Protein PHYTOALEXIN DEFICIENT 4; Short=AtPAD4;	SubName: Full=Uncharacterized protein {ECO:0000313|EMBL:ESR45346.1};	--	GO:0005737,cytoplasm; GO:0005634,nucleus; GO:0016298,lipase activity; GO:0016740,transferase activity; GO:0010618,aerenchyma formation; GO:0071327,cellular response to trehalose stimulus; GO:0009816,defense response to bacterium, incompatible interaction; GO:0002213,defense response to insect; GO:0009873,ethylene-activated signaling pathway; GO:0010150,leaf senescence; GO:0016042,lipid catabolic …	Lipase (class 3)	--	--	--
Cs1g08290	1619	1551	1595	1692	1669	2143	1553	1844	1469	1452	1663	1638	chr1	8834280	8839876	-	Cs1g08290	--	K03245 translation initiation factor 3 subunit J | (RefSeq) hypothetical protein (A)	ko03013: RNA transport	hypothetical protein CICLE_v10002394mg [Citrus clementina]	--	RecName: Full=Eukaryotic translation initiation factor 3 subunit J {ECO:0000256|HAMAP-Rule:MF_03009}; Short=eIF3j {ECO:0000256|HAMAP-Rule:MF_03009};	Translation initiation factor eIF3, p35 subunit	GO:0016282,eukaryotic 43S preinitiation complex; GO:0033290,eukaryotic 48S preinitiation complex; GO:0005852,eukaryotic translation initiation factor 3 complex; GO:0003743,translation initiation factor activity; GO:0001731,formation of translation preinitiation complex; GO:0006446,regulation of translational initiation; GO:0003674,molecular_function; GO:0003676,nucleic acid binding; GO:0003723,RN…	Translation initiation factor eIF3 subunit	--	--	--
Cs1g08300	379	297	398	514	418	485	314	415	423	639	631	382	chr1	8855609	8865190	+	Cs1g08300	--	K10614 E3 ubiquitin-protein ligase HERC3 [EC:2.3.2.26] | (RefSeq) ultraviolet-B receptor UVR8 (A)	ko04120: Ubiquitin mediated proteolysis	PREDICTED: ultraviolet-B receptor UVR8 isoform X1 [Citrus sinensis]	RecName: Full=Ultraviolet-B receptor UVR8; AltName: Full=Protein UV-B RESISTANCE 8; AltName: Full=RCC1 domain-containing protein UVR8;	SubName: Full=Uncharacterized protein {ECO:0000313|EMBL:KDO57526.1};	FOG: RCC1 domain	GO:0000785,chromatin; GO:0005829,cytosol; GO:0005634,nucleus; GO:0003682,chromatin binding; GO:0005085,guanyl-nucleotide exchange factor activity; GO:0042802,identical protein binding; GO:0009881,photoreceptor activity; GO:0042803,protein homodimerization activity; GO:0009649,entrainment of circadian clock; GO:0018298,protein-chromophore linkage; GO:0009411,response to UV; GO:0010224,response to …	Regulator of chromosome condensation (RCC1) repeat	--	--	--
Cs1g08320	7	21	21	14	11	12	28	42	43	25	22	29	chr1	8894121	8895553	-	Cs1g08320	--	K20003 palmitoyltransferase ZDHHC4 [EC:2.3.1.225] | (RefSeq) uncharacterized protein LOC111280652 (A)	--	hypothetical protein CUMW_109900 [Citrus unshiu]	--	SubName: Full=Uncharacterized protein {ECO:0000313|EMBL:GAY48190.1};	--	--	--	--	--	--
Cs1g08330	59	63	117	66	50	85	153	86	161	80	114	94	chr1	8895578	8901568	-	Cs1g08330	--	K13459 disease resistance protein RPS2 | (RefSeq) disease resistance protein At4g27190-like (A)	ko04626: Plant-pathogen interaction	PREDICTED: disease resistance protein At4g27190-like [Citrus sinensis]	RecName: Full=Disease resistance protein At4g27190;	SubName: Full=Uncharacterized protein {ECO:0000313|EMBL:KDO57532.1}; Flags: Fragment;	Apoptotic ATPase	GO:0005886,plasma membrane; GO:0043531,ADP binding; GO:0005524,ATP binding; GO:0006952,defense response; GO:0007165,signal transduction; GO:0000166,nucleotide binding; GO:0003674,molecular_function; GO:0005488,binding; GO:0017076,purine nucleotide binding; GO:0030554,adenyl nucleotide binding; GO:0032553,ribonucleotide binding; GO:0032555,purine ribonucleotide binding; GO:0032559,adenyl ribonucle…	AAA domain	--	--	--
Cs1g08340	564	689	623	545	388	741	677	1049	972	1318	1692	1437	chr1	8913899	8916236	-	Cs1g08340	--	K14209 solute carrier family 36 (proton-coupled amino acid transporter) | (RefSeq) probable amino acid permease 7 (A)	--	hypothetical protein CICLE_v10000986mg [Citrus clementina]	RecName: Full=Amino acid permease 2; AltName: Full=Amino acid transporter AAP2;	SubName: Full=Uncharacterized protein {ECO:0000313|EMBL:ESR45340.1};	Amino acid transporters	GO:0005887,integral component of plasma membrane; GO:0015293,symporter activity; GO:0015800,acidic amino acid transport; GO:0015804,neutral amino acid transport; GO:0003674,molecular_function; GO:0005215,transporter activity; GO:0022857,transmembrane transporter activity; GO:0015291,secondary active transmembrane transporter activity; GO:0022804,active transmembrane transporter activity; GO:00068…	Transmembrane amino acid transporter protein	--	--	--
Cs1g08350	532	533	397	420	403	400	458	599	513	46	60	61	chr1	8925016	8925667	-	Cs1g08350	--	K01870 isoleucyl-tRNA synthetase [EC:6.1.1.5] | (RefSeq) isoleucine--tRNA ligase, chloroplastic/mitochondrial-like (A)	ko00970: Aminoacyl-tRNA biosynthesis	hypothetical protein CISIN_1g030136mg [Citrus sinensis]	RecName: Full=Dirigent protein 23; Short=AtDIR23; Flags: Precursor;	RecName: Full=Dirigent protein {ECO:0000256|RuleBase:RU363099};	--	GO:0048046,apoplast; GO:0016853,isomerase activity; GO:0003674,molecular_function; GO:0003824,catalytic activity; GO:0005575,cellular_component; GO:0005576,extracellular region	Dirigent-like protein	--	--	--
Cs1g08360	1471	1506	1464	2441	2020	2674	1283	1596	1912	2096	2348	1661	chr1	8934864	8942996	-	Cs1g08360	--	K05546 alpha 1,3-glucosidase [EC:3.2.1.84] | (RefSeq) probable glucan 1,3-alpha-glucosidase (A)	ko00510: N-Glycan biosynthesis; ko01100: Metabolic pathways; ko04141: Protein processing in endoplasmic reticulum	PREDICTED: probable glucan 1,3-alpha-glucosidase [Citrus sinensis]	RecName: Full=Probable glucan 1,3-alpha-glucosidase; EC=3.2.1.84; AltName: Full=Glucosidase II subunit alpha; AltName: Full=Protein PRIORITY IN SWEET LIFE 5; AltName: Full=Protein RADIAL SWELLING 3; Flags: Precursor;	SubName: Full=Uncharacterized protein {ECO:0000313|EMBL:GAY48195.1};	Glucosidase II catalytic (alpha) subunit and related enzymes, glycosyl hydrolase family 31	GO:0009507,chloroplast; GO:0005783,endoplasmic reticulum; GO:0030246,carbohydrate binding; GO:0033919,glucan 1,3-alpha-glucosidase activity; GO:0015926,glucosidase activity; GO:0030244,cellulose biosynthetic process; GO:0042742,defense response to bacterium; GO:0046686,response to cadmium ion; GO:0009826,unidimensional cell growth; GO:0003674,molecular_function; GO:0005488,binding; GO:0003824,cat…	Domain of unknown function (DUF5110)	--	--	--
Cs1g08370	64	39	37	65	50	96	64	66	66	59	89	50	chr1	8956523	8961496	-	Cs1g08370	--	--	--	hypothetical protein CICLE_v10001875mg [Citrus clementina]	--	SubName: Full=Uncharacterized protein {ECO:0000313|EMBL:ESR45336.1};	--	--	Protein of unknown function (DUF3727)	--	--	--
Cs1g08380	669	708	740	1114	858	1127	557	460	921	909	1093	769	chr1	8998758	9010867	-	Cs1g08380	--	K12309 beta-galactosidase [EC:3.2.1.23] | (RefSeq) BGAL2; beta-galactosidase 2 (A)	ko00052: Galactose metabolism; ko00511: Other glycan degradation; ko00531: Glycosaminoglycan degradation; ko00600: Sphingolipid metabolism; ko00604: Glycosphingolipid biosynthesis - ganglio series; ko01100: Metabolic pathways	hypothetical protein CICLE_v10000393mg [Citrus clementina]	RecName: Full=Beta-galactosidase 10; Short=Lactase 10; EC=3.2.1.23; Flags: Precursor;	RecName: Full=Beta-galactosidase {ECO:0000256|RuleBase:RU000675}; EC=3.2.1.23 {ECO:0000256|RuleBase:RU000675};	Beta-galactosidase	GO:0048046,apoplast; GO:0005618,cell wall; GO:0009505,plant-type cell wall; GO:0005773,vacuole; GO:0004565,beta-galactosidase activity; GO:0005975,carbohydrate metabolic process; GO:0080167,response to karrikin; GO:0003674,molecular_function; GO:0003824,catalytic activity; GO:0004553,hydrolase activity, hydrolyzing O-glycosyl compounds; GO:0015925,galactosidase activity; GO:0016787,hydrolase acti…	Beta-galactosidase	--	--	--
Cs1g08390	50	48	44	39	48	51	35	41	53	86	100	70	chr1	9022428	9031723	-	Cs1g08390	--	K12309 beta-galactosidase [EC:3.2.1.23] | (RefSeq) hypothetical protein (A)	ko00052: Galactose metabolism; ko00511: Other glycan degradation; ko00531: Glycosaminoglycan degradation; ko00600: Sphingolipid metabolism; ko00604: Glycosphingolipid biosynthesis - ganglio series; ko01100: Metabolic pathways	PREDICTED: beta-galactosidase 6 isoform X2 [Citrus sinensis]	RecName: Full=Beta-galactosidase 6; Short=Lactase 6; EC=3.2.1.23; Flags: Precursor;	RecName: Full=Beta-galactosidase {ECO:0000256|RuleBase:RU000675}; EC=3.2.1.23 {ECO:0000256|RuleBase:RU000675};	Beta-galactosidase	GO:0048046,apoplast; GO:0005618,cell wall; GO:0005773,vacuole; GO:0004565,beta-galactosidase activity; GO:0005975,carbohydrate metabolic process; GO:0048354,mucilage biosynthetic process involved in seed coat development; GO:0009827,plant-type cell wall modification; GO:0003674,molecular_function; GO:0003824,catalytic activity; GO:0004553,hydrolase activity, hydrolyzing O-glycosyl compounds; GO:0…	Beta-galactosidase jelly roll domain	--	--	--
Cs1g08400	62	55	53	84	78	48	38	87	51	65	53	37	chr1	9033334	9034013	-	Cs1g08400	--	K04077 chaperonin GroEL | (RefSeq) chaperonin CPN60-2, mitochondrial-like (A)	ko03018: RNA degradation	hypothetical protein CISIN_1g040169mg, partial [Citrus sinensis]	RecName: Full=Chaperonin CPN60-like 1, mitochondrial; AltName: Full=HSP60-like 1; Flags: Precursor;	SubName: Full=Uncharacterized protein {ECO:0000313|EMBL:KDO57555.1}; Flags: Fragment;	Mitochondrial chaperonin, Cpn60/Hsp60p	GO:0009507,chloroplast; GO:0009941,chloroplast envelope; GO:0009570,chloroplast stroma; GO:0005829,cytosol; GO:0005739,mitochondrion; GO:0005886,plasma membrane; GO:0005774,vacuolar membrane; GO:0005524,ATP binding; GO:0005507,copper ion binding; GO:0044183,protein binding involved in protein folding; GO:0051082,unfolded protein binding; GO:0006458,'de novo' protein folding; GO:0061077,chaperone-…	TCP-1/cpn60 chaperonin family	--	--	--
Cs1g08410	63	76	87	67	66	87	82	81	107	90	76	74	chr1	9034379	9040054	-	Cs1g08410	--	K04077 chaperonin GroEL | (RefSeq) chaperonin CPN60-1, mitochondrial-like isoform X1 (A)	ko03018: RNA degradation	hypothetical protein CISIN_1g040169mg, partial [Citrus sinensis]	RecName: Full=Chaperonin CPN60-1, mitochondrial; AltName: Full=HSP60-1; Flags: Precursor;	SubName: Full=Uncharacterized protein {ECO:0000313|EMBL:KDO57555.1}; Flags: Fragment;	Mitochondrial chaperonin, Cpn60/Hsp60p	GO:0005739,mitochondrion; GO:0005524,ATP binding; GO:0042026,protein refolding; GO:0000166,nucleotide binding; GO:0003674,molecular_function; GO:0005488,binding; GO:0008144,drug binding; GO:0017076,purine nucleotide binding; GO:0030554,adenyl nucleotide binding; GO:0032553,ribonucleotide binding; GO:0032555,purine ribonucleotide binding; GO:0032559,adenyl ribonucleotide binding; GO:0035639,purine…	TCP-1/cpn60 chaperonin family	--	--	--
Cs1g08430	176	148	182	209	164	257	179	274	189	167	201	173	chr1	9052185	9055634	-	Cs1g08430	--	K00924 kinase [EC:2.7.1.-] | (RefSeq) aspartic proteinase-like protein 2 (A)	--	hypothetical protein CUMW_110000, partial [Citrus unshiu]	RecName: Full=Aspartic proteinase Asp1; Short=OSAP1; Short=OsAsp1; EC=3.4.23.-; AltName: Full=Nucellin-like protein; Flags: Precursor;	SubName: Full=Uncharacterized protein {ECO:0000313|EMBL:GAY48205.1}; Flags: Fragment;	Aspartyl protease	GO:0004190,aspartic-type endopeptidase activity; GO:0030163,protein catabolic process; GO:0006508,proteolysis; GO:0003674,molecular_function; GO:0003824,catalytic activity; GO:0004175,endopeptidase activity; GO:0008233,peptidase activity; GO:0070011,peptidase activity, acting on L-amino acid peptides; GO:0016787,hydrolase activity; GO:0070001,aspartic-type peptidase activity; GO:0140096,catalytic…	Eukaryotic aspartyl protease	--	--	--
Cs1g08450	300	302	319	194	182	369	306	306	272	218	232	244	chr1	9066217	9070730	-	Cs1g08450	--	K00924 kinase [EC:2.7.1.-] | (RefSeq) aspartic proteinase-like protein 2 (A)	--	hypothetical protein CICLE_v10001122mg [Citrus clementina]	RecName: Full=Aspartic proteinase Asp1; Short=OSAP1; Short=OsAsp1; EC=3.4.23.-; AltName: Full=Nucellin-like protein; Flags: Precursor;	SubName: Full=Uncharacterized protein {ECO:0000313|EMBL:ESR45328.1};	Aspartyl protease	GO:0004190,aspartic-type endopeptidase activity; GO:0030163,protein catabolic process; GO:0006508,proteolysis; GO:0003674,molecular_function; GO:0003824,catalytic activity; GO:0004175,endopeptidase activity; GO:0008233,peptidase activity; GO:0070011,peptidase activity, acting on L-amino acid peptides; GO:0016787,hydrolase activity; GO:0070001,aspartic-type peptidase activity; GO:0140096,catalytic…	Xylanase inhibitor C-terminal	NAC	TF	NAC
Cs1g08480	557	532	535	359	434	534	585	664	605	504	582	553	chr1	9092436	9097413	-	Cs1g08480	--	K00128 aldehyde dehydrogenase (NAD+) [EC:1.2.1.3] | (RefSeq) aldehyde dehydrogenase family 3 member H1-like (A)	ko00010: Glycolysis / Gluconeogenesis; ko00053: Ascorbate and aldarate metabolism; ko00071: Fatty acid degradation; ko00280: Valine, leucine and isoleucine degradation; ko00310: Lysine degradation; ko00330: Arginine and proline metabolism; ko00340: Histidine metabolism; ko00380: Tryptophan metabolism; ko00410: beta-Alanine metabolism; ko00561: Glycerolipid metabolism; ko00620: Pyruvate metabolism…	hypothetical protein CICLE_v10000776mg [Citrus clementina]	RecName: Full=Aldehyde dehydrogenase family 3 member I1, chloroplastic; Short=AtALDH3; Short=Ath-ALDH3; EC=1.2.1.3; Flags: Precursor;	RecName: Full=Aldehyde dehydrogenase {ECO:0000256|PIRNR:PIRNR036492};	Aldehyde dehydrogenase	GO:0009507,chloroplast; GO:0009941,chloroplast envelope; GO:0009536,plastid; GO:0004028,3-chloroallyl aldehyde dehydrogenase activity; GO:0004029,aldehyde dehydrogenase (NAD) activity; GO:0033721,aldehyde dehydrogenase (NADP+) activity; GO:0004030,aldehyde dehydrogenase [NAD(P)+] activity; GO:0006081,cellular aldehyde metabolic process; GO:0009737,response to abscisic acid; GO:0009414,response to…	Aldehyde dehydrogenase family	--	--	--
Cs1g08485	140	146	130	149	119	146	148	184	155	148	224	197	chr1	9124849	9127741	+	Cs1g08485	--	--	--	--	--	--	--	--	--	--	--	--
[truncated: 19,631 more rows]
