# Supplementary material for: Mechanisms by Which Increased pH Ameliorates Copper Excess in Citrus sinensis Roots: Insight from a Combined Analysis of Physiology, Transcriptome, and Metabolome
Source: Plants (Basel). 2024 Oct 31;13(21):3054. doi: 10.3390/plants13213054 (PMC11548300; doi:10.3390/plants13213054)
Supplement: Supplementary file 1 [file plants-13-03054-s001.zip › Table S3SecondRevision.xlsx]

## Sheet: Table S3
Table S3. List of the enriched KEGG for DEGs identified in P3CR vs. P3R
#KEGG_pathway	ko_id	Cluster_frequency	Genome_frequency	P-value	Corrected_P-value	GeneID	KEGG Orthology
Biosynthesis of secondary metabolites	ko01110	234 out of 701 33.3808844507846%	2524 out of 10494 24.0518391461788%	4.67428e-09	5.74936e-07	Cs1g25560;Cs3g16870;Cs4g08360;Cs8g02970;Cs1g04910;Cs1g20610;Cs1g24850;orange1.1t02279;novel.2012;Cs5g05990;Cs9g06700;Cs9g06710;Cs9g06770;Cs2g09200;Cs2g25450;Cs4g03740;Cs5g23280;Cs7g12370;Cs9g16590;orange1.1t02045;novel.477;Cs1g17380;orange1.1t03775;orange1.1t04376;Cs9g14480;Cs4g04640;Cs3g11170;Cs9g07420;Cs5g27350;orange1.1t00345;Cs7g24920;Cs3g20640;Cs3g20680;orange1.1t05430;Cs7g05690;Cs5g24640;Cs…	K00025+K00025+K00025+K00025+K00083+K00083+K00128+K00228+K00234+K00276+K00276+K00276+K00276+K00430+K00430+K00430+K00430+K00430+K00430+K00430+K00430+K00454+K00454+K00454+K00475+K00511+K00514+K00547+K00549+K00549+K00615+K00660+K00660+K00660+K00696+K00699+K00699+K00699+K00700+K00703+K00764+K00766+K00815+K00815+K00826+K00847+K00847+K00847+K00850+K00850+K00850+K00873+K00895+K00928+K00940+K00993+K01087+…
Phenylpropanoid biosynthesis	ko00940	68 out of 701 9.70042796005706%	511 out of 10494 4.86944920907185%	2.46812e-08	3.03579e-06	Cs1g04910;Cs1g20610;Cs2g09200;Cs2g25450;Cs4g03740;Cs5g23280;Cs7g12370;Cs9g16590;orange1.1t02045;novel.477;Cs4g11970;Cs7g01380;Cs3g08510;Cs4g03330;Cs5g26860;novel.1919;Cs4g12540;Cs9g02930;Cs9g14500;Cs2g30460;novel.2174;novel.1439;Cs6g16650;Cs3g27120;Cs4g02360;Cs4g02380;Cs5g07980;Cs5g18930;Cs5g24450;Cs7g10100;Cs3g20650;Cs5g13580;Cs5g16860;Cs5g18050;Cs5g19020;Cs5g24950;Cs5g24990;Cs6g20950;Cs7g25540;…	K00083+K00083+K00430+K00430+K00430+K00430+K00430+K00430+K00430+K00430+K01188+K01188+K01904+K01904+K05349+K05349+K06892+K06892+K06892+K09753+K09753+K09753+K09754+K13065+K13065+K13065+K13065+K13065+K13065+K13065+K13066+K13066+K13066+K13066+K13066+K13066+K13066+K13066+K13066+K13066+K13066+K13066+K13066+K13066+K13066+K13066+K13066+K13066+K22395+K22395+K22395+K22395+K22395+K22395+K22395+K22395+K22395+…
MAPK signaling pathway - plant	ko04016	59 out of 701 8.41654778887304%	418 out of 10494 3.9832285115304%	2.66574e-08	3.27886e-06	Cs8g06110;Cs3g23630;Cs5g10790;Cs6g21420;novel.703;novel.1123;orange1.1t04380;Cs1g19230;Cs2g26080;Cs5g22020;Cs2g04670;Cs2g10820;Cs2g11910;Cs3g10010;Cs5g22950;Cs5g24130;Cs5g26630;Cs6g01870;Cs6g12060;Cs6g12090;Cs7g01980;Cs7g22300;Cs8g14800;Cs8g14810;Cs8g14840;Cs9g12240;orange1.1t01390;orange1.1t03102;orange1.1t03106;orange1.1t03175;orange1.1t03178;orange1.1t04909;Cs4g14510;orange1.1t00550;Cs2g25560;…	K00940+K02183+K02183+K02183+K02183+K02183+K03781+K13414+K13414+K13414+K13420+K13420+K13420+K13420+K13420+K13420+K13420+K13420+K13420+K13420+K13420+K13420+K13420+K13420+K13420+K13420+K13420+K13420+K13420+K13420+K13420+K13420+K13422+K13422+K13424+K13424+K13424+K13425+K13447+K13449+K13449+K13449+K14497+K14497+K14516+K16224+K16224+K20547+K20547+K20547+K20547+K20547+K20599+K20604+K20718+K20725+K20726+…
Metabolic pathways	ko01100	372 out of 701 53.0670470756063%	4579 out of 10494 43.6344577854012%	1.30094e-07	1.60016e-05	Cs1g25560;Cs3g16870;Cs4g08360;Cs8g02970;Cs1g06250;Cs1g04910;Cs1g20610;Cs1g24850;orange1.1t02279;novel.2012;Cs5g05990;Cs9g06700;Cs9g06710;Cs9g06770;Cs2g09200;Cs2g25450;Cs4g03740;Cs5g23280;Cs7g12370;Cs9g16590;orange1.1t02045;novel.477;Cs6g04140;orange1.1t04550;Cs1g17380;orange1.1t03775;orange1.1t04376;Cs2g06100;Cs9g14480;Cs4g04640;Cs4g09050;Cs5g06310;Cs5g09460;Cs5g13970;Cs7g18890;Cs7g29900;Cs9g1383…	K00025+K00025+K00025+K00025+K00028+K00083+K00083+K00128+K00228+K00234+K00276+K00276+K00276+K00276+K00430+K00430+K00430+K00430+K00430+K00430+K00430+K00430+K00434+K00451+K00454+K00454+K00454+K00472+K00475+K00511+K00512+K00512+K00512+K00512+K00512+K00512+K00512+K00512+K00512+K00512+K00514+K00547+K00549+K00549+K00558+K00615+K00660+K00660+K00660+K00679+K00679+K00679+K00679+K00696+K00699+K00699+K00699+…
Plant-pathogen interaction	ko04626	101 out of 701 14.4079885877318%	1051 out of 10494 10.0152468076996%	8.45727e-05	0.0104024	Cs3g23630;Cs5g10790;Cs6g21420;novel.703;novel.1123;Cs5g03150;Cs9g18140;Cs9g18350;orange1.1t00485;Cs1g19230;Cs2g26080;Cs5g22020;Cs2g04670;Cs2g10820;Cs2g11910;Cs3g10010;Cs5g22950;Cs5g24130;Cs5g26630;Cs6g01870;Cs6g12060;Cs6g12090;Cs7g01980;Cs7g22300;Cs8g14800;Cs8g14810;Cs8g14840;Cs9g12240;orange1.1t01390;orange1.1t03102;orange1.1t03106;orange1.1t03175;orange1.1t03178;orange1.1t04909;Cs2g25560;Cs4g05…	K02183+K02183+K02183+K02183+K02183+K04079+K05391+K05391+K05391+K13414+K13414+K13414+K13420+K13420+K13420+K13420+K13420+K13420+K13420+K13420+K13420+K13420+K13420+K13420+K13420+K13420+K13420+K13420+K13420+K13420+K13420+K13420+K13420+K13420+K13424+K13424+K13424+K13425+K13428+K13428+K13428+K13447+K13448+K13448+K13448+K13449+K13449+K13449+K13456+K13457+K13457+K13457+K13457+K13457+K13457+K13457+K13457+…
Cutin, suberine and wax biosynthesis	ko00073	14 out of 701 1.99714693295292%	79 out of 10494 0.752811130169621%	0.000663142	0.0815664	Cs8g15220;orange1.1t02246;Cs5g03440;Cs7g30820;Cs8g15850;Cs8g21040;orange1.1t02619;Cs1g02760;Cs6g05260;orange1.1t00260;orange1.1t00261;Cs9g08660;Cs9g08670;Cs9g15430	K13356+K13356+K15398+K15400+K15400+K15400+K15400+K15404+K15404+K20495+K20495+K20769+K20769+K20769
Isoquinoline alkaloid biosynthesis	ko00950	17 out of 701 2.42510699001427%	115 out of 10494 1.09586430341147%	0.0015726	0.19343	Cs5g05990;Cs9g06700;Cs9g06710;Cs9g06770;Cs1g08010;novel.25;Cs2g22660;Cs7g20830;Cs7g28480;Cs7g28520;Cs2g16840;Cs5g35050;Cs5g35070;Cs6g09690;orange1.1t01401;Cs3g14520;Cs9g16490	K00276+K00276+K00276+K00276+K00815+K00815+K01593+K01593+K01593+K01593+K01742+K13390+K13390+K14455+K14975+K22097+K22097
Arachidonic acid metabolism	ko00590	11 out of 701 1.56918687589158%	64 out of 10494 0.609872307985516%	0.00313537	0.385651	Cs2g17110;Cs3g23010;Cs5g06320;Cs7g27010;Cs4g06120;Cs5g14840;Cs5g14970;orange1.1t04726;orange1.1t04745;Cs9g04050;Cs5g25270	K07418+K07418+K07418+K07418+K07425+K07425+K07425+K07425+K07425+K08726+K18592
Amino sugar and nucleotide sugar metabolism	ko00520	24 out of 701 3.42368045649073%	200 out of 10494 1.90585096245474%	0.00370215	0.455365	Cs5g22910;Cs9g16550;orange1.1t00277;Cs4g01680;Cs5g21860;Cs5g21870;Cs9g14710;orange1.1t00435;orange1.1t03118;novel.1070;novel.1071;Cs5g09480;Cs7g01060;orange1.1t02147;Cs5g30310;novel.1550;Cs8g08680;Cs9g02570;Cs2g13000;Cs8g01810;Cs8g01840;Cs8g13710;Cs8g13730;orange1.1t05124	K00847+K00847+K00847+K01183+K01183+K01183+K01183+K01183+K01183+K01183+K01183+K08679+K12373+K12373+K13648+K13648+K15920+K15920+K17497+K20547+K20547+K20547+K20547+K20547
Tropane, piperidine and pyridine alkaloid biosynthesis	ko00960	13 out of 701 1.85449358059914%	86 out of 10494 0.819515913855536%	0.00442781	0.54462	Cs5g05990;Cs9g06700;Cs9g06710;Cs9g06770;Cs1g08010;novel.25;Cs5g30120;Cs6g06630;Cs8g19060;Cs8g19105;orange1.1t03034;orange1.1t03042;Cs6g09690	K00276+K00276+K00276+K00276+K00815+K00815+K08081+K08081+K08081+K08081+K08081+K08081+K14455
Biosynthesis of various secondary metabolites - part 2	ko00998	2 out of 701 0.285306704707561%	2 out of 10494 0.0190585096245474%	0.00445631	0.548126	Cs3g08290;Cs3g08320	K21568+K21568
Galactose metabolism	ko00052	22 out of 701 3.13837375178317%	183 out of 10494 1.74385363064608%	0.00520595	0.640331	Cs1g15970;Cs4g13070;Cs4g18980;Cs2g11050;Cs1g11480;Cs1g18240;Cs2g01100;Cs2g01120;Cs2g01150;Cs8g11370;Cs8g11500;Cs9g02140;Cs5g05900;Cs9g12460;Cs2g12290;Cs7g09540;Cs9g16720;Cs2g06700;Cs3g19920;Cs4g07070;novel.977;novel.1289	K00850+K00850+K00850+K01187+K01193+K01193+K01193+K01193+K01193+K01193+K01193+K06611+K06617+K06617+K07407+K07407+K07407+K12309+K12309+K12309+K18819+K18819
Tyrosine metabolism	ko00350	15 out of 701 2.1398002853067%	113 out of 10494 1.07680579378693%	0.00803754	0.988617	Cs5g05990;Cs9g06700;Cs9g06710;Cs9g06770;orange1.1t04550;Cs1g08010;novel.25;Cs2g22660;Cs7g20830;Cs7g28480;Cs7g28520;Cs3g01240;Cs6g09690;Cs3g20800;Cs3g20810	K00276+K00276+K00276+K00276+K00451+K00815+K00815+K01593+K01593+K01593+K01593+K01800+K14455+K18857+K18857
Phenylalanine metabolism	ko00360	15 out of 701 2.1398002853067%	114 out of 10494 1.0863350485992%	0.00870349	1	Cs5g05990;Cs9g06700;Cs9g06710;Cs9g06770;Cs1g08010;novel.25;Cs5g28080;Cs8g09330;Cs8g09340;Cs8g09350;Cs2g22660;Cs7g20830;Cs7g28480;Cs7g28520;Cs6g09690	K00276+K00276+K00276+K00276+K00815+K00815+K01426+K01426+K01426+K01426+K01593+K01593+K01593+K01593+K14455
ABC transporters	ko02010	22 out of 701 3.13837375178317%	193 out of 10494 1.83914617876882%	0.0096253	1	Cs2g04090;Cs2g04110;Cs4g11230;Cs6g20270;Cs9g01170;Cs9g01180;Cs9g04630;Cs9g09290;Cs4g09130;Cs4g09140;Cs4g09150;Cs1g09530;Cs1g13680;Cs1g18920;Cs2g30650;Cs4g17100;Cs6g05270;Cs7g28090;Cs8g20130;orange1.1t01993;orange1.1t01995;novel.1962	K05658+K05658+K05658+K05658+K05658+K05658+K05658+K05658+K05666+K05666+K05666+K05681+K05681+K05681+K05681+K05681+K05681+K05681+K05681+K05681+K05681+K05681
Ether lipid metabolism	ko00565	9 out of 701 1.28388017118402%	56 out of 10494 0.533638269487326%	0.0112474	1	Cs7g13290;Cs7g15620;Cs1g18410;Cs3g26720;Cs1g05220;Cs5g11630;Cs6g22140;orange1.1t04352;Cs1g21320	K00993+K01114+K01115+K01115+K04628+K04628+K04628+K04628+K06123
Sphingolipid metabolism	ko00600	16 out of 701 2.28245363766049%	132 out of 10494 1.25786163522013%	0.0146455	1	Cs4g15450;Cs1g05220;Cs5g11630;Cs6g22140;orange1.1t04352;Cs2g06240;Cs2g12290;Cs7g09540;Cs9g16720;Cs2g06700;Cs3g19920;Cs4g07070;Cs3g26960;Cs6g10950;novel.927;Cs5g19660	K00720+K04628+K04628+K04628+K04628+K04712+K07407+K07407+K07407+K12309+K12309+K12309+K12349+K12349+K12349+K17108
alpha-Linolenic acid metabolism	ko00592	13 out of 701 1.85449358059914%	100 out of 10494 0.952925481227368%	0.0154145	1	Cs1g17380;orange1.1t03775;orange1.1t04376;orange1.1t03726;novel.2812;Cs9g05210;Cs3g06080;Cs7g21790;Cs2g28670;Cs2g08310;orange1.1t03475;Cs3g20800;Cs3g20810	K00454+K00454+K00454+K05894+K05894+K07513+K10525+K10526+K10529+K16818+K16818+K18857+K18857
Tryptophan metabolism	ko00380	14 out of 701 1.99714693295292%	113 out of 10494 1.07680579378693%	0.0181005	1	Cs1g24850;Cs5g28080;Cs8g09330;Cs8g09340;Cs8g09350;Cs2g22660;Cs7g20830;Cs7g28480;Cs7g28520;orange1.1t04380;Cs5g18710;Cs7g15500;novel.677;Cs7g08110	K00128+K01426+K01426+K01426+K01426+K01593+K01593+K01593+K01593+K03781+K07408+K07409+K11816+K11820
Fatty acid degradation	ko00071	12 out of 701 1.71184022824536%	95 out of 10494 0.905279207166%	0.0239211	1	Cs1g24850;Cs5g28330;Cs4g06120;Cs5g14840;Cs5g14970;orange1.1t04726;orange1.1t04745;Cs9g05210;Cs3g20800;Cs3g20810;orange1.1t00260;orange1.1t00261	K00128+K01897+K07425+K07425+K07425+K07425+K07425+K07513+K18857+K18857+K20495+K20495
Selenocompound metabolism	ko00450	10 out of 701 1.4265335235378%	74 out of 10494 0.705164856108252%	0.0246641	1	Cs2g09960;Cs5g25680;Cs5g25740;Cs5g25760;Cs5g25770;orange1.1t00617;Cs5g27350;orange1.1t00345;Cs1g05680;Cs9g07780	K00384+K00384+K00384+K00384+K00384+K00384+K00549+K00549+K11717+K13811
Linoleic acid metabolism	ko00591	9 out of 701 1.28388017118402%	67 out of 10494 0.638460072422337%	0.0332462	1	Cs1g17380;orange1.1t03775;orange1.1t04376;Cs7g15500;Cs2g17110;Cs3g23010;Cs5g06320;Cs7g27010;Cs3g13930	K00454+K00454+K00454+K07409+K07418+K07418+K07418+K07418+K15718
Acridone alkaloid biosynthesis	ko01058	2 out of 701 0.285306704707561%	5 out of 10494 0.0476462740613684%	0.0389164	1	orange1.1t00577;Cs1g03730	K12643+K12644
Glycerophospholipid metabolism	ko00564	13 out of 701 1.85449358059914%	120 out of 10494 1.14351057747284%	0.0568947	1	Cs7g13290;Cs7g15620;Cs1g18410;Cs3g26720;Cs1g21320;Cs3g16250;Cs6g07920;Cs7g31730;orange1.1t00375;Cs8g06970;Cs2g08310;orange1.1t03475;Cs6g18300	K00993+K01114+K01115+K01115+K06123+K06129+K13508+K13508+K13508+K13513+K16818+K16818+K18693
Flavonoid biosynthesis	ko00941	15 out of 701 2.1398002853067%	148 out of 10494 1.4103297122165%	0.0692436	1	Cs9g14480;Cs3g20640;Cs3g20680;orange1.1t05430;Cs9g14520;Cs5g11730;Cs6g16650;Cs3g27120;Cs4g02360;Cs4g02380;Cs5g07980;Cs5g18930;Cs5g24450;Cs7g10100;novel.576	K00475+K00660+K00660+K00660+K05278+K05280+K09754+K13065+K13065+K13065+K13065+K13065+K13065+K13065+K13080
Ubiquinone and other terpenoid-quinone biosynthesis	ko00130	12 out of 701 1.71184022824536%	117 out of 10494 1.11492281303602%	0.0904784	1	Cs1g08010;novel.25;Cs3g08510;Cs4g03330;Cs1g06680;Cs2g13990;Cs2g14050;Cs3g04700;Cs4g10160;Cs7g17390;novel.2856;novel.320	K00815+K00815+K01904+K01904+K03183+K09833+K09833+K09833+K09833+K09833+K09833+K09833
Flavone and flavonol biosynthesis	ko00944	4 out of 701 0.570613409415121%	26 out of 10494 0.247760625119116%	0.0916696	1	Cs5g11730;novel.576;Cs4g13310;Cs9g14880	K05280+K13080+K13264+K13264
Taurine and hypotaurine metabolism	ko00430	3 out of 701 0.427960057061341%	17 out of 10494 0.161997331808653%	0.100304	1	Cs5g27130;Cs6g20830;Cs5g25270	K10712+K10712+K18592
Glycosphingolipid biosynthesis - ganglio series	ko00604	5 out of 701 0.713266761768902%	38 out of 10494 0.3621116828664%	0.106609	1	Cs2g06700;Cs3g19920;Cs4g07070;Cs7g01060;orange1.1t02147	K12309+K12309+K12309+K12373+K12373
Porphyrin and chlorophyll metabolism	ko00860	9 out of 701 1.28388017118402%	87 out of 10494 0.82904516866781%	0.125638	1	orange1.1t02279;Cs5g24640;Cs8g18300;Cs8g18310;Cs7g19710;Cs2g13690;Cs7g11610;Cs1g22680;Cs3g19690	K00228+K00699+K00699+K00699+K03428+K08101+K13544+K13545+K13600
Glycosaminoglycan degradation	ko00531	6 out of 701 0.855920114122682%	53 out of 10494 0.505050505050505%	0.140334	1	orange1.1t00880;Cs2g06700;Cs3g19920;Cs4g07070;Cs7g01060;orange1.1t02147	K10532+K12309+K12309+K12309+K12373+K12373
Fructose and mannose metabolism	ko00051	10 out of 701 1.4265335235378%	102 out of 10494 0.971983990851915%	0.142721	1	Cs5g22910;Cs9g16550;orange1.1t00277;Cs1g15970;Cs4g13070;Cs4g18980;Cs2g29670;Cs8g08710;Cs2g13000;Cs6g10240	K00847+K00847+K00847+K00850+K00850+K00850+K00895+K01623+K17497+K19355
Brassinosteroid biosynthesis	ko00905	5 out of 701 0.713266761768902%	42 out of 10494 0.400228702115495%	0.146198	1	Cs7g11860;Cs7g11890;Cs1g17390;Cs1g17410;orange1.1t02784	K15639+K15639+K20623+K20623+K20623
Plant hormone signal transduction	ko04075	37 out of 701 5.27817403708987%	468 out of 10494 4.45969125214408%	0.160272	1	Cs4g14510;orange1.1t00550;Cs1g19920;Cs8g03430;Cs8g03480;Cs7g19070;Cs8g15030;Cs1g13970;Cs3g10920;Cs4g18240;Cs7g05540;Cs2g05440;Cs1g16790;Cs3g25880;orange1.1t02550;orange1.1t02620;novel.759;orange1.1t01850;Cs3g14510;Cs6g13230;orange1.1t04182;orange1.1t04896;Cs2g25740;Cs5g06850;Cs5g23210;Cs6g09040;Cs8g18700;Cs8g18710;novel.1831;Cs3g23020;novel.2016;Cs9g16360;Cs9g18020;Cs4g03130;Cs1g22890;Cs3g23910;C…	K13422+K13422+K13449+K13449+K13449+K14431+K14431+K14484+K14484+K14484+K14484+K14486+K14488+K14488+K14488+K14488+K14488+K14492+K14493+K14493+K14493+K14493+K14494+K14494+K14494+K14494+K14494+K14494+K14494+K14495+K14495+K14497+K14497+K14504+K14506+K14506+K14516
Glycosphingolipid biosynthesis - globo and isoglobo series	ko00603	5 out of 701 0.713266761768902%	45 out of 10494 0.428816466552316%	0.179405	1	Cs2g12290;Cs7g09540;Cs9g16720;Cs7g01060;orange1.1t02147	K07407+K07407+K07407+K12373+K12373
Glycine, serine and threonine metabolism	ko00260	9 out of 701 1.28388017118402%	96 out of 10494 0.914808461978273%	0.190759	1	Cs5g05990;Cs9g06700;Cs9g06710;Cs9g06770;Cs2g14460;Cs8g12640;Cs3g03620;Cs2g07700;orange1.1t00271	K00276+K00276+K00276+K00276+K00928+K01620+K01695+K01696+K15919
Other glycan degradation	ko00511	8 out of 701 1.14122681883024%	84 out of 10494 0.800457404230989%	0.197451	1	novel.1679;Cs3g19630;Cs2g06700;Cs3g19920;Cs4g07070;Cs7g01060;orange1.1t02147;Cs5g19660	K01191+K01206+K12309+K12309+K12309+K12373+K12373+K17108
Arginine and proline metabolism	ko00330	8 out of 701 1.14122681883024%	85 out of 10494 0.809986659043263%	0.206219	1	Cs1g24850;Cs2g06100;Cs5g28080;Cs8g09330;Cs8g09340;Cs8g09350;Cs7g23670;Cs6g09690	K00128+K00472+K01426+K01426+K01426+K01426+K13366+K14455
Carbon fixation in photosynthetic organisms	ko00710	9 out of 701 1.28388017118402%	98 out of 10494 0.933866971602821%	0.206929	1	Cs1g25560;Cs3g16870;Cs4g08360;Cs8g02970;Cs1g06250;Cs7g24920;Cs3g08480;Cs8g08710;Cs6g09690	K00025+K00025+K00025+K00025+K00028+K00615+K00855+K01623+K14455
Glutathione metabolism	ko00480	13 out of 701 1.85449358059914%	153 out of 10494 1.45797598627787%	0.222213	1	Cs6g04140;Cs1g08610;Cs5g03900;Cs5g32780;Cs5g34430;Cs6g03820;Cs6g07240;Cs7g18550;Cs9g10430;orange1.1t03456;orange1.1t03618;Cs5g14810;Cs5g25270	K00434+K00799+K00799+K00799+K00799+K00799+K00799+K00799+K00799+K00799+K00799+K10807+K18592
Circadian rhythm - plant	ko04712	10 out of 701 1.4265335235378%	116 out of 10494 1.10539355822375%	0.24653	1	Cs3g20640;Cs3g20680;orange1.1t05430;Cs7g04900;orange1.1t00411;Cs2g14170;Cs4g04150;Cs3g22260;Cs9g16990;Cs7g05140	K00660+K00660+K00660+K03097+K12133+K12135+K12135+K16221+K16223+K16241
beta-Alanine metabolism	ko00410	6 out of 701 0.855920114122682%	66 out of 10494 0.628930817610063%	0.277627	1	Cs1g24850;Cs5g05990;Cs9g06700;Cs9g06710;Cs9g06770;Cs7g23670	K00128+K00276+K00276+K00276+K00276+K13366
Glycerolipid metabolism	ko00561	14 out of 701 1.99714693295292%	176 out of 10494 1.67714884696017%	0.287343	1	Cs1g24850;Cs4g06810;Cs6g17290;Cs7g18030;Cs8g01950;Cs2g12290;Cs7g09540;Cs9g16720;Cs6g07920;Cs7g31730;orange1.1t00375;Cs8g06970;Cs6g18300;orange1.1t01771	K00128+K00679+K00679+K00679+K00679+K07407+K07407+K07407+K13508+K13508+K13508+K13513+K18693+K22849
Zeatin biosynthesis	ko00908	6 out of 701 0.855920114122682%	67 out of 10494 0.638460072422337%	0.289358	1	Cs4g14410;Cs7g02410;Cs9g06010;Cs1g12860;orange1.1t01981;orange1.1t03432	K00279+K00279+K10760+K13496+K13496+K13496
Indole alkaloid biosynthesis	ko00901	4 out of 701 0.570613409415121%	41 out of 10494 0.390699447303221%	0.292203	1	Cs2g22660;Cs7g20830;Cs7g28480;Cs7g28520	K01593+K01593+K01593+K01593
Glucosinolate biosynthesis	ko00966	3 out of 701 0.427960057061341%	29 out of 10494 0.276348389555937%	0.305573	1	Cs8g03410;Cs7g08110;Cs7g17410	K00826+K11820+K12153
Monobactam biosynthesis	ko00261	2 out of 701 0.285306704707561%	18 out of 10494 0.171526586620926%	0.340733	1	Cs2g14460;Cs9g07780	K00928+K13811
Betalain biosynthesis	ko00965	4 out of 701 0.570613409415121%	45 out of 10494 0.428816466552316%	0.354041	1	Cs2g22660;Cs7g20830;Cs7g28480;Cs7g28520	K01593+K01593+K01593+K01593
Cysteine and methionine metabolism	ko00270	17 out of 701 2.42510699001427%	229 out of 10494 2.18219935201067%	0.361356	1	Cs1g25560;Cs3g16870;Cs4g08360;Cs8g02970;Cs9g07420;Cs5g27350;orange1.1t00345;Cs7g16800;Cs1g08010;novel.25;Cs8g03410;Cs2g14460;Cs3g11490;Cs4g13870;Cs6g09690;Cs5g03060;orange1.1t00416	K00025+K00025+K00025+K00025+K00547+K00549+K00549+K00558+K00815+K00815+K00826+K00928+K01738+K05933+K14455+K20772+K20772
Phenylalanine, tyrosine and tryptophan biosynthesis	ko00400	7 out of 701 0.998573466476462%	87 out of 10494 0.82904516866781%	0.362163	1	Cs5g05650;Cs1g08010;novel.25;Cs3g03620;Cs2g07700;Cs9g10010;Cs6g09690	K00766+K00815+K00815+K01695+K01696+K05359+K14455
Benzoxazinoid biosynthesis	ko00402	2 out of 701 0.285306704707561%	19 out of 10494 0.1810558414332%	0.365554	1	Cs9g08990;Cs9g09080	K13229+K13229
Various types of N-glycan biosynthesis	ko00513	4 out of 701 0.570613409415121%	46 out of 10494 0.438345721364589%	0.369563	1	Cs3g13420;Cs7g01060;orange1.1t02147;Cs6g21350	K07432+K12373+K12373+K14413
Ascorbate and aldarate metabolism	ko00053	7 out of 701 0.998573466476462%	88 out of 10494 0.838574423480084%	0.37329	1	Cs1g24850;Cs6g04140;Cs5g24640;Cs8g18300;Cs8g18310;Cs6g17580;Cs2g23200	K00128+K00434+K00699+K00699+K00699+K14190+K17744
Isoflavonoid biosynthesis	ko00943	3 out of 701 0.427960057061341%	33 out of 10494 0.314465408805031%	0.380355	1	Cs9g06490;Cs4g13310;Cs9g14880	K13258+K13264+K13264
Monoterpenoid biosynthesis	ko00902	5 out of 701 0.713266761768902%	62 out of 10494 0.590813798360968%	0.399745	1	Cs6g07330;Cs1g19730;Cs1g19740;Cs1g19770;orange1.1t02409	K21373+K21374+K21374+K21374+K21374
Purine metabolism	ko00230	13 out of 701 1.85449358059914%	177 out of 10494 1.68667810177244%	0.402868	1	Cs8g07730;Cs7g20270;novel.2717;Cs9g18120;Cs8g06110;Cs9g01040;Cs9g05340;Cs5g06230;Cs1g13760;Cs9g15110;Cs8g16360;Cs5g14810;Cs9g07780	K00764+K00856+K00856+K00873+K00940+K00951+K01510+K01514+K01951+K01951+K06966+K10807+K13811
Fatty acid biosynthesis	ko00061	5 out of 701 0.713266761768902%	63 out of 10494 0.600343053173242%	0.413243	1	Cs5g28330;Cs3g15530;Cs3g20840;Cs7g08260;orange1.1t02607	K01897+K03921+K03921+K10781+K10781
Steroid biosynthesis	ko00100	4 out of 701 0.570613409415121%	52 out of 10494 0.495521250238231%	0.461415	1	Cs4g04640;Cs2g20450;Cs2g20470;Cs4g04630	K00511+K01052+K01052+K01853
Phosphonate and phosphinate metabolism	ko00440	1 out of 701 0.14265335235378%	9 out of 10494 0.0857632933104631%	0.463382	1	Cs7g13290	K00993
Limonene and pinene degradation	ko00903	1 out of 701 0.14265335235378%	9 out of 10494 0.0857632933104631%	0.463382	1	Cs1g24850	K00128
Glyoxylate and dicarboxylate metabolism	ko00630	8 out of 701 1.14122681883024%	111 out of 10494 1.05774728416238%	0.465222	1	Cs1g25560;Cs3g16870;Cs4g08360;Cs8g02970;Cs9g02550;orange1.1t04380;orange1.1t05709;orange1.1t00271	K00025+K00025+K00025+K00025+K01913+K03781+K11517+K15919
Vitamin B6 metabolism	ko00750	3 out of 701 0.427960057061341%	40 out of 10494 0.381170192490947%	0.505521	1	Cs3g10660;Cs3g10670;Cs8g16770	K05275+K05275+K08681
Starch and sucrose metabolism	ko00500	32 out of 701 4.56490727532097%	475 out of 10494 4.52639603583%	0.507369	1	Cs7g05690;Cs3g27220;Cs6g21370;Cs5g22910;Cs9g16550;orange1.1t00277;Cs1g01330;Cs9g18290;Cs3g23560;Cs2g22040;Cs2g17090;Cs7g09680;Cs9g14430;Cs2g11050;Cs4g11970;Cs7g01380;Cs1g11480;Cs1g18240;Cs2g01100;Cs2g01120;Cs2g01150;Cs8g11370;Cs8g11500;Cs5g26860;novel.1919;Cs2g03340;Cs2g03760;orange1.1t00634;orange1.1t00636;Cs4g08550;Cs6g16770;orange1.1t00635	K00696+K00700+K00703+K00847+K00847+K00847+K01087+K01087+K01176+K01177+K01179+K01179+K01179+K01187+K01188+K01188+K01193+K01193+K01193+K01193+K01193+K01193+K01193+K05349+K05349+K19891+K19891+K19891+K19891+K19892+K19893+K19893
Caffeine metabolism	ko00232	1 out of 701 0.14265335235378%	11 out of 10494 0.10482180293501%	0.53274	1	Cs7g15500	K07409
Stilbenoid, diarylheptanoid and gingerol biosynthesis	ko00945	8 out of 701 1.14122681883024%	120 out of 10494 1.14351057747284%	0.554974	1	Cs6g16650;Cs3g27120;Cs4g02360;Cs4g02380;Cs5g07980;Cs5g18930;Cs5g24450;Cs7g10100	K09754+K13065+K13065+K13065+K13065+K13065+K13065+K13065
Pyruvate metabolism	ko00620	8 out of 701 1.14122681883024%	120 out of 10494 1.14351057747284%	0.554974	1	Cs1g25560;Cs3g16870;Cs4g08360;Cs8g02970;Cs1g06250;Cs1g24850;Cs9g18120;Cs9g02550	K00025+K00025+K00025+K00025+K00028+K00128+K00873+K01913
Biosynthesis of unsaturated fatty acids	ko01040	3 out of 701 0.427960057061341%	44 out of 10494 0.419287211740042%	0.57092	1	Cs3g15530;Cs3g20840;Cs9g05210	K03921+K03921+K07513
Citrate cycle (TCA cycle)	ko00020	5 out of 701 0.713266761768902%	78 out of 10494 0.743281875357347%	0.6034	1	Cs1g25560;Cs3g16870;Cs4g08360;Cs8g02970;novel.2012	K00025+K00025+K00025+K00025+K00234
Diterpenoid biosynthesis	ko00904	5 out of 701 0.713266761768902%	79 out of 10494 0.752811130169621%	0.614823	1	Cs1g13740;Cs1g13750;Cs1g13820;Cs1g13770;Cs5g28710	K04124+K04124+K04124+K05282+K05282
Proteasome	ko03050	7 out of 701 0.998573466476462%	111 out of 10494 1.05774728416238%	0.617962	1	Cs7g27620;Cs7g27630;Cs8g17160;Cs2g11740;Cs8g01520;Cs1g21880;Cs5g27990	K02725+K02725+K02725+K02728+K03028+K03063+K03063
Pentose and glucuronate interconversions	ko00040	18 out of 701 2.56776034236805%	287 out of 10494 2.73489613112255%	0.645283	1	Cs5g24640;Cs8g18300;Cs8g18310;Cs3g21340;Cs5g09360;Cs5g09370;Cs5g33410;Cs9g14270;Cs9g14280;Cs9g14450;orange1.1t00214;orange1.1t01727;Cs7g01690;Cs9g03730;Cs7g09030;orange1.1t01738;Cs2g23970;Cs7g09860	K00699+K00699+K00699+K01051+K01051+K01051+K01051+K01051+K01051+K01051+K01051+K01051+K01184+K01184+K01213+K01213+K01728+K01728
Sulfur metabolism	ko00920	3 out of 701 0.427960057061341%	50 out of 10494 0.476462740613684%	0.658323	1	Cs2g11750;Cs3g11490;Cs9g07780	K01082+K01738+K13811
Nitrogen metabolism	ko00910	2 out of 701 0.285306704707561%	35 out of 10494 0.333523918429579%	0.688713	1	Cs8g16000;Cs3g19060	K02575+K10534
Sulfur relay system	ko04122	1 out of 701 0.14265335235378%	17 out of 10494 0.161997331808653%	0.691563	1	Cs1g15090	K11996
2-Oxocarboxylic acid metabolism	ko01210	6 out of 701 0.855920114122682%	105 out of 10494 1.00057175528874%	0.711222	1	Cs8g03410;Cs2g14460;Cs7g08110;Cs7g17410;Cs6g09690;Cs8g01250	K00826+K00928+K11820+K12153+K14455+K14677
Oxidative phosphorylation	ko00190	9 out of 701 1.28388017118402%	157 out of 10494 1.49609300552697%	0.729944	1	novel.2012;Cs8g03160;Cs6g03430;Cs6g03440;Cs6g03445;Cs6g03470;Cs6g03480;Cs6g03490;Cs6g20570	K00234+K01507+K01535+K01535+K01535+K01535+K01535+K01535+K01535
Fatty acid metabolism	ko01212	6 out of 701 0.855920114122682%	108 out of 10494 1.02915951972556%	0.736368	1	Cs5g28330;Cs3g15530;Cs3g20840;Cs9g05210;Cs7g08260;orange1.1t02607	K01897+K03921+K03921+K07513+K10781+K10781
Histidine metabolism	ko00340	1 out of 701 0.14265335235378%	20 out of 10494 0.190585096245474%	0.749429	1	Cs1g24850	K00128
Phosphatidylinositol signaling system	ko04070	6 out of 701 0.855920114122682%	113 out of 10494 1.07680579378693%	0.774738	1	Cs3g23630;Cs5g10790;Cs6g21420;novel.703;novel.1123;Cs6g06650	K02183+K02183+K02183+K02183+K02183+K18081
Pentose phosphate pathway	ko00030	6 out of 701 0.855920114122682%	117 out of 10494 1.11492281303602%	0.802301	1	Cs7g24920;Cs1g15970;Cs4g13070;Cs4g18980;Cs2g29670;Cs8g08710	K00615+K00850+K00850+K00850+K00895+K01623
Peroxisome	ko04146	8 out of 701 1.14122681883024%	153 out of 10494 1.45797598627787%	0.810273	1	Cs5g28330;orange1.1t04380;Cs7g19250;Cs9g05210;Cs9g04050;orange1.1t05709;Cs8g15220;orange1.1t02246	K01897+K03781+K04564+K07513+K08726+K11517+K13356+K13356
Glycolysis / Gluconeogenesis	ko00010	12 out of 701 1.71184022824536%	221 out of 10494 2.10596531351248%	0.810965	1	Cs1g24850;Cs1g15970;Cs4g13070;Cs4g18980;Cs9g18120;Cs2g29670;Cs2g05050;Cs6g08840;Cs8g08710;Cs9g02550;Cs3g20800;Cs3g20810	K00128+K00850+K00850+K00850+K00873+K00895+K01568+K01568+K01623+K01913+K18857+K18857
Other types of O-glycan biosynthesis	ko00514	2 out of 701 0.285306704707561%	46 out of 10494 0.438345721364589%	0.822159	1	Cs6g06640;Cs7g07170	K13675+K20781
Lysine biosynthesis	ko00300	1 out of 701 0.14265335235378%	25 out of 10494 0.238231370306842%	0.822794	1	Cs2g14460	K00928
Arginine biosynthesis	ko00220	2 out of 701 0.285306704707561%	47 out of 10494 0.447874976176863%	0.831308	1	Cs6g09690;Cs8g01250	K14455+K14677
Fatty acid elongation	ko00062	2 out of 701 0.285306704707561%	49 out of 10494 0.46693348580141%	0.848343	1	Cs7g13310;Cs9g07970	K15397+K15397
Biosynthesis of amino acids	ko01230	20 out of 701 2.85306704707561%	366 out of 10494 3.48770726129217%	0.855301	1	Cs5g27350;orange1.1t00345;Cs7g24920;Cs5g05650;Cs1g08010;novel.25;Cs8g03410;Cs1g15970;Cs4g13070;Cs4g18980;Cs9g18120;Cs2g14460;Cs8g12640;Cs8g08710;Cs3g03620;Cs2g07700;Cs3g11490;Cs9g10010;Cs6g09690;Cs8g01250	K00549+K00549+K00615+K00766+K00815+K00815+K00826+K00850+K00850+K00850+K00873+K00928+K01620+K01623+K01695+K01696+K01738+K05359+K14455+K14677
Thiamine metabolism	ko00730	1 out of 701 0.14265335235378%	28 out of 10494 0.266819134743663%	0.856064	1	Cs4g11090	K03146
Base excision repair	ko03410	3 out of 701 0.427960057061341%	73 out of 10494 0.695635601295979%	0.874286	1	orange1.1t03234;Cs2g14730;orange1.1t01968	K01246+K10569+K10798
Riboflavin metabolism	ko00740	1 out of 701 0.14265335235378%	31 out of 10494 0.295406899180484%	0.883094	1	Cs2g17970	K14379
Valine, leucine and isoleucine biosynthesis	ko00290	1 out of 701 0.14265335235378%	32 out of 10494 0.304936153992758%	0.890927	1	Cs8g03410	K00826
Lysine degradation	ko00310	3 out of 701 0.427960057061341%	77 out of 10494 0.733752620545073%	0.89601	1	Cs1g24850;Cs6g12910;Cs4g06620	K00128+K11426+K14157
Valine, leucine and isoleucine degradation	ko00280	3 out of 701 0.427960057061341%	77 out of 10494 0.733752620545073%	0.89601	1	Cs1g24850;Cs8g03410;Cs9g05210	K00128+K00826+K07513
Alanine, aspartate and glutamate metabolism	ko00250	2 out of 701 0.285306704707561%	56 out of 10494 0.533638269487326%	0.896324	1	Cs8g07730;Cs6g09690	K00764+K14455
Butanoate metabolism	ko00650	1 out of 701 0.14265335235378%	37 out of 10494 0.352582428054126%	0.922894	1	Cs9g02550	K01913
Carotenoid biosynthesis	ko00906	4 out of 701 0.570613409415121%	104 out of 10494 0.991042500476463%	0.923588	1	Cs3g11170;orange1.1t04849;orange1.1t05125;Cs4g19460	K00514+K09838+K09838+K17913
Photosynthesis	ko00195	2 out of 701 0.285306704707561%	64 out of 10494 0.609872307985516%	0.933715	1	Cs7g20350;Cs7g28620	K02639+K02717
Pyrimidine metabolism	ko00240	5 out of 701 0.713266761768902%	129 out of 10494 1.2292738707833%	0.938228	1	Cs8g06110;Cs2g30630;Cs9g05340;Cs8g16360;Cs5g14810	K00940+K00943+K01510+K06966+K10807
Sesquiterpenoid and triterpenoid biosynthesis	ko00909	4 out of 701 0.570613409415121%	110 out of 10494 1.0482180293501%	0.941786	1	Cs4g04640;Cs2g07250;Cs4g12050;Cs8g20950	K00511+K14175+K15803+K15813
Glycosylphosphatidylinositol (GPI)-anchor biosynthesis	ko00563	1 out of 701 0.14265335235378%	43 out of 10494 0.409757956927768%	0.949157	1	Cs5g10680	K03860
Carbon metabolism	ko01200	20 out of 701 2.85306704707561%	414 out of 10494 3.9451114922813%	0.954653	1	Cs1g25560;Cs3g16870;Cs4g08360;Cs8g02970;Cs1g06250;novel.2012;Cs7g24920;Cs1g15970;Cs4g13070;Cs4g18980;Cs3g08480;Cs9g18120;Cs8g08710;Cs3g11490;Cs9g02550;orange1.1t02047;orange1.1t04380;orange1.1t05709;Cs6g09690;orange1.1t00271	K00025+K00025+K00025+K00025+K00028+K00234+K00615+K00850+K00850+K00850+K00855+K00873+K01623+K01738+K01913+K01938+K03781+K11517+K14455+K15919
One carbon pool by folate	ko00670	1 out of 701 0.14265335235378%	45 out of 10494 0.428816466552316%	0.955749	1	orange1.1t02047	K01938
Cyanoamino acid metabolism	ko00460	6 out of 701 0.855920114122682%	158 out of 10494 1.50562226033924%	0.95757	1	Cs4g11970;Cs7g01380;Cs5g26860;novel.1919;Cs7g17410;Cs5g25270	K01188+K01188+K05349+K05349+K12153+K18592
Terpenoid backbone biosynthesis	ko00900	3 out of 701 0.427960057061341%	96 out of 10494 0.914808461978273%	0.959689	1	Cs8g20110;Cs3g03640;Cs4g10240	K11778+K13789+K13789
Pantothenate and CoA biosynthesis	ko00770	1 out of 701 0.14265335235378%	47 out of 10494 0.447874976176863%	0.961488	1	Cs8g03410	K00826
Aminoacyl-tRNA biosynthesis	ko00970	5 out of 701 0.713266761768902%	140 out of 10494 1.33409567371832%	0.961651	1	novel.685;Cs6g04530;Cs4g15790;novel.2181;Cs2g19780	K01867+K01869+K01870+K01870+K01881
Basal transcription factors	ko03022	2 out of 701 0.285306704707561%	75 out of 10494 0.714694110920526%	0.96479	1	Cs5g04530;Cs5g31760	K03124+K06634
Endocytosis	ko04144	15 out of 701 2.1398002853067%	334 out of 10494 3.18277110729941%	0.965244	1	Cs1g18410;Cs3g26720;novel.277;Cs7g29030;Cs7g29040;Cs7g29170;Cs7g29190;orange1.1t02795;orange1.1t04042;novel.2282;Cs9g13920;Cs5g28320;Cs2g14490;Cs4g19980;Cs8g06630	K01115+K01115+K01528+K03283+K03283+K03283+K03283+K03283+K03283+K03283+K07904+K12189+K12198+K12472+K12472
Ubiquitin mediated proteolysis	ko04120	11 out of 701 1.56918687589158%	266 out of 10494 2.5347817800648%	0.971747	1	Cs5g23960;orange1.1t02067;Cs5g08400;orange1.1t04938;Cs5g04910;Cs7g13460;Cs8g15610;Cs7g04220;Cs2g06030;novel.60;Cs4g19400	K03094+K03094+K03347+K03350+K03362+K03868+K10144+K10573+K10581+K10581+K10614
N-Glycan biosynthesis	ko00510	1 out of 701 0.14265335235378%	60 out of 10494 0.571755288736421%	0.984397	1	Cs3g13420	K07432
RNA degradation	ko03018	7 out of 701 0.998573466476462%	204 out of 10494 1.94396798170383%	0.985536	1	Cs1g15970;Cs4g13070;Cs4g18980;Cs1g18140;Cs6g13820;Cs6g12480;Cs3g23300	K00850+K00850+K00850+K04077+K04077+K12581+K13126
Inositol phosphate metabolism	ko00562	3 out of 701 0.427960057061341%	119 out of 10494 1.13398132266057%	0.988176	1	Cs7g15620;Cs2g13150;Cs6g06650	K01114+K01765+K18081
Protein processing in endoplasmic reticulum	ko04141	20 out of 701 2.85306704707561%	472 out of 10494 4.49780827139318%	0.991724	1	Cs5g23960;orange1.1t02067;Cs7g29030;Cs7g29040;Cs7g29170;Cs7g29190;orange1.1t02795;orange1.1t04042;novel.2282;Cs5g08400;Cs7g13460;Cs5g03150;Cs9g02500;Cs2g08140;Cs5g05840;Cs1g16780;Cs5g18500;Cs7g23870;Cs8g18020;Cs8g18360	K03094+K03094+K03283+K03283+K03283+K03283+K03283+K03283+K03283+K03347+K03868+K04079+K07953+K10950+K13525+K13993+K13993+K13993+K13993+K13993
Ribosome	ko03010	14 out of 701 1.99714693295292%	376 out of 10494 3.5829998094149%	0.995679	1	Cs2g23270;Cs1g18675;novel.2075;Cs2g22300;Cs4g19960;Cs3g21570;Cs7g01260;novel.235;Cs1g09310;novel.1923;Cs6g06660;Cs7g31800;Cs9g06870;Cs8g14570	K02875+K02903+K02917+K02920+K02922+K02925+K02934+K02943+K02948+K02950+K02960+K02960+K02974+K02975
mRNA surveillance pathway	ko03015	6 out of 701 0.855920114122682%	210 out of 10494 2.00114351057747%	0.995897	1	Cs3g11020;Cs9g02830;orange1.1t00610;Cs3g23300;novel.638;Cs2g20270	K06269+K11584+K12812+K13126+K14376+K14411
RNA polymerase	ko03020	3 out of 701 0.427960057061341%	140 out of 10494 1.33409567371832%	0.996348	1	Cs6g21950;orange1.1t04402;orange1.1t03665	K03006+K03012+K03040
Spliceosome	ko03040	16 out of 701 2.28245363766049%	420 out of 10494 4.00228702115495%	0.996364	1	Cs7g29030;Cs7g29040;Cs7g29170;Cs7g29190;orange1.1t02795;orange1.1t04042;novel.2282;orange1.1t00610;novel.254;orange1.1t05035;Cs1g22360;Cs1g22370;Cs1g22415;Cs1g03870;Cs3g04640;Cs7g25880	K03283+K03283+K03283+K03283+K03283+K03283+K03283+K12812+K12813+K12818+K12831+K12831+K12831+K12835+K12844+K12868
Nucleotide excision repair	ko03420	2 out of 701 0.285306704707561%	121 out of 10494 1.15303983228512%	0.997837	1	Cs7g13460;Cs5g31760	K03868+K06634
Phagosome	ko04145	2 out of 701 0.285306704707561%	123 out of 10494 1.17209834190966%	0.998091	1	Cs2g04940;Cs9g13580	K01365+K01365
Ribosome biogenesis in eukaryotes	ko03008	3 out of 701 0.427960057061341%	152 out of 10494 1.4484467314656%	0.998168	1	Cs7g04900;orange1.1t01137;Cs7g09170	K03097+K14568+K14570
DNA replication	ko03030	1 out of 701 0.14265335235378%	91 out of 10494 0.867162187916905%	0.998199	1	Cs2g17120	K10745
Homologous recombination	ko03440	1 out of 701 0.14265335235378%	102 out of 10494 0.971983990851915%	0.999164	1	Cs4g06380	K10728
RNA transport	ko03013	5 out of 701 0.713266761768902%	341 out of 10494 3.24947589098532%	0.999999	1	Cs5g02950;orange1.1t03863;orange1.1t00610;Cs3g23300;Cs3g23280	K03239+K03754+K12812+K13126+K14292
