# Supplementary material for: Mechanisms by Which Increased pH Ameliorates Copper Excess in Citrus sinensis Roots: Insight from a Combined Analysis of Physiology, Transcriptome, and Metabolome
Source: Plants (Basel). 2024 Oct 31;13(21):3054. doi: 10.3390/plants13213054 (PMC11548300; doi:10.3390/plants13213054)
Supplement: Supplementary file 1 [file plants-13-03054-s001.zip › Table S4SecondRevision.xlsx]

## Sheet: Table S4
Table S4. List of the enriched KEGG for DEGs identified in P5CR vs. P5R
#KEGG_pathway	ko_id	Cluster_frequency	Genome_frequency	P-value	Corrected_P-value	GeneID	KEGG Orthology
Phenylpropanoid biosynthesis	ko00940	111 out of 1158 9.58549222797927%	511 out of 10494 4.86944920907185%	2.90501e-12	3.95081e-10	Cs1g20580;Cs1g22960;Cs1g25930;Cs2g05220;Cs2g09210;Cs2g09310;Cs2g21810;Cs3g02270;Cs3g02280;Cs3g21730;Cs3g26600;Cs4g17860;Cs5g32270;Cs6g09680;Cs7g12370;Cs9g05130;Cs9g16590;orange1.1t02033;orange1.1t02041;orange1.1t02059;orange1.1t02225;orange1.1t05402;novel.477;Cs4g11970;Cs7g01380;Cs4g03330;Cs5g26860;Cs8g13800;Cs1g06790;Cs6g17850;Cs4g12540;Cs9g02930;orange1.1t01032;Cs2g30470;novel.1439;Cs6g16650;Cs…	K00083+K00430+K00430+K00430+K00430+K00430+K00430+K00430+K00430+K00430+K00430+K00430+K00430+K00430+K00430+K00430+K00430+K00430+K00430+K00430+K00430+K00430+K00430+K01188+K01188+K01904+K05349+K05349+K05350+K05350+K06892+K06892+K06892+K09753+K09753+K09754+K10775+K10775+K10775+K12355+K12356+K12356+K12356+K13065+K13065+K13065+K13065+K13065+K13065+K13065+K13065+K13065+K13065+K13065+K13065+K13065+K13065+…
Biosynthesis of secondary metabolites	ko01110	359 out of 1158 31.0017271157168%	2524 out of 10494 24.0518391461788%	6.3309e-09	8.61002e-07	orange1.1t02914;Cs4g08370;Cs4g08380;orange1.1t04496;Cs6g16980;Cs1g20580;Cs3g17940;Cs7g14420;orange1.1t04629;Cs3g14390;Cs3g20490;Cs1g01290;Cs6g08640;Cs8g20390;novel.2012;Cs9g04000;Cs5g05990;Cs5g09470;Cs1g22960;Cs1g25930;Cs2g05220;Cs2g09210;Cs2g09310;Cs2g21810;Cs3g02270;Cs3g02280;Cs3g21730;Cs3g26600;Cs4g17860;Cs5g32270;Cs6g09680;Cs7g12370;Cs9g05130;Cs9g16590;orange1.1t02033;orange1.1t02041;orange1.…	K00006+K00025+K00025+K00058+K00059+K00083+K00121+K00121+K00121+K00128+K00166+K00232+K00232+K00232+K00234+K00249+K00276+K00276+K00430+K00430+K00430+K00430+K00430+K00430+K00430+K00430+K00430+K00430+K00430+K00430+K00430+K00430+K00430+K00430+K00430+K00430+K00430+K00430+K00430+K00430+K00454+K00454+K00454+K00454+K00454+K00454+K00511+K00514+K00547+K00549+K00549+K00549+K00549+K00615+K00660+K00660+K00660+…
Flavonoid biosynthesis	ko00941	38 out of 1158 3.28151986183074%	148 out of 10494 1.4103297122165%	4.08816e-07	5.55989e-05	Cs3g20330;Cs8g09800;Cs8g09830;Cs9g11190;Cs2g11840;Cs7g29780;Cs6g08500;Cs7g31010;Cs5g16310;Cs8g03950;Cs5g11730;Cs6g16650;Cs1g04260;Cs1g04290;Cs1g04300;Cs1g05810;Cs1g05840;Cs1g05930;Cs1g09020;Cs2g17520;Cs3g03970;Cs3g27120;Cs4g01930;Cs5g07980;Cs5g24470;Cs6g17140;Cs7g10100;Cs7g10110;Cs7g10780;Cs7g29080;Cs9g08970;Cs9g19030;orange1.1t02793;novel.2758;novel.738;novel.739;Cs9g18820;Cs9g18830	K00660+K00660+K00660+K00660+K01859+K01859+K05277+K05277+K05278+K05278+K05280+K09754+K13065+K13065+K13065+K13065+K13065+K13065+K13065+K13065+K13065+K13065+K13065+K13065+K13065+K13065+K13065+K13065+K13065+K13065+K13065+K13065+K13065+K13065+K13065+K13065+K22845+K22845
Isoflavonoid biosynthesis	ko00943	13 out of 1158 1.12262521588946%	33 out of 10494 0.314465408805031%	2.31252e-05	0.00314502	Cs9g06450;Cs9g06490;Cs1g22210;Cs1g22230;Cs4g08490;Cs4g13310;Cs5g21250;Cs7g19570;Cs7g19580;Cs9g16270;orange1.1t00725;orange1.1t05736;Cs8g09790	K13258+K13258+K13260+K13260+K13264+K13264+K13264+K13264+K13264+K13264+K13264+K13264+K13265
ABC transporters	ko02010	40 out of 1158 3.45423143350604%	193 out of 10494 1.83914617876882%	5.61702e-05	0.00763915	Cs1g16850;Cs2g04090;Cs2g04110;Cs3g26380;Cs4g11230;Cs6g02660;Cs6g20270;Cs6g20280;Cs6g20290;Cs7g29290;Cs7g31460;Cs9g01170;Cs9g01180;Cs9g04630;Cs9g11040;orange1.1t01769;orange1.1t03585;Cs2g09545;Cs2g09560;Cs2g28550;Cs7g10200;Cs9g05170;Cs9g18660;Cs1g01505;Cs1g13650;Cs1g13720;Cs1g13730;Cs1g15710;Cs1g18920;Cs1g19850;Cs1g20770;Cs2g30650;Cs4g17100;Cs5g08870;Cs6g05270;Cs6g05320;Cs7g28090;Cs8g16470;Cs8g201…	K05658+K05658+K05658+K05658+K05658+K05658+K05658+K05658+K05658+K05658+K05658+K05658+K05658+K05658+K05658+K05658+K05658+K05666+K05666+K05666+K05666+K05666+K05666+K05677+K05681+K05681+K05681+K05681+K05681+K05681+K05681+K05681+K05681+K05681+K05681+K05681+K05681+K05681+K05681+K05681
Metabolic pathways	ko01100	565 out of 1158 48.7910189982729%	4579 out of 10494 43.6344577854012%	0.000103884	0.0141282	Cs3g18070;Cs4g08370;Cs4g08380;Cs9g04200;orange1.1t04496;Cs6g16980;Cs1g20580;Cs4g19710;Cs7g03710;Cs3g17940;Cs7g14420;orange1.1t04629;Cs2g28210;Cs3g14390;Cs3g20490;Cs1g01290;Cs6g08640;Cs8g20390;novel.2012;Cs9g04000;Cs7g19160;Cs5g05990;Cs5g09470;Cs1g01800;Cs1g22960;Cs1g25930;Cs2g05220;Cs2g09210;Cs2g09310;Cs2g21810;Cs3g02270;Cs3g02280;Cs3g21730;Cs3g26600;Cs4g17860;Cs5g32270;Cs6g09680;Cs7g12370;Cs9g05…	K00020+K00025+K00025+K00028+K00058+K00059+K00083+K00103+K00108+K00121+K00121+K00121+K00122+K00128+K00166+K00232+K00232+K00232+K00234+K00249+K00261+K00276+K00276+K00423+K00430+K00430+K00430+K00430+K00430+K00430+K00430+K00430+K00430+K00430+K00430+K00430+K00430+K00430+K00430+K00430+K00430+K00430+K00430+K00430+K00430+K00430+K00432+K00434+K00434+K00434+K00454+K00454+K00454+K00454+K00454+K00454+K00469+…
MAPK signaling pathway - plant	ko04016	71 out of 1158 6.13126079447323%	418 out of 10494 3.9832285115304%	0.000123612	0.0168113	Cs8g06110;Cs3g23630;Cs3g23640;Cs3g23650;novel.703;orange1.1t04380;Cs8g12630;novel.2149;Cs1g14040;Cs2g04670;Cs2g10950;Cs2g11910;Cs5g23130;Cs6g01870;Cs6g12060;Cs6g12090;Cs7g01980;Cs8g14800;Cs8g14810;Cs8g14840;Cs9g11950;orange1.1t03175;Cs1g02580;Cs2g04530;Cs4g14510;orange1.1t00550;Cs5g04160;Cs6g09420;Cs6g20850;Cs7g04260;Cs3g23190;orange1.1t01686;orange1.1t04068;Cs3g14240;Cs4g06920;Cs5g02940;Cs5g1189…	K00940+K02183+K02183+K02183+K02183+K03781+K13413+K13414+K13420+K13420+K13420+K13420+K13420+K13420+K13420+K13420+K13420+K13420+K13420+K13420+K13420+K13420+K13422+K13422+K13422+K13422+K13424+K13424+K13424+K13424+K13425+K13425+K13425+K13447+K13447+K13447+K13447+K13447+K13449+K14496+K14497+K14497+K14497+K14497+K14509+K14510+K14514+K14515+K14516+K16224+K16224+K16224+K16224+K16224+K16224+K17686+K17686+…
Stilbenoid, diarylheptanoid and gingerol biosynthesis	ko00945	27 out of 1158 2.33160621761658%	120 out of 10494 1.14351057747284%	0.000218759	0.0297512	Cs6g16650;Cs1g04260;Cs1g04290;Cs1g04300;Cs1g05810;Cs1g05840;Cs1g05930;Cs1g09020;Cs2g17520;Cs3g03970;Cs3g27120;Cs4g01930;Cs5g07980;Cs5g24470;Cs6g17140;Cs7g10100;Cs7g10110;Cs7g10780;Cs7g29080;Cs9g08970;Cs9g19030;orange1.1t02793;novel.2758;novel.738;novel.739;Cs2g16120;Cs9g11460	K09754+K13065+K13065+K13065+K13065+K13065+K13065+K13065+K13065+K13065+K13065+K13065+K13065+K13065+K13065+K13065+K13065+K13065+K13065+K13065+K13065+K13065+K13065+K13065+K13065+K16040+K16040
Flavone and flavonol biosynthesis	ko00944	10 out of 1158 0.863557858376511%	26 out of 10494 0.247760625119116%	0.00025969	0.0353179	Cs5g11730;Cs4g08490;Cs4g13310;Cs5g21250;Cs7g19570;Cs7g19580;Cs9g16270;orange1.1t00725;orange1.1t05736;orange1.1t01882	K05280+K13264+K13264+K13264+K13264+K13264+K13264+K13264+K13264+K22772
Circadian rhythm - plant	ko04712	25 out of 1158 2.15889464594128%	116 out of 10494 1.10539355822375%	0.000729323	0.0991879	Cs3g20330;Cs8g09800;Cs8g09830;Cs9g11190;Cs9g12650;Cs9g17160;Cs3g21790;Cs3g10900;Cs4g06760;Cs5g16540;Cs6g16000;orange1.1t00580;Cs2g19010;Cs3g25620;Cs4g02910;Cs5g32530;Cs2g25640;Cs3g22260;Cs5g10130;Cs9g16600;Cs2g04840;Cs5g10770;Cs8g15080;Cs9g16990;Cs7g05140	K00660+K00660+K00660+K00660+K03097+K10143+K12124+K12126+K12126+K12133+K12133+K12133+K12135+K12135+K12135+K12135+K16221+K16221+K16221+K16221+K16222+K16222+K16223+K16223+K16241
Cutin, suberine and wax biosynthesis	ko00073	19 out of 1158 1.64075993091537%	79 out of 10494 0.752811130169621%	0.000766113	0.104191	Cs8g15220;Cs5g03440;Cs2g17850;Cs2g19510;Cs2g25720;Cs7g30820;Cs8g15850;Cs8g21040;orange1.1t02619;Cs8g19970;Cs7g13930;Cs6g05260;orange1.1t00260;orange1.1t00261;Cs5g30185;Cs6g16730;Cs9g08680;orange1.1t03666;orange1.1t05560	K13356+K15398+K15400+K15400+K15400+K15400+K15400+K15400+K15400+K15401+K15402+K15404+K20495+K20495+K20769+K20769+K20769+K20769+K20769
alpha-Linolenic acid metabolism	ko00592	21 out of 1158 1.81347150259067%	100 out of 10494 0.952925481227368%	0.00262428	0.356902	Cs1g01290;Cs6g08640;Cs8g20390;Cs1g17380;orange1.1t03770;orange1.1t04376;novel.2409;novel.2410;novel.2411;Cs5g28310;orange1.1t03727;novel.2812;Cs4g19000;Cs3g06080;Cs7g21790;Cs2g21000;Cs2g28670;Cs2g28680;novel.431;orange1.1t00747;Cs5g30350	K00232+K00232+K00232+K00454+K00454+K00454+K00454+K00454+K00454+K01723+K05894+K05894+K08241+K10525+K10526+K10528+K10529+K10529+K10529+K14674+K16818
Selenocompound metabolism	ko00450	16 out of 1158 1.38169257340242%	74 out of 10494 0.705164856108252%	0.0060207	0.818816	Cs2g09960;Cs5g14180;Cs5g14330;Cs5g25740;Cs5g25760;Cs5g25770;Cs5g25800;Cs5g25810;Cs5g25820;orange1.1t00617;Cs2g28930;Cs5g04240;Cs5g27350;orange1.1t00345;Cs5g01510;Cs9g07780	K00384+K00384+K00384+K00384+K00384+K00384+K00384+K00384+K00384+K00384+K00549+K00549+K00549+K00549+K01761+K13811
Plant-pathogen interaction	ko04626	141 out of 1158 12.1761658031088%	1051 out of 10494 10.0152468076996%	0.0063606	0.865041	Cs3g23630;Cs3g23640;Cs3g23650;novel.703;novel.2575;Cs5g16500;Cs8g16340;Cs9g18140;Cs9g18270;Cs9g18340;Cs9g18350;Cs9g18370;Cs9g18390;orange1.1t00485;Cs4g10440;Cs8g01240;Cs8g12630;novel.2149;Cs1g14040;Cs2g04670;Cs2g10950;Cs2g11910;Cs5g23130;Cs6g01870;Cs6g12060;Cs6g12090;Cs7g01980;Cs8g14800;Cs8g14810;Cs8g14840;Cs9g11950;orange1.1t03175;Cs5g04160;Cs6g09420;Cs6g20850;Cs7g04260;Cs3g23190;orange1.1t01686…	K02183+K02183+K02183+K02183+K04079+K05391+K05391+K05391+K05391+K05391+K05391+K05391+K05391+K05391+K13412+K13412+K13413+K13414+K13420+K13420+K13420+K13420+K13420+K13420+K13420+K13420+K13420+K13420+K13420+K13420+K13420+K13420+K13424+K13424+K13424+K13424+K13425+K13425+K13425+K13428+K13428+K13428+K13428+K13428+K13428+K13429+K13429+K13430+K13434+K13434+K13434+K13436+K13447+K13447+K13447+K13447+K13447+…
Biosynthesis of various secondary metabolites - part 2	ko00998	2 out of 1158 0.172711571675302%	2 out of 10494 0.0190585096245474%	0.0121675	1	Cs3g08290;Cs3g08320	K21568+K21568
Fatty acid degradation	ko00071	18 out of 1158 1.55440414507772%	95 out of 10494 0.905279207166%	0.0149979	1	Cs3g17940;Cs7g14420;orange1.1t04629;Cs3g14390;Cs1g01290;Cs6g08640;Cs8g20390;Cs9g04000;Cs5g28330;Cs4g06120;Cs5g14880;Cs5g14970;orange1.1t04729;orange1.1t04743;orange1.1t04745;Cs8g19970;orange1.1t00260;orange1.1t00261	K00121+K00121+K00121+K00128+K00232+K00232+K00232+K00249+K01897+K07425+K07425+K07425+K07425+K07425+K07425+K15401+K20495+K20495
Arachidonic acid metabolism	ko00590	13 out of 1158 1.12262521588946%	64 out of 10494 0.609872307985516%	0.0208731	1	Cs5g03830;Cs7g27010;Cs4g06120;Cs5g14880;Cs5g14970;orange1.1t04729;orange1.1t04743;orange1.1t04745;Cs5g33360;Cs5g33440;Cs9g04080;orange1.1t00747;Cs4g13090	K00432+K07418+K07425+K07425+K07425+K07425+K07425+K07425+K08726+K08726+K08726+K14674+K18592
Glycerophospholipid metabolism	ko00564	21 out of 1158 1.81347150259067%	120 out of 10494 1.14351057747284%	0.0215121	1	orange1.1t02914;Cs5g11570;orange1.1t00198;Cs7g13290;Cs2g29630;Cs7g15620;Cs1g18410;Cs2g01290;orange1.1t03552;Cs3g16250;orange1.1t05197;Cs6g07920;Cs6g20410;Cs7g17090;Cs7g31730;orange1.1t00375;Cs4g10970;orange1.1t00747;Cs3g23660;Cs5g30350;Cs7g02900	K00006+K00901+K00981+K00993+K01114+K01114+K01115+K01613+K01613+K06129+K06130+K13508+K13508+K13508+K13508+K13508+K13509+K14674+K15728+K16818+K18696
Glutathione metabolism	ko00480	25 out of 1158 2.15889464594128%	153 out of 10494 1.45797598627787%	0.0285963	1	Cs5g03830;Cs1g25730;Cs3g17910;Cs7g05430;Cs5g03810;Cs5g03900;Cs5g34430;Cs6g03830;Cs6g03850;Cs6g07240;Cs7g04580;Cs7g04600;Cs7g14120;Cs7g15760;Cs7g18550;Cs8g19390;orange1.1t03452;orange1.1t03605;orange1.1t03624;orange1.1t03628;orange1.1t03632;orange1.1t04722;orange1.1t04916;orange1.1t03535;Cs4g13090	K00432+K00434+K00434+K00434+K00799+K00799+K00799+K00799+K00799+K00799+K00799+K00799+K00799+K00799+K00799+K00799+K00799+K00799+K00799+K00799+K00799+K00799+K00799+K01581+K18592
Plant hormone signal transduction	ko04075	65 out of 1158 5.61312607944732%	468 out of 10494 4.45969125214408%	0.0289308	1	Cs3g10900;Cs4g06760;Cs8g12630;Cs1g03630;Cs1g07620;Cs3g13830;Cs1g02580;Cs2g04530;Cs4g14510;orange1.1t00550;Cs8g03430;Cs9g07620;Cs7g31320;Cs7g13010;Cs7g19070;Cs8g15030;Cs1g13970;Cs4g03490;Cs4g17050;Cs4g18240;orange1.1t01781;Cs5g32400;Cs8g16930;orange1.1t04463;Cs2g08570;Cs4g12720;Cs6g14390;Cs7g03030;Cs7g17540;orange1.1t02550;Cs1g23040;Cs1g24810;Cs3g25570;Cs3g19780;Cs6g13230;Cs1g21840;Cs2g16940;Cs2g2…	K12126+K12126+K13413+K13415+K13415+K13415+K13422+K13422+K13422+K13422+K13449+K13464+K13946+K14431+K14431+K14431+K14484+K14484+K14484+K14484+K14484+K14486+K14486+K14487+K14488+K14488+K14488+K14488+K14488+K14488+K14491+K14491+K14491+K14492+K14493+K14494+K14494+K14494+K14494+K14494+K14494+K14494+K14494+K14494+K14495+K14496+K14497+K14497+K14497+K14497+K14504+K14504+K14504+K14504+K14504+K14504+K14506+…
Glycerolipid metabolism	ko00561	28 out of 1158 2.41796200345423%	176 out of 10494 1.67714884696017%	0.0294747	1	Cs3g14390;Cs1g16000;Cs1g23250;Cs4g06810;Cs4g10140;Cs6g17290;Cs6g19840;Cs7g18030;Cs7g18040;Cs7g24420;Cs8g01950;Cs5g11570;Cs4g05250;Cs8g19360;Cs2g12290;novel.614;novel.1172;Cs6g07920;Cs6g20410;Cs7g17090;Cs7g31730;orange1.1t00375;Cs4g10970;Cs2g25040;orange1.1t00747;Cs3g23660;orange1.1t01771;Cs7g30780	K00128+K00679+K00679+K00679+K00679+K00679+K00679+K00679+K00679+K00679+K00679+K00901+K03715+K06119+K07407+K07407+K07407+K13508+K13508+K13508+K13508+K13508+K13509+K14452+K14674+K15728+K22849+K22920
Monoterpenoid biosynthesis	ko00902	11 out of 1158 0.949913644214162%	62 out of 10494 0.590813798360968%	0.0748712	1	Cs5g10630;Cs6g15630;Cs2g22090;Cs2g16290;Cs6g07330;Cs6g17760;orange1.1t04783;Cs3g18080;Cs3g18100;orange1.1t02409;orange1.1t05518	K15095+K20618+K20979+K21373+K21373+K21373+K21373+K21374+K21374+K21374+K21374
Arginine and proline metabolism	ko00330	14 out of 1158 1.20898100172712%	85 out of 10494 0.809986659043263%	0.0813058	1	Cs3g14390;Cs1g21940;novel.1860;Cs3g13580;Cs8g09330;Cs8g09350;orange1.1t00222;orange1.1t03535;Cs4g02260;Cs6g19210;Cs9g05430;Cs7g23670;Cs7g23790;Cs7g10890	K00128+K00472+K00472+K01426+K01426+K01426+K01476+K01581+K01611+K01611+K01611+K13366+K13366+K17839
Aflatoxin biosynthesis	ko00254	1 out of 1158 0.0863557858376511%	1 out of 10494 0.00952925481227368%	0.110349	1	Cs3g18630	K11262
Linoleic acid metabolism	ko00591	11 out of 1158 0.949913644214162%	67 out of 10494 0.638460072422337%	0.115275	1	Cs1g17380;orange1.1t03770;orange1.1t04376;novel.2409;novel.2410;novel.2411;Cs7g15540;Cs7g27010;orange1.1t00747;Cs9g06650;novel.324	K00454+K00454+K00454+K00454+K00454+K00454+K07409+K07418+K14674+K15718+K15718
Vitamin B6 metabolism	ko00750	7 out of 1158 0.604490500863558%	40 out of 10494 0.381170192490947%	0.14578	1	Cs3g07460;Cs3g10580;Cs3g10660;Cs8g10030;Cs8g10180;Cs8g16770;Cs1g18540	K05275+K05275+K05275+K05275+K05275+K08681+K13248
Porphyrin and chlorophyll metabolism	ko00860	13 out of 1158 1.12262521588946%	87 out of 10494 0.82904516866781%	0.158802	1	Cs5g24640;Cs7g32210;Cs7g32220;Cs8g18300;Cs8g18310;Cs5g12460;Cs1g19360;Cs7g19710;Cs1g11470;Cs2g13690;Cs9g02990;Cs7g11610;Cs7g29470	K00699+K00699+K00699+K00699+K00699+K01599+K01772+K03428+K08101+K08101+K13071+K13544+K13544
Ether lipid metabolism	ko00565	9 out of 1158 0.77720207253886%	56 out of 10494 0.533638269487326%	0.159303	1	Cs7g13290;Cs2g29630;Cs7g15620;Cs1g18410;Cs3g08450;Cs6g22140;Cs8g19280;orange1.1t04352;orange1.1t00747	K00993+K01114+K01114+K01115+K04628+K04628+K04628+K04628+K14674
Ascorbate and aldarate metabolism	ko00053	13 out of 1158 1.12262521588946%	88 out of 10494 0.838574423480084%	0.168719	1	Cs4g19710;Cs3g14390;Cs1g01800;Cs1g25730;Cs3g17910;Cs7g05430;Cs4g13120;Cs5g24640;Cs7g32210;Cs7g32220;Cs8g18300;Cs8g18310;Cs6g17580	K00103+K00128+K00423+K00434+K00434+K00434+K00469+K00699+K00699+K00699+K00699+K00699+K14190
Glycosphingolipid biosynthesis - lacto and neolacto series	ko00601	2 out of 1158 0.172711571675302%	7 out of 10494 0.0667047836859158%	0.17587	1	Cs6g08060;novel.264	K01988+K01988
Nitrogen metabolism	ko00910	6 out of 1158 0.518134715025907%	35 out of 10494 0.333523918429579%	0.182941	1	Cs7g19160;Cs3g17310;Cs5g05410;Cs8g16250;Cs8g16010;novel.1786	K00261+K01673+K01673+K01674+K02575+K02575
Steroid biosynthesis	ko00100	8 out of 1158 0.690846286701209%	52 out of 10494 0.495521250238231%	0.210299	1	Cs8g03530;Cs2g20480;Cs7g26370;Cs8g04910;Cs3g10940;Cs4g04630;Cs4g04730;orange1.1t00747	K00511+K01052+K01052+K01052+K01824+K01853+K01853+K14674
Galactose metabolism	ko00052	24 out of 1158 2.07253886010363%	183 out of 10494 1.74385363064608%	0.212253	1	Cs1g15840;Cs3g17650;Cs4g18980;Cs3g09730;Cs3g09750;orange1.1t01105;Cs8g12150;Cs1g18220;Cs2g01150;Cs3g07670;Cs4g18340;Cs5g22270;Cs8g11370;Cs9g14590;orange1.1t02061;Cs5g10530;Cs2g27610;Cs5g06440;Cs9g12460;Cs2g12290;novel.614;novel.1172;novel.977;novel.1289	K00844+K00850+K00850+K01187+K01187+K01187+K01190+K01193+K01193+K01193+K01193+K01193+K01193+K01193+K01193+K01784+K06617+K06617+K06617+K07407+K07407+K07407+K18819+K18819
Phosphonate and phosphinate metabolism	ko00440	2 out of 1158 0.172711571675302%	9 out of 10494 0.0857632933104631%	0.261124	1	Cs7g13290;Cs2g09460	K00993+K06167
Phosphatidylinositol signaling system	ko04070	15 out of 1158 1.29533678756477%	113 out of 10494 1.07680579378693%	0.262096	1	Cs3g04150;orange1.1t03016;Cs5g11570;Cs8g03640;Cs7g08800;Cs3g22680;orange1.1t00198;Cs6g20310;Cs3g23630;Cs3g23640;Cs3g23650;novel.703;Cs8g20250;Cs5g22180;Cs1g01270	K00889+K00889+K00901+K00913+K00914+K00921+K00981+K01099+K02183+K02183+K02183+K02183+K05857+K18081+K20279
Fatty acid elongation	ko00062	7 out of 1158 0.604490500863558%	49 out of 10494 0.46693348580141%	0.293413	1	Cs3g04040;novel.1553;Cs1g20370;Cs2g16510;Cs7g13310;Cs9g07970;orange1.1t00556	K10249+K10258+K10703+K15397+K15397+K15397+K15397
beta-Alanine metabolism	ko00410	9 out of 1158 0.77720207253886%	66 out of 10494 0.628930817610063%	0.302127	1	Cs3g14390;Cs1g01290;Cs6g08640;Cs8g20390;Cs5g05990;Cs5g09470;Cs7g23670;Cs7g23790;Cs7g10890	K00128+K00232+K00232+K00232+K00276+K00276+K13366+K13366+K17839
Starch and sucrose metabolism	ko00500	56 out of 1158 4.83592400690846%	475 out of 10494 4.52639603583%	0.317011	1	Cs8g19800;Cs5g33470;Cs5g19060;Cs5g08850;Cs1g15840;Cs1g01330;Cs2g28150;Cs3g18450;Cs9g14600;Cs9g18290;Cs2g22040;Cs9g04980;Cs1g21260;Cs2g12180;Cs5g01400;Cs5g33460;Cs7g09680;Cs7g13990;novel.301;Cs3g09730;Cs3g09750;orange1.1t01105;Cs4g11970;Cs7g01380;Cs1g18220;Cs2g01150;Cs3g07670;Cs4g18340;Cs5g22270;Cs8g11370;Cs9g14590;orange1.1t02061;Cs1g01210;Cs3g18560;Cs3g18600;Cs4g04430;orange1.1t00484;Cs5g26860;C…	K00688+K00695+K00696+K00750+K00844+K01087+K01087+K01087+K01087+K01087+K01177+K01177+K01179+K01179+K01179+K01179+K01179+K01179+K01179+K01187+K01187+K01187+K01188+K01188+K01193+K01193+K01193+K01193+K01193+K01193+K01193+K01193+K01210+K01210+K01210+K01214+K01513+K05349+K05349+K05350+K05350+K07024+K16055+K16055+K16055+K19891+K19891+K19891+K19891+K19891+K19891+K19891+K19891+K19892+K19892+K19893
Biosynthesis of unsaturated fatty acids	ko01040	6 out of 1158 0.518134715025907%	44 out of 10494 0.419287211740042%	0.356845	1	Cs1g01290;Cs6g08640;Cs8g20390;Cs3g04040;novel.1553;Cs1g20370	K00232+K00232+K00232+K10249+K10258+K10703
Carotenoid biosynthesis	ko00906	13 out of 1158 1.12262521588946%	104 out of 10494 0.991042500476463%	0.360293	1	Cs3g11060;Cs1g04900;Cs5g14370;Cs5g32360;Cs7g04930;Cs8g13770;Cs8g13780;Cs3g23530;Cs6g19380;Cs8g05940;Cs9g19270;Cs5g01410;Cs4g19460	K00514+K09838+K09840+K09841+K09841+K09842+K09842+K09843+K09843+K09843+K15746+K17911+K17913
Anthocyanin biosynthesis	ko00942	1 out of 1158 0.0863557858376511%	4 out of 10494 0.0381170192490947%	0.373605	1	Cs1g08110	K17193
Glycosphingolipid biosynthesis - globo and isoglobo series	ko00603	6 out of 1158 0.518134715025907%	45 out of 10494 0.428816466552316%	0.377398	1	Cs6g08060;novel.264;Cs2g12290;novel.614;novel.1172;Cs7g01060	K01988+K01988+K07407+K07407+K07407+K12373
Isoquinoline alkaloid biosynthesis	ko00950	14 out of 1158 1.20898100172712%	115 out of 10494 1.09586430341147%	0.390487	1	Cs5g05990;Cs5g09470;Cs2g23840;Cs2g23850;Cs1g01110;Cs2g22660;Cs2g30610;Cs2g16840;Cs5g35070;Cs1g03950;Cs7g01280;Cs9g16460;Cs9g16480;orange1.1t00267	K00276+K00276+K00815+K00815+K01593+K01593+K01593+K01742+K13390+K14975+K14975+K22097+K22097+K22097
Other types of O-glycan biosynthesis	ko00514	6 out of 1158 0.518134715025907%	46 out of 10494 0.438345721364589%	0.397972	1	Cs2g22320;Cs6g06640;Cs4g09920;orange1.1t02332;Cs2g24340;Cs4g03940	K13675+K13675+K18134+K18134+K20781+K20783
Glucosinolate biosynthesis	ko00966	4 out of 1158 0.345423143350604%	29 out of 10494 0.276348389555937%	0.399978	1	Cs3g16440;Cs7g08110;Cs7g29760;orange1.1t01456	K00826+K11820+K12153+K12153
Fatty acid metabolism	ko01212	13 out of 1158 1.12262521588946%	108 out of 10494 1.02915951972556%	0.413799	1	Cs6g16980;Cs1g01290;Cs6g08640;Cs8g20390;Cs9g04000;Cs5g28330;Cs3g04040;novel.1553;Cs1g20370;Cs2g13450;Cs7g08260;orange1.1t02607;Cs3g18630	K00059+K00232+K00232+K00232+K00249+K01897+K10249+K10258+K10703+K10781+K10781+K10781+K11262
Ubiquinone and other terpenoid-quinone biosynthesis	ko00130	14 out of 1158 1.20898100172712%	117 out of 10494 1.11492281303602%	0.416303	1	Cs2g23840;Cs2g23850;Cs4g03330;Cs2g07170;Cs1g12000;Cs2g13990;Cs2g14050;Cs3g04700;Cs7g17370;Cs7g17390;Cs9g17840;orange1.1t04551;orange1.1t05352;novel.2856	K00815+K00815+K01904+K03809+K09833+K09833+K09833+K09833+K09833+K09833+K09833+K09833+K09833+K09833
Nicotinate and nicotinamide metabolism	ko00760	5 out of 1158 0.431778929188256%	41 out of 10494 0.390699447303221%	0.478433	1	Cs6g15100;Cs9g05270;orange1.1t00484;Cs7g09460;Cs2g19220	K01240+K01240+K01513+K03517+K11416
Sulfur metabolism	ko00920	6 out of 1158 0.518134715025907%	50 out of 10494 0.476462740613684%	0.479387	1	Cs1g21470;Cs1g06660;Cs2g06630;Cs3g11490;Cs3g11520;Cs9g07780	K00860+K01082+K01082+K01738+K01738+K13811
Tropane, piperidine and pyridine alkaloid biosynthesis	ko00960	10 out of 1158 0.863557858376511%	86 out of 10494 0.819515913855536%	0.480781	1	Cs5g05990;Cs5g09470;Cs2g23840;Cs2g23850;Cs8g19060;Cs8g19070;Cs8g19105;Cs8g19110;orange1.1t01039;orange1.1t05631	K00276+K00276+K00815+K00815+K08081+K08081+K08081+K08081+K08081+K08081
Tryptophan metabolism	ko00380	13 out of 1158 1.12262521588946%	113 out of 10494 1.07680579378693%	0.48087	1	Cs3g14390;Cs3g13580;Cs8g09330;Cs8g09350;Cs1g01110;Cs2g22660;Cs2g30610;orange1.1t04380;orange1.1t00025;Cs7g15540;novel.677;Cs7g08110;Cs7g09110	K00128+K01426+K01426+K01426+K01593+K01593+K01593+K03781+K07408+K07409+K11816+K11820+K16903
Phenylalanine metabolism	ko00360	13 out of 1158 1.12262521588946%	114 out of 10494 1.0863350485992%	0.494157	1	Cs5g05990;Cs5g09470;Cs2g23840;Cs2g23850;Cs3g13580;Cs8g09330;Cs8g09350;Cs1g01110;Cs2g22660;Cs2g30610;Cs6g11950;Cs7g25030;Cs8g16290	K00276+K00276+K00815+K00815+K01426+K01426+K01426+K01593+K01593+K01593+K10775+K10775+K10775
Diterpenoid biosynthesis	ko00904	9 out of 1158 0.77720207253886%	79 out of 10494 0.752811130169621%	0.512618	1	Cs1g13740;Cs1g13820;Cs5g14480;Cs7g14940;Cs9g01770;Cs1g13770;Cs5g28780;Cs9g16520;Cs5g27570	K04124+K04124+K04125+K04125+K04125+K05282+K05282+K05282+K17961
Synthesis and degradation of ketone bodies	ko00072	1 out of 1158 0.0863557858376511%	7 out of 10494 0.0667047836859158%	0.559008	1	Cs2g29430	K01640
Butanoate metabolism	ko00650	4 out of 1158 0.345423143350604%	37 out of 10494 0.352582428054126%	0.595075	1	Cs2g29430;Cs3g20350;Cs4g14970;Cs9g02540	K01640+K01913+K01913+K01913
Zeatin biosynthesis	ko00908	7 out of 1158 0.604490500863558%	67 out of 10494 0.638460072422337%	0.619186	1	Cs3g25370;Cs4g14320;Cs4g14450;Cs2g12730;Cs9g06010;orange1.1t01983;orange1.1t03432	K00279+K00279+K00279+K10760+K10760+K13496+K13496
Photosynthesis - antenna proteins	ko00196	2 out of 1158 0.172711571675302%	19 out of 10494 0.1810558414332%	0.636256	1	novel.243;Cs2g19680	K08912+K08913
Cysteine and methionine metabolism	ko00270	24 out of 1158 2.07253886010363%	229 out of 10494 2.18219935201067%	0.638421	1	Cs4g08370;Cs4g08380;orange1.1t04496;Cs7g13320;Cs2g28930;Cs5g04240;Cs5g27350;orange1.1t00345;Cs7g16800;orange1.1t02074;Cs2g23840;Cs2g23850;Cs3g16440;Cs6g09640;Cs4g02260;Cs6g19210;Cs9g05430;Cs3g11490;Cs3g11520;Cs5g01510;Cs3g16400;Cs4g13490;Cs2g02500;Cs5g03060	K00025+K00025+K00058+K00547+K00549+K00549+K00549+K00549+K00558+K00558+K00815+K00815+K00826+K00827+K01611+K01611+K01611+K01738+K01738+K01761+K01762+K01762+K05933+K20772
Non-homologous end-joining	ko03450	1 out of 1158 0.0863557858376511%	9 out of 10494 0.0857632933104631%	0.651026	1	Cs4g04190	K10777
Limonene and pinene degradation	ko00903	1 out of 1158 0.0863557858376511%	9 out of 10494 0.0857632933104631%	0.651026	1	Cs3g14390	K00128
Pentose and glucuronate interconversions	ko00040	30 out of 1158 2.59067357512953%	287 out of 10494 2.73489613112255%	0.65349	1	Cs5g24640;Cs7g32210;Cs7g32220;Cs8g18300;Cs8g18310;Cs1g04780;Cs1g16560;Cs1g23910;Cs2g16380;Cs2g17080;Cs3g12930;Cs3g21330;Cs3g21340;Cs4g06670;Cs5g09360;Cs6g11440;Cs9g14280;Cs9g14320;Cs9g14360;orange1.1t01085;Cs1g09130;orange1.1t00402;orange1.1t02511;Cs7g09030;Cs9g01630;orange1.1t01738;Cs2g23970;Cs5g27750;Cs5g34710;Cs7g09860	K00699+K00699+K00699+K00699+K00699+K01051+K01051+K01051+K01051+K01051+K01051+K01051+K01051+K01051+K01051+K01051+K01051+K01051+K01051+K01051+K01184+K01184+K01184+K01213+K01213+K01213+K01728+K01728+K01728+K01728
Inositol phosphate metabolism	ko00562	12 out of 1158 1.03626943005181%	119 out of 10494 1.13398132266057%	0.673754	1	Cs4g13120;Cs3g04150;orange1.1t03016;Cs8g03640;Cs7g08800;Cs3g22680;Cs6g20310;Cs2g29630;Cs7g15620;Cs8g20250;Cs5g22180;Cs1g01270	K00469+K00889+K00889+K00913+K00914+K00921+K01099+K01114+K01114+K05857+K18081+K20279
Indole alkaloid biosynthesis	ko00901	4 out of 1158 0.345423143350604%	41 out of 10494 0.390699447303221%	0.67722	1	Cs1g01110;Cs2g22660;Cs2g30610;Cs3g14430	K01593+K01593+K01593+K21026
Pyruvate metabolism	ko00620	12 out of 1158 1.03626943005181%	120 out of 10494 1.14351057747284%	0.685074	1	Cs4g08370;Cs4g08380;Cs9g04200;Cs3g14390;Cs9g18120;Cs1g20920;Cs3g16700;Cs9g09130;Cs3g20350;Cs4g14970;Cs9g02540;Cs3g18630	K00025+K00025+K00028+K00128+K00873+K01610+K01610+K01759+K01913+K01913+K01913+K11262
Proteasome	ko03050	11 out of 1158 0.949913644214162%	111 out of 10494 1.05774728416238%	0.69279	1	Cs7g27620;Cs7g27630;Cs8g03400;Cs8g01520;Cs1g01280;Cs1g01240;Cs5g27990;Cs7g09390;Cs7g08600;Cs7g08610;Cs6g07180	K02725+K02725+K02725+K03028+K03029+K03036+K03063+K03063+K06699+K06699+K06700
Glyoxylate and dicarboxylate metabolism	ko00630	11 out of 1158 0.949913644214162%	111 out of 10494 1.05774728416238%	0.69279	1	Cs4g08370;Cs4g08380;Cs2g28210;Cs6g18680;Cs3g20350;Cs4g14970;Cs9g02540;Cs7g22860;orange1.1t04380;orange1.1t05709;Cs6g05110	K00025+K00025+K00122+K01602+K01913+K01913+K01913+K02437+K03781+K11517+K19269
Brassinosteroid biosynthesis	ko00905	4 out of 1158 0.345423143350604%	42 out of 10494 0.400228702115495%	0.695835	1	Cs6g19090;Cs1g17390;Cs1g17410;orange1.1t02784	K12639+K20623+K20623+K20623
Fatty acid biosynthesis	ko00061	6 out of 1158 0.518134715025907%	63 out of 10494 0.600343053173242%	0.708683	1	Cs6g16980;Cs5g28330;Cs2g13450;Cs7g08260;orange1.1t02607;Cs3g18630	K00059+K01897+K10781+K10781+K10781+K11262
Glycosylphosphatidylinositol (GPI)-anchor biosynthesis	ko00563	4 out of 1158 0.345423143350604%	43 out of 10494 0.409757956927768%	0.713669	1	Cs2g31040;Cs3g26080;Cs5g10680;Cs6g17190	K03860+K03860+K03860+K03860
Photosynthesis	ko00195	6 out of 1158 0.518134715025907%	64 out of 10494 0.609872307985516%	0.72311	1	Cs3g03670;Cs7g20350;Cs3g22500;Cs8g13660;Cs4g07650;Cs2g10970	K02639+K02639+K02717+K02721+K08905+K08906
Caffeine metabolism	ko00232	1 out of 1158 0.0863557858376511%	11 out of 10494 0.10482180293501%	0.723856	1	Cs7g15540	K07409
Valine, leucine and isoleucine degradation	ko00280	7 out of 1158 0.604490500863558%	77 out of 10494 0.733752620545073%	0.760009	1	Cs3g18070;Cs3g14390;Cs3g20490;Cs9g04000;Cs3g16440;Cs6g09640;Cs2g29430	K00020+K00128+K00166+K00249+K00826+K00827+K01640
Various types of N-glycan biosynthesis	ko00513	4 out of 1158 0.345423143350604%	46 out of 10494 0.438345721364589%	0.762521	1	Cs8g01390;Cs2g19390;Cs7g01060;Cs6g21350	K00726+K00736+K12373+K14413
Purine metabolism	ko00230	17 out of 1158 1.46804835924007%	177 out of 10494 1.68667810177244%	0.764028	1	novel.1672;Cs7g20270;novel.2717;Cs1g21470;Cs9g18120;Cs8g06110;orange1.1t04406;Cs9g01040;Cs9g05340;orange1.1t00484;Cs2g10470;Cs5g06230;Cs1g13760;Cs2g11590;Cs6g13870;Cs9g07780;orange1.1t04169	K00764+K00856+K00856+K00860+K00873+K00940+K00942+K00951+K01510+K01513+K01514+K01514+K01951+K02083+K06966+K13811+K18151
Carbon fixation in photosynthetic organisms	ko00710	9 out of 1158 0.77720207253886%	98 out of 10494 0.933866971602821%	0.76766	1	Cs4g08370;Cs4g08380;Cs9g04200;Cs7g24920;Cs6g18680;Cs1g20920;Cs3g16700;Cs9g17270;Cs3g21280	K00025+K00025+K00028+K00615+K01602+K01610+K01610+K01623+K03841
Amino sugar and nucleotide sugar metabolism	ko00520	19 out of 1158 1.64075993091537%	200 out of 10494 1.90585096245474%	0.78928	1	Cs1g15840;Cs2g05610;Cs4g01680;Cs5g21860;orange1.1t00435;Cs6g16270;Cs5g10530;Cs7g01060;orange1.1t03266;Cs2g01430;Cs5g30310;Cs8g08680;Cs9g02570;orange1.1t01658;Cs2g13000;Cs8g01810;Cs8g13710;Cs9g02520;orange1.1t05124	K00844+K01183+K01183+K01183+K01183+K01209+K01784+K12373+K12448+K13648+K13648+K15920+K15920+K15920+K17497+K20547+K20547+K20547+K20547
Propanoate metabolism	ko00640	5 out of 1158 0.431778929188256%	59 out of 10494 0.562226033924147%	0.79449	1	Cs3g20490;Cs1g01290;Cs6g08640;Cs8g20390;Cs3g18630	K00166+K00232+K00232+K00232+K11262
Fructose and mannose metabolism	ko00051	9 out of 1158 0.77720207253886%	102 out of 10494 0.971983990851915%	0.806845	1	Cs1g15840;Cs3g17650;Cs4g18980;Cs2g29670;Cs9g17270;Cs3g21280;Cs2g13000;Cs1g24390;Cs6g10240	K00844+K00850+K00850+K00895+K01623+K03841+K17497+K19355+K19355
Tyrosine metabolism	ko00350	10 out of 1158 0.863557858376511%	113 out of 10494 1.07680579378693%	0.813194	1	Cs3g17940;Cs7g14420;orange1.1t04629;Cs5g05990;Cs5g09470;Cs2g23840;Cs2g23850;Cs1g01110;Cs2g22660;Cs2g30610	K00121+K00121+K00121+K00276+K00276+K00815+K00815+K01593+K01593+K01593
Pyrimidine metabolism	ko00240	11 out of 1158 0.949913644214162%	129 out of 10494 1.2292738707833%	0.85605	1	Cs7g12380;Cs8g06110;Cs2g30630;Cs5g32635;Cs6g15100;Cs9g05270;Cs9g05340;orange1.1t00484;orange1.1t04553;Cs6g13870;Cs6g19330	K00876+K00940+K00943+K00943+K01240+K01240+K01510+K01513+K01956+K06966+K13800
Taurine and hypotaurine metabolism	ko00430	1 out of 1158 0.0863557858376511%	17 out of 10494 0.161997331808653%	0.863215	1	Cs4g13090	K18592
Sulfur relay system	ko04122	1 out of 1158 0.0863557858376511%	17 out of 10494 0.161997331808653%	0.863215	1	Cs1g15090	K11996
Riboflavin metabolism	ko00740	2 out of 1158 0.172711571675302%	31 out of 10494 0.295406899180484%	0.871224	1	orange1.1t00484;Cs2g17970	K01513+K14379
Sphingolipid metabolism	ko00600	11 out of 1158 0.949913644214162%	132 out of 10494 1.25786163522013%	0.875069	1	Cs8g12150;Cs3g08450;Cs6g22140;Cs8g19280;orange1.1t04352;Cs2g12290;novel.614;novel.1172;Cs3g26960;Cs6g07540;novel.927	K01190+K04628+K04628+K04628+K04628+K07407+K07407+K07407+K12349+K12349+K12349
Monobactam biosynthesis	ko00261	1 out of 1158 0.0863557858376511%	18 out of 10494 0.171526586620926%	0.878334	1	Cs9g07780	K13811
Alanine, aspartate and glutamate metabolism	ko00250	4 out of 1158 0.345423143350604%	56 out of 10494 0.533638269487326%	0.879503	1	Cs7g19160;novel.1672;Cs6g09640;orange1.1t04553	K00261+K00764+K00827+K01956
Betalain biosynthesis	ko00965	3 out of 1158 0.259067357512953%	45 out of 10494 0.428816466552316%	0.887384	1	Cs1g01110;Cs2g22660;Cs2g30610	K01593+K01593+K01593
Benzoxazinoid biosynthesis	ko00402	1 out of 1158 0.0863557858376511%	19 out of 10494 0.1810558414332%	0.891783	1	Cs9g09030	K13229
Cyanoamino acid metabolism	ko00460	13 out of 1158 1.12262521588946%	158 out of 10494 1.50562226033924%	0.900893	1	Cs4g11970;Cs7g01380;Cs5g26860;Cs8g13800;Cs1g06790;Cs6g17850;Cs7g29760;orange1.1t01456;Cs8g13100;Cs4g13090;Cs1g23150;Cs1g23190;Cs1g23200	K01188+K01188+K05349+K05349+K05350+K05350+K12153+K12153+K13035+K18592+K20802+K20802+K20802
Biotin metabolism	ko00780	2 out of 1158 0.172711571675302%	34 out of 10494 0.323994663617305%	0.902441	1	Cs6g16980;orange1.1t05897	K00059+K01012
Histidine metabolism	ko00340	1 out of 1158 0.0863557858376511%	20 out of 10494 0.190585096245474%	0.903746	1	Cs3g14390	K00128
Pantothenate and CoA biosynthesis	ko00770	3 out of 1158 0.259067357512953%	47 out of 10494 0.447874976176863%	0.904196	1	Cs3g16440;orange1.1t00484;novel.2787	K00826+K01513+K09680
Other glycan degradation	ko00511	6 out of 1158 0.518134715025907%	84 out of 10494 0.800457404230989%	0.913514	1	Cs8g12150;Cs2g14530;novel.1679;Cs3g19630;Cs7g09490;Cs7g01060	K01190+K01191+K01191+K01206+K01206+K12373
Glycine, serine and threonine metabolism	ko00260	7 out of 1158 0.604490500863558%	96 out of 10494 0.914808461978273%	0.916778	1	orange1.1t04496;Cs7g03710;Cs5g05990;Cs5g09470;Cs6g09640;Cs2g07700;Cs7g22860	K00058+K00108+K00276+K00276+K00827+K01696+K02437
Terpenoid backbone biosynthesis	ko00900	7 out of 1158 0.604490500863558%	96 out of 10494 0.914808461978273%	0.916778	1	Cs8g07030;Cs5g13080;Cs4g10240;Cs6g17510;orange1.1t04957;novel.1333;Cs6g19760	K03527+K05356+K13789+K13789+K13789+K13789+K15889
Peroxisome	ko04146	12 out of 1158 1.03626943005181%	153 out of 10494 1.45797598627787%	0.924854	1	Cs1g01290;Cs6g08640;Cs8g20390;Cs2g29430;Cs5g28330;orange1.1t04380;Cs1g01505;Cs5g33360;Cs5g33440;Cs9g04080;orange1.1t05709;Cs8g15220	K00232+K00232+K00232+K01640+K01897+K03781+K05677+K08726+K08726+K08726+K11517+K13356
Phenylalanine, tyrosine and tryptophan biosynthesis	ko00400	6 out of 1158 0.518134715025907%	87 out of 10494 0.82904516866781%	0.928867	1	Cs2g23840;Cs2g23850;Cs2g13960;Cs2g07700;Cs9g10010;Cs4g05200	K00815+K00815+K00891+K01696+K05359+K15227
Citrate cycle (TCA cycle)	ko00020	5 out of 1158 0.431778929188256%	78 out of 10494 0.743281875357347%	0.941601	1	Cs4g08370;Cs4g08380;novel.2012;Cs1g20920;Cs3g16700	K00025+K00025+K00234+K01610+K01610
Glycosaminoglycan degradation	ko00531	3 out of 1158 0.259067357512953%	53 out of 10494 0.505050505050505%	0.941873	1	Cs7g02070;orange1.1t00880;Cs7g01060	K01205+K10532+K12373
Homologous recombination	ko03440	7 out of 1158 0.604490500863558%	102 out of 10494 0.971983990851915%	0.942825	1	Cs3g10190;Cs8g17400;Cs2g14100;Cs2g14120;Cs7g30550;Cs4g03440;Cs7g20290	K07466+K10869+K10870+K10870+K10875+K10880+K15362
Lysine biosynthesis	ko00300	1 out of 1158 0.0863557858376511%	25 out of 10494 0.238231370306842%	0.946426	1	novel.424	K01778
Ribosome	ko03010	32 out of 1158 2.76338514680484%	376 out of 10494 3.5829998094149%	0.956996	1	orange1.1t02729;Cs2g23270;Cs5g25250;Cs5g20790;Cs7g21330;Cs6g05000;Cs6g11320;Cs1g18675;Cs2g04970;Cs5g03890;Cs6g07530;Cs2g22300;orange1.1t01672;Cs4g19960;novel.851;Cs3g21570;Cs1g16310;Cs3g07500;novel.235;Cs1g09310;novel.1923;novel.838;Cs9g08500;Cs7g31800;Cs8g05390;orange1.1t02852;Cs8g07260;orange1.1t05521;Cs8g04340;Cs4g13240;Cs4g12360;Cs6g21070	K02872+K02875+K02878+K02881+K02881+K02901+K02901+K02903+K02914+K02915+K02917+K02920+K02920+K02922+K02922+K02925+K02942+K02943+K02943+K02948+K02950+K02950+K02958+K02960+K02960+K02960+K02975+K02975+K02980+K02983+K02992+K02997
Glycolysis / Gluconeogenesis	ko00010	17 out of 1158 1.46804835924007%	221 out of 10494 2.10596531351248%	0.962024	1	Cs3g17940;Cs7g14420;orange1.1t04629;Cs3g14390;Cs1g15840;Cs3g17650;Cs4g18980;Cs9g18120;Cs2g29670;Cs1g20920;Cs3g16700;Cs9g17270;Cs2g14890;Cs3g20350;Cs4g14970;Cs9g02540;Cs3g21280	K00121+K00121+K00121+K00128+K00844+K00850+K00850+K00873+K00895+K01610+K01610+K01623+K01689+K01913+K01913+K01913+K03841
Thiamine metabolism	ko00730	1 out of 1158 0.0863557858376511%	28 out of 10494 0.266819134743663%	0.962311	1	Cs4g11090	K03146
Sesquiterpenoid and triterpenoid biosynthesis	ko00909	7 out of 1158 0.604490500863558%	110 out of 10494 1.0482180293501%	0.966219	1	Cs8g03530;Cs2g07240;Cs2g07250;Cs4g12050;Cs4g12450;Cs5g06920;Cs8g20950	K00511+K14175+K14175+K15803+K15803+K15803+K15813
Base excision repair	ko03410	4 out of 1158 0.345423143350604%	73 out of 10494 0.695635601295979%	0.967213	1	Cs7g12050;orange1.1t03234;Cs6g18100;Cs6g15500	K01246+K01246+K10747+K10773
N-Glycan biosynthesis	ko00510	3 out of 1158 0.259067357512953%	60 out of 10494 0.571755288736421%	0.968314	1	Cs8g01390;Cs9g16970;Cs2g19390	K00726+K00729+K00736
Mismatch repair	ko03430	4 out of 1158 0.345423143350604%	75 out of 10494 0.714694110920526%	0.972136	1	Cs3g10190;Cs6g18100;Cs1g02620;Cs1g24300	K07466+K10747+K10756+K10756
Arginine biosynthesis	ko00220	2 out of 1158 0.172711571675302%	47 out of 10494 0.447874976176863%	0.972203	1	Cs7g19160;orange1.1t00222	K00261+K01476
Spliceosome	ko03040	35 out of 1158 3.02245250431779%	420 out of 10494 4.00228702115495%	0.973738	1	Cs3g18580;Cs7g29020;Cs7g29030;Cs7g29170;Cs8g18240;orange1.1t02795;novel.2282;novel.2837;novel.1609;Cs7g11700;Cs4g03500;Cs4g09200;Cs3g26210;novel.254;Cs1g20030;Cs4g16750;Cs6g12970;Cs1g22370;novel.1808;Cs2g03840;Cs7g11020;orange1.1t00425;orange1.1t01713;Cs3g04640;Cs6g18070;orange1.1t01178;orange1.1t03003;orange1.1t04475;orange1.1t05665;Cs3g14800;Cs9g17370;novel.2033;Cs3g23440;Cs2g25120;Cs5g03330	K03283+K03283+K03283+K03283+K03283+K03283+K03283+K03283+K03283+K09564+K11098+K12741+K12812+K12813+K12818+K12818+K12830+K12831+K12832+K12835+K12835+K12835+K12835+K12844+K12844+K12844+K12844+K12844+K12844+K12849+K12854+K12855+K12863+K12870+K12897
Valine, leucine and isoleucine biosynthesis	ko00290	1 out of 1158 0.0863557858376511%	32 out of 10494 0.304936153992758%	0.976423	1	Cs3g16440	K00826
Aminoacyl-tRNA biosynthesis	ko00970	9 out of 1158 0.77720207253886%	140 out of 10494 1.33409567371832%	0.977386	1	Cs1g08350;Cs4g15790;Cs6g09800;orange1.1t02203;novel.2181;novel.1180;orange1.1t01779;orange1.1t05133;Cs1g08550	K01870+K01870+K01870+K01870+K01870+K01883+K01892+K01892+K02433
RNA polymerase	ko03020	9 out of 1158 0.77720207253886%	140 out of 10494 1.33409567371832%	0.977386	1	Cs2g23510;Cs2g24170;Cs4g18140;Cs5g29790;Cs5g34120;Cs9g06610;Cs9g13750;novel.2061;orange1.1t04402	K03006+K03006+K03006+K03006+K03006+K03006+K03006+K03006+K03012
Carbon metabolism	ko01200	34 out of 1158 2.93609671848014%	414 out of 10494 3.9451114922813%	0.977911	1	Cs4g08370;Cs4g08380;Cs9g04200;orange1.1t04496;Cs3g17940;Cs7g14420;orange1.1t04629;Cs2g28210;Cs1g01290;Cs6g08640;Cs8g20390;novel.2012;Cs7g19160;Cs7g24920;Cs1g15840;Cs3g17650;Cs4g18980;Cs9g18120;Cs6g18680;Cs1g20920;Cs3g16700;Cs9g17270;Cs2g14890;Cs3g11490;Cs3g11520;Cs3g20350;Cs4g14970;Cs9g02540;orange1.1t02047;Cs7g22860;orange1.1t04380;Cs3g21280;orange1.1t05709;Cs6g05110	K00025+K00025+K00028+K00058+K00121+K00121+K00121+K00122+K00232+K00232+K00232+K00234+K00261+K00615+K00844+K00850+K00850+K00873+K01602+K01610+K01610+K01623+K01689+K01738+K01738+K01913+K01913+K01913+K01938+K02437+K03781+K03841+K11517+K19269
Nucleotide excision repair	ko03420	7 out of 1158 0.604490500863558%	121 out of 10494 1.15303983228512%	0.984296	1	Cs7g13460;Cs7g13465;Cs3g10190;Cs6g18100;Cs1g02620;Cs1g24300;orange1.1t05431	K03868+K03868+K07466+K10747+K10756+K10756+K10843
Phagosome	ko04145	7 out of 1158 0.604490500863558%	123 out of 10494 1.17209834190966%	0.986403	1	Cs7g08800;Cs3g22680;Cs2g04930;Cs2g04940;Cs2g27790;Cs2g15970;Cs1g14330	K00914+K00921+K01365+K01365+K01365+K04392+K07889
Glycosphingolipid biosynthesis - ganglio series	ko00604	1 out of 1158 0.0863557858376511%	38 out of 10494 0.3621116828664%	0.988339	1	Cs7g01060	K12373
Autophagy - other	ko04136	1 out of 1158 0.0863557858376511%	40 out of 10494 0.381170192490947%	0.990779	1	Cs7g08800	K00914
Pentose phosphate pathway	ko00030	6 out of 1158 0.518134715025907%	117 out of 10494 1.11492281303602%	0.991916	1	Cs7g24920;Cs3g17650;Cs4g18980;Cs2g29670;Cs9g17270;Cs3g21280	K00615+K00850+K00850+K00895+K01623+K03841
Basal transcription factors	ko03022	3 out of 1158 0.259067357512953%	75 out of 10494 0.714694110920526%	0.991923	1	Cs7g16850;orange1.1t05431;novel.841	K03122+K10843+K14649
DNA replication	ko03030	4 out of 1158 0.345423143350604%	91 out of 10494 0.867162187916905%	0.99283	1	Cs3g10190;Cs6g18100;Cs1g02620;Cs1g24300	K07466+K10747+K10756+K10756
Lysine degradation	ko00310	3 out of 1158 0.259067357512953%	77 out of 10494 0.733752620545073%	0.993306	1	Cs3g14390;Cs2g31435;orange1.1t03246	K00128+K11423+K11426
One carbon pool by folate	ko00670	1 out of 1158 0.0863557858376511%	45 out of 10494 0.428816466552316%	0.994874	1	orange1.1t02047	K01938
RNA degradation	ko03018	12 out of 1158 1.03626943005181%	204 out of 10494 1.94396798170383%	0.9963	1	Cs3g17650;Cs4g18980;Cs6g18450;Cs2g14890;Cs2g23190;Cs6g13820;orange1.1t00573;Cs6g13950;Cs7g06230;Cs7g10600;Cs6g06520;Cs3g20570	K00850+K00850+K01148+K01689+K04077+K04077+K04077+K12581+K12581+K12599+K12608+K12619
SNARE interactions in vesicular transport	ko04130	1 out of 1158 0.0863557858376511%	50 out of 10494 0.476462740613684%	0.997151	1	novel.902	K08503
2-Oxocarboxylic acid metabolism	ko01210	4 out of 1158 0.345423143350604%	105 out of 10494 1.00057175528874%	0.997954	1	Cs3g16440;Cs7g08110;Cs7g29760;orange1.1t01456	K00826+K11820+K12153+K12153
Folate biosynthesis	ko00790	1 out of 1158 0.0863557858376511%	53 out of 10494 0.505050505050505%	0.997998	1	novel.101	K15376
Endocytosis	ko04144	22 out of 1158 1.89982728842832%	334 out of 10494 3.18277110729941%	0.998136	1	Cs3g04150;orange1.1t03016;Cs1g18410;novel.2505;Cs3g18580;Cs7g29020;Cs7g29030;Cs7g29170;Cs8g18240;orange1.1t02795;novel.2282;novel.2837;novel.1609;Cs1g14330;Cs6g11810;Cs9g11960;orange1.1t05223;Cs8g06750;Cs2g06720;Cs1g22380;Cs3g22720;Cs6g18760	K00889+K00889+K01115+K01528+K03283+K03283+K03283+K03283+K03283+K03283+K03283+K03283+K03283+K07889+K10396+K11247+K11247+K12472+K12486+K19476+K19476+K19476
Ribosome biogenesis in eukaryotes	ko03008	7 out of 1158 0.604490500863558%	152 out of 10494 1.4484467314656%	0.998533	1	Cs9g12650;Cs5g03300;Cs5g15940;Cs3g20570;Cs6g19820;Cs9g04250;orange1.1t01137	K03097+K03539+K03539+K12619+K14544+K14555+K14568
Ubiquitin mediated proteolysis	ko04120	15 out of 1158 1.29533678756477%	266 out of 10494 2.5347817800648%	0.999299	1	Cs3g04490;Cs5g23960;orange1.1t02067;novel.2184;Cs5g18350;Cs5g04910;Cs9g16630;Cs7g13460;Cs7g13465;Cs9g17160;Cs7g04220;Cs4g17150;novel.60;Cs1g06920;Cs6g15970	K03094+K03094+K03094+K03094+K03354+K03362+K03363+K03868+K03868+K10143+K10573+K10581+K10581+K10614+K10615
Protein export	ko03060	1 out of 1158 0.0863557858376511%	63 out of 10494 0.600343053173242%	0.999382	1	Cs3g14220	K09490
RNA transport	ko03013	21 out of 1158 1.81347150259067%	341 out of 10494 3.24947589098532%	0.999384	1	Cs1g02440;Cs1g02510;Cs2g01260;Cs1g16610;Cs4g18160;Cs5g02950;Cs5g03680;Cs3g15510;Cs2g04120;Cs1g02930;Cs6g01840;Cs7g21560;Cs5g03300;Cs5g15940;orange1.1t03863;orange1.1t05264;orange1.1t05369;Cs3g26210;Cs3g23280;Cs7g31470;orange1.1t02412	K00784+K00784+K00784+K03239+K03239+K03239+K03239+K03243+K03259+K03260+K03260+K03260+K03539+K03539+K03754+K03754+K03754+K12812+K14292+K14292+K14300
Protein processing in endoplasmic reticulum	ko04141	32 out of 1158 2.76338514680484%	472 out of 10494 4.49780827139318%	0.999487	1	Cs3g04490;Cs5g23960;orange1.1t02067;novel.2184;Cs3g18580;Cs7g29020;Cs7g29030;Cs7g29170;Cs8g18240;orange1.1t02795;novel.2282;novel.2837;novel.1609;Cs7g13460;Cs7g13465;novel.2575;Cs3g14220;orange1.1t05692;Cs6g08940;Cs6g21270;orange1.1t03606;novel.789;Cs2g28910;Cs4g05880;Cs5g18500;Cs5g26940;Cs7g23870;Cs7g23890;Cs7g32260;Cs8g18020;Cs8g18360;Cs2g20930	K03094+K03094+K03094+K03094+K03283+K03283+K03283+K03283+K03283+K03283+K03283+K03283+K03283+K03868+K03868+K04079+K09490+K09503+K09555+K10661+K13525+K13719+K13993+K13993+K13993+K13993+K13993+K13993+K13993+K13993+K13993+K14016
Oxidative phosphorylation	ko00190	6 out of 1158 0.518134715025907%	157 out of 10494 1.49609300552697%	0.999713	1	novel.2012;Cs1g16160;Cs5g08370;Cs1g21090;Cs6g15750;Cs1g15410	K00234+K01535+K01535+K02266+K03942+K03946
Biosynthesis of amino acids	ko01230	22 out of 1158 1.89982728842832%	366 out of 10494 3.48770726129217%	0.999724	1	orange1.1t04496;Cs2g28930;Cs5g04240;Cs5g27350;orange1.1t00345;Cs7g24920;Cs2g23840;Cs2g23850;Cs3g16440;Cs3g17650;Cs4g18980;Cs9g18120;Cs2g13960;orange1.1t00222;Cs9g17270;Cs2g14890;Cs2g07700;Cs3g11490;Cs3g11520;novel.424;Cs9g10010;Cs4g05200	K00058+K00549+K00549+K00549+K00549+K00615+K00815+K00815+K00826+K00850+K00850+K00873+K00891+K01476+K01623+K01689+K01696+K01738+K01738+K01778+K05359+K15227
mRNA surveillance pathway	ko03015	7 out of 1158 0.604490500863558%	210 out of 10494 2.00114351057747%	0.99999	1	Cs5g28490;Cs9g02830;Cs3g26210;novel.1827;Cs2g05830;Cs3g12980;Cs7g25470	K08873+K11584+K12812+K14376+K14409+K14411+K14411
