# Supplementary material for: Mechanisms by Which Increased pH Ameliorates Copper Excess in Citrus sinensis Roots: Insight from a Combined Analysis of Physiology, Transcriptome, and Metabolome
Source: Plants (Basel). 2024 Oct 31;13(21):3054. doi: 10.3390/plants13213054 (PMC11548300; doi:10.3390/plants13213054)
Supplement: Supplementary file 1 [file plants-13-03054-s001.zip › Table S5SecondRevision.xlsx]

## Sheet: Table S5
Table S5. List of the enriched GO terms for DEGs identified in P3CR vs. P3R
Ontology	ID	Description	GeneRatio	BgRatio	pvalue	p.adjust	geneID	Count
Cellular component	GO:0048046	apoplast	76/1346	438/18529	8.23595e-13	1.68837e-10	orange1.1t03024/Cs5g25760/Cs7g15810/orange1.1t01957/Cs8g03430/Cs4g02670/Cs5g25740/Cs9g02570/Cs5g18300/Cs6g07400/Cs6g07410/Cs8g03480/Cs5g12400/Cs5g04540/novel.1658/novel.1118/Cs4g02680/Cs5g12420/Cs4g09130/novel.927/orange1.1t01953/orange1.1t00617/Cs7g18550/novel.2181/Cs4g09140/Cs8g17630/Cs1g04200/Cs6g16120/Cs8g19850/Cs7g30410/Cs5g04550/Cs4g03130/Cs3g26520/Cs6g07800/Cs5g09360/Cs8g06080/Cs5g25680/Cs…	76
Cellular component	GO:0000786	nucleosome	13/1346	49/18529	3.28562e-05	0.00281146	Cs3g14190/Cs8g18050/Cs5g32200/orange1.1t03169/Cs2g17040/Cs8g18080/Cs1g20090/Cs8g17690/orange1.1t03156/Cs5g30530/novel.2334/Cs4g03450/orange1.1t03170	13
Cellular component	GO:0032993	protein-DNA complex	15/1346	64/18529	4.11433e-05	0.00281146	Cs3g14190/Cs8g18050/Cs5g32200/orange1.1t03169/Cs2g17040/Cs8g18080/Cs7g05140/Cs1g20090/Cs8g17690/orange1.1t03156/Cs5g30530/novel.2334/Cs4g03450/orange1.1t03170/Cs7g32510	15
Cellular component	GO:0044815	DNA packaging complex	13/1346	53/18529	8.01524e-05	0.00410781	Cs3g14190/Cs8g18050/Cs5g32200/orange1.1t03169/Cs2g17040/Cs8g18080/Cs1g20090/Cs8g17690/orange1.1t03156/Cs5g30530/novel.2334/Cs4g03450/orange1.1t03170	13
Cellular component	GO:0009897	external side of plasma membrane	5/1346	17/18529	0.00593851	0.243479	novel.948/Cs8g02980/orange1.1t01993/Cs5g09920/orange1.1t01995	5
Cellular component	GO:0009505	plant-type cell wall	30/1346	269/18529	0.0126731	0.432997	Cs8g02110/Cs9g02570/Cs5g12400/Cs5g12420/Cs6g06530/Cs9g14540/Cs8g09520/orange1.1t03602/orange1.1t00617/Cs9g16590/Cs4g11970/Cs2g11910/orange1.1t03603/Cs3g10430/Cs8g06080/Cs1g17350/Cs6g02700/Cs7g21890/orange1.1t00281/Cs3g14000/orange1.1t01614/Cs4g13170/Cs3g23350/Cs5g23280/Cs2g03340/Cs7g21880/Cs3g10420/Cs1g13910/Cs2g05840/Cs2g12290	30
Cellular component	GO:0009986	cell surface	5/1346	23/18529	0.0224752	0.658201	novel.948/Cs8g02980/orange1.1t01993/Cs5g09920/orange1.1t01995	5
Cellular component	GO:0031226	intrinsic component of plasma membrane	39/1346	405/18529	0.043601	0.989136	Cs6g16770/Cs1g21430/Cs4g16770/Cs8g02760/Cs9g18560/Cs6g13820/Cs1g01730/Cs5g08710/Cs9g18350/Cs1g25560/orange1.1t00485/orange1.1t00635/Cs3g01900/Cs8g05480/Cs2g25050/Cs6g07970/orange1.1t00636/Cs6g21950/Cs7g21890/Cs3g18230/Cs8g02990/Cs5g27050/orange1.1t01623/Cs3g14550/Cs6g12590/Cs9g02830/Cs2g03340/Cs7g21880/Cs2g28300/Cs3g16870/Cs1g10740/Cs9g04100/Cs7g17110/Cs9g18140/Cs4g08360/Cs7g09120/Cs8g02970/Cs1g1…	39
Cellular component	GO:0005887	integral component of plasma membrane	26/1346	254/18529	0.0482954	0.989136	Cs1g21430/Cs4g16770/Cs8g02760/Cs9g18560/Cs1g01730/Cs5g08710/Cs9g18350/Cs1g25560/orange1.1t00485/Cs3g01900/Cs6g07970/Cs3g18230/Cs8g02990/Cs5g27050/Cs3g14550/Cs9g02830/Cs2g28300/Cs3g16870/Cs1g10740/Cs9g04100/Cs9g18140/Cs4g08360/Cs7g09120/Cs8g02970/Cs1g10110/Cs3g27660	26
Cellular component	GO:0031225	anchored component of membrane	22/1346	208/18529	0.0486915	0.989136	Cs9g16170/Cs6g16770/Cs6g20080/Cs6g13820/Cs2g16140/orange1.1t00635/Cs7g12560/Cs8g05480/Cs2g25050/orange1.1t00636/Cs6g21950/Cs7g21890/Cs7g06740/Cs6g04310/orange1.1t05346/orange1.1t01623/Cs5g12220/Cs6g12590/Cs2g03340/Cs7g01110/Cs7g21880/Cs7g17110	22
Cellular component	GO:0000325	plant-type vacuole	22/1346	210/18529	0.0530756	0.989136	orange1.1t03244/Cs4g09130/Cs9g04520/Cs5g08710/Cs6g08320/Cs4g09140/Cs2g04940/Cs2g15700/Cs9g05340/Cs3g26340/Cs8g16000/Cs5g21780/Cs9g13580/Cs5g01700/Cs2g15490/Cs6g12790/Cs4g09150/Cs6g12800/orange1.1t00523/orange1.1t04897/Cs8g06630/novel.2335	22
Cellular component	GO:0031012	extracellular matrix	3/1346	13/18529	0.063192	1	Cs6g20080/Cs8g03750/orange1.1t05346	3
Cellular component	GO:0010282	senescence-associated vacuole	4/1346	22/18529	0.0710432	1	Cs2g04940/Cs2g15700/Cs9g13580/Cs2g15490	4
Cellular component	GO:0044426	cell wall part	4/1346	24/18529	0.092174	1	orange1.1t02713/Cs2g11910/orange1.1t02709/Cs4g13170	4
Cellular component	GO:0044462	external encapsulating structure part	4/1346	24/18529	0.092174	1	orange1.1t02713/Cs2g11910/orange1.1t02709/Cs4g13170	4
Cellular component	GO:0010494	cytoplasmic stress granule	4/1346	29/18529	0.155865	1	Cs1g02900/Cs4g07100/Cs4g04550/Cs1g01190	4
Cellular component	GO:0009705	plant-type vacuole membrane	13/1346	131/18529	0.156115	1	orange1.1t03244/Cs9g04520/Cs5g08710/Cs6g08320/Cs9g05340/Cs8g16000/Cs5g21780/Cs5g01700/Cs6g12790/Cs6g12800/orange1.1t00523/orange1.1t04897/novel.2335	13
Cellular component	GO:0016363	nuclear matrix	2/1346	11/18529	0.187853	1	Cs5g05470/Cs3g23020	2
Cellular component	GO:0000323	lytic vacuole	6/1346	55/18529	0.20779	1	Cs3g27650/Cs2g04940/Cs2g15700/Cs9g13580/Cs2g04950/Cs2g15490	6
Cellular component	GO:0098552	side of membrane	6/1346	56/18529	0.219572	1	Cs4g01600/novel.948/Cs8g02980/orange1.1t01993/Cs5g09920/orange1.1t01995	6
Cellular component	GO:0000785	chromatin	14/1346	153/18529	0.221761	1	Cs4g19400/Cs3g14190/Cs8g18050/Cs5g32200/orange1.1t03169/Cs2g17040/Cs8g18080/Cs1g20090/Cs8g17690/orange1.1t03156/Cs5g30530/novel.2334/Cs4g03450/orange1.1t03170	14
Cellular component	GO:0048471	perinuclear region of cytoplasm	4/1346	34/18529	0.231433	1	orange1.1t04084/Cs3g11210/Cs3g11020/orange1.1t04079	4
Cellular component	GO:0048226	Casparian strip	2/1346	13/18529	0.242795	1	Cs2g11910/Cs4g13170	2
Cellular component	GO:0046658	anchored component of plasma membrane	13/1346	152/18529	0.311297	1	Cs6g16770/Cs6g13820/orange1.1t00635/Cs8g05480/Cs2g25050/orange1.1t00636/Cs6g21950/Cs7g21890/orange1.1t01623/Cs6g12590/Cs2g03340/Cs7g21880/Cs7g17110	13
Cellular component	GO:0009531	secondary cell wall	2/1346	16/18529	0.325832	1	Cs2g11910/Cs4g13170	2
Cellular component	GO:0032586	protein storage vacuole membrane	2/1346	17/18529	0.353086	1	Cs9g04520/Cs5g21780	2
Cellular component	GO:0005643	nuclear pore	6/1346	67/18529	0.359681	1	orange1.1t04084/Cs3g11210/Cs3g11020/novel.2863/novel.2448/orange1.1t04079	6
Cellular component	GO:0000326	protein storage vacuole	3/1346	30/18529	0.373484	1	Cs9g04520/Cs5g21780/Cs8g06630	3
Cellular component	GO:0000322	storage vacuole	3/1346	31/18529	0.393684	1	Cs9g04520/Cs5g21780/Cs8g06630	3
Cellular component	GO:0090406	pollen tube	9/1346	110/18529	0.406005	1	Cs2g08110/orange1.1t04224/Cs2g29910/Cs4g12920/Cs9g13920/Cs9g14860/Cs6g20930/Cs2g29840/novel.661	9
Cellular component	GO:0044463	cell projection part	2/1346	21/18529	0.457323	1	Cs9g13920/Cs4g16020	2
Cellular component	GO:0120038	plasma membrane bounded cell projection part	2/1346	21/18529	0.457323	1	Cs9g13920/Cs4g16020	2
Cellular component	GO:0009522	photosystem I	3/1346	35/18529	0.472347	1	Cs9g07680/Cs1g09310/Cs9g07670	3
Cellular component	GO:0019897	extrinsic component of plasma membrane	3/1346	35/18529	0.472347	1	Cs4g08100/Cs3g05940/Cs2g02430	3
Cellular component	GO:0044421	extracellular region part	10/1346	130/18529	0.473167	1	Cs6g20080/Cs3g27650/Cs5g11960/Cs2g15700/Cs8g03750/Cs9g13580/orange1.1t05346/Cs2g04950/Cs7g02410/Cs3g23900	10
Cellular component	GO:0005764	lysosome	4/1346	49/18529	0.480795	1	Cs3g27650/Cs2g15700/Cs9g13580/Cs2g04950	4
Cellular component	GO:0005744	TIM23 mitochondrial import inner membrane translocase complex	2/1346	22/18529	0.481861	1	Cs7g19620/orange1.1t00877	2
Cellular component	GO:0030139	endocytic vesicle	2/1346	22/18529	0.481861	1	Cs6g05440/Cs3g18230	2
Cellular component	GO:0000790	nuclear chromatin	5/1346	63/18529	0.486601	1	Cs3g14190/Cs8g18050/Cs8g17690/Cs5g30530/Cs4g03450	5
Cellular component	GO:0000932	P-body	6/1346	78/18529	0.503775	1	Cs1g02900/Cs4g07100/Cs4g04550/Cs6g12480/orange1.1t04402/Cs1g01190	6
Cellular component	GO:0009509	chromoplast	2/1346	23/18529	0.5057	1	Cs3g11170/Cs3g11490	2
Cellular component	GO:0009510	plasmodesmatal desmotubule	1/1346	10/18529	0.529687	1	orange1.1t00345	1
Cellular component	GO:0009511	plasmodesmatal endoplasmic reticulum	1/1346	10/18529	0.529687	1	orange1.1t00345	1
Cellular component	GO:0012511	monolayer-surrounded lipid storage body	1/1346	10/18529	0.529687	1	Cs2g28670	1
Cellular component	GO:0016459	myosin complex	1/1346	10/18529	0.529687	1	Cs8g13090	1
Cellular component	GO:0045263	proton-transporting ATP synthase complex, coupling factor F(o)	1/1346	10/18529	0.529687	1	Cs6g05950	1
Cellular component	GO:0019773	proteasome core complex, alpha-subunit complex	1/1346	11/18529	0.56387	1	Cs2g11740	1
Cellular component	GO:0045335	phagocytic vesicle	1/1346	11/18529	0.56387	1	Cs6g05440	1
Cellular component	GO:1902555	endoribonuclease complex	1/1346	11/18529	0.56387	1	Cs8g17210	1
Cellular component	GO:1905348	endonuclease complex	1/1346	11/18529	0.56387	1	Cs8g17210	1
Cellular component	GO:0000139	Golgi membrane	30/1346	424/18529	0.587728	1	Cs7g01390/Cs5g30310/Cs9g08730/Cs7g30670/Cs4g08540/orange1.1t04064/Cs6g15800/Cs1g05500/Cs6g04870/Cs2g06030/Cs9g08760/Cs2g21360/Cs9g08750/Cs6g21350/Cs4g12320/Cs8g16400/Cs7g16650/Cs3g23600/Cs8g10780/Cs5g01970/Cs5g09480/Cs3g13720/Cs3g03080/Cs6g08690/Cs3g16650/Cs1g10620/novel.1550/Cs3g13670/Cs4g18570/Cs2g25390	30
Cellular component	GO:0022625	cytosolic large ribosomal subunit	5/1346	71/18529	0.594524	1	Cs4g19960/Cs2g23270/Cs1g18675/Cs3g21570/novel.2075	5
Cellular component	GO:0005930	axoneme	1/1346	12/18529	0.59557	1	Cs4g16020	1
Cellular component	GO:0010598	NAD(P)H dehydrogenase complex (plastoquinone)	1/1346	12/18529	0.59557	1	Cs5g10850	1
Cellular component	GO:0032838	plasma membrane bounded cell projection cytoplasm	1/1346	12/18529	0.59557	1	Cs4g16020	1
Cellular component	GO:0044441	ciliary part	1/1346	12/18529	0.59557	1	Cs4g16020	1
Cellular component	GO:0097014	ciliary plasm	1/1346	12/18529	0.59557	1	Cs4g16020	1
Cellular component	GO:0009501	amyloplast	2/1346	28/18529	0.613691	1	Cs3g27220/Cs6g21370	2
Cellular component	GO:0120025	plasma membrane bounded cell projection	10/1346	146/18529	0.623027	1	Cs2g08110/orange1.1t04224/Cs2g29910/Cs4g12920/Cs9g13920/Cs9g14860/Cs6g20930/Cs2g29840/novel.661/Cs4g16020	10
Cellular component	GO:0035770	ribonucleoprotein granule	6/1346	88/18529	0.623493	1	Cs1g02900/Cs4g07100/Cs4g04550/Cs6g12480/orange1.1t04402/Cs1g01190	6
Cellular component	GO:0036464	cytoplasmic ribonucleoprotein granule	6/1346	88/18529	0.623493	1	Cs1g02900/Cs4g07100/Cs4g04550/Cs6g12480/orange1.1t04402/Cs1g01190	6
Cellular component	GO:0031305	integral component of mitochondrial inner membrane	1/1346	13/18529	0.624968	1	orange1.1t00877	1
Cellular component	GO:0034399	nuclear periphery	2/1346	29/18529	0.63299	1	Cs5g05470/Cs3g23020	2
Cellular component	GO:0031969	chloroplast membrane	23/1346	335/18529	0.642324	1	Cs9g17670/Cs4g10160/Cs4g05920/Cs7g23090/Cs7g17390/Cs1g24170/Cs4g01600/Cs9g01160/Cs2g07720/Cs2g14050/Cs1g17800/Cs2g13990/Cs7g06030/Cs4g05470/Cs3g19690/Cs8g03710/Cs3g04700/novel.320/Cs7g09120/Cs7g31290/Cs3g21910/Cs5g07770/Cs7g19710	23
Cellular component	GO:0010369	chromocenter	1/1346	14/18529	0.652231	1	novel.2334	1
Cellular component	GO:0042995	cell projection	10/1346	151/18529	0.665148	1	Cs2g08110/orange1.1t04224/Cs2g29910/Cs4g12920/Cs9g13920/Cs9g14860/Cs6g20930/Cs2g29840/novel.661/Cs4g16020	10
Cellular component	GO:0042170	plastid membrane	23/1346	341/18529	0.675646	1	Cs9g17670/Cs4g10160/Cs4g05920/Cs7g23090/Cs7g17390/Cs1g24170/Cs4g01600/Cs9g01160/Cs2g07720/Cs2g14050/Cs1g17800/Cs2g13990/Cs7g06030/Cs4g05470/Cs3g19690/Cs8g03710/Cs3g04700/novel.320/Cs7g09120/Cs7g31290/Cs3g21910/Cs5g07770/Cs7g19710	23
Cellular component	GO:0030286	dynein complex	1/1346	15/18529	0.677513	1	Cs4g16020	1
Cellular component	GO:0031304	intrinsic component of mitochondrial inner membrane	1/1346	15/18529	0.677513	1	orange1.1t00877	1
Cellular component	GO:0019898	extrinsic component of membrane	5/1346	79/18529	0.688549	1	Cs1g19930/Cs4g08100/Cs7g28620/Cs3g05940/Cs2g02430	5
Cellular component	GO:0000148	1,3-beta-D-glucan synthase complex	1/1346	16/18529	0.700958	1	Cs7g01200	1
Cellular component	GO:0043230	extracellular organelle	1/1346	16/18529	0.700958	1	Cs5g11960	1
Cellular component	GO:0070062	extracellular exosome	1/1346	16/18529	0.700958	1	Cs5g11960	1
Cellular component	GO:0090568	nuclear transcriptional repressor complex	1/1346	16/18529	0.700958	1	Cs5g34830	1
Cellular component	GO:1903561	extracellular vesicle	1/1346	16/18529	0.700958	1	Cs5g11960	1
Cellular component	GO:0000145	exocyst	2/1346	33/18529	0.70266	1	Cs5g11960/Cs6g05440	2
Cellular component	GO:0005635	nuclear envelope	12/1346	186/18529	0.706653	1	orange1.1t04084/Cs3g20070/Cs3g20065/Cs3g11210/Cs3g23020/Cs3g11020/novel.2863/Cs6g09040/novel.2448/Cs1g01090/orange1.1t04079/Cs3g02920	12
Cellular component	GO:0099023	tethering complex	3/1346	50/18529	0.714	1	Cs5g11960/Cs6g05440/Cs3g16650	3
Cellular component	GO:0034708	methyltransferase complex	2/1346	34/18529	0.718259	1	Cs1g05410/Cs2g27750	2
Cellular component	GO:0009654	photosystem II oxygen evolving complex	1/1346	18/18529	0.742863	1	Cs7g28620	1
Cellular component	GO:0045177	apical part of cell	1/1346	18/18529	0.742863	1	Cs9g13920	1
Cellular component	GO:0045259	proton-transporting ATP synthase complex	1/1346	18/18529	0.742863	1	Cs6g05950	1
Cellular component	GO:0005615	extracellular space	7/1346	117/18529	0.754615	1	Cs3g27650/Cs5g11960/Cs2g15700/Cs9g13580/Cs2g04950/Cs7g02410/Cs3g23900	7
Cellular component	GO:0017053	transcriptional repressor complex	1/1346	19/18529	0.76156	1	Cs5g34830	1
Cellular component	GO:0000792	heterochromatin	1/1346	20/18529	0.778899	1	Cs3g14190	1
Cellular component	GO:0005811	lipid droplet	1/1346	20/18529	0.778899	1	Cs2g28670	1
Cellular component	GO:0031977	thylakoid lumen	3/1346	57/18529	0.793149	1	Cs9g09850/Cs7g28620/Cs2g08030	3
Cellular component	GO:0005839	proteasome core complex	1/1346	21/18529	0.794978	1	Cs2g11740	1
Cellular component	GO:0009523	photosystem II	3/1346	58/18529	0.802819	1	Cs9g07680/Cs9g07670/Cs7g28620	3
Cellular component	GO:0005657	replication fork	1/1346	22/18529	0.809888	1	Cs7g32510	1
Cellular component	GO:0005665	RNA polymerase II, core complex	1/1346	22/18529	0.809888	1	orange1.1t04402	1
Cellular component	GO:0009898	cytoplasmic side of plasma membrane	1/1346	22/18529	0.809888	1	Cs4g01600	1
Cellular component	GO:0033177	proton-transporting two-sector ATPase complex, proton-transporting domain	1/1346	22/18529	0.809888	1	Cs6g05950	1
Cellular component	GO:0048188	Set1C/COMPASS complex	1/1346	22/18529	0.809888	1	Cs1g05410	1
Cellular component	GO:0009521	photosystem	4/1346	77/18529	0.819762	1	Cs9g07680/Cs1g09310/Cs9g07670/Cs7g28620	4
Cellular component	GO:0015934	large ribosomal subunit	5/1346	95/18529	0.828794	1	Cs4g19960/Cs2g23270/Cs1g18675/Cs3g21570/novel.2075	5
Cellular component	GO:0044454	nuclear chromosome part	7/1346	129/18529	0.835967	1	Cs3g14190/Cs8g18050/Cs8g17690/Cs5g30530/Cs4g03450/Cs5g08630/Cs7g32510	7
Cellular component	GO:0009543	chloroplast thylakoid lumen	2/1346	44/18529	0.839303	1	Cs7g28620/Cs2g08030	2
Cellular component	GO:0031978	plastid thylakoid lumen	2/1346	44/18529	0.839303	1	Cs7g28620/Cs2g08030	2
Cellular component	GO:0042788	polysomal ribosome	2/1346	45/18529	0.848372	1	Cs9g06870/Cs2g23270	2
Cellular component	GO:0009514	glyoxysome	1/1346	25/18529	0.848426	1	Cs9g05210	1
Cellular component	GO:0032592	integral component of mitochondrial membrane	1/1346	25/18529	0.848426	1	orange1.1t00877	1
Cellular component	GO:0000228	nuclear chromosome	8/1346	148/18529	0.850915	1	Cs3g14190/Cs8g18050/Cs8g17690/Cs5g30530/Cs4g03450/Cs5g08630/Cs5g03020/Cs7g32510	8
Cellular component	GO:0031514	motile cilium	1/1346	26/18529	0.859452	1	Cs4g16020	1
Cellular component	GO:0035097	histone methyltransferase complex	1/1346	26/18529	0.859452	1	Cs1g05410	1
Cellular component	GO:0090575	RNA polymerase II transcription factor complex	3/1346	65/18529	0.860349	1	orange1.1t03944/Cs9g12370/Cs3g04590	3
Cellular component	GO:0098573	intrinsic component of mitochondrial membrane	1/1346	27/18529	0.869676	1	orange1.1t00877	1
Cellular component	GO:0044427	chromosomal part	16/1346	280/18529	0.871615	1	Cs4g19400/Cs3g14190/Cs8g18050/Cs5g32200/orange1.1t03169/Cs2g17040/Cs8g18080/Cs1g20090/Cs8g17690/orange1.1t03156/Cs5g30530/novel.2334/Cs4g03450/orange1.1t03170/Cs5g08630/Cs7g32510	16
Cellular component	GO:0005769	early endosome	2/1346	49/18529	0.880161	1	Cs5g23210/Cs5g33380	2
Cellular component	GO:0044798	nuclear transcription factor complex	3/1346	69/18529	0.886136	1	orange1.1t03944/Cs9g12370/Cs3g04590	3
Cellular component	GO:0031965	nuclear membrane	5/1346	106/18529	0.891616	1	Cs3g20070/Cs3g20065/Cs6g09040/Cs1g01090/Cs3g02920	5
Cellular component	GO:0005929	cilium	1/1346	30/18529	0.896101	1	Cs4g16020	1
Cellular component	GO:0032580	Golgi cisterna membrane	1/1346	30/18529	0.896101	1	Cs5g09480	1
Cellular component	GO:0098562	cytoplasmic side of membrane	1/1346	31/18529	0.903661	1	Cs4g01600	1
Cellular component	GO:0005844	polysome	2/1346	53/18529	0.905688	1	Cs9g06870/Cs2g23270	2
Cellular component	GO:0005667	transcription factor complex	5/1346	110/18529	0.908942	1	orange1.1t03944/Cs8g16430/Cs9g12370/Cs4g19330/Cs3g04590	5
Cellular component	GO:0009706	chloroplast inner membrane	4/1346	94/18529	0.917447	1	Cs9g17670/Cs3g19690/Cs7g09120/Cs3g21910	4
Cellular component	GO:0009528	plastid inner membrane	4/1346	96/18529	0.925075	1	Cs9g17670/Cs3g19690/Cs7g09120/Cs3g21910	4
Cellular component	GO:0010287	plastoglobule	3/1346	78/18529	0.929216	1	Cs9g09850/Cs8g08710/Cs1g12710	3
Cellular component	GO:0030659	cytoplasmic vesicle membrane	3/1346	80/18529	0.936485	1	Cs5g23090/Cs9g13920/Cs3g18230	3
Cellular component	GO:0031985	Golgi cisterna	1/1346	37/18529	0.938777	1	Cs5g09480	1
Cellular component	GO:0019005	SCF ubiquitin ligase complex	3/1346	81/18529	0.939855	1	Cs1g14060/Cs2g24740/Cs5g04060	3
Cellular component	GO:0015629	actin cytoskeleton	1/1346	38/18529	0.943233	1	Cs8g13090	1
Cellular component	GO:0012506	vesicle membrane	3/1346	83/18529	0.946103	1	Cs5g23090/Cs9g13920/Cs3g18230	3
Cellular component	GO:0098797	plasma membrane protein complex	1/1346	39/18529	0.947365	1	Cs7g01200	1
Cellular component	GO:0005694	chromosome	19/1346	366/18529	0.955641	1	Cs4g19400/Cs3g14190/Cs8g18050/Cs5g32200/orange1.1t03169/Cs2g17040/Cs8g18080/Cs1g20090/Cs8g17690/Cs1g06250/Cs2g14730/orange1.1t03156/Cs5g30530/novel.2334/Cs4g03450/orange1.1t03170/Cs5g08630/Cs5g03020/Cs7g32510	19
Cellular component	GO:0016469	proton-transporting two-sector ATPase complex	1/1346	43/18529	0.961099	1	Cs6g05950	1
Cellular component	GO:0009527	plastid outer membrane	2/1346	69/18529	0.96503	1	Cs9g01160/Cs4g05470	2
Cellular component	GO:0009707	chloroplast outer membrane	2/1346	69/18529	0.96503	1	Cs9g01160/Cs4g05470	2
Cellular component	GO:0044448	cell cortex part	2/1346	69/18529	0.96503	1	Cs5g11960/Cs6g05440	2
Cellular component	GO:0005741	mitochondrial outer membrane	1/1346	45/18529	0.966558	1	Cs8g07330	1
Cellular component	GO:0099568	cytoplasmic region	3/1346	92/18529	0.967429	1	Cs5g11960/Cs6g05440/Cs4g16020	3
Cellular component	GO:0000794	condensed nuclear chromosome	1/1346	47/18529	0.971251	1	Cs5g08630	1
Cellular component	GO:0005795	Golgi stack	1/1346	47/18529	0.971251	1	Cs5g09480	1
Cellular component	GO:0005777	peroxisome	8/1346	191/18529	0.971298	1	Cs1g26340/Cs9g02550/Cs1g09200/orange1.1t05709/Cs7g21790/Cs9g05210/orange1.1t04380/Cs3g08510	8
Cellular component	GO:0042579	microbody	8/1346	191/18529	0.971298	1	Cs1g26340/Cs9g02550/Cs1g09200/orange1.1t05709/Cs7g21790/Cs9g05210/orange1.1t04380/Cs3g08510	8
Cellular component	GO:0030133	transport vesicle	1/1346	48/18529	0.973345	1	Cs9g13920	1
Cellular component	GO:0009579	thylakoid	24/1346	466/18529	0.974057	1	Cs1g17380/orange1.1t04376/Cs9g07680/Cs7g18550/Cs1g09310/Cs8g17690/Cs9g07670/Cs1g22680/Cs2g14490/Cs8g03160/Cs7g12850/Cs7g07440/Cs5g10850/orange1.1t03775/Cs9g16900/Cs4g03450/Cs3g19690/Cs9g09850/Cs7g28620/Cs2g08030/Cs5g28560/Cs7g31290/Cs8g08710/Cs7g19710	24
Cellular component	GO:0022626	cytosolic ribosome	6/1346	161/18529	0.979433	1	Cs9g06870/Cs4g19960/Cs2g23270/Cs1g18675/Cs3g21570/novel.2075	6
Cellular component	GO:0000502	proteasome complex	1/1346	52/18529	0.980303	1	Cs2g11740	1
Cellular component	GO:1905369	endopeptidase complex	1/1346	52/18529	0.980303	1	Cs2g11740	1
Cellular component	GO:0005938	cell cortex	2/1346	80/18529	0.982742	1	Cs5g11960/Cs6g05440	2
Cellular component	GO:0022627	cytosolic small ribosomal subunit	1/1346	54/18529	0.983068	1	Cs9g06870	1
Cellular component	GO:0044391	ribosomal subunit	6/1346	166/18529	0.983816	1	Cs9g06870/Cs4g19960/Cs2g23270/Cs1g18675/Cs3g21570/novel.2075	6
Cellular component	GO:0031902	late endosome membrane	1/1346	58/18529	0.987489	1	Cs3g16650	1
Cellular component	GO:0098800	inner mitochondrial membrane protein complex	2/1346	86/18529	0.988334	1	Cs7g19620/orange1.1t00877	2
Cellular component	GO:0005770	late endosome	2/1346	87/18529	0.989075	1	Cs5g23210/Cs3g16650	2
Cellular component	GO:0098798	mitochondrial protein complex	3/1346	111/18529	0.989251	1	Cs4g02080/Cs7g19620/orange1.1t00877	3
Cellular component	GO:0005798	Golgi-associated vesicle	1/1346	61/18529	0.99003	1	Cs5g33380	1
Cellular component	GO:1905368	peptidase complex	1/1346	62/18529	0.990757	1	Cs2g11740	1
Cellular component	GO:0031968	organelle outer membrane	3/1346	114/18529	0.99102	1	Cs9g01160/Cs4g05470/Cs8g07330	3
Cellular component	GO:0019867	outer membrane	3/1346	115/18529	0.991544	1	Cs9g01160/Cs4g05470/Cs8g07330	3
Cellular component	GO:0016591	RNA polymerase II, holoenzyme	1/1346	66/18529	0.993171	1	orange1.1t04402	1
Cellular component	GO:0031301	integral component of organelle membrane	1/1346	66/18529	0.993171	1	orange1.1t00877	1
Cellular component	GO:0031300	intrinsic component of organelle membrane	1/1346	68/18529	0.99413	1	orange1.1t00877	1
Cellular component	GO:0005743	mitochondrial inner membrane	8/1346	228/18529	0.994537	1	Cs7g19830/Cs4g05920/Cs3g17390/Cs1g17800/Cs6g05950/Cs2g29990/Cs7g19620/orange1.1t00877	8
Cellular component	GO:0015935	small ribosomal subunit	1/1346	71/18529	0.995323	1	Cs9g06870	1
Cellular component	GO:0009534	chloroplast thylakoid	18/1346	418/18529	0.99556	1	Cs1g17380/orange1.1t04376/Cs9g07680/Cs1g09310/Cs9g07670/Cs1g22680/Cs2g14490/Cs7g12850/Cs7g07440/Cs5g10850/orange1.1t03775/Cs9g16900/Cs3g19690/Cs9g09850/Cs7g28620/Cs2g08030/Cs7g31290/Cs7g19710	18
Cellular component	GO:0031976	plastid thylakoid	18/1346	418/18529	0.99556	1	Cs1g17380/orange1.1t04376/Cs9g07680/Cs1g09310/Cs9g07670/Cs1g22680/Cs2g14490/Cs7g12850/Cs7g07440/Cs5g10850/orange1.1t03775/Cs9g16900/Cs3g19690/Cs9g09850/Cs7g28620/Cs2g08030/Cs7g31290/Cs7g19710	18
Cellular component	GO:0000793	condensed chromosome	1/1346	74/18529	0.996273	1	Cs5g08630	1
Cellular component	GO:0044445	cytosolic part	6/1346	196/18529	0.996429	1	Cs9g06870/Cs4g19960/Cs2g23270/Cs1g18675/Cs3g21570/novel.2075	6
Cellular component	GO:0031966	mitochondrial membrane	11/1346	298/18529	0.996828	1	Cs7g19830/Cs4g05920/Cs3g17390/Cs1g17800/Cs6g05950/Cs8g07330/Cs2g29990/Cs6g20440/Cs7g19620/orange1.1t00877/Cs5g06040	11
Cellular component	GO:0000428	DNA-directed RNA polymerase complex	2/1346	106/18529	0.996917	1	orange1.1t04402/Cs4g02080	2
Cellular component	GO:0030880	RNA polymerase complex	2/1346	106/18529	0.996917	1	orange1.1t04402/Cs4g02080	2
Cellular component	GO:0019866	organelle inner membrane	12/1346	320/18529	0.997215	1	Cs7g19830/Cs9g17670/Cs4g05920/Cs3g17390/Cs1g17800/Cs6g05950/Cs3g19690/Cs2g29990/Cs7g19620/Cs7g09120/orange1.1t00877/Cs3g21910	12
Cellular component	GO:0044436	thylakoid part	15/1346	379/18529	0.997541	1	Cs9g07680/Cs1g09310/Cs9g07670/Cs1g22680/Cs2g14490/Cs7g12850/Cs5g10850/Cs9g16900/Cs3g19690/Cs9g09850/Cs7g28620/Cs2g08030/Cs5g28560/Cs7g31290/Cs7g19710	15
Cellular component	GO:0005759	mitochondrial matrix	2/1346	110/18529	0.997647	1	Cs6g09690/Cs2g29390	2
Cellular component	GO:0005740	mitochondrial envelope	11/1346	309/18529	0.998062	1	Cs7g19830/Cs4g05920/Cs3g17390/Cs1g17800/Cs6g05950/Cs8g07330/Cs2g29990/Cs6g20440/Cs7g19620/orange1.1t00877/Cs5g06040	11
Cellular component	GO:0098687	chromosomal region	1/1346	83/18529	0.998115	1	novel.2334	1
Cellular component	GO:0044455	mitochondrial membrane part	2/1346	114/18529	0.998206	1	Cs7g19620/orange1.1t00877	2
Cellular component	GO:1990204	oxidoreductase complex	1/1346	84/18529	0.998253	1	Cs7g28620	1
Cellular component	GO:0042651	thylakoid membrane	13/1346	351/18529	0.998347	1	Cs9g07680/Cs1g09310/Cs9g07670/Cs1g22680/Cs2g14490/Cs7g12850/Cs5g10850/Cs9g16900/Cs3g19690/Cs9g09850/Cs7g28620/Cs7g31290/Cs7g19710	13
Cellular component	GO:0034357	photosynthetic membrane	13/1346	352/18529	0.998418	1	Cs9g07680/Cs1g09310/Cs9g07670/Cs1g22680/Cs2g14490/Cs7g12850/Cs5g10850/Cs9g16900/Cs3g19690/Cs9g09850/Cs7g28620/Cs7g31290/Cs7g19710	13
Cellular component	GO:0030176	integral component of endoplasmic reticulum membrane	1/1346	87/18529	0.998608	1	Cs1g10740	1
Cellular component	GO:0031227	intrinsic component of endoplasmic reticulum membrane	1/1346	87/18529	0.998608	1	Cs1g10740	1
Cellular component	GO:0009535	chloroplast thylakoid membrane	12/1346	336/18529	0.998626	1	Cs9g07680/Cs1g09310/Cs9g07670/Cs1g22680/Cs2g14490/Cs7g12850/Cs5g10850/Cs9g16900/Cs3g19690/Cs9g09850/Cs7g31290/Cs7g19710	12
Cellular component	GO:0055035	plastid thylakoid membrane	12/1346	336/18529	0.998626	1	Cs9g07680/Cs1g09310/Cs9g07670/Cs1g22680/Cs2g14490/Cs7g12850/Cs5g10850/Cs9g16900/Cs3g19690/Cs9g09850/Cs7g31290/Cs7g19710	12
Cellular component	GO:0005802	trans-Golgi network	7/1346	238/18529	0.998801	1	Cs2g24740/Cs7g30670/Cs2g06100/Cs4g19980/Cs7g16650/novel.1550/Cs2g25390	7
Cellular component	GO:0016607	nuclear speck	1/1346	91/18529	0.998972	1	Cs1g22360	1
Cellular component	GO:0005875	microtubule associated complex	1/1346	96/18529	0.999296	1	Cs4g16020	1
Cellular component	GO:0055029	nuclear DNA-directed RNA polymerase complex	1/1346	98/18529	0.999395	1	orange1.1t04402	1
Cellular component	GO:0061695	transferase complex, transferring phosphorus-containing groups	2/1346	132/18529	0.999477	1	orange1.1t04402/Cs4g02080	2
Cellular component	GO:0044429	mitochondrial part	14/1346	409/18529	0.999706	1	Cs7g19830/Cs4g05920/Cs3g17390/Cs6g09690/Cs2g29390/Cs1g17800/Cs6g05950/Cs8g07330/Cs2g29990/Cs4g02080/Cs6g20440/Cs7g19620/orange1.1t00877/Cs5g06040	14
Cellular component	GO:0005730	nucleolus	12/1346	392/18529	0.999902	1	Cs1g01330/Cs3g14190/orange1.1t00472/Cs2g17040/Cs8g17690/Cs5g30530/Cs4g03450/Cs2g23270/orange1.1t05035/Cs3g23300/novel.2863/Cs9g05210	12
Cellular component	GO:0016604	nuclear body	1/1346	124/18529	0.999916	1	Cs1g22360	1
Cellular component	GO:0031461	cullin-RING ubiquitin ligase complex	3/1346	192/18529	0.999938	1	Cs1g14060/Cs2g24740/Cs5g04060	3
Cellular component	GO:0000151	ubiquitin ligase complex	4/1346	233/18529	0.999974	1	Cs1g14060/Cs2g24740/Cs5g04060/Cs5g23550	4
Cellular component	GO:0005654	nucleoplasm	13/1346	454/18529	0.999988	1	orange1.1t04084/Cs1g22360/Cs1g05410/Cs3g11210/orange1.1t04402/Cs5g34830/Cs3g11020/novel.2863/Cs5g28650/novel.2448/orange1.1t04079/Cs8g05740/Cs7g32510	13
Cellular component	GO:0005768	endosome	11/1346	429/18529	0.999995	1	Cs2g24740/Cs7g30670/Cs2g06100/Cs4g19980/Cs5g23210/Cs7g16650/Cs9g13920/Cs5g33380/Cs3g16650/novel.1550/Cs2g25390	11
Cellular component	GO:0005840	ribosome	9/1346	386/18529	0.999996	1	Cs9g06870/Cs7g03830/Cs8g14570/Cs4g19960/Cs2g23270/Cs1g18675/Cs3g21570/Cs2g22300/novel.2075	9
Cellular component	GO:0044433	cytoplasmic vesicle part	4/1346	265/18529	0.999997	1	Cs5g23090/Cs9g13920/Cs3g18230/Cs3g16650	4
Cellular component	GO:0005681	spliceosomal complex	1/1346	167/18529	0.999997	1	Cs1g22360	1
Cellular component	GO:0098796	membrane protein complex	10/1346	437/18529	0.999999	1	Cs9g07680/Cs1g09310/Cs9g07670/Cs7g01200/Cs2g14490/Cs5g10850/Cs6g05950/Cs7g28620/Cs7g19620/orange1.1t00877	10
Cellular component	GO:0005874	microtubule	2/1346	229/18529	0.999999	1	Cs2g20270/Cs4g16020	2
Cellular component	GO:0010008	endosome membrane	1/1346	191/18529	0.999999	1	Cs3g16650	1
Cellular component	GO:0044440	endosomal part	1/1346	195/18529	1	1	Cs3g16650	1
Cellular component	GO:0099081	supramolecular polymer	2/1346	237/18529	1	1	Cs2g20270/Cs4g16020	2
Cellular component	GO:0099512	supramolecular fiber	2/1346	237/18529	1	1	Cs2g20270/Cs4g16020	2
Cellular component	GO:0099513	polymeric cytoskeletal fiber	2/1346	237/18529	1	1	Cs2g20270/Cs4g16020	2
Cellular component	GO:0099080	supramolecular complex	2/1346	238/18529	1	1	Cs2g20270/Cs4g16020	2
Cellular component	GO:0044451	nucleoplasm part	5/1346	347/18529	1	1	Cs1g22360/Cs1g05410/orange1.1t04402/Cs5g34830/Cs7g32510	5
Cellular component	GO:1990234	transferase complex	10/1346	477/18529	1	1	Cs1g14060/Cs2g24740/Cs4g01990/Cs7g01200/Cs1g05410/orange1.1t04402/Cs2g27750/Cs4g02080/Cs5g04060/Cs5g23550	10
Cellular component	GO:0044430	cytoskeletal part	3/1346	313/18529	1	1	Cs2g20270/Cs4g16020/Cs8g13090	3
Cellular component	GO:0015630	microtubule cytoskeleton	2/1346	286/18529	1	1	Cs2g20270/Cs4g16020	2
Cellular component	GO:0005856	cytoskeleton	3/1346	408/18529	1	1	Cs2g20270/Cs4g16020/Cs8g13090	3
Biological process	GO:0009626	plant-type hypersensitive response	84/1240	487/17132	5.26195e-14	4.34637e-11	Cs7g27120/orange1.1t02163/orange1.1t04706/orange1.1t00706/orange1.1t01844/Cs5g20360/Cs4g08100/novel.1110/Cs1g22350/Cs5g19240/Cs5g19880/Cs5g19930/orange1.1t01815/Cs5g17870/orange1.1t04439/orange1.1t03802/orange1.1t01839/Cs5g22500/orange1.1t02174/novel.1939/Cs5g20500/Cs5g19440/novel.705/Cs1g22410/Cs1g22680/orange1.1t02171/Cs5g19450/Cs5g19460/orange1.1t04445/Cs5g23190/orange1.1t01837/orange1.1t05036…	84
Biological process	GO:0034050	host programmed cell death induced by symbiont	84/1240	487/17132	5.26195e-14	4.34637e-11	Cs7g27120/orange1.1t02163/orange1.1t04706/orange1.1t00706/orange1.1t01844/Cs5g20360/Cs4g08100/novel.1110/Cs1g22350/Cs5g19240/Cs5g19880/Cs5g19930/orange1.1t01815/Cs5g17870/orange1.1t04439/orange1.1t03802/orange1.1t01839/Cs5g22500/orange1.1t02174/novel.1939/Cs5g20500/Cs5g19440/novel.705/Cs1g22410/Cs1g22680/orange1.1t02171/Cs5g19450/Cs5g19460/orange1.1t04445/Cs5g23190/orange1.1t01837/orange1.1t05036…	84
Biological process	GO:0019748	secondary metabolic process	81/1240	494/17132	2.3929e-12	1.31769e-09	Cs2g30460/Cs8g15220/Cs7g25580/Cs6g09420/Cs1g14060/Cs3g20650/Cs6g07400/orange1.1t02619/orange1.1t02796/Cs3g25780/Cs6g07410/Cs9g02930/Cs9g10430/Cs7g29900/Cs3g08680/Cs5g19020/Cs8g21040/Cs2g16260/Cs9g06490/orange1.1t02662/Cs5g32780/Cs7g15500/Cs7g18550/Cs6g15360/orange1.1t04849/Cs3g09030/orange1.1t03618/orange1.1t04194/Cs8g17630/Cs3g25010/Cs8g19850/Cs3g09040/Cs7g30410/Cs7g11550/Cs3g16190/Cs2g30630/Cs6…	81
Biological process	GO:0009834	plant-type secondary cell wall biogenesis	20/1240	58/17132	1.73397e-09	7.04806e-07	orange1.1t04064/Cs5g29200/Cs1g05500/Cs6g04870/Cs2g04590/Cs2g16190/Cs8g19850/Cs4g01990/Cs7g30510/Cs6g07800/Cs2g05490/Cs3g23600/Cs8g10780/Cs6g04310/Cs5g12220/Cs5g01350/Cs5g18940/Cs3g20590/Cs5g03130/Cs5g16420	20
Biological process	GO:0009698	phenylpropanoid metabolic process	46/1240	246/17132	2.13319e-09	7.04806e-07	Cs2g30460/Cs8g15220/Cs7g25580/Cs1g14060/Cs3g20650/Cs6g07400/orange1.1t02619/Cs6g07410/Cs9g02930/Cs5g19020/Cs8g21040/Cs2g16260/Cs9g06490/orange1.1t04194/Cs8g17630/Cs3g25010/Cs8g19850/Cs7g30410/Cs7g11550/Cs6g07800/Cs5g18050/Cs5g13580/orange1.1t01768/Cs1g24250/Cs4g03330/orange1.1t05018/Cs9g07970/Cs7g31620/Cs8g18800/Cs8g11710/Cs7g25540/Cs4g12540/orange1.1t03987/Cs6g05270/Cs3g08290/orange1.1t01084/Cs2…	46
Biological process	GO:0046271	phenylpropanoid catabolic process	13/1240	26/17132	6.00531e-09	1.65346e-06	Cs6g07400/Cs6g07410/Cs8g17630/Cs8g19850/Cs7g30410/Cs6g07800/Cs1g24250/Cs7g31620/Cs8g18800/Cs8g11710/Cs3g08290/Cs6g06920/Cs6g11860	13
Biological process	GO:0044550	secondary metabolite biosynthetic process	59/1240	375/17132	1.17211e-08	2.76618e-06	Cs2g30460/Cs8g15220/Cs7g25580/Cs6g09420/Cs3g20650/orange1.1t02619/orange1.1t02796/Cs3g25780/Cs9g02930/Cs7g29900/Cs3g08680/Cs5g19020/Cs8g21040/Cs2g16260/Cs9g06490/orange1.1t02662/Cs7g15500/orange1.1t04849/Cs3g09030/orange1.1t04194/Cs8g17630/Cs3g25010/Cs8g19850/Cs3g09040/Cs6g07800/Cs5g18050/Cs5g13580/Cs5g28550/orange1.1t03165/orange1.1t01768/orange1.1t05018/Cs9g07970/Cs9g13830/Cs8g18800/Cs7g25540/C…	59
Biological process	GO:0046274	lignin catabolic process	12/1240	25/17132	4.20753e-08	8.68856e-06	Cs6g07400/Cs6g07410/Cs8g17630/Cs8g19850/Cs7g30410/Cs6g07800/Cs1g24250/Cs7g31620/Cs8g18800/Cs8g11710/Cs6g06920/Cs6g11860	12
Biological process	GO:0009808	lignin metabolic process	30/1240	144/17132	1.14e-07	2.09253e-05	Cs2g30460/Cs7g25580/Cs3g20650/Cs6g07400/Cs6g07410/Cs5g19020/orange1.1t04194/Cs8g17630/Cs8g19850/Cs7g30410/Cs7g11550/Cs6g07800/Cs5g18050/Cs5g13580/orange1.1t01768/Cs1g24250/orange1.1t05018/Cs7g31620/Cs8g18800/Cs8g11710/Cs7g25540/orange1.1t03987/orange1.1t01084/Cs6g16650/orange1.1t05016/orange1.1t05232/Cs6g06920/Cs6g11860/novel.975/Cs1g04910	30
Biological process	GO:0006026	aminoglycan catabolic process	13/1240	36/17132	6.72919e-07	7.94044e-05	Cs5g21860/Cs9g14710/Cs4g01680/orange1.1t03118/novel.1071/novel.1070/Cs8g01840/Cs5g21870/Cs8g01810/orange1.1t00435/orange1.1t05124/Cs8g17580/Cs1g05710	13
Biological process	GO:0006030	chitin metabolic process	13/1240	36/17132	6.72919e-07	7.94044e-05	Cs5g21860/Cs9g14710/Cs4g01680/orange1.1t03118/novel.1071/novel.1070/Cs8g01840/Cs5g21870/Cs8g01810/orange1.1t00435/orange1.1t05124/Cs8g17580/Cs1g05710	13
Biological process	GO:0006032	chitin catabolic process	13/1240	36/17132	6.72919e-07	7.94044e-05	Cs5g21860/Cs9g14710/Cs4g01680/orange1.1t03118/novel.1071/novel.1070/Cs8g01840/Cs5g21870/Cs8g01810/orange1.1t00435/orange1.1t05124/Cs8g17580/Cs1g05710	13
Biological process	GO:0046348	amino sugar catabolic process	13/1240	36/17132	6.72919e-07	7.94044e-05	Cs5g21860/Cs9g14710/Cs4g01680/orange1.1t03118/novel.1071/novel.1070/Cs8g01840/Cs5g21870/Cs8g01810/orange1.1t00435/orange1.1t05124/Cs8g17580/Cs1g05710	13
Biological process	GO:1901072	glucosamine-containing compound catabolic process	13/1240	36/17132	6.72919e-07	7.94044e-05	Cs5g21860/Cs9g14710/Cs4g01680/orange1.1t03118/novel.1071/novel.1070/Cs8g01840/Cs5g21870/Cs8g01810/orange1.1t00435/orange1.1t05124/Cs8g17580/Cs1g05710	13
Biological process	GO:1901071	glucosamine-containing compound metabolic process	13/1240	37/17132	9.68924e-07	0.000106711	Cs5g21860/Cs9g14710/Cs4g01680/orange1.1t03118/novel.1071/novel.1070/Cs8g01840/Cs5g21870/Cs8g01810/orange1.1t00435/orange1.1t05124/Cs8g17580/Cs1g05710	13
Biological process	GO:0009699	phenylpropanoid biosynthetic process	36/1240	212/17132	1.34325e-06	0.00013869	Cs2g30460/Cs8g15220/Cs7g25580/Cs3g20650/orange1.1t02619/Cs9g02930/Cs5g19020/Cs8g21040/Cs2g16260/Cs9g06490/orange1.1t04194/Cs8g17630/Cs3g25010/Cs8g19850/Cs6g07800/Cs5g18050/Cs5g13580/orange1.1t01768/orange1.1t05018/Cs9g07970/Cs8g18800/Cs7g25540/Cs4g12540/orange1.1t03987/Cs6g05270/Cs3g08290/orange1.1t01084/Cs2g16220/Cs5g17380/Cs6g16650/orange1.1t05016/orange1.1t05232/Cs6g06920/novel.975/orange1.1t0…	36
Biological process	GO:0009832	plant-type cell wall biogenesis	28/1240	145/17132	1.50692e-06	0.000146437	orange1.1t02619/Cs9g08730/Cs8g21040/Cs4g08540/orange1.1t04064/Cs5g29200/Cs1g05500/Cs6g04870/Cs2g04590/Cs2g16190/Cs8g19850/Cs9g08760/Cs4g01990/Cs7g30510/Cs6g07800/Cs2g05490/Cs9g08750/Cs3g23600/Cs8g10780/Cs5g01970/Cs6g04310/Cs5g12220/Cs5g01350/Cs5g18940/Cs3g20590/novel.1550/Cs5g03130/Cs5g16420	28
Biological process	GO:0006022	aminoglycan metabolic process	13/1240	39/17132	1.92723e-06	0.000176877	Cs5g21860/Cs9g14710/Cs4g01680/orange1.1t03118/novel.1071/novel.1070/Cs8g01840/Cs5g21870/Cs8g01810/orange1.1t00435/orange1.1t05124/Cs8g17580/Cs1g05710	13
Biological process	GO:0071669	plant-type cell wall organization or biogenesis	39/1240	248/17132	3.52233e-06	0.000299884	orange1.1t02619/Cs9g08730/Cs6g06530/Cs8g21040/Cs4g08540/Cs8g09160/orange1.1t04064/Cs5g29200/Cs9g16590/Cs1g05500/Cs6g04870/Cs2g04590/Cs2g16190/Cs8g19850/Cs9g08760/Cs4g01990/Cs7g30510/Cs6g07800/Cs2g05490/Cs5g09360/orange1.1t00615/Cs9g08750/Cs3g26610/Cs3g23600/Cs8g10780/Cs5g01970/Cs6g04310/Cs5g12220/Cs5g01350/Cs5g23280/Cs8g03410/Cs6g08690/Cs5g18940/Cs3g20590/novel.1550/Cs5g03130/Cs5g16420/orange1.1t…	39
Biological process	GO:0042546	cell wall biogenesis	35/1240	212/17132	3.63055e-06	0.000299884	orange1.1t02619/Cs9g08730/Cs8g21040/Cs4g08540/orange1.1t04064/Cs5g29200/Cs1g05500/Cs6g04870/Cs2g04590/Cs2g16190/Cs8g19850/Cs9g08760/Cs4g01990/Cs7g30510/Cs4g03130/Cs6g07800/Cs2g05490/Cs9g08750/Cs4g12320/Cs3g23600/Cs8g10780/Cs5g01970/Cs6g04310/Cs5g12220/Cs5g01350/Cs8g15720/Cs3g03080/Cs2g14920/Cs6g08690/Cs5g18940/Cs3g20590/novel.1550/Cs5g03130/Cs5g16420/Cs2g25390	35
Biological process	GO:0016998	cell wall macromolecule catabolic process	10/1240	25/17132	4.54636e-06	0.000352696	Cs5g21860/orange1.1t03118/novel.1071/novel.1070/Cs8g01840/Cs5g21870/Cs8g01810/orange1.1t05124/Cs6g10240/Cs8g15720	10
Biological process	GO:0071417	cellular response to organonitrogen compound	14/1240	48/17132	4.69692e-06	0.000352696	Cs2g05170/orange1.1t04036/Cs4g02830/Cs4g02810/novel.206/Cs7g07000/Cs2g21560/Cs7g06960/Cs1g26670/Cs2g18080/Cs1g23580/Cs4g02850/novel.207/Cs2g05180	14
Biological process	GO:0009620	response to fungus	63/1240	498/17132	9.72029e-06	0.00069817	orange1.1t03024/Cs8g13740/Cs6g09420/Cs7g31000/Cs5g28710/Cs8g13710/orange1.1t02713/Cs8g20420/Cs9g08050/Cs6g05260/Cs5g10550/Cs4g05760/Cs8g05910/Cs8g13730/Cs7g05240/orange1.1t02662/Cs1g03870/novel.1110/Cs5g29200/Cs2g04590/orange1.1t02918/Cs6g05440/orange1.1t02917/orange1.1t02709/novel.2287/Cs9g18770/Cs5g34390/orange1.1t02926/Cs2g25130/novel.955/Cs5g28840/Cs5g33410/orange1.1t02930/Cs4g05470/Cs9g18740…	63
Biological process	GO:0010243	response to organonitrogen compound	37/1240	241/17132	1.08751e-05	0.000739858	Cs8g03430/Cs6g09420/Cs7g31000/Cs8g03480/Cs5g16180/Cs2g05170/novel.181/Cs1g10610/orange1.1t00550/Cs8g05910/orange1.1t04036/orange1.1t00472/Cs4g02830/orange1.1t00590/Cs6g09780/Cs4g02810/Cs7g09440/novel.206/Cs8g17960/novel.2729/Cs5g03280/Cs7g07000/Cs1g18580/Cs2g22630/Cs2g21560/Cs1g03250/Cs7g06960/Cs1g26670/Cs1g03270/Cs2g18080/Cs2g07080/Cs1g23580/Cs4g02850/Cs4g14510/novel.207/Cs3g06080/Cs2g05180	37
Biological process	GO:0006040	amino sugar metabolic process	13/1240	45/17132	1.1509e-05	0.000739858	Cs5g21860/Cs9g14710/Cs4g01680/orange1.1t03118/novel.1071/novel.1070/Cs8g01840/Cs5g21870/Cs8g01810/orange1.1t00435/orange1.1t05124/Cs8g17580/Cs1g05710	13
Biological process	GO:0055076	transition metal ion homeostasis	25/1240	135/17132	1.16443e-05	0.000739858	Cs6g09150/Cs2g01740/Cs3g18690/Cs3g19960/orange1.1t03944/Cs3g21230/orange1.1t04018/Cs6g08320/Cs1g22120/Cs7g19550/Cs5g23210/Cs9g16150/Cs2g17670/orange1.1t00399/Cs4g03870/Cs2g08850/Cs2g13800/Cs2g01750/Cs5g16220/Cs5g32830/Cs9g19360/Cs3g16650/orange1.1t01989/Cs4g09170/Cs1g02630	25
Biological process	GO:0048544	recognition of pollen	23/1240	120/17132	1.44046e-05	0.000881351	Cs4g11370/Cs4g11560/Cs4g11530/Cs4g11830/Cs4g11630/Cs4g11380/Cs4g11500/Cs4g11520/Cs1g11240/Cs4g11750/Cs4g11660/Cs4g11470/Cs4g11620/Cs4g11440/orange1.1t01063/Cs4g11450/Cs4g11670/Cs4g11800/Cs2g22470/Cs4g11780/Cs2g22390/Cs4g11760/Cs9g18950	23
Biological process	GO:0010200	response to chitin	24/1240	129/17132	1.59599e-05	0.000941636	Cs6g09420/Cs7g31000/Cs5g16180/novel.181/Cs1g10610/orange1.1t00550/Cs8g05910/orange1.1t04036/orange1.1t00472/orange1.1t00590/Cs6g09780/Cs7g09440/novel.206/Cs8g17960/novel.2729/Cs5g03280/Cs1g18580/Cs2g22630/Cs1g03250/Cs1g03270/Cs2g07080/Cs1g23580/Cs4g14510/novel.207	24
Biological process	GO:0008037	cell recognition	23/1240	124/17132	2.50385e-05	0.00142633	Cs4g11370/Cs4g11560/Cs4g11530/Cs4g11830/Cs4g11630/Cs4g11380/Cs4g11500/Cs4g11520/Cs1g11240/Cs4g11750/Cs4g11660/Cs4g11470/Cs4g11620/Cs4g11440/orange1.1t01063/Cs4g11450/Cs4g11670/Cs4g11800/Cs2g22470/Cs4g11780/Cs2g22390/Cs4g11760/Cs9g18950	23
Biological process	GO:0044036	cell wall macromolecule metabolic process	26/1240	153/17132	3.76182e-05	0.00207151	Cs5g21860/orange1.1t03118/novel.1071/orange1.1t02619/novel.1070/Cs8g01840/Cs8g21040/Cs5g21870/Cs8g01810/orange1.1t04064/Cs1g05500/Cs6g04870/Cs4g01990/Cs7g30510/Cs4g03130/Cs4g12320/Cs3g23600/orange1.1t05124/Cs8g10780/Cs6g10240/Cs8g15720/Cs3g03080/Cs2g14920/Cs6g08690/novel.1550/Cs2g25390	26
Biological process	GO:0050832	defense response to fungus	52/1240	408/17132	4.68708e-05	0.00244367	orange1.1t03024/Cs8g13740/Cs6g09420/Cs7g31000/Cs8g13710/orange1.1t02713/Cs8g20420/Cs9g08050/Cs6g05260/Cs5g10550/Cs4g05760/Cs8g05910/Cs8g13730/Cs7g05240/Cs1g03870/Cs5g29200/Cs2g04590/orange1.1t02918/orange1.1t02917/orange1.1t02709/novel.2287/Cs9g18770/Cs5g34390/orange1.1t02926/Cs2g25130/novel.955/Cs5g28840/orange1.1t02930/Cs4g05470/Cs9g18740/Cs3g06280/orange1.1t02927/Cs1g19393/Cs9g13580/Cs4g06950/…	52
Biological process	GO:0055065	metal ion homeostasis	29/1240	182/17132	4.7335e-05	0.00244367	Cs6g09150/Cs2g01740/Cs3g18690/Cs3g19960/orange1.1t03944/Cs4g01600/Cs3g21230/orange1.1t04018/Cs6g08320/Cs1g22120/Cs2g11910/Cs2g15860/Cs7g19550/Cs5g23210/Cs9g16150/Cs2g17670/orange1.1t00399/Cs4g03870/Cs2g08850/Cs2g13800/Cs6g06030/Cs2g01750/Cs5g16220/Cs5g32830/Cs9g19360/Cs3g16650/orange1.1t01989/Cs4g09170/Cs1g02630	29
Biological process	GO:0071230	cellular response to amino acid stimulus	10/1240	33/17132	7.54541e-05	0.00374273	Cs2g05170/Cs4g02830/Cs4g02810/Cs7g07000/Cs2g21560/Cs7g06960/Cs1g26670/Cs2g18080/Cs4g02850/Cs2g05180	10
Biological process	GO:0055072	iron ion homeostasis	13/1240	53/17132	7.70296e-05	0.00374273	Cs6g09150/Cs2g01740/Cs3g19960/orange1.1t03944/Cs3g21230/Cs1g22120/Cs5g23210/Cs9g16150/Cs2g17670/orange1.1t00399/Cs9g19360/Cs3g16650/orange1.1t01989	13
Biological process	GO:0009809	lignin biosynthetic process	22/1240	125/17132	8.49306e-05	0.00400872	Cs2g30460/Cs7g25580/Cs3g20650/Cs5g19020/orange1.1t04194/Cs8g17630/Cs8g19850/Cs6g07800/Cs5g18050/Cs5g13580/orange1.1t01768/orange1.1t05018/Cs8g18800/Cs7g25540/orange1.1t03987/orange1.1t01084/Cs6g16650/orange1.1t05016/orange1.1t05232/Cs6g06920/novel.975/Cs1g04910	22
Biological process	GO:1901698	response to nitrogen compound	41/1240	305/17132	8.98109e-05	0.00412132	Cs8g03430/Cs6g09420/Cs7g31000/Cs8g03480/Cs5g16180/Cs2g05170/novel.181/Cs1g10610/orange1.1t00550/Cs8g05910/orange1.1t04036/orange1.1t00472/Cs4g02830/orange1.1t00590/Cs6g09780/Cs4g02810/Cs7g09440/novel.206/Cs8g17960/novel.2729/Cs5g03280/Cs7g07000/Cs1g18580/Cs2g22630/Cs8g16000/Cs4g13870/Cs2g21560/Cs1g03250/Cs7g06960/Cs1g26670/Cs1g03270/Cs2g18080/Cs2g07080/Cs1g23580/Cs4g02850/Cs4g14510/orange1.1t0198…	41
Biological process	GO:1901699	cellular response to nitrogen compound	18/1240	93/17132	0.000104761	0.00467746	Cs2g05170/orange1.1t04036/Cs4g02830/Cs4g02810/novel.206/Cs7g07000/Cs8g16000/Cs4g13870/Cs2g21560/Cs7g06960/Cs1g26670/Cs2g18080/Cs1g23580/Cs4g02850/orange1.1t01989/novel.207/Cs2g28670/Cs2g05180	18
Biological process	GO:0009875	pollen-pistil interaction	23/1240	136/17132	0.000111406	0.00484325	Cs4g11370/Cs4g11560/Cs4g11530/Cs4g11830/Cs4g11630/Cs4g11380/Cs4g11500/Cs4g11520/Cs1g11240/Cs4g11750/Cs4g11660/Cs4g11470/Cs4g11620/Cs4g11440/orange1.1t01063/Cs4g11450/Cs4g11670/Cs4g11800/Cs2g22470/Cs4g11780/Cs2g22390/Cs4g11760/Cs9g18950	23
Biological process	GO:0005976	polysaccharide metabolic process	56/1240	467/17132	0.000130319	0.0055202	Cs5g21860/Cs9g14710/Cs5g26860/orange1.1t03118/novel.1071/orange1.1t02619/novel.1070/Cs3g27220/Cs2g22040/Cs5g30310/Cs9g14450/Cs8g01840/Cs9g08730/Cs8g21040/Cs5g21870/Cs4g08540/Cs8g01810/orange1.1t04064/Cs9g16550/Cs5g29200/Cs1g05500/Cs5g22910/Cs6g04870/Cs2g04590/orange1.1t00435/Cs9g08760/Cs7g09860/Cs4g01990/Cs7g30510/Cs4g03130/Cs9g08750/Cs6g21350/Cs4g12320/Cs7g01200/Cs5g33410/Cs3g23600/Cs2g03760/ora…	56
Biological process	GO:0033692	cellular polysaccharide biosynthetic process	27/1240	176/17132	0.000163504	0.00661132	orange1.1t02619/Cs3g27220/Cs9g08730/Cs8g21040/Cs4g08540/orange1.1t04064/Cs9g16550/Cs5g29200/Cs1g05500/Cs5g22910/Cs6g04870/Cs2g04590/Cs9g08760/Cs4g01990/Cs9g08750/Cs6g21350/Cs4g12320/Cs7g01200/Cs3g23600/Cs8g10780/Cs5g01970/Cs3g03080/Cs6g08690/Cs6g21370/novel.1550/Cs2g25390/orange1.1t00277	27
Biological process	GO:0034637	cellular carbohydrate biosynthetic process	31/1240	214/17132	0.000164082	0.00661132	Cs1g01330/orange1.1t02619/Cs3g27220/Cs9g08730/Cs8g21040/Cs4g08540/orange1.1t04064/Cs9g16550/Cs5g29200/Cs1g05500/Cs5g22910/Cs6g04870/Cs2g04590/Cs9g08760/Cs4g01990/Cs9g08750/Cs6g21350/Cs4g12320/Cs7g01200/Cs3g23600/Cs8g10780/Cs9g18290/Cs5g01970/Cs7g17600/Cs7g05690/Cs3g03080/Cs6g08690/Cs6g21370/novel.1550/Cs2g25390/orange1.1t00277	31
Biological process	GO:0009404	toxin metabolic process	12/1240	50/17132	0.000180533	0.00710097	Cs6g09420/Cs9g10430/orange1.1t02662/Cs5g32780/Cs7g18550/orange1.1t03618/Cs2g30630/Cs6g07240/Cs5g03900/orange1.1t03456/Cs7g17600/Cs9g07780	12
Biological process	GO:0045492	xylan biosynthetic process	9/1240	30/17132	0.000188226	0.00716514	orange1.1t04064/Cs1g05500/Cs6g04870/Cs4g12320/Cs3g23600/Cs8g10780/Cs3g03080/Cs6g08690/Cs2g25390	9
Biological process	GO:0042737	drug catabolic process	36/1240	265/17132	0.000190839	0.00716514	Cs5g21860/Cs9g14710/Cs4g01680/Cs9g14480/orange1.1t03118/novel.1071/Cs5g28710/novel.1070/Cs4g06620/Cs9g14450/Cs8g01840/Cs4g03740/Cs5g21870/orange1.1t04550/Cs8g01810/Cs9g16590/orange1.1t00435/Cs7g09860/Cs2g25450/Cs1g12300/orange1.1t02045/Cs5g33410/Cs9g14500/orange1.1t05124/Cs6g04140/orange1.1t00214/Cs3g08290/Cs9g14520/Cs7g12370/Cs5g23280/Cs2g09200/orange1.1t01727/Cs8g17580/Cs2g23970/novel.477/Cs1g0…	36
Biological process	GO:1901136	carbohydrate derivative catabolic process	14/1240	67/17132	0.000260962	0.00958021	Cs5g21860/Cs9g14710/Cs4g01680/orange1.1t03118/novel.1071/novel.1070/Cs8g01840/Cs5g21870/Cs8g01810/Cs5g19660/orange1.1t00435/orange1.1t05124/Cs8g17580/Cs1g05710	14
Biological process	GO:0019722	calcium-mediated signaling	12/1240	53/17132	0.000324239	0.0116444	Cs2g05170/Cs4g02830/Cs4g02810/Cs7g07000/Cs2g21560/Cs1g23970/Cs7g06960/Cs1g26670/Cs2g18080/Cs4g02850/Cs2g05840/Cs2g05180	12
Biological process	GO:0030001	metal ion transport	37/1240	287/17132	0.00044435	0.0156184	Cs6g09150/Cs2g01740/Cs1g21430/Cs3g18690/Cs2g02120/Cs2g05170/Cs3g21230/orange1.1t04018/Cs4g02830/orange1.1t01627/Cs4g02810/Cs1g22120/Cs7g07000/Cs7g19550/Cs2g17670/Cs8g18810/Cs2g21560/Cs2g08850/Cs2g13800/Cs7g06960/Cs6g06030/Cs1g26670/Cs2g10720/Cs2g01750/Cs8g19460/Cs5g16220/Cs5g32830/Cs2g18080/Cs1g17440/Cs4g02850/Cs3g16650/orange1.1t01989/Cs4g04460/Cs4g09170/Cs2g23200/Cs1g02630/Cs2g05180	37
Biological process	GO:0003333	amino acid transmembrane transport	11/1240	49/17132	0.000616173	0.0207738	Cs6g21320/Cs4g07790/Cs3g20070/Cs3g19460/Cs5g11210/Cs5g02480/Cs3g20065/Cs4g07800/Cs6g05700/Cs7g03780/Cs6g06860	11
Biological process	GO:0006816	calcium ion transport	11/1240	49/17132	0.000616173	0.0207738	Cs1g21430/Cs2g05170/Cs4g02830/Cs4g02810/Cs7g07000/Cs2g21560/Cs7g06960/Cs1g26670/Cs2g18080/Cs4g02850/Cs2g05180	11
Biological process	GO:0019336	phenol-containing compound catabolic process	7/1240	22/17132	0.000663247	0.0219137	Cs9g14480/Cs5g28710/orange1.1t04550/Cs1g12300/Cs9g14500/Cs3g08290/Cs9g14520	7
Biological process	GO:0019932	second-messenger-mediated signaling	12/1240	58/17132	0.000774926	0.0246188	Cs2g05170/Cs4g02830/Cs4g02810/Cs7g07000/Cs2g21560/Cs1g23970/Cs7g06960/Cs1g26670/Cs2g18080/Cs4g02850/Cs2g05840/Cs2g05180	12
Biological process	GO:0070592	cell wall polysaccharide biosynthetic process	12/1240	58/17132	0.000774926	0.0246188	orange1.1t02619/Cs8g21040/orange1.1t04064/Cs1g05500/Cs6g04870/Cs4g12320/Cs3g23600/Cs8g10780/Cs3g03080/Cs6g08690/novel.1550/Cs2g25390	12
Biological process	GO:0009833	plant-type primary cell wall biogenesis	8/1240	29/17132	0.000800049	0.0249374	Cs9g08730/Cs4g08540/Cs5g29200/Cs2g04590/Cs9g08760/Cs4g01990/Cs9g08750/Cs5g01970	8
Biological process	GO:0055080	cation homeostasis	31/1240	235/17132	0.000850076	0.026006	Cs6g09150/Cs2g01740/Cs3g18690/Cs3g19960/Cs2g02120/orange1.1t03944/Cs4g01600/Cs3g21230/orange1.1t04018/Cs6g08320/orange1.1t01627/Cs1g22120/Cs2g11910/Cs2g15860/Cs7g19550/Cs5g23210/Cs9g16150/Cs2g17670/orange1.1t00399/Cs4g03870/Cs2g08850/Cs2g13800/Cs6g06030/Cs2g01750/Cs5g16220/Cs5g32830/Cs9g19360/Cs3g16650/orange1.1t01989/Cs4g09170/Cs1g02630	31
Biological process	GO:0006875	cellular metal ion homeostasis	19/1240	119/17132	0.000885355	0.0265928	Cs6g09150/Cs2g01740/Cs3g18690/orange1.1t03944/Cs4g01600/Cs3g21230/orange1.1t04018/Cs6g08320/Cs7g19550/Cs2g17670/Cs2g08850/Cs2g13800/Cs6g06030/Cs2g01750/Cs5g16220/Cs5g32830/orange1.1t01989/Cs4g09170/Cs1g02630	19
Biological process	GO:0050801	ion homeostasis	35/1240	278/17132	0.000960633	0.0277733	Cs6g09150/Cs2g01740/Cs3g18690/Cs3g19960/Cs2g02120/orange1.1t03944/Cs4g01600/Cs3g21230/orange1.1t04018/Cs6g08320/orange1.1t01627/Cs1g22120/Cs3g19460/Cs2g11910/Cs2g06030/Cs2g15860/Cs7g19550/Cs5g23210/Cs9g16150/Cs2g17670/orange1.1t00399/Cs4g03870/Cs2g08850/Cs2g13800/Cs6g05700/Cs6g06030/Cs2g01750/Cs5g16220/Cs5g32830/Cs3g25590/Cs9g19360/Cs3g16650/orange1.1t01989/Cs4g09170/Cs1g02630	35
Biological process	GO:0098771	inorganic ion homeostasis	32/1240	247/17132	0.000963107	0.0277733	Cs6g09150/Cs2g01740/Cs3g18690/Cs3g19960/Cs2g02120/orange1.1t03944/Cs4g01600/Cs3g21230/orange1.1t04018/Cs6g08320/orange1.1t01627/Cs1g22120/Cs2g11910/Cs2g06030/Cs2g15860/Cs7g19550/Cs5g23210/Cs9g16150/Cs2g17670/orange1.1t00399/Cs4g03870/Cs2g08850/Cs2g13800/Cs6g06030/Cs2g01750/Cs5g16220/Cs5g32830/Cs9g19360/Cs3g16650/orange1.1t01989/Cs4g09170/Cs1g02630	32
Biological process	GO:0045491	xylan metabolic process	10/1240	44/17132	0.000975092	0.0277733	orange1.1t04064/Cs1g05500/Cs6g04870/Cs7g30510/Cs4g12320/Cs3g23600/Cs8g10780/Cs3g03080/Cs6g08690/Cs2g25390	10
Biological process	GO:0010413	glucuronoxylan metabolic process	5/1240	12/17132	0.00101438	0.0279294	Cs1g05500/Cs6g04870/Cs4g12320/Cs3g23600/Cs8g10780	5
Biological process	GO:0010417	glucuronoxylan biosynthetic process	5/1240	12/17132	0.00101438	0.0279294	Cs1g05500/Cs6g04870/Cs4g12320/Cs3g23600/Cs8g10780	5
Biological process	GO:0044038	cell wall macromolecule biosynthetic process	12/1240	60/17132	0.00106357	0.0283389	orange1.1t02619/Cs8g21040/orange1.1t04064/Cs1g05500/Cs6g04870/Cs4g12320/Cs3g23600/Cs8g10780/Cs3g03080/Cs6g08690/novel.1550/Cs2g25390	12
Biological process	GO:0070589	cellular component macromolecule biosynthetic process	12/1240	60/17132	0.00106357	0.0283389	orange1.1t02619/Cs8g21040/orange1.1t04064/Cs1g05500/Cs6g04870/Cs4g12320/Cs3g23600/Cs8g10780/Cs3g03080/Cs6g08690/novel.1550/Cs2g25390	12
Biological process	GO:0000271	polysaccharide biosynthetic process	28/1240	209/17132	0.00116573	0.0302932	orange1.1t02619/Cs3g27220/Cs5g30310/Cs9g08730/Cs8g21040/Cs4g08540/orange1.1t04064/Cs9g16550/Cs5g29200/Cs1g05500/Cs5g22910/Cs6g04870/Cs2g04590/Cs9g08760/Cs4g01990/Cs9g08750/Cs6g21350/Cs4g12320/Cs7g01200/Cs3g23600/Cs8g10780/Cs5g01970/Cs3g03080/Cs6g08690/Cs6g21370/novel.1550/Cs2g25390/orange1.1t00277	28
Biological process	GO:0043200	response to amino acid	10/1240	45/17132	0.00117359	0.0302932	Cs2g05170/Cs4g02830/Cs4g02810/Cs7g07000/Cs2g21560/Cs7g06960/Cs1g26670/Cs2g18080/Cs4g02850/Cs2g05180	10
Biological process	GO:0009835	fruit ripening	14/1240	78/17132	0.00129625	0.0329448	Cs5g06310/orange1.1t00416/Cs1g17390/Cs1g17410/Cs7g27010/Cs5g03060/orange1.1t02784/Cs2g17110/Cs3g01130/Cs5g25930/Cs5g06360/Cs5g13970/Cs5g06320/Cs7g01690	14
Biological process	GO:0002237	response to molecule of bacterial origin	13/1240	70/17132	0.00137918	0.0345212	Cs7g27120/Cs9g08050/Cs5g15420/Cs8g15030/Cs6g05440/Cs8g07330/Cs8g16260/Cs1g23580/Cs3g23300/novel.207/Cs7g19620/Cs2g02430/Cs1g23560	13
Biological process	GO:0046916	cellular transition metal ion homeostasis	16/1240	98/17132	0.00172443	0.0425187	Cs6g09150/Cs3g18690/orange1.1t03944/Cs3g21230/orange1.1t04018/Cs6g08320/Cs7g19550/Cs2g17670/Cs2g08850/Cs2g13800/Cs2g01750/Cs5g16220/Cs5g32830/orange1.1t01989/Cs4g09170/Cs1g02630	16
Biological process	GO:0030003	cellular cation homeostasis	21/1240	147/17132	0.00208746	0.0500576	Cs6g09150/Cs2g01740/Cs3g18690/Cs2g02120/orange1.1t03944/Cs4g01600/Cs3g21230/orange1.1t04018/Cs6g08320/orange1.1t01627/Cs7g19550/Cs2g17670/Cs2g08850/Cs2g13800/Cs6g06030/Cs2g01750/Cs5g16220/Cs5g32830/orange1.1t01989/Cs4g09170/Cs1g02630	21
Biological process	GO:0016051	carbohydrate biosynthetic process	38/1240	323/17132	0.00209078	0.0500576	Cs1g01330/orange1.1t02619/Cs3g27220/Cs5g30310/Cs9g02140/Cs9g08730/Cs8g21040/Cs7g24920/Cs4g08540/orange1.1t04064/Cs9g16550/Cs5g29200/Cs1g05500/Cs5g22910/Cs6g04870/Cs2g04590/Cs9g08760/Cs4g01990/Cs9g08750/Cs6g21350/Cs4g12320/Cs7g01200/Cs3g23600/Cs8g10780/Cs9g18290/Cs5g01970/Cs3g08480/Cs7g17600/Cs7g05690/Cs5g34830/Cs3g03080/Cs6g08690/Cs6g21370/Cs6g17580/novel.1550/Cs8g08710/Cs2g25390/orange1.1t00277	38
Biological process	GO:0006873	cellular ion homeostasis	22/1240	157/17132	0.00212581	0.0501691	Cs6g09150/Cs2g01740/Cs3g18690/Cs2g02120/orange1.1t03944/Cs4g01600/Cs3g21230/orange1.1t04018/Cs6g08320/orange1.1t01627/Cs7g19550/Cs2g17670/Cs2g08850/Cs2g13800/Cs6g06030/Cs2g01750/Cs5g16220/Cs5g32830/Cs3g25590/orange1.1t01989/Cs4g09170/Cs1g02630	22
Biological process	GO:1903825	organic acid transmembrane transport	13/1240	74/17132	0.00232493	0.0522029	Cs6g21320/Cs3g17390/Cs4g07790/Cs3g20070/Cs2g07720/Cs3g19460/Cs5g11210/Cs5g02480/Cs3g20065/Cs4g07800/Cs6g05700/Cs7g03780/Cs6g06860	13
Biological process	GO:1905039	carboxylic acid transmembrane transport	13/1240	74/17132	0.00232493	0.0522029	Cs6g21320/Cs3g17390/Cs4g07790/Cs3g20070/Cs2g07720/Cs3g19460/Cs5g11210/Cs5g02480/Cs3g20065/Cs4g07800/Cs6g05700/Cs7g03780/Cs6g06860	13
Biological process	GO:0015849	organic acid transport	19/1240	129/17132	0.00233839	0.0522029	Cs6g21320/Cs3g17390/Cs4g07790/Cs2g02120/Cs8g02760/Cs3g20070/Cs2g07720/Cs3g19460/Cs5g11210/Cs5g02480/Cs3g20065/Cs4g07800/Cs6g05700/Cs7g04390/orange1.1t01993/Cs4g04960/Cs7g03780/orange1.1t01995/Cs6g06860	19
Biological process	GO:0046942	carboxylic acid transport	19/1240	129/17132	0.00233839	0.0522029	Cs6g21320/Cs3g17390/Cs4g07790/Cs2g02120/Cs8g02760/Cs3g20070/Cs2g07720/Cs3g19460/Cs5g11210/Cs5g02480/Cs3g20065/Cs4g07800/Cs6g05700/Cs7g04390/orange1.1t01993/Cs4g04960/Cs7g03780/orange1.1t01995/Cs6g06860	19
Biological process	GO:0009407	toxin catabolic process	8/1240	34/17132	0.00244951	0.0539545	Cs9g10430/Cs5g32780/Cs7g18550/orange1.1t03618/Cs2g30630/Cs6g07240/Cs5g03900/orange1.1t03456	8
Biological process	GO:0016098	monoterpenoid metabolic process	9/1240	42/17132	0.00267253	0.0573379	Cs4g14140/Cs8g09390/Cs5g09870/Cs8g09780/Cs5g09860/Cs5g09460/Cs8g09720/Cs1g05220/Cs6g07330	9
Biological process	GO:0016099	monoterpenoid biosynthetic process	9/1240	42/17132	0.00267253	0.0573379	Cs4g14140/Cs8g09390/Cs5g09870/Cs8g09780/Cs5g09860/Cs5g09460/Cs8g09720/Cs1g05220/Cs6g07330	9
Biological process	GO:0006865	amino acid transport	12/1240	68/17132	0.00324488	0.068725	Cs6g21320/Cs4g07790/Cs8g02760/Cs3g20070/Cs3g19460/Cs5g11210/Cs5g02480/Cs3g20065/Cs4g07800/Cs6g05700/Cs7g03780/Cs6g06860	12
Biological process	GO:0055082	cellular chemical homeostasis	24/1240	184/17132	0.00359061	0.0749037	Cs6g09150/Cs2g01740/Cs3g18690/Cs2g02120/orange1.1t03944/Cs4g01600/Cs3g21230/orange1.1t04018/Cs6g08320/orange1.1t01627/orange1.1t03411/Cs7g19550/Cs2g17670/Cs2g08850/Cs2g13800/Cs6g06030/Cs2g01750/Cs5g16220/Cs5g32830/Cs3g25590/orange1.1t01989/orange1.1t05415/Cs4g09170/Cs1g02630	24
Biological process	GO:0071281	cellular response to iron ion	10/1240	52/17132	0.00367157	0.0749037	Cs3g08680/Cs3g21230/Cs3g09030/Cs3g09040/Cs2g17670/Cs5g28550/Cs4g13870/Cs3g09020/Cs3g24170/orange1.1t01989	10
Biological process	GO:0072593	reactive oxygen species metabolic process	22/1240	164/17132	0.00367264	0.0749037	Cs7g15810/Cs5g18300/Cs3g19060/Cs1g20650/Cs5g05470/Cs4g03740/orange1.1t01627/Cs1g22120/Cs9g16590/Cs2g25450/orange1.1t03802/Cs9g16150/orange1.1t02045/orange1.1t05709/Cs6g04140/Cs1g09630/Cs7g12370/Cs5g23280/Cs2g09200/Cs7g19620/orange1.1t00587/novel.477	22
Biological process	GO:0007568	aging	35/1240	302/17132	0.0039069	0.0787097	Cs5g06310/Cs5g28710/orange1.1t00416/Cs1g17390/Cs1g17410/Cs2g04110/Cs9g09290/Cs7g27010/Cs5g03060/orange1.1t02784/Cs2g04090/Cs8g18300/Cs8g18310/orange1.1t02662/Cs2g04940/Cs9g04630/Cs2g15700/Cs2g06670/Cs2g17110/Cs9g16150/Cs1g17350/Cs7g07830/Cs1g09670/Cs1g09630/Cs9g13580/Cs3g01130/Cs5g25930/Cs7g17600/Cs5g06360/Cs2g15490/Cs5g13970/Cs5g06320/orange1.1t00587/Cs1g03720/Cs7g01690	35
Biological process	GO:0098656	anion transmembrane transport	18/1240	126/17132	0.00419319	0.0834596	Cs6g21320/Cs3g17390/Cs4g07790/Cs1g01730/Cs3g20070/Cs2g07720/Cs3g19460/Cs2g06030/Cs5g11210/Cs5g02480/Cs3g20065/Cs4g07800/Cs8g16400/Cs6g05700/Cs3g25590/Cs3g27660/Cs7g03780/Cs6g06860	18
Biological process	GO:1905428	regulation of plant organ formation	5/1240	16/17132	0.00438397	0.086218	Cs2g12980/Cs7g07500/Cs9g18290/Cs7g26800/Cs3g16650	5
Biological process	GO:0009877	nodulation	7/1240	30/17132	0.00475761	0.0919089	Cs9g08050/orange1.1t02145/Cs3g18230/orange1.1t02028/Cs8g16260/Cs6g09040/Cs1g23560	7
Biological process	GO:0034220	ion transmembrane transport	33/1240	284/17132	0.0047846	0.0919089	Cs6g21320/Cs1g21430/Cs3g17390/Cs4g07790/Cs3g21230/Cs1g01730/Cs5g08710/orange1.1t01627/Cs3g20070/Cs2g07720/Cs3g19460/Cs2g06030/Cs5g11210/Cs3g01900/Cs6g07970/Cs2g17670/Cs5g02480/Cs3g20065/Cs4g07800/Cs8g18810/Cs8g16400/Cs3g18230/Cs6g05700/Cs5g27050/Cs2g10720/Cs3g25590/Cs1g17440/orange1.1t01989/Cs4g04460/Cs3g27660/Cs2g23200/Cs7g03780/Cs6g06860	33
Biological process	GO:0009856	pollination	35/1240	307/17132	0.00506803	0.0951408	orange1.1t02713/Cs4g11370/Cs4g11560/Cs4g11530/Cs7g15240/Cs7g11550/Cs4g11830/orange1.1t02709/Cs4g11630/Cs4g11380/Cs5g34390/Cs4g11500/Cs4g11520/Cs5g28840/Cs7g16650/Cs9g13920/Cs1g11240/Cs4g11750/Cs4g11660/Cs4g11470/Cs4g11620/Cs5g04910/Cs4g11440/orange1.1t01063/Cs4g11450/Cs4g11670/Cs5g19170/Cs4g11800/Cs2g22470/Cs4g11780/Cs5g19100/Cs2g22390/Cs4g11760/Cs9g18950/Cs8g13090	35
Biological process	GO:0044706	multi-multicellular organism process	35/1240	307/17132	0.00506803	0.0951408	orange1.1t02713/Cs4g11370/Cs4g11560/Cs4g11530/Cs7g15240/Cs7g11550/Cs4g11830/orange1.1t02709/Cs4g11630/Cs4g11380/Cs5g34390/Cs4g11500/Cs4g11520/Cs5g28840/Cs7g16650/Cs9g13920/Cs1g11240/Cs4g11750/Cs4g11660/Cs4g11470/Cs4g11620/Cs5g04910/Cs4g11440/orange1.1t01063/Cs4g11450/Cs4g11670/Cs5g19170/Cs4g11800/Cs2g22470/Cs4g11780/Cs5g19100/Cs2g22390/Cs4g11760/Cs9g18950/Cs8g13090	35
Biological process	GO:0048878	chemical homeostasis	41/1240	376/17132	0.00561696	0.104261	Cs6g09150/Cs2g01740/Cs3g18690/Cs3g19960/Cs2g02120/orange1.1t03944/Cs4g01600/Cs3g21230/Cs5g23090/orange1.1t04018/Cs6g08320/orange1.1t01627/Cs1g22120/Cs3g19460/Cs2g11910/orange1.1t03411/Cs2g06030/Cs2g15860/Cs7g19550/Cs5g23210/Cs9g16150/Cs2g17670/orange1.1t00399/Cs4g03870/Cs7g07830/Cs2g08850/Cs3g21210/Cs2g13800/Cs6g05700/Cs6g06030/Cs2g01750/Cs5g16220/Cs5g32830/Cs3g25590/Cs9g19360/Cs3g16650/orange1.1…	41
Biological process	GO:1901616	organic hydroxy compound catabolic process	9/1240	47/17132	0.00590154	0.105975	Cs9g14480/Cs5g28710/orange1.1t04550/Cs1g12300/Cs9g14500/Cs3g21210/Cs3g08290/Cs9g14520/Cs1g25490	9
Biological process	GO:0010941	regulation of cell death	15/1240	101/17132	0.005945	0.105975	Cs5g22260/Cs1g20650/Cs5g22210/Cs3g12750/Cs5g22170/orange1.1t03802/Cs1g22680/Cs1g09670/Cs3g26440/Cs3g12820/Cs1g09510/Cs3g12770/Cs2g02430/orange1.1t04536/orange1.1t05308	15
Biological process	GO:0030026	cellular manganese ion homeostasis	4/1240	11/17132	0.00596589	0.105975	Cs3g21230/Cs6g08320/Cs2g17670/orange1.1t01989	4
Biological process	GO:0071323	cellular response to chitin	4/1240	11/17132	0.00596589	0.105975	orange1.1t04036/novel.206/Cs1g23580/novel.207	4
Biological process	GO:0044264	cellular polysaccharide metabolic process	34/1240	301/17132	0.00653383	0.114829	orange1.1t02619/Cs3g27220/Cs9g08730/Cs8g21040/Cs4g08540/orange1.1t04064/Cs9g16550/Cs5g29200/Cs1g05500/Cs5g22910/Cs6g04870/Cs2g04590/Cs9g08760/Cs4g01990/Cs4g03130/Cs9g08750/Cs6g21350/Cs4g12320/Cs7g01200/Cs3g23600/Cs2g03760/Cs8g10780/Cs6g10240/Cs5g01970/Cs8g15720/Cs3g03080/Cs2g14920/Cs2g17090/Cs6g08690/Cs6g21370/Cs9g14430/novel.1550/Cs2g25390/orange1.1t00277	34
Biological process	GO:2000377	regulation of reactive oxygen species metabolic process	9/1240	48/17132	0.0068078	0.116846	Cs7g15810/Cs5g18300/Cs1g20650/orange1.1t01627/Cs1g22120/orange1.1t03802/Cs1g09630/Cs7g19620/orange1.1t00587	9
Biological process	GO:0001763	morphogenesis of a branching structure	7/1240	32/17132	0.00693156	0.116846	Cs2g12980/Cs7g07500/Cs1g17350/Cs9g18290/Cs4g18300/Cs7g26800/Cs4g19460	7
Biological process	GO:0010223	secondary shoot formation	7/1240	32/17132	0.00693156	0.116846	Cs2g12980/Cs7g07500/Cs1g17350/Cs9g18290/Cs4g18300/Cs7g26800/Cs4g19460	7
Biological process	GO:0010346	shoot axis formation	7/1240	32/17132	0.00693156	0.116846	Cs2g12980/Cs7g07500/Cs1g17350/Cs9g18290/Cs4g18300/Cs7g26800/Cs4g19460	7
Biological process	GO:0070838	divalent metal ion transport	13/1240	84/17132	0.00712613	0.118913	Cs1g21430/Cs2g05170/Cs4g02830/Cs4g02810/Cs7g07000/Cs8g18810/Cs2g21560/Cs7g06960/Cs1g26670/Cs2g10720/Cs2g18080/Cs4g02850/Cs2g05180	13
Biological process	GO:0015711	organic anion transport	20/1240	153/17132	0.00724829	0.119742	Cs6g21320/Cs3g17390/Cs4g07790/Cs2g02120/Cs8g02760/Cs3g20070/Cs2g07720/Cs3g19460/Cs5g11210/Cs5g02480/Cs3g20065/Cs4g07800/Cs8g16400/Cs6g05700/Cs7g04390/orange1.1t01993/Cs4g04960/Cs7g03780/orange1.1t01995/Cs6g06860	20
Biological process	GO:0072511	divalent inorganic cation transport	13/1240	85/17132	0.00787084	0.128739	Cs1g21430/Cs2g05170/Cs4g02830/Cs4g02810/Cs7g07000/Cs8g18810/Cs2g21560/Cs7g06960/Cs1g26670/Cs2g10720/Cs2g18080/Cs4g02850/Cs2g05180	13
Biological process	GO:0010114	response to red light	12/1240	76/17132	0.00812843	0.131649	orange1.1t02796/Cs3g25780/Cs4g18240/Cs9g07680/orange1.1t04849/Cs7g05140/Cs9g07670/Cs7g05540/Cs1g22470/orange1.1t04682/orange1.1t05025/Cs3g06080	12
Biological process	GO:0042447	hormone catabolic process	7/1240	33/17132	0.00825983	0.132478	Cs9g14480/Cs5g28710/Cs1g12300/Cs9g14500/Cs3g08290/Cs9g14520/Cs4g14410	7
Biological process	GO:0000272	polysaccharide catabolic process	24/1240	198/17132	0.00893132	0.140594	Cs5g21860/Cs9g14710/Cs5g26860/orange1.1t03118/novel.1071/novel.1070/Cs2g22040/Cs9g14450/Cs8g01840/Cs5g21870/Cs8g01810/orange1.1t00435/Cs7g09860/Cs5g33410/Cs2g03760/orange1.1t05124/Cs6g10240/orange1.1t00214/orange1.1t01727/Cs2g17090/Cs8g17580/Cs9g14430/Cs2g23970/Cs1g05710	24
Biological process	GO:0098754	detoxification	9/1240	50/17132	0.00893609	0.140594	Cs9g10430/Cs5g32780/Cs7g18550/orange1.1t03618/Cs2g30630/Cs6g07240/Cs5g03900/orange1.1t03456/Cs2g13800	9
Biological process	GO:0002239	response to oomycetes	16/1240	116/17132	0.0093531	0.145767	Cs9g14480/Cs7g27120/Cs5g28710/Cs9g08050/Cs1g20650/Cs8g18300/Cs8g18310/Cs1g12300/novel.1939/Cs9g14500/Cs9g14520/Cs8g16260/Cs1g10740/Cs7g19620/novel.536/Cs1g23560	16
Biological process	GO:0002213	defense response to insect	5/1240	19/17132	0.00973323	0.148882	Cs2g20470/orange1.1t00550/Cs6g12480/Cs2g20450/Cs3g06080	5
Biological process	GO:0046244	salicylic acid catabolic process	5/1240	19/17132	0.00973323	0.148882	Cs9g14480/Cs5g28710/Cs1g12300/Cs9g14500/Cs9g14520	5
Biological process	GO:0007166	cell surface receptor signaling pathway	29/1240	254/17132	0.0098876	0.149856	Cs2g04650/Cs9g15620/Cs2g12940/Cs9g14510/Cs9g14540/Cs9g14490/orange1.1t04036/Cs7g05240/Cs3g20500/novel.206/orange1.1t03411/Cs6g02700/novel.309/Cs1g23970/Cs3g14000/Cs9g12340/Cs7g08250/Cs1g23580/Cs1g13900/Cs3g14840/novel.207/Cs3g14050/Cs4g06320/Cs3g24220/orange1.1t00266/Cs9g13810/Cs8g14010/Cs1g13910/orange1.1t05415	29
Biological process	GO:0019439	aromatic compound catabolic process	33/1240	299/17132	0.0101813	0.152904	Cs9g14480/Cs5g28710/Cs6g07400/Cs6g07410/Cs4g13070/Cs4g18980/orange1.1t04550/Cs8g17630/Cs6g12480/Cs2g06670/Cs8g19850/Cs7g30410/Cs6g07800/Cs1g12300/Cs1g24250/Cs1g22680/Cs2g08400/Cs9g14500/Cs7g31620/Cs8g18800/Cs1g15970/Cs8g11710/Cs1g08010/orange1.1t04402/Cs3g08290/Cs9g14520/Cs6g06920/Cs5g03020/Cs6g11860/Cs9g18120/Cs8g08710/Cs6g20790/orange1.1t02678	33
Biological process	GO:0006812	cation transport	38/1240	356/17132	0.0104087	0.154912	Cs6g09150/Cs2g01740/Cs1g21430/Cs3g18690/Cs2g02120/Cs2g05170/Cs3g21230/orange1.1t04018/Cs4g02830/orange1.1t01627/Cs4g02810/Cs1g22120/Cs7g07000/Cs7g19550/Cs2g17670/Cs8g18810/Cs2g21560/Cs2g08850/Cs2g13800/Cs7g06960/Cs6g06030/Cs1g26670/Cs2g10720/Cs2g01750/Cs8g19460/Cs5g16220/Cs5g32830/Cs2g18080/Cs1g17440/Cs4g02850/Cs3g16650/orange1.1t01989/Cs4g04960/Cs4g04460/Cs4g09170/Cs2g23200/Cs1g02630/Cs2g05180	38
Biological process	GO:0010410	hemicellulose metabolic process	13/1240	89/17132	0.0114816	0.168187	orange1.1t04064/Cs1g05500/Cs6g04870/Cs7g30510/Cs4g03130/Cs4g12320/Cs3g23600/Cs8g10780/Cs8g15720/Cs3g03080/Cs2g14920/Cs6g08690/Cs2g25390	13
Biological process	GO:0055071	manganese ion homeostasis	4/1240	13/17132	0.0115043	0.168187	Cs3g21230/Cs6g08320/Cs2g17670/orange1.1t01989	4
Biological process	GO:0010039	response to iron ion	10/1240	61/17132	0.0116237	0.168442	Cs3g08680/Cs3g21230/Cs3g09030/Cs3g09040/Cs2g17670/Cs5g28550/Cs4g13870/Cs3g09020/Cs3g24170/orange1.1t01989	10
Biological process	GO:0010383	cell wall polysaccharide metabolic process	16/1240	119/17132	0.0118339	0.169996	orange1.1t02619/Cs8g21040/orange1.1t04064/Cs1g05500/Cs6g04870/Cs7g30510/Cs4g03130/Cs4g12320/Cs3g23600/Cs8g10780/Cs8g15720/Cs3g03080/Cs2g14920/Cs6g08690/novel.1550/Cs2g25390	16
Biological process	GO:0006749	glutathione metabolic process	9/1240	53/17132	0.0130252	0.185496	Cs9g10430/Cs5g32780/Cs7g18550/orange1.1t03618/Cs2g30630/Cs6g03820/Cs6g07240/Cs5g03900/orange1.1t03456	9
Biological process	GO:0009870	defense response signaling pathway, resistance gene-dependent	4/1240	14/17132	0.0151983	0.212777	Cs5g22500/Cs4g06950/Cs8g01650/Cs3g09640	4
Biological process	GO:0071456	cellular response to hypoxia	4/1240	14/17132	0.0151983	0.212777	novel.705/Cs4g06950/orange1.1t05513/Cs8g01650	4
Biological process	GO:0000041	transition metal ion transport	11/1240	73/17132	0.0154187	0.214048	Cs6g09150/Cs2g01740/Cs3g21230/Cs1g22120/Cs2g17670/Cs8g18810/Cs2g08850/Cs2g10720/Cs8g19460/Cs3g16650/orange1.1t01989	11
Biological process	GO:0016052	carbohydrate catabolic process	31/1240	286/17132	0.0158063	0.2176	Cs5g21860/Cs9g14710/Cs5g26860/orange1.1t03118/novel.1071/novel.1070/Cs4g13070/Cs2g22040/Cs4g18980/Cs9g12460/Cs9g14450/Cs8g01840/Cs5g21870/Cs8g01810/orange1.1t00435/Cs7g09860/Cs5g33410/Cs2g03760/Cs1g15970/orange1.1t05124/Cs6g10240/orange1.1t00214/orange1.1t01727/Cs2g17090/Cs8g17580/Cs9g14430/Cs9g18120/Cs2g23970/Cs8g08710/Cs6g20790/Cs1g05710	31
Biological process	GO:0017001	antibiotic catabolic process	15/1240	113/17132	0.0161733	0.220813	Cs9g14480/Cs5g28710/Cs4g03740/Cs9g16590/Cs2g25450/Cs1g12300/orange1.1t02045/Cs9g14500/Cs6g04140/Cs3g08290/Cs9g14520/Cs7g12370/Cs5g23280/Cs2g09200/novel.477	15
Biological process	GO:0009611	response to wounding	27/1240	244/17132	0.0181842	0.242152	Cs9g08660/Cs8g20420/Cs3g19890/Cs5g21870/orange1.1t00550/Cs6g13820/orange1.1t02662/Cs8g17960/Cs6g12480/Cs2g11910/novel.1939/Cs9g15430/Cs9g07970/Cs9g08670/Cs7g21790/Cs1g26670/Cs4g04640/Cs1g06220/Cs6g15170/Cs4g13060/orange1.1t01993/novel.1322/Cs9g05210/Cs3g06080/Cs4g07270/novel.536/orange1.1t01995	27
Biological process	GO:1901361	organic cyclic compound catabolic process	33/1240	312/17132	0.01821	0.242152	Cs9g14480/Cs5g28710/Cs6g07400/Cs6g07410/Cs4g13070/Cs4g18980/orange1.1t04550/Cs8g17630/Cs6g12480/Cs2g06670/Cs8g19850/Cs7g30410/Cs6g07800/Cs1g12300/Cs1g24250/Cs1g22680/Cs2g08400/Cs9g14500/Cs7g31620/Cs8g18800/Cs1g15970/Cs8g11710/Cs1g08010/orange1.1t04402/Cs3g08290/Cs9g14520/Cs6g06920/Cs5g03020/Cs6g11860/Cs9g18120/Cs8g08710/Cs6g20790/orange1.1t02678	33
Biological process	GO:0031407	oxylipin metabolic process	9/1240	56/17132	0.0183611	0.242152	Cs1g17380/orange1.1t04376/orange1.1t03726/Cs3g13930/novel.705/orange1.1t03775/orange1.1t05513/Cs2g28670/Cs9g05210	9
Biological process	GO:0031408	oxylipin biosynthetic process	9/1240	56/17132	0.0183611	0.242152	Cs1g17380/orange1.1t04376/orange1.1t03726/Cs3g13930/novel.705/orange1.1t03775/orange1.1t05513/Cs2g28670/Cs9g05210	9
Biological process	GO:0036293	response to decreased oxygen levels	8/1240	47/17132	0.0184692	0.242152	Cs6g08840/Cs6g20830/Cs5g27130/orange1.1t03802/novel.705/Cs4g06950/orange1.1t05513/Cs8g01650	8
Biological process	GO:0006828	manganese ion transport	4/1240	15/17132	0.0195604	0.24982	Cs3g21230/Cs1g22120/Cs2g17670/orange1.1t01989	4
Biological process	GO:0009806	lignan metabolic process	4/1240	15/17132	0.0195604	0.24982	Cs2g16260/Cs3g25010/Cs3g08290/Cs2g16220	4
Biological process	GO:0009807	lignan biosynthetic process	4/1240	15/17132	0.0195604	0.24982	Cs2g16260/Cs3g25010/Cs3g08290/Cs2g16220	4
Biological process	GO:0071248	cellular response to metal ion	10/1240	66/17132	0.0196589	0.24982	Cs3g08680/Cs3g21230/Cs3g09030/Cs3g09040/Cs2g17670/Cs5g28550/Cs4g13870/Cs3g09020/Cs3g24170/orange1.1t01989	10
Biological process	GO:0019725	cellular homeostasis	34/1240	326/17132	0.0202003	0.25474	Cs3g26640/Cs6g09150/Cs2g01740/Cs3g18420/Cs3g18690/Cs2g02120/orange1.1t03944/Cs4g01600/Cs3g21230/Cs5g10830/orange1.1t04018/Cs6g08320/orange1.1t01627/orange1.1t03073/Cs7g07690/orange1.1t03411/Cs7g19550/Cs2g17670/Cs7g29170/Cs2g08850/Cs2g13800/Cs6g06030/Cs2g13810/Cs2g01750/Cs5g16220/Cs7g29190/Cs5g32830/Cs3g25590/Cs4g18320/orange1.1t01989/orange1.1t02220/orange1.1t05415/Cs4g09170/Cs1g02630	34
Biological process	GO:0009403	toxin biosynthetic process	4/1240	16/17132	0.0246192	0.301265	Cs6g09420/orange1.1t02662/Cs7g17600/Cs9g07780	4
Biological process	GO:0036294	cellular response to decreased oxygen levels	4/1240	16/17132	0.0246192	0.301265	novel.705/Cs4g06950/orange1.1t05513/Cs8g01650	4
Biological process	GO:0071453	cellular response to oxygen levels	4/1240	16/17132	0.0246192	0.301265	novel.705/Cs4g06950/orange1.1t05513/Cs8g01650	4
Biological process	GO:2000652	regulation of secondary cell wall biogenesis	4/1240	16/17132	0.0246192	0.301265	Cs2g16190/Cs2g05490/Cs3g20590/Cs5g16420	4
Biological process	GO:0006820	anion transport	30/1240	285/17132	0.0248946	0.302396	Cs6g21320/Cs3g17390/Cs4g07790/Cs2g02120/Cs4g19640/Cs8g02760/Cs9g18560/Cs1g01730/Cs3g20070/Cs2g07720/Cs3g19460/Cs2g06030/Cs5g11210/Cs5g02480/Cs3g20065/Cs8g16000/Cs4g07800/Cs8g16400/Cs6g05700/Cs3g25590/Cs7g04390/Cs4g16160/orange1.1t01993/Cs4g04960/Cs7g09120/Cs1g03720/Cs3g27660/Cs7g03780/orange1.1t01995/Cs6g06860	30
Biological process	GO:0070482	response to oxygen levels	8/1240	50/17132	0.0260778	0.308858	Cs6g08840/Cs6g20830/Cs5g27130/orange1.1t03802/novel.705/Cs4g06950/orange1.1t05513/Cs8g01650	8
Biological process	GO:0018958	phenol-containing compound metabolic process	10/1240	69/17132	0.0260991	0.308858	Cs7g15810/Cs9g14480/Cs7g27120/Cs5g28710/Cs5g18300/orange1.1t04550/Cs1g12300/Cs9g14500/Cs3g08290/Cs9g14520	10
Biological process	GO:0009642	response to light intensity	17/1240	141/17132	0.0261281	0.308858	Cs9g07680/Cs4g01600/Cs7g30330/Cs2g07720/Cs8g17960/Cs9g07670/novel.1939/Cs7g07830/Cs7g12850/Cs8g03710/Cs3g16650/orange1.1t04897/Cs1g16780/Cs3g06080/orange1.1t03890/novel.536/Cs2g16180	17
Biological process	GO:0006817	phosphate ion transport	5/1240	24/17132	0.0263613	0.308858	Cs3g17390/Cs9g18560/Cs2g06030/Cs7g09120/Cs3g27660	5
Biological process	GO:0006879	cellular iron ion homeostasis	5/1240	24/17132	0.0263613	0.308858	Cs6g09150/orange1.1t03944/Cs3g21230/Cs2g17670/orange1.1t01989	5
Biological process	GO:1901568	fatty acid derivative metabolic process	10/1240	70/17132	0.0285471	0.32994	Cs8g15220/Cs7g13310/Cs6g05260/orange1.1t04376/Cs5g14110/Cs2g17600/orange1.1t03775/Cs5g03440/orange1.1t02246/Cs1g02760	10
Biological process	GO:0002229	defense response to oomycetes	12/1240	90/17132	0.0285602	0.32994	Cs9g14480/Cs7g27120/Cs5g28710/Cs9g08050/Cs1g20650/Cs1g12300/Cs9g14500/Cs9g14520/Cs8g16260/Cs1g10740/Cs7g19620/Cs1g23560	12
Biological process	GO:0009646	response to absence of light	8/1240	51/17132	0.0290369	0.331916	novel.1939/Cs7g07830/Cs3g16650/orange1.1t04897/Cs3g06080/orange1.1t03890/novel.536/Cs2g16180	8
Biological process	GO:0006607	NLS-bearing protein import into nucleus	6/1240	33/17132	0.0291331	0.331916	orange1.1t04084/Cs3g11210/Cs3g11020/novel.2863/novel.2448/orange1.1t04079	6
Biological process	GO:0009145	purine nucleoside triphosphate biosynthetic process	13/1240	101/17132	0.0301538	0.338871	Cs6g03490/Cs4g13070/Cs6g20570/Cs4g18980/Cs6g03445/Cs6g03440/Cs1g15970/Cs8g06110/Cs6g03480/Cs9g18120/Cs8g08710/Cs6g20790/Cs6g03430	13
Biological process	GO:0009206	purine ribonucleoside triphosphate biosynthetic process	13/1240	101/17132	0.0301538	0.338871	Cs6g03490/Cs4g13070/Cs6g20570/Cs4g18980/Cs6g03445/Cs6g03440/Cs1g15970/Cs8g06110/Cs6g03480/Cs9g18120/Cs8g08710/Cs6g20790/Cs6g03430	13
Biological process	GO:0098661	inorganic anion transmembrane transport	3/1240	10/17132	0.0308868	0.344763	Cs3g17390/Cs1g01730/Cs2g06030	3
Biological process	GO:0009624	response to nematode	10/1240	71/17132	0.0311537	0.345409	Cs6g08320/Cs2g07720/Cs6g01710/Cs2g28870/Cs2g13530/Cs7g28090/Cs7g04390/Cs6g01730/Cs3g16650/Cs5g07770	10
Biological process	GO:0009250	glucan biosynthetic process	15/1240	123/17132	0.032189	0.354508	Cs3g27220/Cs9g08730/Cs4g08540/Cs9g16550/Cs5g29200/Cs5g22910/Cs2g04590/Cs9g08760/Cs4g01990/Cs9g08750/Cs7g01200/Cs5g01970/Cs6g08690/Cs6g21370/orange1.1t00277	15
Biological process	GO:0010345	suberin biosynthetic process	6/1240	34/17132	0.0332831	0.36413	Cs8g15220/orange1.1t02619/Cs8g21040/Cs9g07970/Cs6g05270/orange1.1t02246	6
Biological process	GO:0009637	response to blue light	10/1240	72/17132	0.0339235	0.368695	Cs5g04290/Cs9g07680/Cs1g10610/Cs9g07670/novel.1939/Cs2g07080/Cs6g18300/Cs3g06080/novel.536/Cs2g16180	10
Biological process	GO:0030244	cellulose biosynthetic process	9/1240	63/17132	0.0366715	0.395875	Cs9g08730/Cs4g08540/Cs5g29200/Cs2g04590/Cs9g08760/Cs4g01990/Cs9g08750/Cs5g01970/Cs6g08690	9
Biological process	GO:0071483	cellular response to blue light	4/1240	18/17132	0.0369036	0.395875	Cs9g07680/Cs1g10610/Cs9g07670/Cs2g07080	4
Biological process	GO:0001666	response to hypoxia	7/1240	44/17132	0.0372488	0.397	Cs6g20830/Cs5g27130/orange1.1t03802/novel.705/Cs4g06950/orange1.1t05513/Cs8g01650	7
Biological process	GO:0010143	cutin biosynthetic process	6/1240	35/17132	0.0377975	0.400266	Cs6g07920/orange1.1t00375/Cs7g31730/Cs5g28330/Cs4g02210/Cs6g20790	6
Biological process	GO:0006754	ATP biosynthetic process	12/1240	94/17132	0.0383463	0.400382	Cs6g03490/Cs4g13070/Cs6g20570/Cs4g18980/Cs6g03445/Cs6g03440/Cs1g15970/Cs6g03480/Cs9g18120/Cs8g08710/Cs6g20790/Cs6g03430	12
Biological process	GO:0031349	positive regulation of defense response	19/1240	170/17132	0.0388577	0.400382	Cs7g27120/Cs5g22260/Cs9g08050/Cs5g22210/Cs5g22170/Cs6g05440/Cs5g22500/Cs1g09670/Cs4g06950/Cs1g26670/orange1.1t00588/Cs8g16260/Cs8g01650/Cs3g09640/Cs1g10740/Cs1g09640/Cs3g06080/Cs2g02430/Cs1g23560	19
Biological process	GO:0009700	indole phytoalexin biosynthetic process	3/1240	11/17132	0.0402321	0.400382	Cs6g09420/orange1.1t02662/Cs7g17600	3
Biological process	GO:0010120	camalexin biosynthetic process	3/1240	11/17132	0.0402321	0.400382	Cs6g09420/orange1.1t02662/Cs7g17600	3
Biological process	GO:0046217	indole phytoalexin metabolic process	3/1240	11/17132	0.0402321	0.400382	Cs6g09420/orange1.1t02662/Cs7g17600	3
Biological process	GO:0051090	regulation of DNA-binding transcription factor activity	3/1240	11/17132	0.0402321	0.400382	Cs1g16220/orange1.1t00550/Cs1g09670	3
Biological process	GO:0052314	phytoalexin metabolic process	3/1240	11/17132	0.0402321	0.400382	Cs6g09420/orange1.1t02662/Cs7g17600	3
Biological process	GO:0052315	phytoalexin biosynthetic process	3/1240	11/17132	0.0402321	0.400382	Cs6g09420/orange1.1t02662/Cs7g17600	3
Biological process	GO:0052317	camalexin metabolic process	3/1240	11/17132	0.0402321	0.400382	Cs6g09420/orange1.1t02662/Cs7g17600	3
Biological process	GO:0071421	manganese ion transmembrane transport	3/1240	11/17132	0.0402321	0.400382	Cs3g21230/Cs2g17670/orange1.1t01989	3
Biological process	GO:0010623	programmed cell death involved in cell development	5/1240	27/17132	0.0418968	0.414452	Cs3g27650/Cs2g04940/Cs2g15700/Cs9g13580/Cs2g15490	5
Biological process	GO:0009696	salicylic acid metabolic process	8/1240	55/17132	0.0431686	0.424491	Cs7g15810/Cs9g14480/Cs7g27120/Cs5g28710/Cs5g18300/Cs1g12300/Cs9g14500/Cs9g14520	8
Biological process	GO:0044262	cellular carbohydrate metabolic process	41/1240	431/17132	0.0439646	0.429761	Cs1g01330/orange1.1t02619/Cs3g27220/Cs9g08730/Cs8g21040/Cs4g08540/orange1.1t04064/Cs9g16550/Cs5g29200/Cs1g05500/Cs5g22910/Cs6g04870/Cs2g04590/Cs9g08760/Cs4g01990/Cs4g03130/Cs9g02550/Cs9g08750/Cs6g21350/Cs4g12320/Cs7g01200/Cs3g23600/Cs2g03760/Cs8g10780/Cs9g18290/Cs6g10240/Cs5g01970/Cs7g17600/Cs8g15720/Cs7g05690/Cs5g34830/Cs3g03080/Cs2g14920/Cs2g17090/Cs6g08690/Cs6g21370/Cs9g14430/orange1.1t01771/n…	41
Biological process	GO:0009627	systemic acquired resistance	11/1240	87/17132	0.0488636	0.474839	Cs8g03430/Cs4g02670/Cs7g27120/Cs8g03480/novel.1658/Cs4g02680/orange1.1t03802/Cs4g05470/Cs4g06950/Cs8g01650/Cs2g28670	11
Biological process	GO:0071241	cellular response to inorganic substance	12/1240	98/17132	0.0502801	0.485747	Cs3g08680/Cs3g21230/Cs3g09030/Cs3g09040/Cs2g17670/Cs5g28550/Cs8g16000/Cs4g13870/Cs3g09020/Cs3g24170/orange1.1t01989/Cs2g28670	12
Biological process	GO:0006002	fructose 6-phosphate metabolic process	3/1240	12/17132	0.050829	0.488194	Cs4g13070/Cs4g18980/Cs1g15970	3
Biological process	GO:0009751	response to salicylic acid	31/1240	317/17132	0.053777	0.513524	Cs5g28710/Cs9g15630/Cs9g15570/novel.1658/Cs6g13820/orange1.1t00411/Cs5g14110/Cs9g15490/orange1.1t03411/orange1.1t04316/Cs9g15500/Cs4g05890/novel.1939/Cs6g19660/Cs7g07830/orange1.1t05031/Cs2g17600/Cs8g07330/Cs7g19070/orange1.1t04318/Cs9g15610/orange1.1t04319/Cs9g15530/Cs4g01430/Cs1g13900/Cs4g05910/Cs2g28670/Cs1g10740/Cs3g06080/orange1.1t05415/novel.536	31
Biological process	GO:0042537	benzene-containing compound metabolic process	9/1240	68/17132	0.0556048	0.527926	Cs7g15810/Cs9g14480/Cs7g27120/Cs5g28710/Cs5g18300/Cs1g12300/Cs9g14500/Cs3g08290/Cs9g14520	9
Biological process	GO:0042743	hydrogen peroxide metabolic process	14/1240	122/17132	0.0577427	0.543264	Cs7g15810/Cs5g18300/Cs1g20650/Cs4g03740/Cs9g16590/Cs2g25450/orange1.1t03802/orange1.1t02045/orange1.1t05709/Cs6g04140/Cs7g12370/Cs5g23280/Cs2g09200/novel.477	14
Biological process	GO:0051274	beta-glucan biosynthetic process	10/1240	79/17132	0.0582068	0.543264	Cs9g08730/Cs4g08540/Cs5g29200/Cs2g04590/Cs9g08760/Cs4g01990/Cs9g08750/Cs7g01200/Cs5g01970/Cs6g08690	10
Biological process	GO:0072329	monocarboxylic acid catabolic process	10/1240	79/17132	0.0582068	0.543264	Cs9g14480/Cs5g28710/orange1.1t04550/Cs1g12300/Cs9g14500/Cs3g21210/Cs9g14520/Cs2g28670/Cs1g25490/Cs9g05210	10
Biological process	GO:0000741	karyogamy	6/1240	39/17132	0.0596326	0.547295	Cs9g15750/Cs5g04430/Cs1g25570/orange1.1t04599/orange1.1t02578/Cs3g10250	6
Biological process	GO:0010197	polar nucleus fusion	6/1240	39/17132	0.0596326	0.547295	Cs9g15750/Cs5g04430/Cs1g25570/orange1.1t04599/orange1.1t02578/Cs3g10250	6
Biological process	GO:0060548	negative regulation of cell death	6/1240	39/17132	0.0596326	0.547295	Cs3g12750/Cs3g12820/Cs3g12770/Cs2g02430/orange1.1t04536/orange1.1t05308	6
Biological process	GO:0016999	antibiotic metabolic process	22/1240	214/17132	0.060654	0.553593	Cs7g15810/Cs9g14480/Cs7g27120/Cs5g28710/Cs5g18300/Cs1g20650/Cs4g03740/Cs9g16590/Cs2g25450/orange1.1t03802/Cs9g02550/Cs1g12300/orange1.1t02045/Cs9g14500/orange1.1t05709/Cs6g04140/Cs3g08290/Cs9g14520/Cs7g12370/Cs5g23280/Cs2g09200/novel.477	22
Biological process	GO:0009201	ribonucleoside triphosphate biosynthetic process	13/1240	112/17132	0.0610905	0.554514	Cs6g03490/Cs4g13070/Cs6g20570/Cs4g18980/Cs6g03445/Cs6g03440/Cs1g15970/Cs8g06110/Cs6g03480/Cs9g18120/Cs8g08710/Cs6g20790/Cs6g03430	13
Biological process	GO:0009643	photosynthetic acclimation	3/1240	13/17132	0.0626264	0.559236	Cs2g07720/Cs8g17960/Cs7g12850	3
Biological process	GO:0016024	CDP-diacylglycerol biosynthetic process	3/1240	13/17132	0.0626264	0.559236	orange1.1t00375/Cs7g31730/Cs8g06970	3
Biological process	GO:0046341	CDP-diacylglycerol metabolic process	3/1240	13/17132	0.0626264	0.559236	orange1.1t00375/Cs7g31730/Cs8g06970	3
Biological process	GO:0046677	response to antibiotic	39/1240	419/17132	0.0632336	0.561623	Cs5g28710/Cs9g15630/Cs9g02930/Cs9g15570/novel.1658/Cs6g13820/orange1.1t00411/orange1.1t01627/Cs5g14110/Cs9g15490/orange1.1t03411/orange1.1t04316/Cs9g15500/Cs4g05890/novel.1939/Cs6g19660/Cs7g07830/orange1.1t05031/Cs2g17600/Cs8g07330/Cs1g09670/Cs7g19070/orange1.1t04318/Cs4g12540/Cs9g15610/orange1.1t04319/Cs9g15530/Cs8g03710/Cs9g09850/Cs4g01430/Cs1g13900/Cs4g05910/Cs2g28670/Cs1g10740/Cs1g16780/Cs3g0…	39
Biological process	GO:0080167	response to karrikin	12/1240	102/17132	0.0645219	0.570001	Cs9g12460/Cs1g14690/Cs9g07680/Cs2g07720/Cs7g05140/Cs9g07670/Cs8g16000/Cs2g30650/Cs8g02990/Cs3g16870/Cs8g02970/Cs5g10680	12
Biological process	GO:0010942	positive regulation of cell death	6/1240	40/17132	0.0660551	0.580442	Cs5g22260/Cs1g20650/Cs5g22210/Cs5g22170/orange1.1t03802/Cs1g09670	6
Biological process	GO:0010310	regulation of hydrogen peroxide metabolic process	4/1240	22/17132	0.0702752	0.611025	Cs7g15810/Cs5g18300/Cs1g20650/orange1.1t03802	4
Biological process	GO:1902074	response to salt	4/1240	22/17132	0.0702752	0.611025	Cs1g19970/Cs1g09670/Cs3g20590/Cs5g16420	4
Biological process	GO:0009205	purine ribonucleoside triphosphate metabolic process	14/1240	126/17132	0.0716163	0.619425	Cs6g03490/Cs4g13070/Cs6g20570/Cs4g18980/Cs6g03445/Cs6g03440/Cs1g15970/Cs8g06110/Cs9g02590/Cs6g03480/Cs9g18120/Cs8g08710/Cs6g20790/Cs6g03430	14
Biological process	GO:0009561	megagametogenesis	12/1240	104/17132	0.0725455	0.624194	Cs9g15750/Cs5g04430/Cs1g25570/orange1.1t05200/Cs8g15350/Cs8g15340/orange1.1t04599/orange1.1t02578/Cs7g17800/Cs3g10250/Cs7g17710/Cs7g17750	12
Biological process	GO:0072330	monocarboxylic acid biosynthetic process	34/1240	363/17132	0.0733524	0.627866	Cs7g27120/Cs7g13310/Cs1g17380/orange1.1t02796/Cs3g25780/Cs4g13070/Cs3g20840/Cs4g18980/orange1.1t04376/orange1.1t03726/Cs3g13930/Cs9g16550/Cs7g09440/orange1.1t04849/orange1.1t05125/Cs8g05800/Cs7g17410/novel.705/Cs9g07970/Cs1g15970/orange1.1t03775/orange1.1t02607/Cs7g21790/orange1.1t05513/Cs3g15530/Cs9g18120/Cs4g02210/Cs2g28670/Cs8g08710/Cs6g20790/Cs9g05210/Cs3g06080/Cs2g19370/orange1.1t00277	34
Biological process	GO:0006633	fatty acid biosynthetic process	20/1240	196/17132	0.0753702	0.638763	Cs7g13310/Cs1g17380/Cs3g20840/orange1.1t04376/orange1.1t03726/Cs3g13930/Cs9g16550/Cs8g05800/novel.705/Cs9g07970/orange1.1t03775/orange1.1t02607/orange1.1t05513/Cs3g15530/Cs4g02210/Cs2g28670/Cs9g05210/Cs3g06080/Cs2g19370/orange1.1t00277	20
Biological process	GO:0009144	purine nucleoside triphosphate metabolic process	14/1240	127/17132	0.0753988	0.638763	Cs6g03490/Cs4g13070/Cs6g20570/Cs4g18980/Cs6g03445/Cs6g03440/Cs1g15970/Cs8g06110/Cs9g02590/Cs6g03480/Cs9g18120/Cs8g08710/Cs6g20790/Cs6g03430	14
Biological process	GO:0009142	nucleoside triphosphate biosynthetic process	13/1240	116/17132	0.0762715	0.64286	Cs6g03490/Cs4g13070/Cs6g20570/Cs4g18980/Cs6g03445/Cs6g03440/Cs1g15970/Cs8g06110/Cs6g03480/Cs9g18120/Cs8g08710/Cs6g20790/Cs6g03430	13
Biological process	GO:0010103	stomatal complex morphogenesis	5/1240	32/17132	0.0778859	0.653135	Cs6g20920/novel.948/Cs8g02980/Cs7g02410/Cs5g09920	5
Biological process	GO:0009408	response to heat	21/1240	209/17132	0.0792014	0.660811	Cs6g09420/Cs5g33540/Cs9g10430/Cs9g07680/Cs4g01600/orange1.1t04849/Cs3g05800/Cs8g17960/orange1.1t03618/Cs6g07240/Cs9g07670/Cs2g29390/Cs5g18500/orange1.1t03456/orange1.1t04402/Cs8g18360/Cs8g03710/orange1.1t02795/Cs3g16650/Cs6g17580/Cs1g16780	21
Biological process	GO:0046034	ATP metabolic process	13/1240	117/17132	0.0804143	0.66756	Cs6g03490/Cs4g13070/Cs6g20570/Cs4g18980/Cs6g03445/Cs6g03440/Cs1g15970/Cs9g02590/Cs6g03480/Cs9g18120/Cs8g08710/Cs6g20790/Cs6g03430	13
Biological process	GO:0009636	response to toxic substance	18/1240	175/17132	0.0830603	0.686078	Cs9g02930/Cs9g10430/Cs4g01600/orange1.1t01627/Cs5g32780/Cs7g18550/orange1.1t03618/Cs2g30630/Cs6g03820/Cs6g07240/Cs5g03900/Cs1g09670/orange1.1t03456/Cs2g13800/Cs4g12540/Cs8g03710/Cs1g16780/Cs3g06080	18
Biological process	GO:0051193	regulation of cofactor metabolic process	7/1240	53/17132	0.0861619	0.708156	Cs7g15810/Cs5g18300/Cs1g20650/Cs9g07680/orange1.1t03802/Cs9g07670/Cs6g20790	7
Biological process	GO:0010038	response to metal ion	37/1240	407/17132	0.0894536	0.725273	Cs1g01330/Cs9g10430/Cs3g08680/Cs6g09690/Cs3g21230/Cs7g24920/orange1.1t00411/Cs6g08320/Cs1g22120/Cs9g16550/Cs7g18550/Cs3g09030/orange1.1t03618/Cs3g09040/Cs5g03280/Cs7g30410/Cs6g03820/Cs6g07240/Cs1g18140/Cs2g17670/Cs5g28550/Cs2g22630/novel.705/Cs8g03160/Cs4g13870/Cs7g07830/Cs9g13580/orange1.1t03456/Cs2g13800/Cs3g09020/Cs3g24170/orange1.1t05513/orange1.1t01989/Cs8g08710/Cs3g06080/Cs9g07780/orange1.1…	37
Biological process	GO:0071219	cellular response to molecule of bacterial origin	3/1240	15/17132	0.0895615	0.725273	Cs7g27120/Cs1g23580/novel.207	3
Biological process	GO:0071732	cellular response to nitric oxide	3/1240	15/17132	0.0895615	0.725273	Cs4g13870/orange1.1t01989/Cs2g28670	3
Biological process	GO:0009682	induced systemic resistance	7/1240	54/17132	0.0931443	0.747691	orange1.1t02796/Cs3g25780/Cs4g05470/Cs1g26670/Cs8g02870/Cs1g25540/Cs3g06080	7
Biological process	GO:0009127	purine nucleoside monophosphate biosynthetic process	13/1240	120/17132	0.0936877	0.747691	Cs6g03490/Cs4g13070/Cs6g20570/Cs4g18980/Cs6g03445/Cs6g03440/Cs1g15970/Cs6g03480/Cs9g18120/Cs8g08710/Cs6g20790/Cs6g03430/Cs8g07730	13
Biological process	GO:0009168	purine ribonucleoside monophosphate biosynthetic process	13/1240	120/17132	0.0936877	0.747691	Cs6g03490/Cs4g13070/Cs6g20570/Cs4g18980/Cs6g03445/Cs6g03440/Cs1g15970/Cs6g03480/Cs9g18120/Cs8g08710/Cs6g20790/Cs6g03430/Cs8g07730	13
Biological process	GO:0009150	purine ribonucleotide metabolic process	20/1240	203/17132	0.0987888	0.784611	Cs8g15220/Cs6g03490/Cs4g13070/Cs4g06620/Cs6g20570/Cs4g18980/Cs6g03445/Cs6g03440/Cs1g15970/Cs5g03440/Cs8g06110/Cs9g02590/Cs6g03480/Cs1g13900/Cs9g18120/orange1.1t02246/Cs8g08710/Cs6g20790/Cs6g03430/Cs8g07730	20
Biological process	GO:0007584	response to nutrient	4/1240	25/17132	0.102676	0.80669	Cs8g03430/Cs8g03480/orange1.1t03802/Cs3g06080	4
Biological process	GO:0008645	hexose transmembrane transport	6/1240	45/17132	0.103924	0.80669	Cs4g15770/Cs2g08110/Cs9g05220/Cs3g12510/Cs3g12410/orange1.1t04897	6
Biological process	GO:0009085	lysine biosynthetic process	3/1240	16/17132	0.104548	0.80669	Cs4g06620/Cs2g14460/Cs9g16890	3
Biological process	GO:0009608	response to symbiont	3/1240	16/17132	0.104548	0.80669	orange1.1t04599/Cs5g29490/novel.2448	3
Biological process	GO:0051238	sequestering of metal ion	3/1240	16/17132	0.104548	0.80669	Cs3g21230/Cs2g17670/orange1.1t01989	3
Biological process	GO:0055083	monovalent inorganic anion homeostasis	3/1240	16/17132	0.104548	0.80669	Cs4g01600/Cs6g08320/Cs2g06030	3
Biological process	GO:0070417	cellular response to cold	5/1240	35/17132	0.105447	0.80669	orange1.1t03244/Cs5g16180/orange1.1t00590/Cs4g05470/orange1.1t04897	5
Biological process	GO:0009664	plant-type cell wall organization	14/1240	134/17132	0.105475	0.80669	orange1.1t02619/Cs6g06530/Cs8g21040/Cs8g09160/Cs9g16590/Cs4g01990/orange1.1t00615/Cs3g26610/Cs5g12220/Cs5g23280/Cs6g08690/novel.1550/orange1.1t01738/Cs7g09030	14
Biological process	GO:0015749	monosaccharide transmembrane transport	6/1240	46/17132	0.112617	0.857342	Cs4g15770/Cs2g08110/Cs9g05220/Cs3g12510/Cs3g12410/orange1.1t04897	6
Biological process	GO:0006163	purine nucleotide metabolic process	20/1240	207/17132	0.114045	0.864231	Cs8g15220/Cs6g03490/Cs4g13070/Cs4g06620/Cs6g20570/Cs4g18980/Cs6g03445/Cs6g03440/Cs1g15970/Cs5g03440/Cs8g06110/Cs9g02590/Cs6g03480/Cs1g13900/Cs9g18120/orange1.1t02246/Cs8g08710/Cs6g20790/Cs6g03430/Cs8g07730	20
Biological process	GO:0051273	beta-glucan metabolic process	13/1240	125/17132	0.118633	0.873874	Cs9g08730/Cs4g08540/Cs5g29200/Cs2g04590/Cs9g08760/Cs4g01990/Cs9g08750/Cs7g01200/Cs2g03760/Cs5g01970/Cs2g17090/Cs6g08690/Cs9g14430	13
Biological process	GO:0008643	carbohydrate transport	14/1240	137/17132	0.120301	0.873874	Cs4g15770/Cs2g08110/Cs9g05220/Cs2g07720/Cs3g12510/Cs8g16400/Cs9g15260/Cs3g14550/Cs3g12410/Cs2g28300/Cs4g08320/orange1.1t04897/novel.1942/Cs9g15170	14
Biological process	GO:0009199	ribonucleoside triphosphate metabolic process	14/1240	137/17132	0.120301	0.873874	Cs6g03490/Cs4g13070/Cs6g20570/Cs4g18980/Cs6g03445/Cs6g03440/Cs1g15970/Cs8g06110/Cs9g02590/Cs6g03480/Cs9g18120/Cs8g08710/Cs6g20790/Cs6g03430	14
Biological process	GO:0014070	response to organic cyclic compound	39/1240	444/17132	0.120427	0.873874	Cs8g03430/Cs5g28710/orange1.1t02713/Cs9g15630/Cs8g03480/Cs9g15570/novel.1658/Cs9g12390/Cs6g13820/orange1.1t00411/Cs5g14110/Cs9g15490/orange1.1t03411/orange1.1t04316/Cs9g15500/Cs4g05890/orange1.1t02709/novel.1939/Cs6g19660/Cs5g33410/Cs7g07830/orange1.1t05031/Cs2g17600/Cs8g07330/Cs7g19070/orange1.1t04318/Cs9g15610/orange1.1t04319/Cs9g15530/Cs4g01430/Cs1g13900/Cs4g05910/Cs2g28670/Cs1g10740/Cs3g06080…	39
Biological process	GO:0006826	iron ion transport	3/1240	17/17132	0.120438	0.873874	Cs6g09150/Cs2g01740/Cs3g16650	3
Biological process	GO:0043467	regulation of generation of precursor metabolites and energy	3/1240	17/17132	0.120438	0.873874	Cs1g24170/Cs7g12850/Cs6g20790	3
Biological process	GO:0071731	response to nitric oxide	3/1240	17/17132	0.120438	0.873874	Cs4g13870/orange1.1t01989/Cs2g28670	3
Biological process	GO:0097366	response to bronchodilator	3/1240	17/17132	0.120438	0.873874	Cs4g13870/orange1.1t01989/Cs2g28670	3
Biological process	GO:0009152	purine ribonucleotide biosynthetic process	15/1240	149/17132	0.121449	0.873874	Cs6g03490/Cs4g13070/Cs6g20570/Cs4g18980/Cs6g03445/Cs6g03440/Cs1g15970/Cs8g06110/Cs6g03480/Cs1g13900/Cs9g18120/Cs8g08710/Cs6g20790/Cs6g03430/Cs8g07730	15
Biological process	GO:0016054	organic acid catabolic process	15/1240	149/17132	0.121449	0.873874	Cs9g14480/Cs5g28710/Cs4g06620/Cs1g24170/Cs7g11970/orange1.1t04550/Cs8g12640/Cs1g12300/Cs9g14500/Cs1g08010/Cs3g21210/Cs9g14520/Cs2g28670/Cs1g25490/Cs9g05210	15
Biological process	GO:0046395	carboxylic acid catabolic process	15/1240	149/17132	0.121449	0.873874	Cs9g14480/Cs5g28710/Cs4g06620/Cs1g24170/Cs7g11970/orange1.1t04550/Cs8g12640/Cs1g12300/Cs9g14500/Cs1g08010/Cs3g21210/Cs9g14520/Cs2g28670/Cs1g25490/Cs9g05210	15
Biological process	GO:0010025	wax biosynthetic process	6/1240	47/17132	0.121665	0.873874	Cs8g15220/Cs7g13310/Cs6g05260/Cs5g14110/Cs2g17600/Cs1g02760	6
Biological process	GO:0002833	positive regulation of response to biotic stimulus	9/1240	80/17132	0.123326	0.881762	Cs7g27120/Cs9g08050/Cs6g05440/orange1.1t00588/Cs8g16260/Cs1g10740/Cs1g09640/Cs3g06080/Cs1g23560	9
Biological process	GO:0034219	carbohydrate transmembrane transport	7/1240	58/17132	0.124087	0.881762	Cs4g15770/Cs2g08110/Cs9g05220/Cs2g07720/Cs3g12510/Cs3g12410/orange1.1t04897	7
Biological process	GO:0009820	alkaloid metabolic process	8/1240	69/17132	0.124365	0.881762	Cs3g27120/orange1.1t01401/Cs5g35070/Cs7g10100/orange1.1t04332/Cs5g35050/Cs5g24450/Cs5g25270	8
Biological process	GO:0006164	purine nucleotide biosynthetic process	15/1240	150/17132	0.12645	0.892717	Cs6g03490/Cs4g13070/Cs6g20570/Cs4g18980/Cs6g03445/Cs6g03440/Cs1g15970/Cs8g06110/Cs6g03480/Cs1g13900/Cs9g18120/Cs8g08710/Cs6g20790/Cs6g03430/Cs8g07730	15
Biological process	GO:0006721	terpenoid metabolic process	27/1240	297/17132	0.13051	0.917458	Cs4g14140/Cs2g07250/Cs8g09390/Cs7g09440/orange1.1t04849/orange1.1t05125/Cs4g10240/Cs5g07980/Cs4g18300/Cs2g07880/Cs8g20950/Cs3g21210/Cs5g09870/Cs8g09780/Cs7g02690/Cs5g09860/Cs4g19460/Cs7g30820/Cs5g09460/Cs8g09720/Cs4g04630/Cs1g05220/Cs3g03640/Cs4g12050/Cs6g07330/Cs1g25490/Cs3g11170	27
Biological process	GO:0030243	cellulose metabolic process	11/1240	104/17132	0.13132	0.919243	Cs9g08730/Cs4g08540/Cs5g29200/Cs2g04590/Cs9g08760/Cs4g01990/Cs9g08750/Cs5g01970/Cs2g17090/Cs6g08690/Cs9g14430	11
Biological process	GO:0016114	terpenoid biosynthetic process	25/1240	273/17132	0.13337	0.929648	Cs4g14140/Cs2g07250/Cs8g09390/Cs7g09440/orange1.1t04849/orange1.1t05125/Cs4g10240/Cs5g07980/Cs4g18300/Cs2g07880/Cs8g20950/Cs5g09870/Cs8g09780/Cs7g02690/Cs5g09860/Cs4g19460/Cs7g30820/Cs5g09460/Cs8g09720/Cs4g04630/Cs1g05220/Cs3g03640/Cs4g12050/Cs6g07330/Cs3g11170	25
Biological process	GO:0048584	positive regulation of response to stimulus	28/1240	311/17132	0.136195	0.930331	Cs7g27120/Cs3g18420/Cs5g22260/Cs9g08050/Cs5g16180/Cs4g01600/Cs5g22210/Cs7g05240/orange1.1t00590/orange1.1t03073/Cs5g22170/Cs6g05440/Cs5g22500/Cs8g01860/Cs1g09670/Cs4g06950/Cs1g26670/orange1.1t00588/Cs3g26720/Cs8g16260/Cs8g01650/Cs3g09640/Cs1g10740/Cs1g09640/Cs9g05210/Cs3g06080/Cs2g02430/Cs1g23560	28
Biological process	GO:0009739	response to gibberellin	16/1240	164/17132	0.136956	0.930331	Cs9g10430/orange1.1t00411/Cs7g09440/Cs2g04940/Cs7g05140/Cs2g15700/orange1.1t03618/Cs6g07240/Cs7g07830/orange1.1t03456/Cs2g15490/Cs5g06850/Cs2g25740/novel.1831/Cs5g10680/Cs5g03130	16
Biological process	GO:0006553	lysine metabolic process	3/1240	18/17132	0.137145	0.930331	Cs4g06620/Cs2g14460/Cs9g16890	3
Biological process	GO:0048859	formation of anatomical boundary	3/1240	18/17132	0.137145	0.930331	Cs7g07500/Cs7g26800/Cs3g27630	3
Biological process	GO:0052325	cell wall pectin biosynthetic process	3/1240	18/17132	0.137145	0.930331	orange1.1t02619/Cs8g21040/novel.1550	3
Biological process	GO:0090691	formation of plant organ boundary	3/1240	18/17132	0.137145	0.930331	Cs7g07500/Cs7g26800/Cs3g27630	3
Biological process	GO:0001906	cell killing	4/1240	28/17132	0.140655	0.930331	orange1.1t03024/Cs5g10550/novel.955/Cs1g19393	4
Biological process	GO:0031640	killing of cells of other organism	4/1240	28/17132	0.140655	0.930331	orange1.1t03024/Cs5g10550/novel.955/Cs1g19393	4
Biological process	GO:0044364	disruption of cells of other organism	4/1240	28/17132	0.140655	0.930331	orange1.1t03024/Cs5g10550/novel.955/Cs1g19393	4
Biological process	GO:0009559	embryo sac central cell differentiation	6/1240	49/17132	0.140789	0.930331	Cs9g15750/Cs5g04430/Cs1g25570/orange1.1t04599/orange1.1t02578/Cs3g10250	6
Biological process	GO:0010166	wax metabolic process	6/1240	49/17132	0.140789	0.930331	Cs8g15220/Cs7g13310/Cs6g05260/Cs5g14110/Cs2g17600/Cs1g02760	6
Biological process	GO:0034614	cellular response to reactive oxygen species	6/1240	49/17132	0.140789	0.930331	Cs9g02930/Cs4g13870/Cs4g12540/orange1.1t01989/Cs2g28670/Cs1g03720	6
Biological process	GO:0045489	pectin biosynthetic process	6/1240	49/17132	0.140789	0.930331	orange1.1t02619/Cs5g30310/Cs8g21040/Cs4g12320/Cs6g08690/novel.1550	6
Biological process	GO:0010150	leaf senescence	21/1240	227/17132	0.147289	0.93441	Cs5g28710/Cs2g04110/Cs9g09290/Cs2g04090/Cs8g18300/Cs8g18310/orange1.1t02662/Cs2g04940/Cs9g04630/Cs2g15700/Cs2g06670/Cs9g16150/Cs1g17350/Cs7g07830/Cs1g09670/Cs1g09630/Cs9g13580/Cs7g17600/Cs2g15490/orange1.1t00587/Cs1g03720	21
Biological process	GO:0034605	cellular response to heat	5/1240	39/17132	0.148523	0.93441	Cs6g09420/Cs9g07680/Cs3g05800/Cs9g07670/orange1.1t04402	5
Biological process	GO:0071695	anatomical structure maturation	22/1240	240/17132	0.150245	0.93441	Cs5g06310/orange1.1t00416/Cs1g17390/Cs1g17410/Cs7g27010/Cs1g02900/Cs4g07100/Cs5g03060/orange1.1t02784/Cs4g01600/Cs4g04550/Cs2g17110/Cs1g01190/Cs3g01130/Cs5g25930/Cs5g06360/Cs9g15110/Cs5g13970/Cs5g06850/Cs5g06320/Cs6g20440/Cs7g01690	22
Biological process	GO:0090693	plant organ senescence	21/1240	228/17132	0.151832	0.93441	Cs5g28710/Cs2g04110/Cs9g09290/Cs2g04090/Cs8g18300/Cs8g18310/orange1.1t02662/Cs2g04940/Cs9g04630/Cs2g15700/Cs2g06670/Cs9g16150/Cs1g17350/Cs7g07830/Cs1g09670/Cs1g09630/Cs9g13580/Cs7g17600/Cs2g15490/orange1.1t00587/Cs1g03720	21
Biological process	GO:0098660	inorganic ion transmembrane transport	12/1240	119/17132	0.152376	0.93441	Cs1g21430/Cs3g17390/Cs3g21230/Cs1g01730/orange1.1t01627/Cs2g06030/Cs2g17670/Cs8g18810/Cs2g10720/Cs1g17440/orange1.1t01989/Cs4g04460	12
Biological process	GO:0009126	purine nucleoside monophosphate metabolic process	14/1240	143/17132	0.153364	0.93441	Cs6g03490/Cs4g13070/Cs6g20570/Cs4g18980/Cs6g03445/Cs6g03440/Cs1g15970/Cs9g02590/Cs6g03480/Cs9g18120/Cs8g08710/Cs6g20790/Cs6g03430/Cs8g07730	14
Biological process	GO:0009167	purine ribonucleoside monophosphate metabolic process	14/1240	143/17132	0.153364	0.93441	Cs6g03490/Cs4g13070/Cs6g20570/Cs4g18980/Cs6g03445/Cs6g03440/Cs1g15970/Cs9g02590/Cs6g03480/Cs9g18120/Cs8g08710/Cs6g20790/Cs6g03430/Cs8g07730	14
Biological process	GO:0009827	plant-type cell wall modification	4/1240	29/17132	0.154397	0.93441	orange1.1t00615/Cs6g08690/orange1.1t01738/Cs7g09030	4
Biological process	GO:0052546	cell wall pectin metabolic process	4/1240	29/17132	0.154397	0.93441	orange1.1t02619/Cs8g21040/Cs4g01990/novel.1550	4
Biological process	GO:0008300	isoprenoid catabolic process	3/1240	19/17132	0.154582	0.93441	Cs3g21210/Cs4g19460/Cs1g25490	3
Biological process	GO:0000122	negative regulation of transcription by RNA polymerase II	2/1240	10/17132	0.160136	0.93441	Cs2g25560/Cs7g07830	2
Biological process	GO:0002230	positive regulation of defense response to virus by host	2/1240	10/17132	0.160136	0.93441	novel.1939/novel.536	2
Biological process	GO:0006572	tyrosine catabolic process	2/1240	10/17132	0.160136	0.93441	orange1.1t04550/Cs1g08010	2
Biological process	GO:0009395	phospholipid catabolic process	2/1240	10/17132	0.160136	0.93441	Cs7g15620/Cs1g18410	2
Biological process	GO:0009610	response to symbiotic fungus	2/1240	10/17132	0.160136	0.93441	orange1.1t04599/Cs5g29490	2
Biological process	GO:0010597	green leaf volatile biosynthetic process	2/1240	10/17132	0.160136	0.93441	orange1.1t04376/orange1.1t03775	2
Biological process	GO:0015908	fatty acid transport	2/1240	10/17132	0.160136	0.93441	orange1.1t01993/orange1.1t01995	2
Biological process	GO:0016107	sesquiterpenoid catabolic process	2/1240	10/17132	0.160136	0.93441	Cs3g21210/Cs1g25490	2
Biological process	GO:0019372	lipoxygenase pathway	2/1240	10/17132	0.160136	0.93441	orange1.1t04376/orange1.1t03775	2
Biological process	GO:0032973	amino acid export across plasma membrane	2/1240	10/17132	0.160136	0.93441	Cs3g19460/Cs6g05700	2
Biological process	GO:0042372	phylloquinone biosynthetic process	2/1240	10/17132	0.160136	0.93441	Cs1g24170/Cs1g06680	2
Biological process	GO:0042374	phylloquinone metabolic process	2/1240	10/17132	0.160136	0.93441	Cs1g24170/Cs1g06680	2
Biological process	GO:0043290	apocarotenoid catabolic process	2/1240	10/17132	0.160136	0.93441	Cs3g21210/Cs1g25490	2
Biological process	GO:0043488	regulation of mRNA stability	2/1240	10/17132	0.160136	0.93441	Cs2g08400/orange1.1t02678	2
Biological process	GO:0046345	abscisic acid catabolic process	2/1240	10/17132	0.160136	0.93441	Cs3g21210/Cs1g25490	2
Biological process	GO:0048829	root cap development	2/1240	10/17132	0.160136	0.93441	Cs5g23960/Cs5g18940	2
Biological process	GO:0050691	regulation of defense response to virus by host	2/1240	10/17132	0.160136	0.93441	novel.1939/novel.536	2
Biological process	GO:0061014	positive regulation of mRNA catabolic process	2/1240	10/17132	0.160136	0.93441	Cs2g08400/orange1.1t02678	2
Biological process	GO:0140115	export across plasma membrane	2/1240	10/17132	0.160136	0.93441	Cs3g19460/Cs6g05700	2
Biological process	GO:2000068	regulation of defense response to insect	2/1240	10/17132	0.160136	0.93441	orange1.1t00550/Cs3g06080	2
Biological process	GO:2000379	positive regulation of reactive oxygen species metabolic process	2/1240	10/17132	0.160136	0.93441	Cs1g20650/Cs1g22120	2
Biological process	GO:0019252	starch biosynthetic process	5/1240	40/17132	0.160304	0.93441	Cs3g27220/Cs9g16550/Cs5g22910/Cs6g21370/orange1.1t00277	5
Biological process	GO:0032103	positive regulation of response to external stimulus	9/1240	85/17132	0.16069	0.93441	Cs7g27120/Cs9g08050/Cs6g05440/orange1.1t00588/Cs8g16260/Cs1g10740/Cs1g09640/Cs3g06080/Cs1g23560	9
Biological process	GO:0043902	positive regulation of multi-organism process	9/1240	85/17132	0.16069	0.93441	Cs7g27120/Cs9g08050/Cs6g05440/orange1.1t00588/Cs8g16260/Cs1g10740/Cs1g09640/Cs3g06080/Cs1g23560	9
Biological process	GO:1901570	fatty acid derivative biosynthetic process	6/1240	51/17132	0.161203	0.93441	Cs8g15220/Cs7g13310/Cs6g05260/Cs5g14110/Cs2g17600/Cs1g02760	6
Biological process	GO:0010016	shoot system morphogenesis	17/1240	181/17132	0.162543	0.938886	Cs5g04290/Cs6g14100/Cs2g12980/Cs1g23520/Cs7g07500/Cs1g17350/Cs9g18290/Cs4g18300/Cs7g26800/Cs6g20920/Cs4g19460/novel.948/Cs8g02980/orange1.1t01993/Cs7g02410/Cs5g09920/orange1.1t01995	17
Biological process	GO:0006997	nucleus organization	7/1240	63/17132	0.169097	0.957168	Cs9g15750/Cs5g04430/Cs1g25570/orange1.1t04599/orange1.1t02578/Cs3g10250/Cs1g01090	7
Biological process	GO:0072522	purine-containing compound biosynthetic process	15/1240	158/17132	0.170584	0.957168	Cs6g03490/Cs4g13070/Cs6g20570/Cs4g18980/Cs6g03445/Cs6g03440/Cs1g15970/Cs8g06110/Cs6g03480/Cs1g13900/Cs9g18120/Cs8g08710/Cs6g20790/Cs6g03430/Cs8g07730	15
Biological process	GO:0009141	nucleoside triphosphate metabolic process	14/1240	146/17132	0.171534	0.957168	Cs6g03490/Cs4g13070/Cs6g20570/Cs4g18980/Cs6g03445/Cs6g03440/Cs1g15970/Cs8g06110/Cs9g02590/Cs6g03480/Cs9g18120/Cs8g08710/Cs6g20790/Cs6g03430	14
Biological process	GO:0042545	cell wall modification	13/1240	134/17132	0.172157	0.957168	orange1.1t02796/Cs3g25780/Cs9g14450/orange1.1t00615/Cs5g33410/orange1.1t00214/Cs7g08110/orange1.1t01727/Cs2g17090/Cs6g08690/Cs6g17580/orange1.1t01738/Cs7g09030	13
Biological process	GO:0046323	glucose import	5/1240	41/17132	0.172448	0.957168	Cs4g15770/Cs2g08110/Cs9g05220/Cs3g12510/Cs3g12410	5
Biological process	GO:0055081	anion homeostasis	5/1240	41/17132	0.172448	0.957168	Cs4g01600/Cs6g08320/Cs3g19460/Cs2g06030/Cs6g05700	5
Biological process	GO:1904659	glucose transmembrane transport	5/1240	41/17132	0.172448	0.957168	Cs4g15770/Cs2g08110/Cs9g05220/Cs3g12510/Cs3g12410	5
Biological process	GO:0006986	response to unfolded protein	3/1240	20/17132	0.172661	0.957168	Cs5g16180/orange1.1t00590/Cs2g29390	3
Biological process	GO:0017000	antibiotic biosynthetic process	3/1240	20/17132	0.172661	0.957168	Cs7g27120/orange1.1t05709/Cs3g08290	3
Biological process	GO:0036473	cell death in response to oxidative stress	3/1240	20/17132	0.172661	0.957168	Cs9g02930/Cs4g12540/Cs1g03720	3
Biological process	GO:0042547	cell wall modification involved in multidimensional cell growth	3/1240	20/17132	0.172661	0.957168	Cs2g17090/orange1.1t01738/Cs7g09030	3
Biological process	GO:0097468	programmed cell death in response to reactive oxygen species	3/1240	20/17132	0.172661	0.957168	Cs9g02930/Cs4g12540/Cs1g03720	3
Biological process	GO:0009415	response to water	31/1240	359/17132	0.175083	0.964449	Cs8g03430/Cs6g09420/orange1.1t02243/Cs6g05260/Cs8g03480/orange1.1t02608/Cs4g01600/orange1.1t00550/Cs7g30330/orange1.1t04849/Cs2g04590/Cs8g17690/Cs7g11550/Cs2g22630/Cs2g08400/Cs8g01860/novel.309/Cs1g09630/Cs3g21210/Cs4g03450/Cs3g25590/Cs3g20590/Cs4g02210/Cs7g03810/Cs6g20440/orange1.1t00587/Cs1g02760/Cs5g16420/Cs5g24190/orange1.1t03890/orange1.1t05308	31
Biological process	GO:0032101	regulation of response to external stimulus	16/1240	171/17132	0.175142	0.964449	Cs7g27120/Cs9g08050/orange1.1t00550/Cs6g05440/Cs3g26520/novel.1939/Cs2g25560/orange1.1t00588/Cs8g16260/Cs1g10740/Cs7g19620/Cs1g09640/Cs3g06080/orange1.1t03890/novel.536/Cs1g23560	16
Biological process	GO:0015698	inorganic anion transport	10/1240	99/17132	0.178633	0.967283	Cs3g17390/Cs4g19640/Cs9g18560/Cs1g01730/Cs2g06030/Cs8g16000/Cs3g25590/Cs4g16160/Cs7g09120/Cs3g27660	10
Biological process	GO:0006714	sesquiterpenoid metabolic process	6/1240	53/17132	0.182802	0.967283	Cs7g09440/orange1.1t04849/orange1.1t05125/Cs3g21210/Cs4g19460/Cs1g25490	6
Biological process	GO:0016042	lipid catabolic process	22/1240	247/17132	0.183053	0.967283	Cs2g20470/orange1.1t03475/Cs5g19660/Cs2g08310/Cs7g15620/novel.705/Cs7g18030/Cs3g21210/Cs5g10750/Cs6g17290/orange1.1t05513/Cs4g19460/Cs3g26720/Cs2g20450/Cs2g11270/Cs2g05250/Cs4g06810/Cs1g18410/Cs2g28670/Cs1g25490/Cs9g05210/Cs8g01950	22
Biological process	GO:0009692	ethylene metabolic process	4/1240	31/17132	0.183276	0.967283	orange1.1t00416/Cs5g03060/orange1.1t02662/Cs4g13870	4
Biological process	GO:0009693	ethylene biosynthetic process	4/1240	31/17132	0.183276	0.967283	orange1.1t00416/Cs5g03060/orange1.1t02662/Cs4g13870	4
Biological process	GO:0043449	cellular alkene metabolic process	4/1240	31/17132	0.183276	0.967283	orange1.1t00416/Cs5g03060/orange1.1t02662/Cs4g13870	4
Biological process	GO:0043450	alkene biosynthetic process	4/1240	31/17132	0.183276	0.967283	orange1.1t00416/Cs5g03060/orange1.1t02662/Cs4g13870	4
Biological process	GO:1900673	olefin metabolic process	4/1240	31/17132	0.183276	0.967283	orange1.1t00416/Cs5g03060/orange1.1t02662/Cs4g13870	4
Biological process	GO:1900674	olefin biosynthetic process	4/1240	31/17132	0.183276	0.967283	orange1.1t00416/Cs5g03060/orange1.1t02662/Cs4g13870	4
Biological process	GO:0090332	stomatal closure	5/1240	42/17132	0.184933	0.967283	Cs3g12750/Cs3g26720/Cs3g12820/Cs3g12770/orange1.1t04536	5
Biological process	GO:0034599	cellular response to oxidative stress	9/1240	88/17132	0.185428	0.967283	Cs9g02930/orange1.1t00550/Cs4g13870/Cs6g04140/Cs4g12540/orange1.1t01989/Cs2g28670/orange1.1t02220/Cs1g03720	9
Biological process	GO:0006566	threonine metabolic process	2/1240	11/17132	0.186782	0.967283	Cs2g14460/Cs8g12640	2
Biological process	GO:0006690	icosanoid metabolic process	2/1240	11/17132	0.186782	0.967283	orange1.1t04376/orange1.1t03775	2
Biological process	GO:0009854	oxidative photosynthetic carbon pathway	2/1240	11/17132	0.186782	0.967283	orange1.1t00271/orange1.1t05709	2
Biological process	GO:0015740	C4-dicarboxylate transport	2/1240	11/17132	0.186782	0.967283	Cs3g17390/Cs2g02120	2
Biological process	GO:0016122	xanthophyll metabolic process	2/1240	11/17132	0.186782	0.967283	orange1.1t04849/Cs7g02690	2
Biological process	GO:0071491	cellular response to red light	2/1240	11/17132	0.186782	0.967283	Cs9g07680/Cs9g07670	2
Biological process	GO:1903313	positive regulation of mRNA metabolic process	2/1240	11/17132	0.186782	0.967283	Cs2g08400/orange1.1t02678	2
Biological process	GO:1905177	tracheary element differentiation	2/1240	11/17132	0.186782	0.967283	Cs4g19330/Cs4g13030	2
Biological process	GO:0048532	anatomical structure arrangement	7/1240	65/17132	0.188861	0.974994	Cs6g14100/Cs3g26340/Cs7g07500/Cs4g18300/Cs7g26800/Cs3g27630/Cs4g19990	7
Biological process	GO:0051050	positive regulation of transport	3/1240	21/17132	0.191297	0.980188	Cs5g15420/Cs3g25590/Cs7g19620	3
Biological process	GO:0042126	nitrate metabolic process	4/1240	32/17132	0.198331	0.980188	Cs3g19060/Cs8g16000/Cs7g04390/Cs2g19370	4
Biological process	GO:0042128	nitrate assimilation	4/1240	32/17132	0.198331	0.980188	Cs3g19060/Cs8g16000/Cs7g04390/Cs2g19370	4
Biological process	GO:0072507	divalent inorganic cation homeostasis	4/1240	32/17132	0.198331	0.980188	Cs6g08320/Cs2g15860/Cs4g03870/Cs2g13800	4
Biological process	GO:0009414	response to water deprivation	30/1240	352/17132	0.199021	0.980188	Cs8g03430/Cs6g09420/orange1.1t02243/Cs6g05260/Cs8g03480/orange1.1t02608/Cs4g01600/orange1.1t00550/Cs7g30330/orange1.1t04849/Cs2g04590/Cs8g17690/Cs7g11550/Cs2g22630/Cs2g08400/Cs8g01860/novel.309/Cs1g09630/Cs3g21210/Cs4g03450/Cs3g25590/Cs3g20590/Cs4g02210/Cs7g03810/Cs6g20440/orange1.1t00587/Cs1g02760/Cs5g16420/Cs5g24190/orange1.1t03890	30
Biological process	GO:0002218	activation of innate immune response	7/1240	66/17132	0.199079	0.980188	Cs5g22500/Cs4g06950/Cs1g26670/Cs8g01650/Cs3g09640/Cs3g06080/Cs2g02430	7
Biological process	GO:0002253	activation of immune response	7/1240	66/17132	0.199079	0.980188	Cs5g22500/Cs4g06950/Cs1g26670/Cs8g01650/Cs3g09640/Cs3g06080/Cs2g02430	7
Biological process	GO:0002831	regulation of response to biotic stimulus	15/1240	163/17132	0.201671	0.980188	Cs7g27120/Cs9g08050/orange1.1t00550/Cs6g05440/Cs3g26520/novel.1939/orange1.1t00588/Cs8g16260/Cs1g10740/Cs7g19620/Cs1g09640/Cs3g06080/orange1.1t03890/novel.536/Cs1g23560	15
Biological process	GO:0072525	pyridine-containing compound biosynthetic process	8/1240	78/17132	0.201721	0.980188	Cs4g13070/Cs4g18980/Cs8g16770/Cs1g15970/orange1.1t04332/Cs9g18120/Cs8g08710/Cs6g20790	8
Biological process	GO:0002252	immune effector process	9/1240	90/17132	0.202796	0.980188	Cs6g13820/novel.1939/novel.705/Cs2g08400/Cs6g03520/Cs1g26670/orange1.1t05513/Cs3g06080/novel.536	9
Biological process	GO:0006631	fatty acid metabolic process	25/1240	289/17132	0.202959	0.980188	Cs1g26340/Cs7g13310/Cs1g17380/Cs3g20840/orange1.1t04376/orange1.1t03726/Cs3g13930/Cs9g16550/Cs8g05800/Cs9g02550/novel.705/Cs9g07970/orange1.1t03775/orange1.1t02607/Cs9g16620/orange1.1t05513/Cs3g15530/Cs5g10160/Cs5g28330/Cs4g02210/Cs2g28670/Cs9g05210/Cs3g06080/Cs2g19370/orange1.1t00277	25
Biological process	GO:0042435	indole-containing compound biosynthetic process	7/1240	67/17132	0.209508	0.980188	Cs6g09420/orange1.1t02796/Cs3g25780/Cs5g05650/orange1.1t02662/Cs7g17410/Cs7g17600	7
Biological process	GO:0051651	maintenance of location in cell	3/1240	22/17132	0.210406	0.980188	Cs3g21230/Cs2g17670/orange1.1t01989	3
Biological process	GO:0007267	cell-cell signaling	5/1240	44/17132	0.210829	0.980188	Cs9g17210/Cs1g26670/Cs9g16620/Cs5g10160/Cs2g05840	5
Biological process	GO:0009687	abscisic acid metabolic process	5/1240	44/17132	0.210829	0.980188	Cs7g09440/orange1.1t04849/orange1.1t05125/Cs3g21210/Cs1g25490	5
Biological process	GO:0043288	apocarotenoid metabolic process	5/1240	44/17132	0.210829	0.980188	Cs7g09440/orange1.1t04849/orange1.1t05125/Cs3g21210/Cs1g25490	5
Biological process	GO:0046434	organophosphate catabolic process	8/1240	79/17132	0.211327	0.980188	Cs4g13070/Cs4g18980/Cs7g15620/Cs1g15970/Cs9g18120/Cs1g18410/Cs8g08710/Cs6g20790	8
Biological process	GO:0030104	water homeostasis	4/1240	33/17132	0.213744	0.980188	Cs2g11910/orange1.1t03411/Cs6g06030/orange1.1t05415	4
Biological process	GO:0046351	disaccharide biosynthetic process	4/1240	33/17132	0.213744	0.980188	Cs1g01330/Cs9g18290/Cs7g17600/Cs7g05690	4
Biological process	GO:1903338	regulation of cell wall organization or biogenesis	4/1240	33/17132	0.213744	0.980188	Cs2g16190/Cs2g05490/Cs3g20590/Cs5g16420	4
Biological process	GO:0001704	formation of primary germ layer	2/1240	12/17132	0.213972	0.980188	Cs2g11910/Cs4g13170	2
Biological process	GO:0001706	endoderm formation	2/1240	12/17132	0.213972	0.980188	Cs2g11910/Cs4g13170	2
Biological process	GO:0007369	gastrulation	2/1240	12/17132	0.213972	0.980188	Cs2g11910/Cs4g13170	2
Biological process	GO:0007492	endoderm development	2/1240	12/17132	0.213972	0.980188	Cs2g11910/Cs4g13170	2
Biological process	GO:0009785	blue light signaling pathway	2/1240	12/17132	0.213972	0.980188	Cs1g10610/Cs2g07080	2
Biological process	GO:0010222	stem vascular tissue pattern formation	2/1240	12/17132	0.213972	0.980188	orange1.1t01993/orange1.1t01995	2
Biological process	GO:0010483	pollen tube reception	2/1240	12/17132	0.213972	0.980188	orange1.1t02713/orange1.1t02709	2
Biological process	GO:0010497	plasmodesmata-mediated intercellular transport	2/1240	12/17132	0.213972	0.980188	orange1.1t00617/Cs1g04200	2
Biological process	GO:0015850	organic hydroxy compound transport	2/1240	12/17132	0.213972	0.980188	Cs2g08110/Cs7g04390	2
Biological process	GO:0016577	histone demethylation	2/1240	12/17132	0.213972	0.980188	orange1.1t00589/Cs3g23300	2
Biological process	GO:0030522	intracellular receptor signaling pathway	2/1240	12/17132	0.213972	0.980188	Cs1g10610/Cs2g07080	2
Biological process	GO:0034620	cellular response to unfolded protein	2/1240	12/17132	0.213972	0.980188	Cs5g16180/orange1.1t00590	2
Biological process	GO:0035987	endodermal cell differentiation	2/1240	12/17132	0.213972	0.980188	Cs2g11910/Cs4g13170	2
Biological process	GO:0051026	chiasma assembly	2/1240	12/17132	0.213972	0.980188	Cs5g08630/Cs5g03020	2
Biological process	GO:0051703	intraspecies interaction between organisms	2/1240	12/17132	0.213972	0.980188	orange1.1t02713/orange1.1t02709	2
Biological process	GO:0070076	histone lysine demethylation	2/1240	12/17132	0.213972	0.980188	orange1.1t00589/Cs3g23300	2
Biological process	GO:0006096	glycolytic process	6/1240	56/17132	0.21716	0.980188	Cs4g13070/Cs4g18980/Cs1g15970/Cs9g18120/Cs8g08710/Cs6g20790	6
Biological process	GO:0006757	ATP generation from ADP	6/1240	56/17132	0.21716	0.980188	Cs4g13070/Cs4g18980/Cs1g15970/Cs9g18120/Cs8g08710/Cs6g20790	6
Biological process	GO:0009135	purine nucleoside diphosphate metabolic process	6/1240	56/17132	0.21716	0.980188	Cs4g13070/Cs4g18980/Cs1g15970/Cs9g18120/Cs8g08710/Cs6g20790	6
Biological process	GO:0009179	purine ribonucleoside diphosphate metabolic process	6/1240	56/17132	0.21716	0.980188	Cs4g13070/Cs4g18980/Cs1g15970/Cs9g18120/Cs8g08710/Cs6g20790	6
Biological process	GO:0009185	ribonucleoside diphosphate metabolic process	6/1240	56/17132	0.21716	0.980188	Cs4g13070/Cs4g18980/Cs1g15970/Cs9g18120/Cs8g08710/Cs6g20790	6
Biological process	GO:0010374	stomatal complex development	6/1240	56/17132	0.21716	0.980188	Cs3g26520/Cs6g20920/novel.948/Cs8g02980/Cs7g02410/Cs5g09920	6
Biological process	GO:0016109	tetraterpenoid biosynthetic process	6/1240	56/17132	0.21716	0.980188	orange1.1t04849/Cs4g10240/Cs4g18300/Cs7g02690/Cs3g03640/Cs3g11170	6
Biological process	GO:0016117	carotenoid biosynthetic process	6/1240	56/17132	0.21716	0.980188	orange1.1t04849/Cs4g10240/Cs4g18300/Cs7g02690/Cs3g03640/Cs3g11170	6
Biological process	GO:0042866	pyruvate biosynthetic process	6/1240	56/17132	0.21716	0.980188	Cs4g13070/Cs4g18980/Cs1g15970/Cs9g18120/Cs8g08710/Cs6g20790	6
Biological process	GO:0046031	ADP metabolic process	6/1240	56/17132	0.21716	0.980188	Cs4g13070/Cs4g18980/Cs1g15970/Cs9g18120/Cs8g08710/Cs6g20790	6
Biological process	GO:0009553	embryo sac development	16/1240	178/17132	0.218122	0.980563	Cs9g15750/Cs5g04430/Cs1g25570/orange1.1t05200/Cs8g15350/Cs8g15340/Cs6g20920/orange1.1t04599/orange1.1t02578/Cs9g16620/Cs7g17800/Cs3g10250/Cs5g10160/Cs5g03020/Cs7g17710/Cs7g17750	16
Biological process	GO:0048646	anatomical structure formation involved in morphogenesis	19/1240	216/17132	0.2196	0.980563	Cs4g15770/Cs6g06530/Cs2g12980/Cs2g11910/orange1.1t03802/orange1.1t00615/Cs7g07500/Cs1g17350/Cs9g18290/Cs4g18300/Cs7g26800/Cs4g13170/Cs7g28090/Cs4g19460/Cs5g28330/Cs3g27630/Cs3g16650/Cs2g11570/orange1.1t02246	19
Biological process	GO:0051607	defense response to virus	7/1240	68/17132	0.220134	0.980563	Cs6g13820/novel.1939/novel.705/Cs2g08400/Cs6g03520/orange1.1t05513/novel.536	7
Biological process	GO:0021700	developmental maturation	23/1240	267/17132	0.220587	0.980563	Cs5g06310/orange1.1t00416/Cs1g17390/Cs1g17410/Cs7g27010/Cs1g02900/Cs4g07100/Cs5g03060/orange1.1t02784/Cs4g01600/Cs4g04550/Cs7g11550/Cs2g17110/Cs1g01190/Cs3g01130/Cs5g25930/Cs5g06360/Cs9g15110/Cs5g13970/Cs5g06850/Cs5g06320/Cs6g20440/Cs7g01690	23
Biological process	GO:0009156	ribonucleoside monophosphate biosynthetic process	13/1240	141/17132	0.220743	0.980563	Cs6g03490/Cs4g13070/Cs6g20570/Cs4g18980/Cs6g03445/Cs6g03440/Cs1g15970/Cs6g03480/Cs9g18120/Cs8g08710/Cs6g20790/Cs6g03430/Cs8g07730	13
Biological process	GO:0042744	hydrogen peroxide catabolic process	9/1240	92/17132	0.220805	0.980563	Cs4g03740/Cs9g16590/Cs2g25450/orange1.1t02045/Cs6g04140/Cs7g12370/Cs5g23280/Cs2g09200/novel.477	9
Biological process	GO:0009259	ribonucleotide metabolic process	20/1240	229/17132	0.221542	0.981199	Cs8g15220/Cs6g03490/Cs4g13070/Cs4g06620/Cs6g20570/Cs4g18980/Cs6g03445/Cs6g03440/Cs1g15970/Cs5g03440/Cs8g06110/Cs9g02590/Cs6g03480/Cs1g13900/Cs9g18120/orange1.1t02246/Cs8g08710/Cs6g20790/Cs6g03430/Cs8g07730	20
Biological process	GO:1902288	regulation of defense response to oomycetes	5/1240	45/17132	0.224193	0.987643	Cs9g08050/Cs8g16260/Cs1g10740/Cs7g19620/Cs1g23560	5
Biological process	GO:1902644	tertiary alcohol metabolic process	5/1240	45/17132	0.224193	0.987643	Cs7g09440/orange1.1t04849/orange1.1t05125/Cs3g21210/Cs1g25490	5
Biological process	GO:0045488	pectin metabolic process	13/1240	142/17132	0.228119	0.996862	orange1.1t02619/Cs5g30310/Cs9g14450/Cs8g21040/Cs7g09860/Cs4g01990/Cs4g12320/Cs5g33410/orange1.1t00214/orange1.1t01727/Cs6g08690/Cs2g23970/novel.1550	13
Biological process	GO:0006165	nucleoside diphosphate phosphorylation	6/1240	57/17132	0.229072	0.996862	Cs4g13070/Cs4g18980/Cs1g15970/Cs9g18120/Cs8g08710/Cs6g20790	6
Biological process	GO:0005992	trehalose biosynthetic process	3/1240	23/17132	0.229906	0.996862	Cs1g01330/Cs9g18290/Cs7g17600	3
Biological process	GO:0010187	negative regulation of seed germination	3/1240	23/17132	0.229906	0.996862	Cs1g22470/Cs5g06850/Cs4g02210	3
Biological process	GO:0017148	negative regulation of translation	3/1240	23/17132	0.229906	0.996862	Cs6g12480/Cs2g08400/orange1.1t02678	3
Biological process	GO:0034249	negative regulation of cellular amide metabolic process	3/1240	23/17132	0.229906	0.996862	Cs6g12480/Cs2g08400/orange1.1t02678	3
Biological process	GO:0019363	pyridine nucleotide biosynthetic process	7/1240	69/17132	0.230947	0.997352	Cs4g13070/Cs4g18980/Cs1g15970/orange1.1t04332/Cs9g18120/Cs8g08710/Cs6g20790	7
Biological process	GO:0006073	cellular glucan metabolic process	21/1240	244/17132	0.234505	0.997352	Cs3g27220/Cs9g08730/Cs4g08540/Cs9g16550/Cs5g29200/Cs5g22910/Cs2g04590/Cs9g08760/Cs4g01990/Cs4g03130/Cs9g08750/Cs7g01200/Cs2g03760/Cs5g01970/Cs8g15720/Cs2g14920/Cs2g17090/Cs6g08690/Cs6g21370/Cs9g14430/orange1.1t00277	21
Biological process	GO:0044042	glucan metabolic process	21/1240	244/17132	0.234505	0.997352	Cs3g27220/Cs9g08730/Cs4g08540/Cs9g16550/Cs5g29200/Cs5g22910/Cs2g04590/Cs9g08760/Cs4g01990/Cs4g03130/Cs9g08750/Cs7g01200/Cs2g03760/Cs5g01970/Cs8g15720/Cs2g14920/Cs2g17090/Cs6g08690/Cs6g21370/Cs9g14430/orange1.1t00277	21
Biological process	GO:0000302	response to reactive oxygen species	15/1240	168/17132	0.235159	0.997352	Cs9g02930/orange1.1t01627/orange1.1t03802/Cs4g13870/Cs1g09670/Cs6g04140/Cs4g12540/Cs8g03710/Cs9g09850/orange1.1t01989/Cs2g28670/Cs1g16780/Cs1g03720/Cs3g06080/Cs6g16020	15
Biological process	GO:0044419	interspecies interaction between organisms	18/1240	206/17132	0.235741	0.997352	orange1.1t03024/Cs9g08050/Cs5g10550/orange1.1t04084/orange1.1t02145/novel.955/Cs6g03520/Cs3g18230/orange1.1t02028/Cs1g19393/Cs3g11210/Cs8g16260/Cs5g29490/Cs3g11020/Cs6g09040/novel.2448/orange1.1t04079/Cs1g23560	18
Biological process	GO:0009312	oligosaccharide biosynthetic process	5/1240	46/17132	0.237799	0.997352	Cs1g01330/Cs9g02140/Cs9g18290/Cs7g17600/Cs7g05690	5
Biological process	GO:0009066	aspartate family amino acid metabolic process	6/1240	58/17132	0.241186	0.997352	Cs4g06620/Cs2g14460/Cs9g16890/Cs6g09690/Cs9g07420/Cs8g12640	6
Biological process	GO:0009132	nucleoside diphosphate metabolic process	6/1240	58/17132	0.241186	0.997352	Cs4g13070/Cs4g18980/Cs1g15970/Cs9g18120/Cs8g08710/Cs6g20790	6
Biological process	GO:0046939	nucleotide phosphorylation	6/1240	58/17132	0.241186	0.997352	Cs4g13070/Cs4g18980/Cs1g15970/Cs9g18120/Cs8g08710/Cs6g20790	6
Biological process	GO:0006482	protein demethylation	2/1240	13/17132	0.24149	0.997352	orange1.1t00589/Cs3g23300	2
Biological process	GO:0006672	ceramide metabolic process	2/1240	13/17132	0.24149	0.997352	Cs5g19660/Cs2g06240	2
Biological process	GO:0008214	protein dealkylation	2/1240	13/17132	0.24149	0.997352	orange1.1t00589/Cs3g23300	2
Biological process	GO:0009831	plant-type cell wall modification involved in multidimensional cell growth	2/1240	13/17132	0.24149	0.997352	orange1.1t01738/Cs7g09030	2
Biological process	GO:0009963	positive regulation of flavonoid biosynthetic process	2/1240	13/17132	0.24149	0.997352	orange1.1t00550/Cs4g18300	2
Biological process	GO:0010496	intercellular transport	2/1240	13/17132	0.24149	0.997352	orange1.1t00617/Cs1g04200	2
Biological process	GO:0042548	regulation of photosynthesis, light reaction	2/1240	13/17132	0.24149	0.997352	Cs1g24170/Cs7g12850	2
Biological process	GO:0043090	amino acid import	2/1240	13/17132	0.24149	0.997352	Cs3g19460/Cs6g05700	2
Biological process	GO:0043487	regulation of RNA stability	2/1240	13/17132	0.24149	0.997352	Cs2g08400/orange1.1t02678	2
Biological process	GO:0055074	calcium ion homeostasis	2/1240	13/17132	0.24149	0.997352	Cs6g08320/Cs2g15860	2
Biological process	GO:0006790	sulfur compound metabolic process	27/1240	323/17132	0.244175	1	Cs8g15220/Cs6g09420/orange1.1t02796/Cs3g25780/Cs4g06620/Cs9g10430/Cs9g07420/orange1.1t02662/Cs5g32780/Cs7g18550/Cs6g15360/orange1.1t03618/Cs4g11090/Cs2g30630/Cs6g03820/Cs6g07240/Cs5g03900/orange1.1t03456/Cs7g17600/Cs5g03440/Cs7g08110/Cs5g34830/Cs6g21240/orange1.1t02246/Cs3g11490/Cs4g03720/Cs9g07780	27
Biological process	GO:0052482	defense response by cell wall thickening	4/1240	35/17132	0.245475	1	orange1.1t02796/Cs3g25780/Cs7g08110/Cs6g17580	4
Biological process	GO:0052544	defense response by callose deposition in cell wall	4/1240	35/17132	0.245475	1	orange1.1t02796/Cs3g25780/Cs7g08110/Cs6g17580	4
Biological process	GO:2001057	reactive nitrogen species metabolic process	4/1240	35/17132	0.245475	1	Cs3g19060/Cs8g16000/Cs7g04390/Cs2g19370	4
Biological process	GO:0009593	detection of chemical stimulus	3/1240	24/17132	0.249719	1	Cs7g05940/Cs6g20830/Cs5g27130	3
Biological process	GO:0010030	positive regulation of seed germination	3/1240	24/17132	0.249719	1	Cs9g07680/Cs3g05800/Cs9g07670	3
Biological process	GO:0046164	alcohol catabolic process	3/1240	24/17132	0.249719	1	Cs3g21210/Cs3g08290/Cs1g25490	3
Biological process	GO:0071216	cellular response to biotic stimulus	3/1240	24/17132	0.249719	1	Cs7g27120/Cs1g23580/novel.207	3
Biological process	GO:0010393	galacturonan metabolic process	13/1240	145/17132	0.250828	1	orange1.1t02619/Cs5g30310/Cs9g14450/Cs8g21040/Cs7g09860/Cs4g01990/Cs4g12320/Cs5g33410/orange1.1t00214/orange1.1t01727/Cs6g08690/Cs2g23970/novel.1550	13
Biological process	GO:0072521	purine-containing compound metabolic process	20/1240	234/17132	0.250937	1	Cs8g15220/Cs6g03490/Cs4g13070/Cs4g06620/Cs6g20570/Cs4g18980/Cs6g03445/Cs6g03440/Cs1g15970/Cs5g03440/Cs8g06110/Cs9g02590/Cs6g03480/Cs1g13900/Cs9g18120/orange1.1t02246/Cs8g08710/Cs6g20790/Cs6g03430/Cs8g07730	20
Biological process	GO:0015718	monocarboxylic acid transport	5/1240	47/17132	0.251625	1	Cs2g07720/Cs7g04390/orange1.1t01993/Cs4g04960/orange1.1t01995	5
Biological process	GO:0042542	response to hydrogen peroxide	7/1240	71/17132	0.253082	1	Cs9g02930/orange1.1t01627/Cs1g09670/Cs4g12540/Cs8g03710/Cs1g16780/Cs3g06080	7
Biological process	GO:0009933	meristem structural organization	6/1240	59/17132	0.253484	1	Cs3g26340/Cs7g07500/Cs4g18300/Cs7g26800/Cs3g27630/Cs4g19990	6
Biological process	GO:0009124	nucleoside monophosphate biosynthetic process	13/1240	146/17132	0.258579	1	Cs6g03490/Cs4g13070/Cs6g20570/Cs4g18980/Cs6g03445/Cs6g03440/Cs1g15970/Cs6g03480/Cs9g18120/Cs8g08710/Cs6g20790/Cs6g03430/Cs8g07730	13
Biological process	GO:0006334	nucleosome assembly	4/1240	36/17132	0.261713	1	Cs2g17040/Cs8g17690/novel.2334/Cs4g03450	4
Biological process	GO:0006637	acyl-CoA metabolic process	4/1240	36/17132	0.261713	1	Cs8g15220/Cs4g06620/Cs5g03440/orange1.1t02246	4
Biological process	GO:0031331	positive regulation of cellular catabolic process	4/1240	36/17132	0.261713	1	Cs6g09420/Cs2g08400/orange1.1t02678/Cs5g23550	4
Biological process	GO:0035383	thioester metabolic process	4/1240	36/17132	0.261713	1	Cs8g15220/Cs4g06620/Cs5g03440/orange1.1t02246	4
Biological process	GO:0044242	cellular lipid catabolic process	8/1240	84/17132	0.261757	1	Cs5g19660/Cs7g15620/Cs3g21210/Cs4g19460/Cs1g18410/Cs2g28670/Cs1g25490/Cs9g05210	8
Biological process	GO:0009166	nucleotide catabolic process	6/1240	60/17132	0.26595	1	Cs4g13070/Cs4g18980/Cs1g15970/Cs9g18120/Cs8g08710/Cs6g20790	6
Biological process	GO:0002697	regulation of immune effector process	2/1240	14/17132	0.269144	1	novel.1939/novel.536	2
Biological process	GO:0006270	DNA replication initiation	2/1240	14/17132	0.269144	1	Cs6g04980/Cs7g32510	2
Biological process	GO:0009089	lysine biosynthetic process via diaminopimelate	2/1240	14/17132	0.269144	1	Cs2g14460/Cs9g16890	2
Biological process	GO:0010262	somatic embryogenesis	2/1240	14/17132	0.269144	1	Cs5g21870/Cs9g12370	2
Biological process	GO:0030308	negative regulation of cell growth	2/1240	14/17132	0.269144	1	orange1.1t02713/orange1.1t02709	2
Biological process	GO:0034644	cellular response to UV	2/1240	14/17132	0.269144	1	Cs9g07680/Cs9g07670	2
Biological process	GO:0035725	sodium ion transmembrane transport	2/1240	14/17132	0.269144	1	orange1.1t01627/Cs4g04460	2
Biological process	GO:0046451	diaminopimelate metabolic process	2/1240	14/17132	0.269144	1	Cs2g14460/Cs9g16890	2
Biological process	GO:0046470	phosphatidylcholine metabolic process	2/1240	14/17132	0.269144	1	Cs3g26720/Cs1g18410	2
Biological process	GO:0050688	regulation of defense response to virus	2/1240	14/17132	0.269144	1	novel.1939/novel.536	2
Biological process	GO:0080144	amino acid homeostasis	2/1240	14/17132	0.269144	1	Cs3g19460/Cs6g05700	2
Biological process	GO:0010337	regulation of salicylic acid metabolic process	3/1240	25/17132	0.26977	1	Cs7g15810/Cs7g27120/Cs5g18300	3
Biological process	GO:0046184	aldehyde biosynthetic process	3/1240	25/17132	0.26977	1	Cs8g16770/Cs1g05220/Cs6g07330	3
Biological process	GO:0010218	response to far red light	7/1240	73/17132	0.275813	1	Cs4g18240/Cs9g07680/Cs7g05140/Cs9g07670/Cs7g05540/orange1.1t04599/Cs3g06080	7
Biological process	GO:0009260	ribonucleotide biosynthetic process	15/1240	174/17132	0.278061	1	Cs6g03490/Cs4g13070/Cs6g20570/Cs4g18980/Cs6g03445/Cs6g03440/Cs1g15970/Cs8g06110/Cs6g03480/Cs1g13900/Cs9g18120/Cs8g08710/Cs6g20790/Cs6g03430/Cs8g07730	15
Biological process	GO:0046390	ribose phosphate biosynthetic process	15/1240	174/17132	0.278061	1	Cs6g03490/Cs4g13070/Cs6g20570/Cs4g18980/Cs6g03445/Cs6g03440/Cs1g15970/Cs8g06110/Cs6g03480/Cs1g13900/Cs9g18120/Cs8g08710/Cs6g20790/Cs6g03430/Cs8g07730	15
Biological process	GO:0000281	mitotic cytokinesis	9/1240	98/17132	0.278104	1	Cs9g08730/Cs4g08540/Cs5g29200/Cs2g04590/Cs9g08760/Cs4g01990/Cs9g08750/Cs8g17210/Cs5g01970	9
Biological process	GO:0016144	S-glycoside biosynthetic process	4/1240	37/17132	0.278146	1	orange1.1t02796/Cs3g25780/Cs7g08110/Cs5g34830	4
Biological process	GO:0019758	glycosinolate biosynthetic process	4/1240	37/17132	0.278146	1	orange1.1t02796/Cs3g25780/Cs7g08110/Cs5g34830	4
Biological process	GO:0019761	glucosinolate biosynthetic process	4/1240	37/17132	0.278146	1	orange1.1t02796/Cs3g25780/Cs7g08110/Cs5g34830	4
Biological process	GO:0016108	tetraterpenoid metabolic process	6/1240	61/17132	0.278566	1	orange1.1t04849/Cs4g10240/Cs4g18300/Cs7g02690/Cs3g03640/Cs3g11170	6
Biological process	GO:0016116	carotenoid metabolic process	6/1240	61/17132	0.278566	1	orange1.1t04849/Cs4g10240/Cs4g18300/Cs7g02690/Cs3g03640/Cs3g11170	6
Biological process	GO:0044282	small molecule catabolic process	16/1240	187/17132	0.279329	1	Cs9g14480/Cs5g28710/Cs4g06620/Cs1g24170/Cs7g11970/orange1.1t04550/Cs8g12640/Cs1g12300/Cs9g14500/Cs1g08010/Cs3g21210/Cs3g08290/Cs9g14520/Cs2g28670/Cs1g25490/Cs9g05210	16
Biological process	GO:1905393	plant organ formation	11/1240	124/17132	0.285873	1	Cs4g15770/Cs2g12980/orange1.1t00615/Cs7g07500/Cs1g17350/Cs9g18290/Cs4g18300/Cs7g26800/Cs4g19460/Cs5g28330/Cs3g16650	11
Biological process	GO:1901661	quinone metabolic process	3/1240	26/17132	0.289989	1	Cs1g24170/Cs1g06680/Cs3g08510	3
Biological process	GO:1901663	quinone biosynthetic process	3/1240	26/17132	0.289989	1	Cs1g24170/Cs1g06680/Cs3g08510	3
Biological process	GO:1901292	nucleoside phosphate catabolic process	6/1240	62/17132	0.291315	1	Cs4g13070/Cs4g18980/Cs1g15970/Cs9g18120/Cs8g08710/Cs6g20790	6
Biological process	GO:0006575	cellular modified amino acid metabolic process	10/1240	112/17132	0.291902	1	Cs9g10430/Cs5g32780/Cs7g18550/orange1.1t03618/Cs2g30630/Cs6g03820/Cs6g07240/Cs5g03900/orange1.1t03456/orange1.1t02047	10
Biological process	GO:1902170	cellular response to reactive nitrogen species	4/1240	38/17132	0.294737	1	Cs8g16000/Cs4g13870/orange1.1t01989/Cs2g28670	4
Biological process	GO:0006570	tyrosine metabolic process	2/1240	15/17132	0.296773	1	orange1.1t04550/Cs1g08010	2
Biological process	GO:0051054	positive regulation of DNA metabolic process	2/1240	15/17132	0.296773	1	Cs5g30120/Cs6g06630	2
Biological process	GO:0055062	phosphate ion homeostasis	2/1240	15/17132	0.296773	1	Cs6g08320/Cs2g06030	2
Biological process	GO:0072506	trivalent inorganic anion homeostasis	2/1240	15/17132	0.296773	1	Cs6g08320/Cs2g06030	2
Biological process	GO:0080001	mucilage extrusion from seed coat	2/1240	15/17132	0.296773	1	Cs8g06080/Cs3g23350	2
Biological process	GO:1903409	reactive oxygen species biosynthetic process	2/1240	15/17132	0.296773	1	Cs3g19060/orange1.1t05709	2
Biological process	GO:2000067	regulation of root morphogenesis	2/1240	15/17132	0.296773	1	Cs2g11910/Cs4g13170	2
Biological process	GO:0009644	response to high light intensity	6/1240	63/17132	0.30418	1	Cs9g07680/Cs4g01600/Cs7g30330/Cs9g07670/Cs8g03710/Cs1g16780	6
Biological process	GO:0009814	defense response, incompatible interaction	23/1240	282/17132	0.30558	1	Cs8g03430/Cs4g02670/Cs7g27120/Cs8g03480/Cs5g16180/novel.1658/Cs1g16220/Cs4g02680/novel.181/Cs6g13820/orange1.1t00590/novel.2729/orange1.1t03802/Cs1g22680/Cs4g05470/Cs9g13580/Cs4g06950/orange1.1t05345/Cs8g01650/Cs2g28670/Cs1g10740/novel.530/Cs2g02430	23
Biological process	GO:0006720	isoprenoid metabolic process	28/1240	348/17132	0.306771	1	Cs4g14140/Cs2g07250/Cs8g09390/Cs7g09440/orange1.1t04849/orange1.1t05125/Cs8g20110/Cs4g10240/Cs5g07980/Cs4g18300/Cs2g07880/Cs8g20950/Cs3g21210/Cs5g09870/Cs8g09780/Cs7g02690/Cs5g09860/Cs4g19460/Cs7g30820/Cs5g09460/Cs8g09720/Cs4g04630/Cs1g05220/Cs3g03640/Cs4g12050/Cs6g07330/Cs1g25490/Cs3g11170	28
Biological process	GO:0006091	generation of precursor metabolites and energy	21/1240	256/17132	0.306873	1	Cs4g02670/Cs2g24740/Cs3g27220/Cs4g13070/Cs4g06620/Cs6g20830/Cs4g18980/Cs1g24170/Cs9g16890/Cs4g02680/Cs5g27130/Cs7g12850/Cs5g10850/Cs1g15970/Cs9g02590/Cs2g08030/Cs9g18120/Cs7g20350/Cs8g08710/Cs6g20790/Cs4g03720	21
Biological process	GO:0009165	nucleotide biosynthetic process	19/1240	230/17132	0.307816	1	Cs6g03490/Cs4g13070/Cs6g20570/Cs4g18980/Cs6g03445/Cs6g03440/Cs1g15970/orange1.1t04332/orange1.1t00375/Cs8g06110/Cs7g31730/Cs6g03480/Cs1g13900/Cs9g18120/Cs8g06970/Cs8g08710/Cs6g20790/Cs6g03430/Cs8g07730	19
Biological process	GO:1901293	nucleoside phosphate biosynthetic process	19/1240	230/17132	0.307816	1	Cs6g03490/Cs4g13070/Cs6g20570/Cs4g18980/Cs6g03445/Cs6g03440/Cs1g15970/orange1.1t04332/orange1.1t00375/Cs8g06110/Cs7g31730/Cs6g03480/Cs1g13900/Cs9g18120/Cs8g06970/Cs8g08710/Cs6g20790/Cs6g03430/Cs8g07730	19
Biological process	GO:0061640	cytoskeleton-dependent cytokinesis	9/1240	101/17132	0.308214	1	Cs9g08730/Cs4g08540/Cs5g29200/Cs2g04590/Cs9g08760/Cs4g01990/Cs9g08750/Cs8g17210/Cs5g01970	9
Biological process	GO:0009789	positive regulation of abscisic acid-activated signaling pathway	5/1240	51/17132	0.308617	1	Cs3g18420/Cs7g05240/orange1.1t03073/Cs3g26720/Cs9g05210	5
Biological process	GO:1901421	positive regulation of response to alcohol	5/1240	51/17132	0.308617	1	Cs3g18420/Cs7g05240/orange1.1t03073/Cs3g26720/Cs9g05210	5
Biological process	GO:1905959	positive regulation of cellular response to alcohol	5/1240	51/17132	0.308617	1	Cs3g18420/Cs7g05240/orange1.1t03073/Cs3g26720/Cs9g05210	5
Biological process	GO:0006979	response to oxidative stress	31/1240	388/17132	0.308665	1	Cs9g02930/Cs9g12460/Cs4g03740/Cs4g01600/orange1.1t00550/orange1.1t01627/Cs9g16590/Cs8g17960/Cs2g25450/orange1.1t03802/orange1.1t02045/Cs4g13870/Cs1g09670/Cs6g04140/Cs4g12540/Cs7g12370/Cs9g02590/Cs8g03710/Cs9g09850/Cs5g23280/Cs2g09200/Cs2g17170/orange1.1t01989/Cs2g28670/orange1.1t02220/Cs2g17100/Cs1g16780/Cs1g03720/novel.477/Cs3g06080/Cs6g16020	31
Biological process	GO:0042181	ketone biosynthetic process	3/1240	27/17132	0.310309	1	Cs1g24170/Cs1g06680/Cs3g08510	3
Biological process	GO:0009896	positive regulation of catabolic process	4/1240	39/17132	0.311447	1	Cs6g09420/Cs2g08400/orange1.1t02678/Cs5g23550	4
Biological process	GO:1902290	positive regulation of defense response to oomycetes	4/1240	39/17132	0.311447	1	Cs9g08050/Cs8g16260/Cs1g10740/Cs1g23560	4
Biological process	GO:0009787	regulation of abscisic acid-activated signaling pathway	11/1240	127/17132	0.312819	1	Cs3g18420/orange1.1t02713/Cs3g19890/Cs7g05240/orange1.1t03073/Cs7g05140/orange1.1t02709/Cs4g05390/Cs3g26720/Cs9g05210/orange1.1t03890	11
Biological process	GO:1901419	regulation of response to alcohol	11/1240	127/17132	0.312819	1	Cs3g18420/orange1.1t02713/Cs3g19890/Cs7g05240/orange1.1t03073/Cs7g05140/orange1.1t02709/Cs4g05390/Cs3g26720/Cs9g05210/orange1.1t03890	11
Biological process	GO:1905957	regulation of cellular response to alcohol	11/1240	127/17132	0.312819	1	Cs3g18420/orange1.1t02713/Cs3g19890/Cs7g05240/orange1.1t03073/Cs7g05140/orange1.1t02709/Cs4g05390/Cs3g26720/Cs9g05210/orange1.1t03890	11
Biological process	GO:0008299	isoprenoid biosynthetic process	26/1240	323/17132	0.314468	1	Cs4g14140/Cs2g07250/Cs8g09390/Cs7g09440/orange1.1t04849/orange1.1t05125/Cs8g20110/Cs4g10240/Cs5g07980/Cs4g18300/Cs2g07880/Cs8g20950/Cs5g09870/Cs8g09780/Cs7g02690/Cs5g09860/Cs4g19460/Cs7g30820/Cs5g09460/Cs8g09720/Cs4g04630/Cs1g05220/Cs3g03640/Cs4g12050/Cs6g07330/Cs3g11170	26
Biological process	GO:0009161	ribonucleoside monophosphate metabolic process	14/1240	166/17132	0.315444	1	Cs6g03490/Cs4g13070/Cs6g20570/Cs4g18980/Cs6g03445/Cs6g03440/Cs1g15970/Cs9g02590/Cs6g03480/Cs9g18120/Cs8g08710/Cs6g20790/Cs6g03430/Cs8g07730	14
Biological process	GO:0016115	terpenoid catabolic process	2/1240	16/17132	0.324233	1	Cs3g21210/Cs1g25490	2
Biological process	GO:0016119	carotene metabolic process	2/1240	16/17132	0.324233	1	Cs4g19460/Cs3g11170	2
Biological process	GO:0033385	geranylgeranyl diphosphate metabolic process	2/1240	16/17132	0.324233	1	Cs4g10240/Cs3g03640	2
Biological process	GO:0033386	geranylgeranyl diphosphate biosynthetic process	2/1240	16/17132	0.324233	1	Cs4g10240/Cs3g03640	2
Biological process	GO:0071577	zinc ion transmembrane transport	2/1240	16/17132	0.324233	1	Cs8g18810/Cs2g10720	2
Biological process	GO:0072505	divalent inorganic anion homeostasis	2/1240	16/17132	0.324233	1	Cs6g08320/Cs2g06030	2
Biological process	GO:0080187	floral organ senescence	2/1240	16/17132	0.324233	1	Cs2g06670/Cs9g13580	2
Biological process	GO:1900618	regulation of shoot system morphogenesis	2/1240	16/17132	0.324233	1	Cs2g12980/Cs9g18290	2
Biological process	GO:1900992	(-)-secologanin metabolic process	2/1240	16/17132	0.324233	1	Cs1g05220/Cs6g07330	2
Biological process	GO:1900994	(-)-secologanin biosynthetic process	2/1240	16/17132	0.324233	1	Cs1g05220/Cs6g07330	2
Biological process	GO:0009723	response to ethylene	27/1240	338/17132	0.324516	1	orange1.1t02713/Cs5g33540/orange1.1t02436/Cs5g29870/Cs8g05910/Cs1g20480/orange1.1t00411/orange1.1t02662/Cs2g04940/Cs2g15700/orange1.1t02314/orange1.1t02709/Cs2g22630/Cs7g07830/Cs1g03250/Cs1g09670/Cs8g02870/Cs2g15490/Cs1g11880/Cs1g03270/Cs2g01070/Cs1g25540/orange1.1t01989/Cs4g02210/Cs6g20790/Cs3g06080/Cs4g18570	27
Biological process	GO:0006869	lipid transport	8/1240	90/17132	0.32629	1	novel.1658/Cs7g01050/orange1.1t01623/Cs7g04390/Cs2g13000/Cs7g01110/orange1.1t01993/orange1.1t01995	8
Biological process	GO:0030004	cellular monovalent inorganic cation homeostasis	4/1240	40/17132	0.328241	1	Cs2g02120/Cs4g01600/orange1.1t01627/Cs6g06030	4
Biological process	GO:0048508	embryonic meristem development	4/1240	40/17132	0.328241	1	Cs7g11550/Cs7g07500/Cs7g26800/Cs3g23280	4
Biological process	GO:0052543	callose deposition in cell wall	4/1240	40/17132	0.328241	1	orange1.1t02796/Cs3g25780/Cs7g08110/Cs6g17580	4
Biological process	GO:0006814	sodium ion transport	3/1240	28/17132	0.330667	1	Cs2g02120/orange1.1t01627/Cs4g04460	3
Biological process	GO:0035690	cellular response to drug	14/1240	168/17132	0.331443	1	Cs9g02930/novel.1658/orange1.1t04036/novel.206/novel.1939/Cs4g13870/Cs8g07330/Cs4g12540/Cs1g23580/orange1.1t01989/novel.207/Cs2g28670/Cs1g10740/novel.536	14
Biological process	GO:0016143	S-glycoside metabolic process	6/1240	66/17132	0.343301	1	orange1.1t02796/Cs3g25780/Cs6g15360/Cs7g08110/Cs5g34830/Cs6g21240	6
Biological process	GO:0019757	glycosinolate metabolic process	6/1240	66/17132	0.343301	1	orange1.1t02796/Cs3g25780/Cs6g15360/Cs7g08110/Cs5g34830/Cs6g21240	6
Biological process	GO:0019760	glucosinolate metabolic process	6/1240	66/17132	0.343301	1	orange1.1t02796/Cs3g25780/Cs6g15360/Cs7g08110/Cs5g34830/Cs6g21240	6
Biological process	GO:0052386	cell wall thickening	4/1240	41/17132	0.345083	1	orange1.1t02796/Cs3g25780/Cs7g08110/Cs6g17580	4
Biological process	GO:0071941	nitrogen cycle metabolic process	4/1240	41/17132	0.345083	1	Cs3g19060/Cs8g16000/Cs7g04390/Cs2g19370	4
Biological process	GO:0022603	regulation of anatomical structure morphogenesis	11/1240	131/17132	0.34961	1	Cs2g12980/Cs2g11910/Cs3g26340/Cs7g07500/Cs7g01200/Cs9g13920/Cs9g18290/Cs4g18300/Cs7g26800/Cs4g13170/Cs3g16650	11
Biological process	GO:0009695	jasmonic acid biosynthetic process	3/1240	29/17132	0.351006	1	Cs7g21790/Cs9g05210/Cs3g06080	3
Biological process	GO:0010109	regulation of photosynthesis	3/1240	29/17132	0.351006	1	Cs1g24170/Cs2g07720/Cs7g12850	3
Biological process	GO:0010268	brassinosteroid homeostasis	3/1240	29/17132	0.351006	1	Cs5g23090/Cs3g21210/Cs1g25490	3
Biological process	GO:0006722	triterpenoid metabolic process	2/1240	17/17132	0.351406	1	Cs8g20950/Cs4g04630	2
Biological process	GO:0009864	induced systemic resistance, jasmonic acid mediated signaling pathway	2/1240	17/17132	0.351406	1	Cs1g26670/Cs3g06080	2
Biological process	GO:0009934	regulation of meristem structural organization	2/1240	17/17132	0.351406	1	Cs3g26340/Cs4g18300	2
Biological process	GO:0009992	cellular water homeostasis	2/1240	17/17132	0.351406	1	orange1.1t03411/orange1.1t05415	2
Biological process	GO:0016104	triterpenoid biosynthetic process	2/1240	17/17132	0.351406	1	Cs8g20950/Cs4g04630	2
Biological process	GO:0033384	geranyl diphosphate biosynthetic process	2/1240	17/17132	0.351406	1	Cs4g10240/Cs3g03640	2
Biological process	GO:0045337	farnesyl diphosphate biosynthetic process	2/1240	17/17132	0.351406	1	Cs4g10240/Cs3g03640	2
Biological process	GO:0055069	zinc ion homeostasis	2/1240	17/17132	0.351406	1	Cs6g08320/Cs4g03870	2
Biological process	GO:0061013	regulation of mRNA catabolic process	2/1240	17/17132	0.351406	1	Cs2g08400/orange1.1t02678	2
Biological process	GO:0010162	seed dormancy process	5/1240	54/17132	0.352458	1	Cs1g02900/Cs4g07100/Cs4g04550/Cs1g01190/Cs5g06850	5
Biological process	GO:0022611	dormancy process	5/1240	54/17132	0.352458	1	Cs1g02900/Cs4g07100/Cs4g04550/Cs1g01190/Cs5g06850	5
Biological process	GO:0009123	nucleoside monophosphate metabolic process	14/1240	171/17132	0.355765	1	Cs6g03490/Cs4g13070/Cs6g20570/Cs4g18980/Cs6g03445/Cs6g03440/Cs1g15970/Cs9g02590/Cs6g03480/Cs9g18120/Cs8g08710/Cs6g20790/Cs6g03430/Cs8g07730	14
Biological process	GO:0009063	cellular amino acid catabolic process	6/1240	67/17132	0.356461	1	Cs4g06620/Cs1g24170/Cs7g11970/orange1.1t04550/Cs8g12640/Cs1g08010	6
Biological process	GO:0019359	nicotinamide nucleotide biosynthetic process	6/1240	67/17132	0.356461	1	Cs4g13070/Cs4g18980/Cs1g15970/Cs9g18120/Cs8g08710/Cs6g20790	6
Biological process	GO:0009615	response to virus	11/1240	132/17132	0.358923	1	Cs6g13820/Cs5g14110/novel.1939/novel.705/Cs2g08400/Cs2g17600/Cs6g03520/orange1.1t05513/orange1.1t02795/Cs1g10740/novel.536	11
Biological process	GO:0045089	positive regulation of innate immune response	8/1240	93/17132	0.359573	1	Cs5g22500/Cs1g09670/Cs4g06950/Cs1g26670/Cs8g01650/Cs3g09640/Cs3g06080/Cs2g02430	8
Biological process	GO:0009067	aspartate family amino acid biosynthetic process	4/1240	42/17132	0.361941	1	Cs4g06620/Cs2g14460/Cs9g16890/Cs9g07420	4
Biological process	GO:0006855	drug transmembrane transport	8/1240	94/17132	0.370752	1	Cs3g17390/Cs2g13530/Cs4g17100/Cs2g13510/orange1.1t04857/Cs8g20130/orange1.1t04866/Cs3g16650	8
Biological process	GO:0006857	oligopeptide transport	3/1240	30/17132	0.371271	1	Cs6g01710/Cs6g01730/Cs6g07140	3
Biological process	GO:0006825	copper ion transport	2/1240	18/17132	0.378188	1	Cs2g08850/Cs8g19460	2
Biological process	GO:0006835	dicarboxylic acid transport	2/1240	18/17132	0.378188	1	Cs3g17390/Cs2g02120	2
Biological process	GO:0009625	response to insect	2/1240	18/17132	0.378188	1	Cs5g15420/Cs3g06080	2
Biological process	GO:0016137	glycoside metabolic process	2/1240	18/17132	0.378188	1	Cs1g05220/Cs6g07330	2
Biological process	GO:0016138	glycoside biosynthetic process	2/1240	18/17132	0.378188	1	Cs1g05220/Cs6g07330	2
Biological process	GO:0019253	reductive pentose-phosphate cycle	2/1240	18/17132	0.378188	1	Cs7g24920/Cs3g08480	2
Biological process	GO:0019685	photosynthesis, dark reaction	2/1240	18/17132	0.378188	1	Cs7g24920/Cs3g08480	2
Biological process	GO:0030150	protein import into mitochondrial matrix	2/1240	18/17132	0.378188	1	Cs7g19620/orange1.1t00877	2
Biological process	GO:0045338	farnesyl diphosphate metabolic process	2/1240	18/17132	0.378188	1	Cs4g10240/Cs3g03640	2
Biological process	GO:0070301	cellular response to hydrogen peroxide	2/1240	18/17132	0.378188	1	Cs9g02930/Cs4g12540	2
Biological process	GO:0072348	sulfur compound transport	2/1240	18/17132	0.378188	1	Cs3g17390/Cs1g01730	2
Biological process	GO:1901804	beta-glucoside metabolic process	2/1240	18/17132	0.378188	1	Cs1g05220/Cs6g07330	2
Biological process	GO:1901806	beta-glucoside biosynthetic process	2/1240	18/17132	0.378188	1	Cs1g05220/Cs6g07330	2
Biological process	GO:0007338	single fertilization	4/1240	43/17132	0.378783	1	orange1.1t02713/Cs7g15240/orange1.1t02709/Cs1g04720	4
Biological process	GO:0016106	sesquiterpenoid biosynthetic process	4/1240	43/17132	0.378783	1	Cs7g09440/orange1.1t04849/orange1.1t05125/Cs4g19460	4
Biological process	GO:0044403	symbiont process	14/1240	174/17132	0.380384	1	Cs9g08050/orange1.1t04084/orange1.1t02145/Cs6g03520/Cs3g18230/orange1.1t02028/Cs3g11210/Cs8g16260/Cs5g29490/Cs3g11020/Cs6g09040/novel.2448/orange1.1t04079/Cs1g23560	14
Biological process	GO:0019693	ribose phosphate metabolic process	20/1240	254/17132	0.380825	1	Cs8g15220/Cs6g03490/Cs4g13070/Cs4g06620/Cs6g20570/Cs4g18980/Cs6g03445/Cs6g03440/Cs1g15970/Cs5g03440/Cs8g06110/Cs9g02590/Cs6g03480/Cs1g13900/Cs9g18120/orange1.1t02246/Cs8g08710/Cs6g20790/Cs6g03430/Cs8g07730	20
Biological process	GO:0098662	inorganic cation transmembrane transport	9/1240	109/17132	0.391266	1	Cs1g21430/Cs3g21230/orange1.1t01627/Cs2g17670/Cs8g18810/Cs2g10720/Cs1g17440/orange1.1t01989/Cs4g04460	9
Biological process	GO:0005991	trehalose metabolic process	3/1240	31/17132	0.391414	1	Cs1g01330/Cs9g18290/Cs7g17600	3
Biological process	GO:0006541	glutamine metabolic process	3/1240	31/17132	0.391414	1	Cs8g16770/Cs2g12980/Cs8g07730	3
Biological process	GO:0009750	response to fructose	3/1240	31/17132	0.391414	1	Cs9g13580/orange1.1t04897/Cs5g10680	3
Biological process	GO:0010014	meristem initiation	3/1240	31/17132	0.391414	1	Cs7g07500/Cs7g26800/Cs3g27630	3
Biological process	GO:0016132	brassinosteroid biosynthetic process	3/1240	31/17132	0.391414	1	Cs5g23090/Cs3g21210/Cs1g25490	3
Biological process	GO:0043086	negative regulation of catalytic activity	3/1240	31/17132	0.391414	1	Cs3g05800/Cs7g07830/Cs8g05740	3
Biological process	GO:0002684	positive regulation of immune system process	8/1240	96/17132	0.393179	1	Cs5g22500/Cs1g09670/Cs4g06950/Cs1g26670/Cs8g01650/Cs3g09640/Cs3g06080/Cs2g02430	8
Biological process	GO:0050778	positive regulation of immune response	8/1240	96/17132	0.393179	1	Cs5g22500/Cs1g09670/Cs4g06950/Cs1g26670/Cs8g01650/Cs3g09640/Cs3g06080/Cs2g02430	8
Biological process	GO:0031347	regulation of defense response	27/1240	350/17132	0.393576	1	Cs7g27120/Cs5g22260/Cs9g08050/orange1.1t00550/Cs5g22210/Cs7g05240/Cs5g22170/Cs6g05440/Cs3g26520/Cs5g22500/novel.1939/Cs1g22680/Cs1g09670/Cs4g06950/Cs1g26670/orange1.1t00588/Cs8g16260/Cs8g01650/Cs3g09640/Cs1g10740/Cs7g19620/Cs1g09640/Cs3g06080/orange1.1t03890/Cs2g02430/novel.536/Cs1g23560	27
Biological process	GO:0006606	protein import into nucleus	7/1240	83/17132	0.394841	1	Cs5g15420/orange1.1t04084/Cs3g11210/Cs3g11020/novel.2863/novel.2448/orange1.1t04079	7
Biological process	GO:0052542	defense response by callose deposition	4/1240	44/17132	0.395578	1	orange1.1t02796/Cs3g25780/Cs7g08110/Cs6g17580	4
Biological process	GO:0009968	negative regulation of signal transduction	9/1240	110/17132	0.401785	1	Cs1g14060/orange1.1t02713/Cs3g19890/Cs9g12390/orange1.1t02709/Cs4g05390/Cs5g06850/orange1.1t03890/Cs4g18570	9
Biological process	GO:0010648	negative regulation of cell communication	9/1240	110/17132	0.401785	1	Cs1g14060/orange1.1t02713/Cs3g19890/Cs9g12390/orange1.1t02709/Cs4g05390/Cs5g06850/orange1.1t03890/Cs4g18570	9
Biological process	GO:0023057	negative regulation of signaling	9/1240	110/17132	0.401785	1	Cs1g14060/orange1.1t02713/Cs3g19890/Cs9g12390/orange1.1t02709/Cs4g05390/Cs5g06850/orange1.1t03890/Cs4g18570	9
Biological process	GO:1900140	regulation of seedling development	8/1240	97/17132	0.404408	1	Cs9g07680/Cs3g05800/orange1.1t02550/Cs9g07670/Cs1g09670/Cs1g22470/Cs5g06850/Cs4g02210	8
Biological process	GO:0009639	response to red or far red light	19/1240	244/17132	0.404469	1	orange1.1t02796/Cs3g25780/Cs4g18240/Cs9g07680/Cs1g10610/orange1.1t04849/Cs7g05140/Cs9g07670/Cs7g05540/Cs5g22950/Cs3g21210/orange1.1t04599/Cs1g22470/orange1.1t04682/Cs2g07080/Cs4g19990/orange1.1t05025/Cs3g06080/novel.1473	19
Biological process	GO:0006558	L-phenylalanine metabolic process	2/1240	19/17132	0.404495	1	orange1.1t04550/Cs9g10010	2
Biological process	GO:0010072	primary shoot apical meristem specification	2/1240	19/17132	0.404495	1	Cs7g07500/Cs7g26800	2
Biological process	GO:0010588	cotyledon vascular tissue pattern formation	2/1240	19/17132	0.404495	1	orange1.1t01993/orange1.1t01995	2
Biological process	GO:0060148	positive regulation of posttranscriptional gene silencing	2/1240	19/17132	0.404495	1	Cs5g14110/Cs2g17600	2
Biological process	GO:1902221	erythrose 4-phosphate/phosphoenolpyruvate family amino acid metabolic process	2/1240	19/17132	0.404495	1	orange1.1t04550/Cs9g10010	2
Biological process	GO:0031667	response to nutrient levels	14/1240	177/17132	0.405197	1	Cs8g03430/orange1.1t03944/Cs8g03480/Cs1g21950/Cs1g14690/novel.2729/Cs2g06030/orange1.1t03802/Cs2g25560/Cs4g13870/Cs5g34830/Cs1g18410/orange1.1t04897/Cs3g06080	14
Biological process	GO:0051170	import into nucleus	7/1240	84/17132	0.40694	1	Cs5g15420/orange1.1t04084/Cs3g11210/Cs3g11020/novel.2863/novel.2448/orange1.1t04079	7
Biological process	GO:2000280	regulation of root development	6/1240	71/17132	0.409276	1	orange1.1t00617/Cs1g04200/Cs2g11910/orange1.1t01712/Cs4g13170/orange1.1t05582	6
Biological process	GO:0035966	response to topologically incorrect protein	3/1240	32/17132	0.411388	1	Cs5g16180/orange1.1t00590/Cs2g29390	3
Biological process	GO:0010214	seed coat development	4/1240	45/17132	0.412299	1	Cs9g02570/Cs6g01750/Cs8g06080/Cs3g23350	4
Biological process	GO:0042538	hyperosmotic salinity response	4/1240	45/17132	0.412299	1	orange1.1t02608/Cs4g01600/Cs8g17960/Cs7g17600	4
Biological process	GO:0000910	cytokinesis	9/1240	111/17132	0.412309	1	Cs9g08730/Cs4g08540/Cs5g29200/Cs2g04590/Cs9g08760/Cs4g01990/Cs9g08750/Cs8g17210/Cs5g01970	9
Biological process	GO:0009967	positive regulation of signal transduction	7/1240	85/17132	0.419027	1	Cs3g18420/Cs5g16180/Cs7g05240/orange1.1t00590/orange1.1t03073/Cs3g26720/Cs9g05210	7
Biological process	GO:0023056	positive regulation of signaling	7/1240	85/17132	0.419027	1	Cs3g18420/Cs5g16180/Cs7g05240/orange1.1t00590/orange1.1t03073/Cs3g26720/Cs9g05210	7
Biological process	GO:2000113	negative regulation of cellular macromolecule biosynthetic process	20/1240	260/17132	0.422005	1	Cs3g14190/Cs8g18050/orange1.1t00589/Cs1g10610/Cs6g14100/Cs6g12480/Cs2g25560/Cs2g08400/Cs7g07830/Cs5g30530/Cs4g13170/orange1.1t00588/Cs2g07080/Cs3g23300/Cs1g09640/Cs4g15790/orange1.1t02678/orange1.1t03890/Cs7g23170/Cs9g07000	20
Biological process	GO:0015995	chlorophyll biosynthetic process	5/1240	59/17132	0.425816	1	orange1.1t02279/Cs9g07680/Cs9g07670/Cs3g19690/Cs7g19710	5
Biological process	GO:0031497	chromatin assembly	4/1240	46/17132	0.428918	1	Cs2g17040/Cs8g17690/novel.2334/Cs4g03450	4
Biological process	GO:0048598	embryonic morphogenesis	4/1240	46/17132	0.428918	1	Cs2g11910/Cs4g13170/orange1.1t01993/orange1.1t01995	4
Biological process	GO:0006884	cell volume homeostasis	2/1240	20/17132	0.430255	1	orange1.1t03411/orange1.1t05415	2
Biological process	GO:0007129	synapsis	2/1240	20/17132	0.430255	1	Cs5g08630/Cs5g03020	2
Biological process	GO:0009074	aromatic amino acid family catabolic process	2/1240	20/17132	0.430255	1	orange1.1t04550/Cs1g08010	2
Biological process	GO:0010380	regulation of chlorophyll biosynthetic process	2/1240	20/17132	0.430255	1	Cs9g07680/Cs9g07670	2
Biological process	GO:0035967	cellular response to topologically incorrect protein	2/1240	20/17132	0.430255	1	Cs5g16180/orange1.1t00590	2
Biological process	GO:0042136	neurotransmitter biosynthetic process	2/1240	20/17132	0.430255	1	Cs3g19060/Cs8g12640	2
Biological process	GO:1900425	negative regulation of defense response to bacterium	2/1240	20/17132	0.430255	1	Cs3g26520/Cs7g19620	2
Biological process	GO:0010204	defense response signaling pathway, resistance gene-independent	3/1240	33/17132	0.431152	1	Cs4g06950/Cs8g01650/Cs2g02430	3
Biological process	GO:0032269	negative regulation of cellular protein metabolic process	5/1240	60/17132	0.440349	1	Cs3g05800/Cs6g12480/Cs2g08400/orange1.1t02678/Cs8g05740	5
Biological process	GO:0098655	cation transmembrane transport	9/1240	114/17132	0.443834	1	Cs1g21430/Cs3g21230/orange1.1t01627/Cs2g17670/Cs8g18810/Cs2g10720/Cs1g17440/orange1.1t01989/Cs4g04460	9
Biological process	GO:0009813	flavonoid biosynthetic process	12/1240	155/17132	0.447855	1	Cs3g20680/orange1.1t05430/Cs9g06490/orange1.1t00550/orange1.1t03165/Cs1g03730/Cs4g18300/Cs3g20640/Cs4g13310/Cs7g17600/Cs5g11730/Cs9g14880	12
Biological process	GO:0051187	cofactor catabolic process	10/1240	128/17132	0.448768	1	Cs4g03740/Cs9g16590/Cs2g25450/Cs1g22680/orange1.1t02045/Cs6g04140/Cs7g12370/Cs5g23280/Cs2g09200/novel.477	10
Biological process	GO:0009311	oligosaccharide metabolic process	8/1240	101/17132	0.449216	1	Cs1g01330/Cs9g12460/Cs9g02140/orange1.1t03411/Cs9g18290/Cs7g17600/Cs7g05690/orange1.1t05415	8
Biological process	GO:0046148	pigment biosynthetic process	15/1240	196/17132	0.45008	1	orange1.1t02279/Cs9g07680/orange1.1t04849/Cs9g07670/Cs4g10240/Cs4g18300/Cs4g13310/Cs3g19690/Cs7g17600/Cs7g02690/Cs3g03640/Cs9g14880/Cs3g11170/Cs8g07730/Cs7g19710	15
Biological process	GO:0000162	tryptophan biosynthetic process	3/1240	34/17132	0.45067	1	orange1.1t02796/Cs3g25780/Cs5g05650	3
Biological process	GO:0006626	protein targeting to mitochondrion	3/1240	34/17132	0.45067	1	Cs1g18140/Cs7g19620/orange1.1t00877	3
Biological process	GO:0009688	abscisic acid biosynthetic process	3/1240	34/17132	0.45067	1	Cs7g09440/orange1.1t04849/orange1.1t05125	3
Biological process	GO:0043289	apocarotenoid biosynthetic process	3/1240	34/17132	0.45067	1	Cs7g09440/orange1.1t04849/orange1.1t05125	3
Biological process	GO:0046219	indolalkylamine biosynthetic process	3/1240	34/17132	0.45067	1	orange1.1t02796/Cs3g25780/Cs5g05650	3
Biological process	GO:0070585	protein localization to mitochondrion	3/1240	34/17132	0.45067	1	Cs1g18140/Cs7g19620/orange1.1t00877	3
Biological process	GO:0072655	establishment of protein localization to mitochondrion	3/1240	34/17132	0.45067	1	Cs1g18140/Cs7g19620/orange1.1t00877	3
Biological process	GO:0034504	protein localization to nucleus	7/1240	88/17132	0.455109	1	Cs5g15420/orange1.1t04084/Cs3g11210/Cs3g11020/novel.2863/novel.2448/orange1.1t04079	7
Biological process	GO:0042430	indole-containing compound metabolic process	7/1240	88/17132	0.455109	1	Cs6g09420/orange1.1t02796/Cs3g25780/Cs5g05650/orange1.1t02662/Cs7g17410/Cs7g17600	7
Biological process	GO:0006074	(1->3)-beta-D-glucan metabolic process	2/1240	21/17132	0.455408	1	Cs7g01200/Cs2g03760	2
Biological process	GO:0009759	indole glucosinolate biosynthetic process	2/1240	21/17132	0.455408	1	orange1.1t02796/Cs3g25780	2
Biological process	GO:0010099	regulation of photomorphogenesis	2/1240	21/17132	0.455408	1	Cs7g05140/Cs5g22950	2
Biological process	GO:0071897	DNA biosynthetic process	2/1240	21/17132	0.455408	1	Cs5g30120/Cs6g06630	2
Biological process	GO:0034728	nucleosome organization	4/1240	48/17132	0.461753	1	Cs2g17040/Cs8g17690/novel.2334/Cs4g03450	4
Biological process	GO:0010029	regulation of seed germination	7/1240	89/17132	0.467043	1	Cs9g07680/Cs3g05800/Cs9g07670/Cs1g09670/Cs1g22470/Cs5g06850/Cs4g02210	7
Biological process	GO:0010431	seed maturation	7/1240	89/17132	0.467043	1	Cs1g02900/Cs4g07100/Cs4g01600/Cs4g04550/Cs1g01190/Cs5g06850/Cs6g20440	7
Biological process	GO:1900424	regulation of defense response to bacterium	7/1240	89/17132	0.467043	1	Cs7g27120/Cs6g05440/Cs3g26520/orange1.1t00588/Cs1g10740/Cs7g19620/Cs1g09640	7
Biological process	GO:0009788	negative regulation of abscisic acid-activated signaling pathway	5/1240	62/17132	0.469134	1	orange1.1t02713/Cs3g19890/orange1.1t02709/Cs4g05390/orange1.1t03890	5
Biological process	GO:0031329	regulation of cellular catabolic process	5/1240	62/17132	0.469134	1	Cs6g09420/Cs2g08400/Cs6g20790/orange1.1t02678/Cs5g23550	5
Biological process	GO:1901420	negative regulation of response to alcohol	5/1240	62/17132	0.469134	1	orange1.1t02713/Cs3g19890/orange1.1t02709/Cs4g05390/orange1.1t03890	5
Biological process	GO:1901606	alpha-amino acid catabolic process	5/1240	62/17132	0.469134	1	Cs4g06620/Cs7g11970/orange1.1t04550/Cs8g12640/Cs1g08010	5
Biological process	GO:1905958	negative regulation of cellular response to alcohol	5/1240	62/17132	0.469134	1	orange1.1t02713/Cs3g19890/orange1.1t02709/Cs4g05390/orange1.1t03890	5
Biological process	GO:1902645	tertiary alcohol biosynthetic process	3/1240	35/17132	0.469907	1	Cs7g09440/orange1.1t04849/orange1.1t05125	3
Biological process	GO:0009117	nucleotide metabolic process	24/1240	322/17132	0.471323	1	Cs8g15220/Cs6g03490/Cs4g13070/Cs4g06620/Cs6g20570/Cs4g18980/Cs6g03445/Cs6g03440/Cs1g15970/orange1.1t04332/orange1.1t00375/Cs5g03440/Cs8g06110/Cs7g31730/Cs9g02590/Cs6g03480/Cs1g13900/Cs9g18120/Cs8g06970/orange1.1t02246/Cs8g08710/Cs6g20790/Cs6g03430/Cs8g07730	24
Biological process	GO:0010876	lipid localization	8/1240	103/17132	0.471436	1	novel.1658/Cs7g01050/orange1.1t01623/Cs7g04390/Cs2g13000/Cs7g01110/orange1.1t01993/orange1.1t01995	8
Biological process	GO:0042445	hormone metabolic process	30/1240	405/17132	0.475049	1	Cs7g15810/Cs9g14480/Cs7g27120/Cs5g28710/orange1.1t00416/Cs5g18300/orange1.1t02796/Cs3g25780/Cs3g03620/Cs5g03060/Cs5g23090/orange1.1t02662/Cs7g17410/Cs5g23210/Cs1g12300/Cs4g13870/Cs9g14500/Cs7g21790/Cs3g21210/Cs9g06010/Cs3g08290/Cs9g14520/Cs8g16360/Cs4g19460/Cs2g05440/Cs1g25490/Cs4g14410/Cs7g02410/Cs9g05210/Cs3g06080	30
Biological process	GO:0015893	drug transport	9/1240	117/17132	0.475142	1	Cs3g17390/Cs2g13530/Cs4g17100/Cs2g13510/orange1.1t04857/Cs8g20130/orange1.1t04866/Cs3g16650/Cs4g04960	9
Biological process	GO:0033865	nucleoside bisphosphate metabolic process	4/1240	49/17132	0.477923	1	Cs8g15220/Cs4g06620/Cs5g03440/orange1.1t02246	4
Biological process	GO:0033875	ribonucleoside bisphosphate metabolic process	4/1240	49/17132	0.477923	1	Cs8g15220/Cs4g06620/Cs5g03440/orange1.1t02246	4
Biological process	GO:0034032	purine nucleoside bisphosphate metabolic process	4/1240	49/17132	0.477923	1	Cs8g15220/Cs4g06620/Cs5g03440/orange1.1t02246	4
Biological process	GO:0045892	negative regulation of transcription, DNA-templated	17/1240	227/17132	0.47845	1	Cs3g14190/Cs8g18050/orange1.1t00589/Cs1g10610/Cs6g14100/Cs2g25560/Cs7g07830/Cs5g30530/Cs4g13170/orange1.1t00588/Cs2g07080/Cs3g23300/Cs1g09640/Cs4g15790/orange1.1t03890/Cs7g23170/Cs9g07000	17
Biological process	GO:0015980	energy derivation by oxidation of organic compounds	7/1240	90/17132	0.478914	1	Cs4g02670/Cs2g24740/Cs3g27220/Cs6g20830/Cs4g02680/Cs5g27130/Cs9g02590	7
Biological process	GO:0006829	zinc ion transport	2/1240	22/17132	0.479908	1	Cs8g18810/Cs2g10720	2
Biological process	GO:0009956	radial pattern formation	2/1240	22/17132	0.479908	1	Cs7g11550/Cs5g23210	2
Biological process	GO:0010267	production of ta-siRNAs involved in RNA interference	2/1240	22/17132	0.479908	1	Cs6g03520/Cs3g23300	2
Biological process	GO:0015977	carbon fixation	2/1240	22/17132	0.479908	1	Cs7g24920/Cs3g08480	2
Biological process	GO:0046189	phenol-containing compound biosynthetic process	2/1240	22/17132	0.479908	1	Cs7g27120/Cs3g08290	2
Biological process	GO:0097501	stress response to metal ion	2/1240	22/17132	0.479908	1	Cs9g13580/Cs2g13800	2
Biological process	GO:1901463	regulation of tetrapyrrole biosynthetic process	2/1240	22/17132	0.479908	1	Cs9g07680/Cs9g07670	2
Biological process	GO:0006753	nucleoside phosphate metabolic process	24/1240	324/17132	0.483859	1	Cs8g15220/Cs6g03490/Cs4g13070/Cs4g06620/Cs6g20570/Cs4g18980/Cs6g03445/Cs6g03440/Cs1g15970/orange1.1t04332/orange1.1t00375/Cs5g03440/Cs8g06110/Cs7g31730/Cs9g02590/Cs6g03480/Cs1g13900/Cs9g18120/Cs8g06970/orange1.1t02246/Cs8g08710/Cs6g20790/Cs6g03430/Cs8g07730	24
Biological process	GO:0008356	asymmetric cell division	3/1240	36/17132	0.488833	1	Cs5g23960/Cs5g23210/Cs8g17210	3
Biological process	GO:0009641	shade avoidance	3/1240	36/17132	0.488833	1	orange1.1t02796/Cs3g25780/novel.1473	3
Biological process	GO:0009684	indoleacetic acid biosynthetic process	3/1240	36/17132	0.488833	1	orange1.1t02796/Cs3g25780/Cs7g17410	3
Biological process	GO:0016129	phytosteroid biosynthetic process	3/1240	36/17132	0.488833	1	Cs5g23090/Cs3g21210/Cs1g25490	3
Biological process	GO:0043562	cellular response to nitrogen levels	3/1240	36/17132	0.488833	1	novel.2729/Cs1g18410/orange1.1t04897	3
Biological process	GO:0010647	positive regulation of cell communication	7/1240	91/17132	0.490713	1	Cs3g18420/Cs5g16180/Cs7g05240/orange1.1t00590/orange1.1t03073/Cs3g26720/Cs9g05210	7
Biological process	GO:0072524	pyridine-containing compound metabolic process	8/1240	105/17132	0.493448	1	Cs4g13070/Cs4g18980/Cs8g16770/Cs1g15970/orange1.1t04332/Cs9g18120/Cs8g08710/Cs6g20790	8
Biological process	GO:0009812	flavonoid metabolic process	13/1240	174/17132	0.494466	1	Cs3g20680/orange1.1t05430/Cs9g06490/orange1.1t00550/Cs7g05140/orange1.1t03165/Cs1g03730/Cs4g18300/Cs3g20640/Cs4g13310/Cs7g17600/Cs5g11730/Cs9g14880	13
Biological process	GO:0044272	sulfur compound biosynthetic process	11/1240	147/17132	0.49973	1	Cs6g09420/orange1.1t02796/Cs3g25780/Cs9g07420/orange1.1t02662/Cs4g11090/Cs7g17600/Cs7g08110/Cs5g34830/Cs3g11490/Cs9g07780	11
Biological process	GO:0006090	pyruvate metabolic process	6/1240	78/17132	0.500178	1	Cs4g13070/Cs4g18980/Cs1g15970/Cs9g18120/Cs8g08710/Cs6g20790	6
Biological process	GO:0045333	cellular respiration	6/1240	78/17132	0.500178	1	Cs4g02670/Cs2g24740/Cs6g20830/Cs4g02680/Cs5g27130/Cs9g02590	6
Biological process	GO:0043062	extracellular structure organization	2/1240	23/17132	0.503718	1	Cs5g11960/Cs5g12220	2
Biological process	GO:0045143	homologous chromosome segregation	2/1240	23/17132	0.503718	1	Cs5g08630/Cs5g03020	2
Biological process	GO:0048830	adventitious root development	2/1240	23/17132	0.503718	1	orange1.1t02796/Cs3g25780	2
Biological process	GO:0090056	regulation of chlorophyll metabolic process	2/1240	23/17132	0.503718	1	Cs9g07680/Cs9g07670	2
Biological process	GO:0010558	negative regulation of macromolecule biosynthetic process	20/1240	272/17132	0.504538	1	Cs3g14190/Cs8g18050/orange1.1t00589/Cs1g10610/Cs6g14100/Cs6g12480/Cs2g25560/Cs2g08400/Cs7g07830/Cs5g30530/Cs4g13170/orange1.1t00588/Cs2g07080/Cs3g23300/Cs1g09640/Cs4g15790/orange1.1t02678/orange1.1t03890/Cs7g23170/Cs9g07000	20
Biological process	GO:0009694	jasmonic acid metabolic process	3/1240	37/17132	0.507423	1	Cs7g21790/Cs9g05210/Cs3g06080	3
Biological process	GO:0051260	protein homooligomerization	3/1240	37/17132	0.507423	1	Cs7g11550/Cs2g28300/orange1.1t04897	3
Biological process	GO:1990542	mitochondrial transmembrane transport	3/1240	37/17132	0.507423	1	Cs1g18140/Cs7g19620/orange1.1t00877	3
Biological process	GO:0046686	response to cadmium ion	18/1240	246/17132	0.516423	1	Cs1g01330/Cs6g09690/Cs7g24920/orange1.1t00411/Cs9g16550/Cs7g18550/Cs5g03280/Cs6g03820/Cs1g18140/Cs2g22630/novel.705/Cs8g03160/Cs7g07830/Cs2g13800/orange1.1t05513/Cs8g08710/Cs9g07780/orange1.1t00277	18
Biological process	GO:0043900	regulation of multi-organism process	17/1240	233/17132	0.52286	1	Cs7g27120/Cs9g08050/orange1.1t00550/Cs6g05440/Cs3g26520/novel.1939/Cs9g13920/orange1.1t00588/Cs8g16260/Cs1g10740/Cs7g19620/Cs1g09640/Cs3g06080/orange1.1t03890/Cs1g04720/novel.536/Cs1g23560	17
Biological process	GO:1900426	positive regulation of defense response to bacterium	5/1240	66/17132	0.525154	1	Cs7g27120/Cs6g05440/orange1.1t00588/Cs1g10740/Cs1g09640	5
Biological process	GO:0006220	pyrimidine nucleotide metabolic process	4/1240	52/17132	0.525213	1	orange1.1t00375/Cs8g06110/Cs7g31730/Cs8g06970	4
Biological process	GO:0006221	pyrimidine nucleotide biosynthetic process	4/1240	52/17132	0.525213	1	orange1.1t00375/Cs8g06110/Cs7g31730/Cs8g06970	4
Biological process	GO:0019395	fatty acid oxidation	4/1240	52/17132	0.525213	1	Cs9g16620/Cs5g10160/Cs2g28670/Cs9g05210	4
Biological process	GO:0006568	tryptophan metabolic process	3/1240	38/17132	0.525654	1	orange1.1t02796/Cs3g25780/Cs5g05650	3
Biological process	GO:0006586	indolalkylamine metabolic process	3/1240	38/17132	0.525654	1	orange1.1t02796/Cs3g25780/Cs5g05650	3
Biological process	GO:0009683	indoleacetic acid metabolic process	3/1240	38/17132	0.525654	1	orange1.1t02796/Cs3g25780/Cs7g17410	3
Biological process	GO:0055088	lipid homeostasis	3/1240	38/17132	0.525654	1	Cs5g23090/Cs3g21210/Cs1g25490	3
Biological process	GO:0010540	basipetal auxin transport	2/1240	24/17132	0.526809	1	Cs9g01170/Cs9g01180	2
Biological process	GO:0018904	ether metabolic process	2/1240	24/17132	0.526809	1	Cs3g08290/orange1.1t02220	2
Biological process	GO:0033157	regulation of intracellular protein transport	2/1240	24/17132	0.526809	1	Cs5g15420/Cs5g11960	2
Biological process	GO:0070988	demethylation	2/1240	24/17132	0.526809	1	orange1.1t00589/Cs3g23300	2
Biological process	GO:0090421	embryonic meristem initiation	2/1240	24/17132	0.526809	1	Cs7g07500/Cs7g26800	2
Biological process	GO:1903959	regulation of anion transmembrane transport	2/1240	24/17132	0.526809	1	Cs2g06030/Cs3g25590	2
Biological process	GO:1905421	regulation of plant organ morphogenesis	2/1240	24/17132	0.526809	1	Cs2g11910/Cs4g13170	2
Biological process	GO:0000966	RNA 5'-end processing	1/1240	10/17132	0.528354	1	Cs8g05470	1
Biological process	GO:0005978	glycogen biosynthetic process	1/1240	10/17132	0.528354	1	Cs3g27220	1
Biological process	GO:0006265	DNA topological change	1/1240	10/17132	0.528354	1	Cs2g14730	1
Biological process	GO:0006531	aspartate metabolic process	1/1240	10/17132	0.528354	1	Cs6g09690	1
Biological process	GO:0006559	L-phenylalanine catabolic process	1/1240	10/17132	0.528354	1	orange1.1t04550	1
Biological process	GO:0006863	purine nucleobase transport	1/1240	10/17132	0.528354	1	Cs2g11990	1
Biological process	GO:0006949	syncytium formation	1/1240	10/17132	0.528354	1	Cs6g06530	1
Biological process	GO:0007143	female meiotic nuclear division	1/1240	10/17132	0.528354	1	Cs6g04980	1
Biological process	GO:0009088	threonine biosynthetic process	1/1240	10/17132	0.528354	1	Cs2g14460	1
Biological process	GO:0009113	purine nucleobase biosynthetic process	1/1240	10/17132	0.528354	1	Cs8g07730	1
Biological process	GO:0009697	salicylic acid biosynthetic process	1/1240	10/17132	0.528354	1	Cs7g27120	1
Biological process	GO:0010563	negative regulation of phosphorus metabolic process	1/1240	10/17132	0.528354	1	Cs8g05740	1
Biological process	GO:0015713	phosphoglycerate transmembrane transport	1/1240	10/17132	0.528354	1	Cs2g07720	1
Biological process	GO:0018023	peptidyl-lysine trimethylation	1/1240	10/17132	0.528354	1	Cs7g03460	1
Biological process	GO:0042306	regulation of protein import into nucleus	1/1240	10/17132	0.528354	1	Cs5g15420	1
Biological process	GO:0042659	regulation of cell fate specification	1/1240	10/17132	0.528354	1	Cs2g11910	1
Biological process	GO:0045923	positive regulation of fatty acid metabolic process	1/1240	10/17132	0.528354	1	Cs4g02210	1
Biological process	GO:0045936	negative regulation of phosphate metabolic process	1/1240	10/17132	0.528354	1	Cs8g05740	1
Biological process	GO:0051592	response to calcium ion	1/1240	10/17132	0.528354	1	Cs6g08320	1
Biological process	GO:0052889	9,9'-di-cis-zeta-carotene desaturation to 7,9,7',9'-tetra-cis-lycopene	1/1240	10/17132	0.528354	1	Cs3g11170	1
Biological process	GO:0090708	specification of plant organ axis polarity	1/1240	10/17132	0.528354	1	Cs2g11910	1
Biological process	GO:1900180	regulation of protein localization to nucleus	1/1240	10/17132	0.528354	1	Cs5g15420	1
Biological process	GO:1902115	regulation of organelle assembly	1/1240	10/17132	0.528354	1	Cs5g11960	1
Biological process	GO:1902222	erythrose 4-phosphate/phosphoenolpyruvate family amino acid catabolic process	1/1240	10/17132	0.528354	1	orange1.1t04550	1
Biological process	GO:1902882	regulation of response to oxidative stress	1/1240	10/17132	0.528354	1	Cs4g01600	1
Biological process	GO:1904591	positive regulation of protein import	1/1240	10/17132	0.528354	1	Cs5g15420	1
Biological process	GO:0042440	pigment metabolic process	17/1240	235/17132	0.537455	1	orange1.1t02279/Cs9g07680/orange1.1t04849/Cs7g05140/Cs9g07670/Cs4g10240/Cs1g22680/Cs4g18300/Cs4g13310/Cs3g19690/Cs7g17600/Cs7g02690/Cs3g03640/Cs9g14880/Cs3g11170/Cs8g07730/Cs7g19710	17
Biological process	GO:0009753	response to jasmonic acid	18/1240	249/17132	0.537737	1	Cs4g01680/orange1.1t05146/Cs5g33540/Cs4g05760/Cs5g29870/orange1.1t00550/orange1.1t00411/Cs1g03870/Cs2g22630/orange1.1t04179/Cs7g07830/Cs7g19070/Cs1g26670/Cs4g04640/Cs6g17580/Cs3g06080/Cs5g24190/Cs4g07270	18
Biological process	GO:0043067	regulation of programmed cell death	5/1240	67/17132	0.538759	1	Cs1g22680/Cs1g09670/Cs3g26440/Cs1g09510/Cs2g02430	5
Biological process	GO:1901264	carbohydrate derivative transport	4/1240	53/17132	0.540513	1	Cs2g07720/Cs2g22670/Cs8g16400/orange1.1t05572	4
Biological process	GO:0044092	negative regulation of molecular function	3/1240	39/17132	0.543504	1	Cs3g05800/Cs7g07830/Cs8g05740	3
Biological process	GO:0006839	mitochondrial transport	7/1240	96/17132	0.548326	1	Cs7g19830/Cs4g05920/Cs3g17390/Cs1g18140/Cs1g17800/Cs7g19620/orange1.1t00877	7
Biological process	GO:0006833	water transport	2/1240	25/17132	0.54916	1	Cs2g11910/Cs8g09510	2
Biological process	GO:0009902	chloroplast relocation	2/1240	25/17132	0.54916	1	Cs9g01160/Cs6g18300	2
Biological process	GO:0042044	fluid transport	2/1240	25/17132	0.54916	1	Cs2g11910/Cs8g09510	2
Biological process	GO:0042343	indole glucosinolate metabolic process	2/1240	25/17132	0.54916	1	orange1.1t02796/Cs3g25780	2
Biological process	GO:0046688	response to copper ion	2/1240	25/17132	0.54916	1	Cs7g30410/Cs9g13580	2
Biological process	GO:0048826	cotyledon morphogenesis	2/1240	25/17132	0.54916	1	orange1.1t01993/orange1.1t01995	2
Biological process	GO:0051667	establishment of plastid localization	2/1240	25/17132	0.54916	1	Cs9g01160/Cs6g18300	2
Biological process	GO:1901002	positive regulation of response to salt stress	2/1240	25/17132	0.54916	1	Cs4g01600/Cs8g01860	2
Biological process	GO:1901401	regulation of tetrapyrrole metabolic process	2/1240	25/17132	0.54916	1	Cs9g07680/Cs9g07670	2
Biological process	GO:0015994	chlorophyll metabolic process	6/1240	82/17132	0.549912	1	orange1.1t02279/Cs9g07680/Cs9g07670/Cs1g22680/Cs3g19690/Cs7g19710	6
Biological process	GO:0006972	hyperosmotic response	4/1240	54/17132	0.555558	1	orange1.1t02608/Cs4g01600/Cs8g17960/Cs7g17600	4
Biological process	GO:0006766	vitamin metabolic process	7/1240	97/17132	0.55952	1	Cs1g24170/Cs8g16770/Cs4g11090/Cs1g06680/Cs1g08010/orange1.1t04332/Cs6g17580	7
Biological process	GO:0019362	pyridine nucleotide metabolic process	7/1240	97/17132	0.55952	1	Cs4g13070/Cs4g18980/Cs1g15970/orange1.1t04332/Cs9g18120/Cs8g08710/Cs6g20790	7
Biological process	GO:0016131	brassinosteroid metabolic process	3/1240	40/17132	0.560958	1	Cs5g23090/Cs3g21210/Cs1g25490	3
Biological process	GO:0051235	maintenance of location	3/1240	40/17132	0.560958	1	Cs3g21230/Cs2g17670/orange1.1t01989	3
Biological process	GO:0071470	cellular response to osmotic stress	3/1240	40/17132	0.560958	1	orange1.1t00588/Cs5g33380/Cs1g09640	3
Biological process	GO:0000289	nuclear-transcribed mRNA poly(A) tail shortening	1/1240	11/17132	0.562512	1	Cs6g12480	1
Biological process	GO:0000394	RNA splicing, via endonucleolytic cleavage and ligation	1/1240	11/17132	0.562512	1	Cs8g17210	1
Biological process	GO:0006545	glycine biosynthetic process	1/1240	11/17132	0.562512	1	Cs8g12640	1
Biological process	GO:0006874	cellular calcium ion homeostasis	1/1240	11/17132	0.562512	1	Cs6g08320	1
Biological process	GO:0009095	aromatic amino acid family biosynthetic process, prephenate pathway	1/1240	11/17132	0.562512	1	Cs9g10010	1
Biological process	GO:0010067	procambium histogenesis	1/1240	11/17132	0.562512	1	Cs3g23280	1
Biological process	GO:0010582	floral meristem determinacy	1/1240	11/17132	0.562512	1	Cs2g05440	1
Biological process	GO:0015851	nucleobase transport	1/1240	11/17132	0.562512	1	Cs2g11990	1
Biological process	GO:0048639	positive regulation of developmental growth	1/1240	11/17132	0.562512	1	Cs5g20520	1
Biological process	GO:1990641	response to iron ion starvation	1/1240	11/17132	0.562512	1	Cs1g21950	1
Biological process	GO:2000034	regulation of seed maturation	1/1240	11/17132	0.562512	1	Cs5g06850	1
Biological process	GO:2000038	regulation of stomatal complex development	1/1240	11/17132	0.562512	1	Cs3g26520	1
Biological process	GO:0045454	cell redox homeostasis	10/1240	140/17132	0.564446	1	Cs3g26640/Cs3g18420/Cs5g10830/orange1.1t03073/Cs7g07690/Cs7g29170/Cs2g13810/Cs7g29190/Cs4g18320/orange1.1t02220	10
Biological process	GO:0009742	brassinosteroid mediated signaling pathway	5/1240	69/17132	0.565407	1	orange1.1t02713/Cs9g12390/orange1.1t02709/Cs3g23900/novel.1473	5
Biological process	GO:0043401	steroid hormone mediated signaling pathway	5/1240	69/17132	0.565407	1	orange1.1t02713/Cs9g12390/orange1.1t02709/Cs3g23900/novel.1473	5
Biological process	GO:0048545	response to steroid hormone	5/1240	69/17132	0.565407	1	orange1.1t02713/Cs9g12390/orange1.1t02709/Cs3g23900/novel.1473	5
Biological process	GO:0071383	cellular response to steroid hormone stimulus	5/1240	69/17132	0.565407	1	orange1.1t02713/Cs9g12390/orange1.1t02709/Cs3g23900/novel.1473	5
Biological process	GO:1902679	negative regulation of RNA biosynthetic process	17/1240	239/17132	0.566225	1	Cs3g14190/Cs8g18050/orange1.1t00589/Cs1g10610/Cs6g14100/Cs2g25560/Cs7g07830/Cs5g30530/Cs4g13170/orange1.1t00588/Cs2g07080/Cs3g23300/Cs1g09640/Cs4g15790/orange1.1t03890/Cs7g23170/Cs9g07000	17
Biological process	GO:1903507	negative regulation of nucleic acid-templated transcription	17/1240	239/17132	0.566225	1	Cs3g14190/Cs8g18050/orange1.1t00589/Cs1g10610/Cs6g14100/Cs2g25560/Cs7g07830/Cs5g30530/Cs4g13170/orange1.1t00588/Cs2g07080/Cs3g23300/Cs1g09640/Cs4g15790/orange1.1t03890/Cs7g23170/Cs9g07000	17
Biological process	GO:0006733	oxidoreduction coenzyme metabolic process	8/1240	112/17132	0.568037	1	Cs4g13070/Cs4g18980/Cs1g15970/orange1.1t04332/Cs9g18120/Cs8g08710/Cs6g20790/Cs3g08510	8
Biological process	GO:0030422	production of siRNA involved in RNA interference	4/1240	55/17132	0.570334	1	Cs5g14110/Cs2g17600/Cs6g03520/Cs3g23300	4
Biological process	GO:0019750	chloroplast localization	2/1240	26/17132	0.570758	1	Cs9g01160/Cs6g18300	2
Biological process	GO:0044070	regulation of anion transport	2/1240	26/17132	0.570758	1	Cs2g06030/Cs3g25590	2
Biological process	GO:0051223	regulation of protein transport	2/1240	26/17132	0.570758	1	Cs5g15420/Cs5g11960	2
Biological process	GO:0051644	plastid localization	2/1240	26/17132	0.570758	1	Cs9g01160/Cs6g18300	2
Biological process	GO:0070201	regulation of establishment of protein localization	2/1240	26/17132	0.570758	1	Cs5g15420/Cs5g11960	2
Biological process	GO:0090087	regulation of peptide transport	2/1240	26/17132	0.570758	1	Cs5g15420/Cs5g11960	2
Biological process	GO:0097237	cellular response to toxic substance	2/1240	26/17132	0.570758	1	Cs9g02930/Cs4g12540	2
Biological process	GO:0009873	ethylene-activated signaling pathway	16/1240	226/17132	0.574134	1	orange1.1t02713/Cs5g33540/orange1.1t02436/Cs5g29870/Cs8g05910/Cs1g20480/orange1.1t02662/orange1.1t02314/orange1.1t02709/Cs1g03250/Cs1g11880/Cs1g03270/Cs2g01070/Cs4g02210/Cs6g20790/Cs4g18570	16
Biological process	GO:0031327	negative regulation of cellular biosynthetic process	20/1240	283/17132	0.577986	1	Cs3g14190/Cs8g18050/orange1.1t00589/Cs1g10610/Cs6g14100/Cs6g12480/Cs2g25560/Cs2g08400/Cs7g07830/Cs5g30530/Cs4g13170/orange1.1t00588/Cs2g07080/Cs3g23300/Cs1g09640/Cs4g15790/orange1.1t02678/orange1.1t03890/Cs7g23170/Cs9g07000	20
Biological process	GO:0005982	starch metabolic process	5/1240	70/17132	0.578433	1	Cs3g27220/Cs9g16550/Cs5g22910/Cs6g21370/orange1.1t00277	5
Biological process	GO:0006779	porphyrin-containing compound biosynthetic process	5/1240	70/17132	0.578433	1	orange1.1t02279/Cs9g07680/Cs9g07670/Cs3g19690/Cs7g19710	5
Biological process	GO:0071367	cellular response to brassinosteroid stimulus	5/1240	70/17132	0.578433	1	orange1.1t02713/Cs9g12390/orange1.1t02709/Cs3g23900/novel.1473	5
Biological process	GO:0009072	aromatic amino acid family metabolic process	7/1240	99/17132	0.581524	1	orange1.1t02796/Cs3g25780/Cs5g05650/Cs3g01240/orange1.1t04550/Cs1g08010/Cs9g10010	7
Biological process	GO:0006333	chromatin assembly or disassembly	4/1240	56/17132	0.584832	1	Cs2g17040/Cs8g17690/novel.2334/Cs4g03450	4
Biological process	GO:0009825	multidimensional cell growth	4/1240	56/17132	0.584832	1	Cs2g17090/Cs1g18410/orange1.1t01738/Cs7g09030	4
Biological process	GO:1901000	regulation of response to salt stress	4/1240	56/17132	0.584832	1	Cs4g01600/Cs8g01860/Cs5g33380/orange1.1t03890	4
Biological process	GO:0010073	meristem maintenance	9/1240	128/17132	0.585342	1	Cs1g14690/Cs4g15570/Cs6g14100/Cs7g11550/Cs3g26340/Cs2g05440/Cs2g01070/orange1.1t05582/Cs2g18870	9
Biological process	GO:0009744	response to sucrose	6/1240	85/17132	0.585688	1	Cs4g02200/Cs2g07720/Cs9g13580/Cs4g05390/Cs5g10680/Cs6g20790	6
Biological process	GO:0045490	pectin catabolic process	6/1240	85/17132	0.585688	1	Cs9g14450/Cs7g09860/Cs5g33410/orange1.1t00214/orange1.1t01727/Cs2g23970	6
Biological process	GO:0048284	organelle fusion	6/1240	85/17132	0.585688	1	Cs9g15750/Cs5g04430/Cs1g25570/orange1.1t04599/orange1.1t02578/Cs3g10250	6
Biological process	GO:0071369	cellular response to ethylene stimulus	17/1240	242/17132	0.587372	1	orange1.1t02713/Cs5g33540/orange1.1t02436/Cs5g29870/Cs8g05910/Cs1g20480/orange1.1t02662/orange1.1t02314/orange1.1t02709/Cs1g03250/Cs1g11880/Cs1g03270/Cs2g01070/orange1.1t01989/Cs4g02210/Cs6g20790/Cs4g18570	17
Biological process	GO:0009991	response to extracellular stimulus	15/1240	214/17132	0.589985	1	Cs8g03430/orange1.1t03944/Cs8g03480/Cs1g21950/Cs1g14690/novel.2729/Cs2g06030/orange1.1t03802/Cs2g25560/Cs4g13870/novel.309/Cs5g34830/Cs1g18410/orange1.1t04897/Cs3g06080	15
Biological process	GO:0009890	negative regulation of biosynthetic process	20/1240	285/17132	0.590923	1	Cs3g14190/Cs8g18050/orange1.1t00589/Cs1g10610/Cs6g14100/Cs6g12480/Cs2g25560/Cs2g08400/Cs7g07830/Cs5g30530/Cs4g13170/orange1.1t00588/Cs2g07080/Cs3g23300/Cs1g09640/Cs4g15790/orange1.1t02678/orange1.1t03890/Cs7g23170/Cs9g07000	20
Biological process	GO:0006458	'de novo' protein folding	2/1240	27/17132	0.591593	1	Cs1g18140/Cs2g29390	2
Biological process	GO:0006935	chemotaxis	2/1240	27/17132	0.591593	1	Cs5g34390/Cs5g28840	2
Biological process	GO:0006995	cellular response to nitrogen starvation	2/1240	27/17132	0.591593	1	Cs1g18410/orange1.1t04897	2
Biological process	GO:0009962	regulation of flavonoid biosynthetic process	2/1240	27/17132	0.591593	1	orange1.1t00550/Cs4g18300	2
Biological process	GO:0010183	pollen tube guidance	2/1240	27/17132	0.591593	1	Cs5g34390/Cs5g28840	2
Biological process	GO:0032386	regulation of intracellular transport	2/1240	27/17132	0.591593	1	Cs5g15420/Cs5g11960	2
Biological process	GO:0042330	taxis	2/1240	27/17132	0.591593	1	Cs5g34390/Cs5g28840	2
Biological process	GO:0045927	positive regulation of growth	2/1240	27/17132	0.591593	1	Cs5g20520/Cs7g07830	2
Biological process	GO:0048235	pollen sperm cell differentiation	2/1240	27/17132	0.591593	1	Cs8g19460/Cs9g04100	2
Biological process	GO:0050918	positive chemotaxis	2/1240	27/17132	0.591593	1	Cs5g34390/Cs5g28840	2
Biological process	GO:0071804	cellular potassium ion transport	2/1240	27/17132	0.591593	1	orange1.1t01627/Cs1g17440	2
Biological process	GO:0071805	potassium ion transmembrane transport	2/1240	27/17132	0.591593	1	orange1.1t01627/Cs1g17440	2
Biological process	GO:0005977	glycogen metabolic process	1/1240	12/17132	0.594197	1	Cs3g27220	1
Biological process	GO:0006112	energy reserve metabolic process	1/1240	12/17132	0.594197	1	Cs3g27220	1
Biological process	GO:0006446	regulation of translational initiation	1/1240	12/17132	0.594197	1	orange1.1t04402	1
Biological process	GO:0009410	response to xenobiotic stimulus	1/1240	12/17132	0.594197	1	Cs8g18700	1
Biological process	GO:0009635	response to herbicide	1/1240	12/17132	0.594197	1	Cs4g01600	1
Biological process	GO:0009942	longitudinal axis specification	1/1240	12/17132	0.594197	1	Cs7g11550	1
Biological process	GO:0010022	meristem determinacy	1/1240	12/17132	0.594197	1	Cs2g05440	1
Biological process	GO:0010050	vegetative phase change	1/1240	12/17132	0.594197	1	Cs2g05440	1
Biological process	GO:0010069	zygote asymmetric cytokinesis in embryo sac	1/1240	12/17132	0.594197	1	Cs8g17210	1
Biological process	GO:0019742	pentacyclic triterpenoid metabolic process	1/1240	12/17132	0.594197	1	Cs8g20950	1
Biological process	GO:0019745	pentacyclic triterpenoid biosynthetic process	1/1240	12/17132	0.594197	1	Cs8g20950	1
Biological process	GO:0030048	actin filament-based movement	1/1240	12/17132	0.594197	1	Cs8g13090	1
Biological process	GO:0032388	positive regulation of intracellular transport	1/1240	12/17132	0.594197	1	Cs5g15420	1
Biological process	GO:0042873	aldonate transmembrane transport	1/1240	12/17132	0.594197	1	Cs2g07720	1
Biological process	GO:0045861	negative regulation of proteolysis	1/1240	12/17132	0.594197	1	Cs3g05800	1
Biological process	GO:0050982	detection of mechanical stimulus	1/1240	12/17132	0.594197	1	Cs1g03720	1
Biological process	GO:0051222	positive regulation of protein transport	1/1240	12/17132	0.594197	1	Cs5g15420	1
Biological process	GO:0060320	rejection of self pollen	1/1240	12/17132	0.594197	1	Cs4g11440	1
Biological process	GO:0070370	cellular heat acclimation	1/1240	12/17132	0.594197	1	Cs6g09420	1
Biological process	GO:0090316	positive regulation of intracellular protein transport	1/1240	12/17132	0.594197	1	Cs5g15420	1
Biological process	GO:0098719	sodium ion import across plasma membrane	1/1240	12/17132	0.594197	1	orange1.1t01627	1
Biological process	GO:1903829	positive regulation of cellular protein localization	1/1240	12/17132	0.594197	1	Cs5g15420	1
Biological process	GO:1904951	positive regulation of establishment of protein localization	1/1240	12/17132	0.594197	1	Cs5g15420	1
Biological process	GO:0008361	regulation of cell size	3/1240	42/17132	0.594621	1	orange1.1t03411/orange1.1t05415/orange1.1t05308	3
Biological process	GO:0034285	response to disaccharide	6/1240	86/17132	0.597282	1	Cs4g02200/Cs2g07720/Cs9g13580/Cs4g05390/Cs5g10680/Cs6g20790	6
Biological process	GO:0006323	DNA packaging	4/1240	57/17132	0.599042	1	Cs2g17040/Cs8g17690/novel.2334/Cs4g03450	4
Biological process	GO:0034765	regulation of ion transmembrane transport	4/1240	57/17132	0.599042	1	Cs2g06030/Cs5g27050/Cs3g25590/Cs2g23200	4
Biological process	GO:0048609	multicellular organismal reproductive process	13/1240	187/17132	0.60126	1	Cs1g02900/Cs4g07100/Cs4g01600/Cs4g04550/Cs8g06080/Cs1g01190/Cs5g01350/Cs8g19460/Cs3g23350/Cs5g06850/Cs6g20440/Cs9g04100/Cs6g04980	13
Biological process	GO:0002682	regulation of immune system process	12/1240	173/17132	0.603653	1	Cs7g27120/Cs5g22500/novel.1939/Cs1g22680/Cs1g09670/Cs4g06950/Cs1g26670/Cs8g01650/Cs3g09640/Cs3g06080/Cs2g02430/novel.536	12
Biological process	GO:0009064	glutamine family amino acid metabolic process	5/1240	72/17132	0.603845	1	Cs6g09690/Cs8g16770/Cs2g12980/Cs7g17600/Cs8g07730	5
Biological process	GO:0072528	pyrimidine-containing compound biosynthetic process	5/1240	72/17132	0.603845	1	Cs4g11090/orange1.1t00375/Cs8g06110/Cs7g31730/Cs8g06970	5
Biological process	GO:0051253	negative regulation of RNA metabolic process	17/1240	245/17132	0.608094	1	Cs3g14190/Cs8g18050/orange1.1t00589/Cs1g10610/Cs6g14100/Cs2g25560/Cs7g07830/Cs5g30530/Cs4g13170/orange1.1t00588/Cs2g07080/Cs3g23300/Cs1g09640/Cs4g15790/orange1.1t03890/Cs7g23170/Cs9g07000	17
Biological process	GO:0009867	jasmonic acid mediated signaling pathway	8/1240	116/17132	0.608384	1	orange1.1t05146/Cs4g05760/Cs5g29870/Cs1g03870/orange1.1t04179/Cs1g26670/Cs3g06080/Cs5g24190	8
Biological process	GO:0010311	lateral root formation	3/1240	43/17132	0.610809	1	Cs4g15770/orange1.1t00615/Cs5g28330	3
Biological process	GO:0006623	protein targeting to vacuole	2/1240	28/17132	0.611665	1	Cs5g21780/Cs6g06030	2
Biological process	GO:0010363	regulation of plant-type hypersensitive response	2/1240	28/17132	0.611665	1	Cs1g22680/Cs2g02430	2
Biological process	GO:0048359	mucilage metabolic process involved in seed coat development	2/1240	28/17132	0.611665	1	Cs8g06080/Cs3g23350	2
Biological process	GO:0009566	fertilization	4/1240	58/17132	0.612955	1	orange1.1t02713/Cs7g15240/orange1.1t02709/Cs1g04720	4
Biological process	GO:0033014	tetrapyrrole biosynthetic process	5/1240	73/17132	0.616217	1	orange1.1t02279/Cs9g07680/Cs9g07670/Cs3g19690/Cs7g19710	5
Biological process	GO:0046165	alcohol biosynthetic process	5/1240	73/17132	0.616217	1	Cs7g09440/orange1.1t04849/orange1.1t05125/Cs8g20110/Cs3g08290	5
Biological process	GO:0045088	regulation of innate immune response	10/1240	146/17132	0.618441	1	Cs7g27120/Cs5g22500/Cs1g22680/Cs1g09670/Cs4g06950/Cs1g26670/Cs8g01650/Cs3g09640/Cs3g06080/Cs2g02430	10
Biological process	GO:0006561	proline biosynthetic process	1/1240	13/17132	0.623589	1	Cs7g17600	1
Biological process	GO:0006882	cellular zinc ion homeostasis	1/1240	13/17132	0.623589	1	Cs6g08320	1
Biological process	GO:0009098	leucine biosynthetic process	1/1240	13/17132	0.623589	1	Cs8g03410	1
Biological process	GO:0009228	thiamine biosynthetic process	1/1240	13/17132	0.623589	1	Cs4g11090	1
Biological process	GO:0009773	photosynthetic electron transport in photosystem I	1/1240	13/17132	0.623589	1	Cs5g10850	1
Biological process	GO:0009904	chloroplast accumulation movement	1/1240	13/17132	0.623589	1	Cs6g18300	1
Biological process	GO:0009938	negative regulation of gibberellic acid mediated signaling pathway	1/1240	13/17132	0.623589	1	Cs5g06850	1
Biological process	GO:0010070	zygote asymmetric cell division	1/1240	13/17132	0.623589	1	Cs8g17210	1
Biological process	GO:0010506	regulation of autophagy	1/1240	13/17132	0.623589	1	Cs6g09420	1
Biological process	GO:0034051	negative regulation of plant-type hypersensitive response	1/1240	13/17132	0.623589	1	Cs2g02430	1
Biological process	GO:0042724	thiamine-containing compound biosynthetic process	1/1240	13/17132	0.623589	1	Cs4g11090	1
Biological process	GO:0044458	motile cilium assembly	1/1240	13/17132	0.623589	1	Cs4g16020	1
Biological process	GO:0051346	negative regulation of hydrolase activity	1/1240	13/17132	0.623589	1	Cs3g05800	1
Biological process	GO:0098659	inorganic cation import across plasma membrane	1/1240	13/17132	0.623589	1	orange1.1t01627	1
Biological process	GO:0099587	inorganic ion import across plasma membrane	1/1240	13/17132	0.623589	1	orange1.1t01627	1
Biological process	GO:1900457	regulation of brassinosteroid mediated signaling pathway	1/1240	13/17132	0.623589	1	Cs9g12390	1
Biological process	GO:1901068	guanosine-containing compound metabolic process	1/1240	13/17132	0.623589	1	Cs8g06110	1
Biological process	GO:1902456	regulation of stomatal opening	1/1240	13/17132	0.623589	1	Cs8g15610	1
Biological process	GO:1901659	glycosyl compound biosynthetic process	7/1240	103/17132	0.623848	1	orange1.1t02796/Cs3g25780/Cs7g08110/Cs8g06110/Cs1g05220/Cs5g34830/Cs6g07330	7
Biological process	GO:1901615	organic hydroxy compound metabolic process	22/1240	319/17132	0.625419	1	Cs7g15810/Cs9g14480/Cs7g27120/Cs5g28710/Cs5g18300/Cs5g23090/orange1.1t04550/Cs8g16770/Cs7g09440/orange1.1t04849/orange1.1t05125/Cs8g20110/Cs1g12300/Cs9g14500/Cs1g08010/Cs3g21210/Cs3g08290/Cs9g14520/Cs4g04640/Cs2g28670/orange1.1t01771/Cs1g25490	22
Biological process	GO:0010089	xylem development	3/1240	44/17132	0.626557	1	Cs6g01750/Cs1g09510/Cs1g09650	3
Biological process	GO:0044743	protein transmembrane import into intracellular organelle	3/1240	44/17132	0.626557	1	Cs1g18140/Cs7g19620/orange1.1t00877	3
Biological process	GO:0055046	microgametogenesis	3/1240	44/17132	0.626557	1	Cs9g12370/Cs8g19460/Cs9g04100	3
Biological process	GO:0097164	ammonium ion metabolic process	3/1240	44/17132	0.626557	1	Cs3g26720/Cs1g18410/Cs5g25270	3
Biological process	GO:0009746	response to hexose	4/1240	59/17132	0.626565	1	Cs2g07720/Cs9g13580/orange1.1t04897/Cs5g10680	4
Biological process	GO:0034440	lipid oxidation	4/1240	59/17132	0.626565	1	Cs9g16620/Cs5g10160/Cs2g28670/Cs9g05210	4
Biological process	GO:0046474	glycerophospholipid biosynthetic process	4/1240	59/17132	0.626565	1	Cs2g11760/orange1.1t00375/Cs7g31730/Cs8g06970	4
Biological process	GO:0052545	callose localization	4/1240	59/17132	0.626565	1	orange1.1t02796/Cs3g25780/Cs7g08110/Cs6g17580	4
Biological process	GO:0009411	response to UV	8/1240	118/17132	0.627811	1	Cs7g27120/Cs4g19400/Cs9g07680/Cs8g17960/Cs7g05140/Cs9g07670/Cs8g07330/Cs9g13580	8
Biological process	GO:0002832	negative regulation of response to biotic stimulus	2/1240	29/17132	0.630973	1	Cs3g26520/Cs7g19620	2
Biological process	GO:0006636	unsaturated fatty acid biosynthetic process	2/1240	29/17132	0.630973	1	Cs2g28670/Cs3g06080	2
Biological process	GO:0010193	response to ozone	2/1240	29/17132	0.630973	1	Cs9g09850/Cs6g16020	2
Biological process	GO:0032102	negative regulation of response to external stimulus	2/1240	29/17132	0.630973	1	Cs3g26520/Cs7g19620	2
Biological process	GO:0033559	unsaturated fatty acid metabolic process	2/1240	29/17132	0.630973	1	Cs2g28670/Cs3g06080	2
Biological process	GO:0043901	negative regulation of multi-organism process	2/1240	29/17132	0.630973	1	Cs3g26520/Cs7g19620	2
Biological process	GO:0071103	DNA conformation change	6/1240	89/17132	0.630993	1	Cs2g17040/Cs8g17690/Cs2g14730/novel.2334/Cs4g03450/Cs7g32510	6
Biological process	GO:0033037	polysaccharide localization	4/1240	60/17132	0.639867	1	orange1.1t02796/Cs3g25780/Cs7g08110/Cs6g17580	4
Biological process	GO:0006665	sphingolipid metabolic process	3/1240	45/17132	0.641861	1	Cs5g19660/Cs2g06240/Cs3g26960	3
Biological process	GO:0010208	pollen wall assembly	3/1240	45/17132	0.641861	1	Cs7g28090/Cs2g11570/orange1.1t02246	3
Biological process	GO:0010286	heat acclimation	3/1240	45/17132	0.641861	1	Cs6g09420/Cs5g33540/Cs4g01600	3
Biological process	GO:0016128	phytosteroid metabolic process	3/1240	45/17132	0.641861	1	Cs5g23090/Cs3g21210/Cs1g25490	3
Biological process	GO:0010191	mucilage metabolic process	2/1240	30/17132	0.649523	1	Cs8g06080/Cs3g23350	2
Biological process	GO:0019432	triglyceride biosynthetic process	2/1240	30/17132	0.649523	1	orange1.1t01771/Cs6g20790	2
Biological process	GO:0030641	regulation of cellular pH	2/1240	30/17132	0.649523	1	Cs2g02120/orange1.1t01627	2
Biological process	GO:0042133	neurotransmitter metabolic process	2/1240	30/17132	0.649523	1	Cs3g19060/Cs8g12640	2
Biological process	GO:0051453	regulation of intracellular pH	2/1240	30/17132	0.649523	1	Cs2g02120/orange1.1t01627	2
Biological process	GO:0006097	glyoxylate cycle	1/1240	14/17132	0.650854	1	Cs9g02550	1
Biological process	GO:0006189	'de novo' IMP biosynthetic process	1/1240	14/17132	0.650854	1	Cs8g07730	1
Biological process	GO:0006772	thiamine metabolic process	1/1240	14/17132	0.650854	1	Cs4g11090	1
Biological process	GO:0015695	organic cation transport	1/1240	14/17132	0.650854	1	Cs4g04960	1
Biological process	GO:0015696	ammonium transport	1/1240	14/17132	0.650854	1	Cs4g04960	1
Biological process	GO:0034308	primary alcohol metabolic process	1/1240	14/17132	0.650854	1	Cs3g08290	1
Biological process	GO:0042723	thiamine-containing compound metabolic process	1/1240	14/17132	0.650854	1	Cs4g11090	1
Biological process	GO:0044782	cilium organization	1/1240	14/17132	0.650854	1	Cs4g16020	1
Biological process	GO:0046487	glyoxylate metabolic process	1/1240	14/17132	0.650854	1	Cs9g02550	1
Biological process	GO:0060271	cilium assembly	1/1240	14/17132	0.650854	1	Cs4g16020	1
Biological process	GO:0090481	pyrimidine nucleotide-sugar transmembrane transport	1/1240	14/17132	0.650854	1	Cs8g16400	1
Biological process	GO:0120031	plasma membrane bounded cell projection assembly	1/1240	14/17132	0.650854	1	Cs4g16020	1
Biological process	GO:0120036	plasma membrane bounded cell projection organization	1/1240	14/17132	0.650854	1	Cs4g16020	1
Biological process	GO:1902749	regulation of cell cycle G2/M phase transition	1/1240	14/17132	0.650854	1	Cs4g19990	1
Biological process	GO:1990069	stomatal opening	1/1240	14/17132	0.650854	1	Cs8g15610	1
Biological process	GO:0034284	response to monosaccharide	4/1240	61/17132	0.652854	1	Cs2g07720/Cs9g13580/orange1.1t04897/Cs5g10680	4
Biological process	GO:0047484	regulation of response to osmotic stress	4/1240	61/17132	0.652854	1	Cs4g01600/Cs8g01860/Cs5g33380/orange1.1t03890	4
Biological process	GO:0080134	regulation of response to stress	32/1240	467/17132	0.65401	1	Cs7g27120/Cs5g22260/Cs9g08050/Cs5g16180/Cs4g01600/orange1.1t00550/Cs5g22210/Cs7g05240/orange1.1t00590/Cs5g22170/Cs6g05440/Cs3g26520/Cs5g22500/novel.1939/Cs1g22680/Cs8g01860/Cs1g09670/Cs4g06950/Cs1g26670/orange1.1t00588/Cs5g33380/Cs8g16260/Cs8g01650/Cs3g09640/Cs1g10740/Cs7g19620/Cs1g09640/Cs3g06080/orange1.1t03890/Cs2g02430/novel.536/Cs1g23560	32
Biological process	GO:0019318	hexose metabolic process	7/1240	107/17132	0.663689	1	Cs7g01390/Cs9g16550/Cs5g22910/Cs2g04670/Cs6g17580/Cs8g08710/orange1.1t00277	7
Biological process	GO:2000030	regulation of response to red or far red light	2/1240	31/17132	0.667323	1	Cs7g05140/Cs5g22950	2
Biological process	GO:0010411	xyloglucan metabolic process	3/1240	47/17132	0.671125	1	Cs4g03130/Cs8g15720/Cs2g14920	3
Biological process	GO:0010927	cellular component assembly involved in morphogenesis	3/1240	47/17132	0.671125	1	Cs7g28090/Cs2g11570/orange1.1t02246	3
Biological process	GO:0040034	regulation of development, heterochronic	3/1240	47/17132	0.671125	1	Cs7g07500/Cs9g12370/Cs7g26800	3
Biological process	GO:0051275	beta-glucan catabolic process	3/1240	47/17132	0.671125	1	Cs2g03760/Cs2g17090/Cs9g14430	3
Biological process	GO:0045017	glycerolipid biosynthetic process	6/1240	93/17132	0.673268	1	Cs2g11760/orange1.1t00375/Cs7g31730/orange1.1t01771/Cs8g06970/Cs6g20790	6
Biological process	GO:0010118	stomatal movement	8/1240	123/17132	0.673981	1	Cs8g15610/Cs3g12750/Cs6g01750/Cs3g26720/Cs3g12820/Cs7g04390/Cs3g12770/orange1.1t04536	8
Biological process	GO:0009640	photomorphogenesis	5/1240	78/17132	0.674532	1	Cs1g10610/Cs7g05140/Cs5g22950/Cs2g07080/Cs4g19990	5
Biological process	GO:0030162	regulation of proteolysis	5/1240	78/17132	0.674532	1	Cs1g14060/Cs2g24740/Cs3g05800/Cs5g04060/Cs5g23550	5
Biological process	GO:0010817	regulation of hormone levels	34/1240	500/17132	0.674563	1	Cs7g15810/Cs9g14480/Cs7g27120/Cs5g28710/orange1.1t00416/Cs5g18300/orange1.1t02796/Cs3g25780/Cs3g03620/Cs5g03060/Cs5g23090/orange1.1t02662/Cs7g17410/Cs5g23210/Cs1g12300/Cs4g13870/Cs9g14500/Cs9g01170/Cs4g18300/Cs7g21790/Cs3g21210/Cs9g06010/Cs3g08290/Cs9g14520/Cs8g16360/Cs4g19460/Cs2g05440/Cs1g25490/Cs7g19620/Cs4g14410/Cs9g01180/Cs7g02410/Cs9g05210/Cs3g06080	34
Biological process	GO:0000578	embryonic axis specification	1/1240	15/17132	0.676146	1	Cs7g11550	1
Biological process	GO:0006535	cysteine biosynthetic process from serine	1/1240	15/17132	0.676146	1	Cs3g11490	1
Biological process	GO:0006743	ubiquinone metabolic process	1/1240	15/17132	0.676146	1	Cs3g08510	1
Biological process	GO:0006744	ubiquinone biosynthetic process	1/1240	15/17132	0.676146	1	Cs3g08510	1
Biological process	GO:0006782	protoporphyrinogen IX biosynthetic process	1/1240	15/17132	0.676146	1	orange1.1t02279	1
Biological process	GO:0010065	primary meristem tissue development	1/1240	15/17132	0.676146	1	Cs3g23280	1
Biological process	GO:0030307	positive regulation of cell growth	1/1240	15/17132	0.676146	1	Cs7g07830	1
Biological process	GO:0046501	protoporphyrinogen IX metabolic process	1/1240	15/17132	0.676146	1	orange1.1t02279	1
Biological process	GO:0046822	regulation of nucleocytoplasmic transport	1/1240	15/17132	0.676146	1	Cs5g15420	1
Biological process	GO:1900057	positive regulation of leaf senescence	1/1240	15/17132	0.676146	1	Cs1g09670	1
Biological process	GO:1905623	positive regulation of leaf development	1/1240	15/17132	0.676146	1	Cs1g09670	1
Biological process	GO:0017038	protein import	10/1240	153/17132	0.676844	1	Cs5g15420/orange1.1t04084/Cs1g18140/Cs3g11210/Cs3g11020/novel.2863/novel.2448/Cs7g19620/orange1.1t04079/orange1.1t00877	10
Biological process	GO:0048366	leaf development	29/1240	429/17132	0.677727	1	Cs5g04290/Cs5g28710/Cs2g04110/Cs9g09290/Cs2g04090/Cs8g18300/Cs8g18310/Cs6g14100/orange1.1t02662/Cs1g23520/Cs2g04940/Cs9g04630/Cs2g15700/Cs2g06670/Cs5g23210/Cs9g16150/Cs7g07500/Cs1g17350/Cs7g07830/Cs1g09670/Cs1g09630/Cs9g13580/Cs7g26800/Cs7g17600/Cs2g15490/orange1.1t01993/orange1.1t00587/Cs1g03720/orange1.1t01995	29
Biological process	GO:0005984	disaccharide metabolic process	4/1240	63/17132	0.677875	1	Cs1g01330/Cs9g18290/Cs7g17600/Cs7g05690	4
Biological process	GO:0016246	RNA interference	4/1240	63/17132	0.677875	1	Cs5g14110/Cs2g17600/Cs6g03520/Cs3g23300	4
Biological process	GO:0034762	regulation of transmembrane transport	4/1240	63/17132	0.677875	1	Cs2g06030/Cs5g27050/Cs3g25590/Cs2g23200	4
Biological process	GO:0042391	regulation of membrane potential	4/1240	63/17132	0.677875	1	Cs9g18350/orange1.1t00485/Cs5g27050/Cs9g18140	4
Biological process	GO:0034404	nucleobase-containing small molecule biosynthetic process	7/1240	109/17132	0.682612	1	Cs4g13070/Cs4g18980/Cs1g15970/Cs8g06110/Cs9g18120/Cs8g08710/Cs6g20790	7
Biological process	GO:0048527	lateral root development	7/1240	109/17132	0.682612	1	Cs4g15770/orange1.1t00472/Cs2g25560/orange1.1t00615/Cs7g07830/Cs1g09670/Cs5g28330	7
Biological process	GO:0071395	cellular response to jasmonic acid stimulus	8/1240	124/17132	0.682782	1	orange1.1t05146/Cs4g05760/Cs5g29870/Cs1g03870/orange1.1t04179/Cs1g26670/Cs3g06080/Cs5g24190	8
Biological process	GO:0062012	regulation of small molecule metabolic process	6/1240	94/17132	0.683337	1	Cs7g15810/Cs7g27120/Cs5g18300/Cs5g34830/Cs4g02210/Cs6g20790	6
Biological process	GO:0042214	terpene metabolic process	2/1240	32/17132	0.684386	1	Cs4g19460/Cs3g11170	2
Biological process	GO:0045926	negative regulation of growth	2/1240	32/17132	0.684386	1	orange1.1t02713/orange1.1t02709	2
Biological process	GO:0046460	neutral lipid biosynthetic process	2/1240	32/17132	0.684386	1	orange1.1t01771/Cs6g20790	2
Biological process	GO:0046463	acylglycerol biosynthetic process	2/1240	32/17132	0.684386	1	orange1.1t01771/Cs6g20790	2
Biological process	GO:0060147	regulation of posttranscriptional gene silencing	2/1240	32/17132	0.684386	1	Cs5g14110/Cs2g17600	2
Biological process	GO:0009749	response to glucose	3/1240	48/17132	0.685083	1	Cs2g07720/Cs9g13580/Cs5g10680	3
Biological process	GO:0045132	meiotic chromosome segregation	3/1240	48/17132	0.685083	1	Cs2g14730/Cs5g08630/Cs5g03020	3
Biological process	GO:0051259	protein complex oligomerization	3/1240	48/17132	0.685083	1	Cs7g11550/Cs2g28300/orange1.1t04897	3
Biological process	GO:0035821	modification of morphology or physiology of other organism	5/1240	79/17132	0.68546	1	orange1.1t03024/Cs5g10550/novel.955/Cs6g03520/Cs1g19393	5
Biological process	GO:0051248	negative regulation of protein metabolic process	5/1240	79/17132	0.68546	1	Cs3g05800/Cs6g12480/Cs2g08400/orange1.1t02678/Cs8g05740	5
Biological process	GO:0009733	response to auxin	31/1240	460/17132	0.688359	1	Cs4g18240/Cs9g10430/Cs5g23960/Cs1g08610/Cs7g22420/Cs1g23760/orange1.1t00411/Cs7g13030/orange1.1t03618/Cs6g01750/orange1.1t02550/Cs6g07240/orange1.1t03165/Cs2g22630/Cs5g34430/novel.759/Cs7g07830/Cs7g05540/Cs3g10920/Cs1g13970/Cs1g09670/Cs7g19070/Cs9g13580/orange1.1t03456/Cs3g25880/Cs7g25380/Cs2g05440/Cs2g01070/Cs7g19620/Cs3g06080/orange1.1t02620	31
Biological process	GO:0006913	nucleocytoplasmic transport	8/1240	125/17132	0.691434	1	Cs5g15420/orange1.1t04084/Cs3g11210/orange1.1t04402/Cs3g11020/novel.2863/novel.2448/orange1.1t04079	8
Biological process	GO:0051169	nuclear transport	8/1240	125/17132	0.691434	1	Cs5g15420/orange1.1t04084/Cs3g11210/orange1.1t04402/Cs3g11020/novel.2863/novel.2448/orange1.1t04079	8
Biological process	GO:0000160	phosphorelay signal transduction system	17/1240	258/17132	0.691986	1	orange1.1t02713/Cs5g33540/orange1.1t02436/Cs5g29870/Cs8g05910/orange1.1t01850/Cs1g20480/orange1.1t02662/orange1.1t02314/orange1.1t02709/Cs1g03250/Cs1g11880/Cs1g03270/Cs2g01070/Cs4g02210/Cs6g20790/Cs4g18570	17
Biological process	GO:0009110	vitamin biosynthetic process	6/1240	95/17132	0.693202	1	Cs1g24170/Cs8g16770/Cs4g11090/Cs1g06680/Cs1g08010/Cs6g17580	6
Biological process	GO:0019684	photosynthesis, light reaction	6/1240	95/17132	0.693202	1	Cs1g24170/Cs9g16890/Cs7g12850/Cs5g10850/Cs2g08030/Cs4g03720	6
Biological process	GO:1900150	regulation of defense response to fungus	5/1240	80/17132	0.696136	1	Cs9g08050/Cs8g16260/Cs1g10740/orange1.1t03890/Cs1g23560	5
Biological process	GO:1901617	organic hydroxy compound biosynthetic process	13/1240	200/17132	0.696583	1	Cs7g27120/Cs5g23090/Cs8g16770/Cs7g09440/orange1.1t04849/orange1.1t05125/Cs8g20110/Cs1g08010/Cs3g21210/Cs3g08290/Cs4g04640/Cs2g28670/Cs1g25490	13
Biological process	GO:0000027	ribosomal large subunit assembly	1/1240	16/17132	0.699607	1	Cs3g21570	1
Biological process	GO:0000712	resolution of meiotic recombination intermediates	1/1240	16/17132	0.699607	1	Cs2g14730	1
Biological process	GO:0006075	(1->3)-beta-D-glucan biosynthetic process	1/1240	16/17132	0.699607	1	Cs7g01200	1
Biological process	GO:0006188	IMP biosynthetic process	1/1240	16/17132	0.699607	1	Cs8g07730	1
Biological process	GO:0006241	CTP biosynthetic process	1/1240	16/17132	0.699607	1	Cs8g06110	1
Biological process	GO:0006544	glycine metabolic process	1/1240	16/17132	0.699607	1	Cs8g12640	1
Biological process	GO:0006560	proline metabolic process	1/1240	16/17132	0.699607	1	Cs7g17600	1
Biological process	GO:0007155	cell adhesion	1/1240	16/17132	0.699607	1	novel.1550	1
Biological process	GO:0009208	pyrimidine ribonucleoside triphosphate metabolic process	1/1240	16/17132	0.699607	1	Cs8g06110	1
Biological process	GO:0009209	pyrimidine ribonucleoside triphosphate biosynthetic process	1/1240	16/17132	0.699607	1	Cs8g06110	1
Biological process	GO:0009313	oligosaccharide catabolic process	1/1240	16/17132	0.699607	1	Cs9g12460	1
Biological process	GO:0009900	dehiscence	1/1240	16/17132	0.699607	1	Cs5g01350	1
Biological process	GO:0009903	chloroplast avoidance movement	1/1240	16/17132	0.699607	1	Cs6g18300	1
Biological process	GO:0010082	regulation of root meristem growth	1/1240	16/17132	0.699607	1	orange1.1t05582	1
Biological process	GO:0010206	photosystem II repair	1/1240	16/17132	0.699607	1	Cs2g08030	1
Biological process	GO:0019321	pentose metabolic process	1/1240	16/17132	0.699607	1	Cs2g01220	1
Biological process	GO:0022610	biological adhesion	1/1240	16/17132	0.699607	1	novel.1550	1
Biological process	GO:0030031	cell projection assembly	1/1240	16/17132	0.699607	1	Cs4g16020	1
Biological process	GO:0042304	regulation of fatty acid biosynthetic process	1/1240	16/17132	0.699607	1	Cs4g02210	1
Biological process	GO:0043928	exonucleolytic nuclear-transcribed mRNA catabolic process involved in deadenylation-dependent decay	1/1240	16/17132	0.699607	1	Cs6g12480	1
Biological process	GO:0044766	multi-organism transport	1/1240	16/17132	0.699607	1	novel.2448	1
Biological process	GO:0044839	cell cycle G2/M phase transition	1/1240	16/17132	0.699607	1	Cs4g19990	1
Biological process	GO:0046036	CTP metabolic process	1/1240	16/17132	0.699607	1	Cs8g06110	1
Biological process	GO:0046040	IMP metabolic process	1/1240	16/17132	0.699607	1	Cs8g07730	1
Biological process	GO:0051194	positive regulation of cofactor metabolic process	1/1240	16/17132	0.699607	1	Cs1g20650	1
Biological process	GO:0051341	regulation of oxidoreductase activity	1/1240	16/17132	0.699607	1	Cs7g07830	1
Biological process	GO:0051781	positive regulation of cell division	1/1240	16/17132	0.699607	1	Cs5g23960	1
Biological process	GO:1902579	multi-organism localization	1/1240	16/17132	0.699607	1	novel.2448	1
Biological process	GO:1902584	positive regulation of response to water deprivation	1/1240	16/17132	0.699607	1	Cs8g01860	1
Biological process	GO:1904589	regulation of protein import	1/1240	16/17132	0.699607	1	Cs5g15420	1
Biological process	GO:0006066	alcohol metabolic process	8/1240	126/17132	0.699935	1	Cs7g09440/orange1.1t04849/orange1.1t05125/Cs8g20110/Cs3g21210/Cs3g08290/orange1.1t01771/Cs1g25490	8
Biological process	GO:0055075	potassium ion homeostasis	2/1240	33/17132	0.700723	1	Cs2g11910/Cs6g06030	2
Biological process	GO:0072665	protein localization to vacuole	2/1240	33/17132	0.700723	1	Cs5g21780/Cs6g06030	2
Biological process	GO:0072666	establishment of protein localization to vacuole	2/1240	33/17132	0.700723	1	Cs5g21780/Cs6g06030	2
Biological process	GO:0048573	photoperiodism, flowering	7/1240	111/17132	0.700844	1	orange1.1t00345/Cs6g09820/orange1.1t00589/Cs9g13930/novel.309/Cs3g23300/Cs3g06080	7
Biological process	GO:1901657	glycosyl compound metabolic process	12/1240	186/17132	0.702027	1	orange1.1t02796/Cs3g25780/Cs6g15360/Cs4g11970/Cs7g01380/Cs7g08110/Cs8g06110/Cs1g05220/Cs5g34830/Cs6g07330/Cs6g21240/Cs8g07730	12
Biological process	GO:0006778	porphyrin-containing compound metabolic process	6/1240	96/17132	0.70286	1	orange1.1t02279/Cs9g07680/Cs9g07670/Cs1g22680/Cs3g19690/Cs7g19710	6
Biological process	GO:0009816	defense response to bacterium, incompatible interaction	6/1240	96/17132	0.70286	1	Cs1g16220/novel.181/Cs6g13820/novel.2729/Cs1g10740/Cs2g02430	6
Biological process	GO:0046496	nicotinamide nucleotide metabolic process	6/1240	96/17132	0.70286	1	Cs4g13070/Cs4g18980/Cs1g15970/Cs9g18120/Cs8g08710/Cs6g20790	6
Biological process	GO:0009740	gibberellic acid mediated signaling pathway	5/1240	81/17132	0.706561	1	Cs7g05140/Cs5g06850/Cs2g25740/novel.1831/Cs5g10680	5
Biological process	GO:0010476	gibberellin mediated signaling pathway	5/1240	81/17132	0.706561	1	Cs7g05140/Cs5g06850/Cs2g25740/novel.1831/Cs5g10680	5
Biological process	GO:0071370	cellular response to gibberellin stimulus	5/1240	81/17132	0.706561	1	Cs7g05140/Cs5g06850/Cs2g25740/novel.1831/Cs5g10680	5
Biological process	GO:1901605	alpha-amino acid metabolic process	19/1240	290/17132	0.707942	1	orange1.1t02796/Cs3g25780/Cs4g06620/Cs5g05650/Cs2g14460/Cs9g16890/Cs6g09690/Cs7g11970/Cs9g07420/orange1.1t04550/Cs8g16770/Cs2g12980/Cs8g12640/Cs1g08010/Cs7g17600/Cs9g10010/Cs8g03410/Cs3g11490/Cs8g07730	19
Biological process	GO:0031324	negative regulation of cellular metabolic process	23/1240	349/17132	0.711138	1	Cs3g14190/Cs8g18050/orange1.1t00589/Cs1g10610/Cs6g14100/Cs3g05800/Cs6g12480/Cs2g25560/Cs2g08400/Cs7g07830/Cs5g30530/Cs4g13170/orange1.1t00588/Cs2g07080/Cs3g23300/Cs7g19620/Cs1g09640/Cs4g15790/orange1.1t02678/orange1.1t03890/Cs8g05740/Cs7g23170/Cs9g07000	23
Biological process	GO:0009631	cold acclimation	3/1240	50/17132	0.711659	1	Cs8g17960/Cs4g05470/orange1.1t01154	3
Biological process	GO:0015706	nitrate transport	3/1240	50/17132	0.711659	1	Cs4g19640/Cs8g16000/Cs4g16160	3
Biological process	GO:0044089	positive regulation of cellular component biogenesis	3/1240	50/17132	0.711659	1	Cs5g11960/Cs3g20590/Cs5g16420	3
Biological process	GO:0009409	response to cold	25/1240	379/17132	0.715501	1	Cs2g30460/Cs6g09420/orange1.1t02243/Cs7g31000/orange1.1t03244/Cs7g13310/Cs5g16180/Cs5g15420/orange1.1t02608/Cs9g07680/Cs4g01600/orange1.1t00590/Cs8g17960/Cs7g11550/Cs9g07670/Cs2g22630/Cs5g33410/Cs4g05470/Cs1g22470/Cs3g26720/Cs5g28650/Cs1g10740/Cs6g20440/orange1.1t04897/orange1.1t01154	25
Biological process	GO:0001505	regulation of neurotransmitter levels	2/1240	34/17132	0.716352	1	Cs3g19060/Cs8g12640	2
Biological process	GO:0006004	fucose metabolic process	2/1240	34/17132	0.716352	1	Cs7g01390/Cs2g04670	2
Biological process	GO:0033383	geranyl diphosphate metabolic process	2/1240	34/17132	0.716352	1	Cs4g10240/Cs3g03640	2
Biological process	GO:0060966	regulation of gene silencing by RNA	2/1240	34/17132	0.716352	1	orange1.1t00589/Cs3g23300	2
Biological process	GO:0009735	response to cytokinin	13/1240	203/17132	0.716513	1	Cs1g14060/Cs7g05940/Cs5g33540/Cs9g10430/Cs4g01600/orange1.1t01850/orange1.1t03618/Cs6g07240/orange1.1t01614/Cs9g13580/orange1.1t03456/Cs1g04910/Cs9g07780	13
Biological process	GO:0072527	pyrimidine-containing compound metabolic process	5/1240	82/17132	0.716733	1	Cs4g11090/orange1.1t00375/Cs8g06110/Cs7g31730/Cs8g06970	5
Biological process	GO:0000060	protein import into nucleus, translocation	1/1240	17/17132	0.721369	1	Cs5g15420	1
Biological process	GO:0006144	purine nucleobase metabolic process	1/1240	17/17132	0.721369	1	Cs8g07730	1
Biological process	GO:0006536	glutamate metabolic process	1/1240	17/17132	0.721369	1	Cs6g09690	1
Biological process	GO:0009148	pyrimidine nucleoside triphosphate biosynthetic process	1/1240	17/17132	0.721369	1	Cs8g06110	1
Biological process	GO:0009838	abscission	1/1240	17/17132	0.721369	1	Cs9g05340	1
Biological process	GO:0015846	polyamine transport	1/1240	17/17132	0.721369	1	Cs9g02830	1
Biological process	GO:0017004	cytochrome complex assembly	1/1240	17/17132	0.721369	1	Cs9g16900	1
Biological process	GO:0030030	cell projection organization	1/1240	17/17132	0.721369	1	Cs4g16020	1
Biological process	GO:0032436	positive regulation of proteasomal ubiquitin-dependent protein catabolic process	1/1240	17/17132	0.721369	1	Cs5g23550	1
Biological process	GO:0045862	positive regulation of proteolysis	1/1240	17/17132	0.721369	1	Cs5g23550	1
Biological process	GO:0080186	developmental vegetative growth	1/1240	17/17132	0.721369	1	Cs3g06080	1
Biological process	GO:1901800	positive regulation of proteasomal protein catabolic process	1/1240	17/17132	0.721369	1	Cs5g23550	1
Biological process	GO:1903052	positive regulation of proteolysis involved in cellular protein catabolic process	1/1240	17/17132	0.721369	1	Cs5g23550	1
Biological process	GO:1903364	positive regulation of cellular protein catabolic process	1/1240	17/17132	0.721369	1	Cs5g23550	1
Biological process	GO:2000060	positive regulation of ubiquitin-dependent protein catabolic process	1/1240	17/17132	0.721369	1	Cs5g23550	1
Biological process	GO:2000762	regulation of phenylpropanoid metabolic process	1/1240	17/17132	0.721369	1	Cs1g14060	1
Biological process	GO:0033013	tetrapyrrole metabolic process	6/1240	98/17132	0.721554	1	orange1.1t02279/Cs9g07680/Cs9g07670/Cs1g22680/Cs3g19690/Cs7g19710	6
Biological process	GO:0050776	regulation of immune response	10/1240	159/17132	0.722426	1	Cs7g27120/Cs5g22500/Cs1g22680/Cs1g09670/Cs4g06950/Cs1g26670/Cs8g01650/Cs3g09640/Cs3g06080/Cs2g02430	10
Biological process	GO:0016102	diterpenoid biosynthetic process	3/1240	51/17132	0.724283	1	Cs5g07980/Cs2g07880/Cs7g30820	3
Biological process	GO:0009965	leaf morphogenesis	5/1240	83/17132	0.726652	1	Cs5g04290/Cs6g14100/Cs1g23520/orange1.1t01993/orange1.1t01995	5
Biological process	GO:1901607	alpha-amino acid biosynthetic process	12/1240	190/17132	0.729062	1	orange1.1t02796/Cs3g25780/Cs4g06620/Cs5g05650/Cs2g14460/Cs9g16890/Cs9g07420/Cs8g12640/Cs7g17600/Cs9g10010/Cs8g03410/Cs3g11490	12
Biological process	GO:0006650	glycerophospholipid metabolic process	6/1240	99/17132	0.730588	1	Cs2g11760/orange1.1t00375/Cs7g31730/Cs3g26720/Cs1g18410/Cs8g06970	6
Biological process	GO:0010043	response to zinc ion	2/1240	35/17132	0.731288	1	Cs1g22120/Cs7g18550	2
Biological process	GO:0051188	cofactor biosynthetic process	18/1240	280/17132	0.733727	1	orange1.1t02279/Cs4g13070/Cs4g18980/Cs1g24170/Cs9g07680/Cs8g16770/Cs9g07670/Cs1g06680/Cs1g15970/orange1.1t05709/orange1.1t04332/Cs3g19690/Cs9g18120/Cs6g17580/Cs8g08710/Cs6g20790/Cs7g19710/Cs3g08510	18
Biological process	GO:0009073	aromatic amino acid family biosynthetic process	4/1240	68/17132	0.7348	1	orange1.1t02796/Cs3g25780/Cs5g05650/Cs9g10010	4
Biological process	GO:0043269	regulation of ion transport	4/1240	68/17132	0.7348	1	Cs2g06030/Cs5g27050/Cs3g25590/Cs2g23200	4
Biological process	GO:0009267	cellular response to starvation	7/1240	115/17132	0.735198	1	orange1.1t03944/Cs1g14690/Cs2g06030/Cs4g13870/Cs5g34830/Cs1g18410/orange1.1t04897	7
Biological process	GO:0032504	multicellular organism reproduction	13/1240	206/17132	0.735607	1	Cs1g02900/Cs4g07100/Cs4g01600/Cs4g04550/Cs8g06080/Cs1g01190/Cs5g01350/Cs8g19460/Cs3g23350/Cs5g06850/Cs6g20440/Cs9g04100/Cs6g04980	13
Biological process	GO:0010224	response to UV-B	5/1240	84/17132	0.736318	1	Cs7g27120/Cs4g19400/Cs8g17960/Cs7g05140/Cs9g13580	5
Biological process	GO:0006352	DNA-templated transcription, initiation	3/1240	52/17132	0.736471	1	orange1.1t04402/Cs4g18920/Cs5g04530	3
Biological process	GO:0042446	hormone biosynthetic process	19/1240	296/17132	0.740187	1	Cs7g27120/orange1.1t00416/orange1.1t02796/Cs3g25780/Cs3g03620/Cs5g03060/Cs5g23090/orange1.1t02662/Cs7g17410/Cs4g13870/Cs7g21790/Cs3g21210/Cs9g06010/Cs3g08290/Cs8g16360/Cs4g19460/Cs1g25490/Cs9g05210/Cs3g06080	19
Biological process	GO:0000462	maturation of SSU-rRNA from tricistronic rRNA transcript (SSU-rRNA, 5.8S rRNA, LSU-rRNA)	1/1240	18/17132	0.741556	1	Cs9g06870	1
Biological process	GO:0006084	acetyl-CoA metabolic process	1/1240	18/17132	0.741556	1	Cs4g06620	1
Biological process	GO:0006094	gluconeogenesis	1/1240	18/17132	0.741556	1	Cs8g08710	1
Biological process	GO:0009099	valine biosynthetic process	1/1240	18/17132	0.741556	1	Cs8g03410	1
Biological process	GO:0009269	response to desiccation	1/1240	18/17132	0.741556	1	orange1.1t00550	1
Biological process	GO:0010112	regulation of systemic acquired resistance	1/1240	18/17132	0.741556	1	Cs7g27120	1
Biological process	GO:0010189	vitamin E biosynthetic process	1/1240	18/17132	0.741556	1	Cs1g08010	1
Biological process	GO:0010232	vascular transport	1/1240	18/17132	0.741556	1	Cs2g01740	1
Biological process	GO:0010233	phloem transport	1/1240	18/17132	0.741556	1	Cs2g01740	1
Biological process	GO:0010453	regulation of cell fate commitment	1/1240	18/17132	0.741556	1	Cs2g11910	1
Biological process	GO:0019217	regulation of fatty acid metabolic process	1/1240	18/17132	0.741556	1	Cs4g02210	1
Biological process	GO:0032434	regulation of proteasomal ubiquitin-dependent protein catabolic process	1/1240	18/17132	0.741556	1	Cs5g23550	1
Biological process	GO:0042360	vitamin E metabolic process	1/1240	18/17132	0.741556	1	Cs1g08010	1
Biological process	GO:0042775	mitochondrial ATP synthesis coupled electron transport	1/1240	18/17132	0.741556	1	Cs9g02590	1
Biological process	GO:0051307	meiotic chromosome separation	1/1240	18/17132	0.741556	1	Cs2g14730	1
Biological process	GO:0051865	protein autoubiquitination	1/1240	18/17132	0.741556	1	Cs3g19900	1
Biological process	GO:1990169	stress response to copper ion	1/1240	18/17132	0.741556	1	Cs9g13580	1
Biological process	GO:2000058	regulation of ubiquitin-dependent protein catabolic process	1/1240	18/17132	0.741556	1	Cs5g23550	1
Biological process	GO:0048364	root development	30/1240	458/17132	0.74322	1	Cs4g15770/orange1.1t02796/orange1.1t02713/Cs3g25780/Cs4g13070/Cs5g23960/Cs4g18980/orange1.1t00472/orange1.1t00617/Cs6g01750/Cs1g04200/Cs2g11910/orange1.1t01712/orange1.1t02709/Cs2g25560/orange1.1t00615/Cs7g07830/Cs1g15970/Cs1g23970/Cs1g09670/Cs4g13170/Cs8g19460/Cs9g15110/Cs5g28330/Cs2g01070/Cs2g05750/Cs3g16650/Cs5g18940/Cs1g18410/orange1.1t05582	30
Biological process	GO:0042180	cellular ketone metabolic process	7/1240	116/17132	0.743342	1	Cs7g15810/Cs7g27120/Cs5g18300/Cs1g24170/Cs1g06680/Cs4g02210/Cs3g08510	7
Biological process	GO:0006486	protein glycosylation	10/1240	162/17132	0.743574	1	Cs9g08050/Cs7g01390/Cs6g15800/Cs8g20110/Cs2g21360/Cs6g21350/Cs8g10780/Cs2g04670/Cs8g16260/Cs1g23560	10
Biological process	GO:0043413	macromolecule glycosylation	10/1240	162/17132	0.743574	1	Cs9g08050/Cs7g01390/Cs6g15800/Cs8g20110/Cs2g21360/Cs6g21350/Cs8g10780/Cs2g04670/Cs8g16260/Cs1g23560	10
Biological process	GO:0006767	water-soluble vitamin metabolic process	4/1240	69/17132	0.745224	1	Cs8g16770/Cs4g11090/orange1.1t04332/Cs6g17580	4
Biological process	GO:0032350	regulation of hormone metabolic process	4/1240	69/17132	0.745224	1	Cs7g15810/Cs7g27120/Cs5g18300/Cs5g23210	4
Biological process	GO:0010075	regulation of meristem growth	2/1240	36/17132	0.74555	1	Cs3g26340/orange1.1t05582	2
Biological process	GO:0010449	root meristem growth	2/1240	36/17132	0.74555	1	Cs2g01070/orange1.1t05582	2
Biological process	GO:0042335	cuticle development	2/1240	36/17132	0.74555	1	Cs4g17100/orange1.1t01623	2
Biological process	GO:0065004	protein-DNA complex assembly	5/1240	85/17132	0.745733	1	Cs2g17040/Cs8g17690/novel.2334/Cs4g03450/Cs5g04530	5
Biological process	GO:0022622	root system development	30/1240	459/17132	0.747379	1	Cs4g15770/orange1.1t02796/orange1.1t02713/Cs3g25780/Cs4g13070/Cs5g23960/Cs4g18980/orange1.1t00472/orange1.1t00617/Cs6g01750/Cs1g04200/Cs2g11910/orange1.1t01712/orange1.1t02709/Cs2g25560/orange1.1t00615/Cs7g07830/Cs1g15970/Cs1g23970/Cs1g09670/Cs4g13170/Cs8g19460/Cs9g15110/Cs5g28330/Cs2g01070/Cs2g05750/Cs3g16650/Cs5g18940/Cs1g18410/orange1.1t05582	30
Biological process	GO:0031669	cellular response to nutrient levels	8/1240	132/17132	0.747719	1	orange1.1t03944/Cs1g14690/novel.2729/Cs2g06030/Cs4g13870/Cs5g34830/Cs1g18410/orange1.1t04897	8
Biological process	GO:0009741	response to brassinosteroid	6/1240	101/17132	0.74803	1	orange1.1t02713/Cs9g12390/orange1.1t02709/Cs5g33410/Cs3g23900/novel.1473	6
Biological process	GO:1903827	regulation of cellular protein localization	3/1240	53/17132	0.748229	1	Cs5g15420/Cs5g11960/Cs1g04720	3
Biological process	GO:0009101	glycoprotein biosynthetic process	10/1240	163/17132	0.750376	1	Cs9g08050/Cs7g01390/Cs6g15800/Cs8g20110/Cs2g21360/Cs6g21350/Cs8g10780/Cs2g04670/Cs8g16260/Cs1g23560	10
Biological process	GO:0015979	photosynthesis	13/1240	209/17132	0.753848	1	Cs1g24170/Cs9g16890/Cs9g07680/Cs7g24920/Cs1g09310/Cs2g07720/Cs9g07670/Cs7g12850/Cs5g10850/Cs3g08480/Cs7g28620/Cs2g08030/Cs4g03720	13
Biological process	GO:0010557	positive regulation of macromolecule biosynthetic process	27/1240	417/17132	0.755329	1	Cs5g04290/Cs5g33540/orange1.1t00550/orange1.1t02662/Cs8g18700/Cs2g16190/Cs2g05490/Cs8g02950/Cs8g01860/Cs7g19070/Cs1g09630/orange1.1t04402/Cs4g13170/Cs5g01350/Cs5g30120/Cs4g06140/Cs4g13030/Cs5g18940/orange1.1t01821/Cs6g06630/Cs4g02210/Cs7g03810/orange1.1t00587/Cs6g20790/orange1.1t03890/Cs6g12420/Cs5g12290	27
Biological process	GO:0010584	pollen exine formation	2/1240	37/17132	0.759157	1	Cs2g11570/orange1.1t02246	2
Biological process	GO:0071490	cellular response to far red light	2/1240	37/17132	0.759157	1	Cs9g07680/Cs9g07670	2
Biological process	GO:0006775	fat-soluble vitamin metabolic process	1/1240	19/17132	0.760282	1	Cs1g08010	1
Biological process	GO:0007292	female gamete generation	1/1240	19/17132	0.760282	1	Cs6g04980	1
Biological process	GO:0009147	pyrimidine nucleoside triphosphate metabolic process	1/1240	19/17132	0.760282	1	Cs8g06110	1
Biological process	GO:0010359	regulation of anion channel activity	1/1240	19/17132	0.760282	1	Cs3g25590	1
Biological process	GO:0019319	hexose biosynthetic process	1/1240	19/17132	0.760282	1	Cs8g08710	1
Biological process	GO:0019852	L-ascorbic acid metabolic process	1/1240	19/17132	0.760282	1	Cs6g17580	1
Biological process	GO:0019853	L-ascorbic acid biosynthetic process	1/1240	19/17132	0.760282	1	Cs6g17580	1
Biological process	GO:0035999	tetrahydrofolate interconversion	1/1240	19/17132	0.760282	1	orange1.1t02047	1
Biological process	GO:0042362	fat-soluble vitamin biosynthetic process	1/1240	19/17132	0.760282	1	Cs1g08010	1
Biological process	GO:0046620	regulation of organ growth	1/1240	19/17132	0.760282	1	Cs5g20520	1
Biological process	GO:0098739	import across plasma membrane	1/1240	19/17132	0.760282	1	orange1.1t01627	1
Biological process	GO:1900376	regulation of secondary metabolite biosynthetic process	1/1240	19/17132	0.760282	1	Cs5g34830	1
Biological process	GO:0007623	circadian rhythm	11/1240	180/17132	0.761805	1	Cs2g30460/Cs4g19400/orange1.1t01850/Cs7g05140/Cs2g14490/Cs7g12850/Cs4g19330/Cs1g22470/orange1.1t04897/Cs3g06080/novel.1473	11
Biological process	GO:0016125	sterol metabolic process	4/1240	71/17132	0.765129	1	Cs5g23090/Cs3g21210/Cs4g04640/Cs1g25490	4
Biological process	GO:0044247	cellular polysaccharide catabolic process	4/1240	71/17132	0.765129	1	Cs2g03760/Cs6g10240/Cs2g17090/Cs9g14430	4
Biological process	GO:0042594	response to starvation	8/1240	135/17132	0.769517	1	orange1.1t03944/Cs1g21950/Cs1g14690/Cs2g06030/Cs4g13870/Cs5g34830/Cs1g18410/orange1.1t04897	8
Biological process	GO:0007131	reciprocal meiotic recombination	3/1240	55/17132	0.770479	1	Cs2g14730/Cs5g08630/Cs5g03020	3
Biological process	GO:0035825	homologous recombination	3/1240	55/17132	0.770479	1	Cs2g14730/Cs5g08630/Cs5g03020	3
Biological process	GO:0050826	response to freezing	3/1240	55/17132	0.770479	1	Cs5g15420/Cs4g01600/Cs1g10740	3
Biological process	GO:0048511	rhythmic process	12/1240	197/17132	0.772424	1	Cs2g30460/Cs4g19400/orange1.1t01850/Cs7g05140/Cs2g14490/Cs7g12850/Cs4g19330/Cs1g22470/Cs7g12370/orange1.1t04897/Cs3g06080/novel.1473	12
Biological process	GO:0090626	plant epidermis morphogenesis	5/1240	88/17132	0.772478	1	Cs6g20920/novel.948/Cs8g02980/Cs7g02410/Cs5g09920	5
Biological process	GO:1901137	carbohydrate derivative biosynthetic process	32/1240	495/17132	0.773944	1	Cs6g03490/orange1.1t02796/Cs3g25780/Cs9g08050/Cs4g13070/Cs7g01390/Cs6g20570/Cs4g18980/Cs6g03445/Cs6g15800/Cs6g03440/Cs8g20110/Cs2g21360/Cs6g21350/Cs1g15970/Cs8g10780/Cs2g04670/Cs7g08110/Cs8g06110/Cs6g03480/Cs1g05220/Cs8g16260/Cs5g34830/Cs1g13900/Cs6g07330/Cs6g21370/Cs9g18120/Cs8g08710/Cs6g20790/Cs6g03430/Cs8g07730/Cs1g23560	32
Biological process	GO:0055114	oxidation-reduction process	20/1240	318/17132	0.775175	1	Cs4g02670/Cs2g24740/Cs3g27220/Cs6g20830/Cs4g02680/orange1.1t03726/Cs5g10830/Cs5g27130/Cs5g10850/Cs4g06950/Cs9g16620/orange1.1t00494/Cs3g15770/Cs5g10160/Cs9g02590/Cs8g01650/Cs2g28670/Cs7g20350/Cs9g05210/Cs6g04000	20
Biological process	GO:0043161	proteasome-mediated ubiquitin-dependent protein catabolic process	21/1240	333/17132	0.77562	1	Cs1g14060/Cs2g24740/novel.181/Cs5g02260/Cs7g09440/novel.2729/Cs5g03280/novel.659/Cs3g26440/Cs5g08400/Cs5g33380/Cs6g13530/Cs5g29920/Cs5g04060/Cs2g28510/novel.725/Cs3g19900/Cs6g09980/Cs5g23550/novel.911/Cs4g01190	21
Biological process	GO:0006413	translational initiation	1/1240	20/17132	0.777652	1	orange1.1t04402	1
Biological process	GO:0009880	embryonic pattern specification	1/1240	20/17132	0.777652	1	Cs7g11550	1
Biological process	GO:0010105	negative regulation of ethylene-activated signaling pathway	1/1240	20/17132	0.777652	1	Cs4g18570	1
Biological process	GO:0043068	positive regulation of programmed cell death	1/1240	20/17132	0.777652	1	Cs1g09670	1
Biological process	GO:0045732	positive regulation of protein catabolic process	1/1240	20/17132	0.777652	1	Cs5g23550	1
Biological process	GO:0061136	regulation of proteasomal protein catabolic process	1/1240	20/17132	0.777652	1	Cs5g23550	1
Biological process	GO:0070298	negative regulation of phosphorelay signal transduction system	1/1240	20/17132	0.777652	1	Cs4g18570	1
Biological process	GO:1903050	regulation of proteolysis involved in cellular protein catabolic process	1/1240	20/17132	0.777652	1	Cs5g23550	1
Biological process	GO:1903362	regulation of cellular protein catabolic process	1/1240	20/17132	0.777652	1	Cs5g23550	1
Biological process	GO:0008283	cell proliferation	6/1240	105/17132	0.780426	1	Cs7g22420/Cs8g03750/Cs4g13170/novel.948/Cs8g02980/Cs5g09920	6
Biological process	GO:0009894	regulation of catabolic process	5/1240	89/17132	0.780899	1	Cs6g09420/Cs2g08400/Cs6g20790/orange1.1t02678/Cs5g23550	5
Biological process	GO:0010053	root epidermal cell differentiation	5/1240	89/17132	0.780899	1	Cs4g13070/Cs4g18980/Cs2g25560/Cs1g15970/Cs9g15110	5
Biological process	GO:0009851	auxin biosynthetic process	4/1240	73/17132	0.783798	1	orange1.1t02796/Cs3g25780/Cs3g03620/Cs7g17410	4
Biological process	GO:0080135	regulation of cellular response to stress	4/1240	73/17132	0.783798	1	Cs5g16180/orange1.1t00590/Cs1g22680/Cs2g02430	4
Biological process	GO:0009108	coenzyme biosynthetic process	12/1240	199/17132	0.783879	1	Cs4g13070/Cs4g18980/Cs1g24170/Cs8g16770/Cs1g06680/Cs1g15970/orange1.1t04332/Cs9g18120/Cs6g17580/Cs8g08710/Cs6g20790/Cs3g08510	12
Biological process	GO:0045934	negative regulation of nucleobase-containing compound metabolic process	17/1240	275/17132	0.784412	1	Cs3g14190/Cs8g18050/orange1.1t00589/Cs1g10610/Cs6g14100/Cs2g25560/Cs7g07830/Cs5g30530/Cs4g13170/orange1.1t00588/Cs2g07080/Cs3g23300/Cs1g09640/Cs4g15790/orange1.1t03890/Cs7g23170/Cs9g07000	17
Biological process	GO:0006641	triglyceride metabolic process	2/1240	39/17132	0.784488	1	orange1.1t01771/Cs6g20790	2
Biological process	GO:0070192	chromosome organization involved in meiotic cell cycle	2/1240	39/17132	0.784488	1	Cs5g08630/Cs5g03020	2
Biological process	GO:0072594	establishment of protein localization to organelle	13/1240	215/17132	0.787741	1	Cs5g15420/orange1.1t04084/Cs1g18140/Cs5g21780/Cs3g11210/Cs6g06030/Cs3g11020/novel.2863/novel.2448/Cs7g19620/orange1.1t04079/orange1.1t00877/Cs4g04150	13
Biological process	GO:0070085	glycosylation	10/1240	169/17132	0.788576	1	Cs9g08050/Cs7g01390/Cs6g15800/Cs8g20110/Cs2g21360/Cs6g21350/Cs8g10780/Cs2g04670/Cs8g16260/Cs1g23560	10
Biological process	GO:0051172	negative regulation of nitrogen compound metabolic process	22/1240	351/17132	0.789119	1	Cs3g14190/Cs8g18050/orange1.1t00589/Cs1g10610/Cs6g14100/Cs3g05800/Cs6g12480/Cs2g25560/Cs2g08400/Cs7g07830/Cs5g30530/Cs4g13170/orange1.1t00588/Cs2g07080/Cs3g23300/Cs1g09640/Cs4g15790/orange1.1t02678/orange1.1t03890/Cs8g05740/Cs7g23170/Cs9g07000	22
Biological process	GO:0005996	monosaccharide metabolic process	8/1240	138/17132	0.789923	1	Cs2g01220/Cs7g01390/Cs9g16550/Cs5g22910/Cs2g04670/Cs6g17580/Cs8g08710/orange1.1t00277	8
Biological process	GO:0048868	pollen tube development	8/1240	138/17132	0.789923	1	Cs7g15240/Cs5g34390/Cs5g28840/Cs7g16650/Cs9g13920/Cs5g19170/Cs5g19100/Cs8g13090	8
Biological process	GO:0009309	amine biosynthetic process	3/1240	57/17132	0.791096	1	orange1.1t02796/Cs3g25780/Cs5g05650	3
Biological process	GO:0016036	cellular response to phosphate starvation	3/1240	57/17132	0.791096	1	Cs1g14690/Cs2g06030/Cs1g18410	3
Biological process	GO:0016579	protein deubiquitination	3/1240	57/17132	0.791096	1	orange1.1t05146/Cs8g19940/orange1.1t04179	3
Biological process	GO:0042401	cellular biogenic amine biosynthetic process	3/1240	57/17132	0.791096	1	orange1.1t02796/Cs3g25780/Cs5g05650	3
Biological process	GO:0048232	male gamete generation	3/1240	57/17132	0.791096	1	Cs8g19460/Cs9g04100/Cs6g04980	3
Biological process	GO:0002238	response to molecule of fungal origin	1/1240	21/17132	0.793764	1	Cs5g25270	1
Biological process	GO:0008285	negative regulation of cell proliferation	1/1240	21/17132	0.793764	1	Cs4g13170	1
Biological process	GO:0009937	regulation of gibberellic acid mediated signaling pathway	1/1240	21/17132	0.793764	1	Cs5g06850	1
Biological process	GO:0010048	vernalization response	1/1240	21/17132	0.793764	1	Cs5g28650	1
Biological process	GO:0010215	cellulose microfibril organization	1/1240	21/17132	0.793764	1	Cs5g12220	1
Biological process	GO:0019344	cysteine biosynthetic process	1/1240	21/17132	0.793764	1	Cs3g11490	1
Biological process	GO:0030198	extracellular matrix organization	1/1240	21/17132	0.793764	1	Cs5g12220	1
Biological process	GO:0031425	chloroplast RNA processing	1/1240	21/17132	0.793764	1	Cs4g17500	1
Biological process	GO:0032508	DNA duplex unwinding	1/1240	21/17132	0.793764	1	Cs7g32510	1
Biological process	GO:0042451	purine nucleoside biosynthetic process	1/1240	21/17132	0.793764	1	Cs8g06110	1
Biological process	GO:0043173	nucleotide salvage	1/1240	21/17132	0.793764	1	orange1.1t04332	1
Biological process	GO:0046129	purine ribonucleoside biosynthetic process	1/1240	21/17132	0.793764	1	Cs8g06110	1
Biological process	GO:0080050	regulation of seed development	1/1240	21/17132	0.793764	1	Cs5g06850	1
Biological process	GO:0071365	cellular response to auxin stimulus	17/1240	277/17132	0.793894	1	Cs4g18240/Cs1g08610/Cs7g22420/Cs7g13030/orange1.1t02550/Cs5g34430/novel.759/Cs7g05540/Cs3g10920/Cs1g13970/Cs3g25880/Cs7g25380/Cs2g05440/Cs2g01070/Cs7g19620/Cs3g06080/orange1.1t02620	17
Biological process	GO:0001708	cell fate specification	2/1240	40/17132	0.796252	1	Cs2g11910/Cs2g05440	2
Biological process	GO:0055067	monovalent inorganic cation homeostasis	5/1240	91/17132	0.797018	1	Cs2g02120/Cs4g01600/orange1.1t01627/Cs2g11910/Cs6g06030	5
Biological process	GO:0048229	gametophyte development	26/1240	413/17132	0.798769	1	Cs9g15750/Cs5g04430/Cs7g11550/Cs1g25570/Cs9g12370/orange1.1t05200/Cs8g15350/Cs8g15340/Cs6g20920/orange1.1t04599/orange1.1t02578/Cs9g16620/Cs7g28090/Cs8g19460/Cs7g17800/Cs3g10250/Cs5g10160/Cs3g23300/Cs5g03020/Cs8g18880/Cs7g17710/Cs9g04100/Cs2g11570/Cs7g17750/orange1.1t02246/Cs6g04980	26
Biological process	GO:0034655	nucleobase-containing compound catabolic process	12/1240	202/17132	0.800286	1	Cs4g13070/Cs4g18980/Cs6g12480/Cs2g06670/Cs2g08400/Cs1g15970/orange1.1t04402/Cs5g03020/Cs9g18120/Cs8g08710/Cs6g20790/orange1.1t02678	12
Biological process	GO:0009734	auxin-activated signaling pathway	16/1240	264/17132	0.803963	1	Cs4g18240/Cs1g08610/Cs7g13030/orange1.1t02550/Cs5g34430/novel.759/Cs7g05540/Cs3g10920/Cs1g13970/Cs3g25880/Cs7g25380/Cs2g05440/Cs2g01070/Cs7g19620/Cs3g06080/orange1.1t02620	16
Biological process	GO:1903047	mitotic cell cycle process	10/1240	172/17132	0.806009	1	Cs9g08730/Cs4g08540/Cs5g29200/Cs2g04590/Cs9g08760/Cs4g01990/Cs9g08750/Cs8g17210/Cs5g01970/Cs7g32510	10
Biological process	GO:0000079	regulation of cyclin-dependent protein serine/threonine kinase activity	1/1240	22/17132	0.808709	1	Cs8g05740	1
Biological process	GO:0006071	glycerol metabolic process	1/1240	22/17132	0.808709	1	orange1.1t01771	1
Biological process	GO:0006119	oxidative phosphorylation	1/1240	22/17132	0.808709	1	Cs9g02590	1
Biological process	GO:0006549	isoleucine metabolic process	1/1240	22/17132	0.808709	1	Cs8g03410	1
Biological process	GO:0006551	leucine metabolic process	1/1240	22/17132	0.808709	1	Cs8g03410	1
Biological process	GO:0009097	isoleucine biosynthetic process	1/1240	22/17132	0.808709	1	Cs8g03410	1
Biological process	GO:0015748	organophosphate ester transport	1/1240	22/17132	0.808709	1	Cs2g07720	1
Biological process	GO:0015780	nucleotide-sugar transmembrane transport	1/1240	22/17132	0.808709	1	Cs8g16400	1
Biological process	GO:0015996	chlorophyll catabolic process	1/1240	22/17132	0.808709	1	Cs1g22680	1
Biological process	GO:0019400	alditol metabolic process	1/1240	22/17132	0.808709	1	orange1.1t01771	1
Biological process	GO:0022898	regulation of transmembrane transporter activity	1/1240	22/17132	0.808709	1	Cs3g25590	1
Biological process	GO:0030091	protein repair	1/1240	22/17132	0.808709	1	Cs2g08030	1
Biological process	GO:0030490	maturation of SSU-rRNA	1/1240	22/17132	0.808709	1	Cs9g06870	1
Biological process	GO:0032392	DNA geometric change	1/1240	22/17132	0.808709	1	Cs7g32510	1
Biological process	GO:0032409	regulation of transporter activity	1/1240	22/17132	0.808709	1	Cs3g25590	1
Biological process	GO:0032412	regulation of ion transmembrane transporter activity	1/1240	22/17132	0.808709	1	Cs3g25590	1
Biological process	GO:0034250	positive regulation of cellular amide metabolic process	1/1240	22/17132	0.808709	1	orange1.1t04402	1
Biological process	GO:0042773	ATP synthesis coupled electron transport	1/1240	22/17132	0.808709	1	Cs9g02590	1
Biological process	GO:0045727	positive regulation of translation	1/1240	22/17132	0.808709	1	orange1.1t04402	1
Biological process	GO:0045930	negative regulation of mitotic cell cycle	1/1240	22/17132	0.808709	1	Cs5g23210	1
Biological process	GO:0046149	pigment catabolic process	1/1240	22/17132	0.808709	1	Cs1g22680	1
Biological process	GO:0046173	polyol biosynthetic process	1/1240	22/17132	0.808709	1	Cs3g08290	1
Biological process	GO:0070726	cell wall assembly	1/1240	22/17132	0.808709	1	Cs5g12220	1
Biological process	GO:0071668	plant-type cell wall assembly	1/1240	22/17132	0.808709	1	Cs5g12220	1
Biological process	GO:0072503	cellular divalent inorganic cation homeostasis	1/1240	22/17132	0.808709	1	Cs6g08320	1
Biological process	GO:1904029	regulation of cyclin-dependent protein kinase activity	1/1240	22/17132	0.808709	1	Cs8g05740	1
Biological process	GO:0042127	regulation of cell proliferation	4/1240	76/17132	0.809564	1	Cs4g13170/novel.948/Cs8g02980/Cs5g09920	4
Biological process	GO:0010498	proteasomal protein catabolic process	21/1240	341/17132	0.809717	1	Cs1g14060/Cs2g24740/novel.181/Cs5g02260/Cs7g09440/novel.2729/Cs5g03280/novel.659/Cs3g26440/Cs5g08400/Cs5g33380/Cs6g13530/Cs5g29920/Cs5g04060/Cs2g28510/novel.725/Cs3g19900/Cs6g09980/Cs5g23550/novel.911/Cs4g01190	21
Biological process	GO:0009846	pollen germination	3/1240	59/17132	0.810147	1	Cs7g15240/Cs7g11550/Cs5g04910	3
Biological process	GO:0018298	protein-chromophore linkage	3/1240	59/17132	0.810147	1	Cs4g19400/Cs1g09310/Cs5g02590	3
Biological process	GO:0032880	regulation of protein localization	3/1240	59/17132	0.810147	1	Cs5g15420/Cs5g11960/Cs1g04720	3
Biological process	GO:0000278	mitotic cell cycle	14/1240	235/17132	0.811394	1	Cs9g08730/Cs4g08540/orange1.1t02662/Cs5g29200/Cs2g04590/Cs9g08760/Cs9g17960/Cs4g01990/Cs2g14730/Cs5g23210/Cs9g08750/Cs8g17210/Cs5g01970/Cs7g32510	14
Biological process	GO:0071236	cellular response to antibiotic	8/1240	142/17132	0.815003	1	Cs9g02930/novel.1658/novel.1939/Cs8g07330/Cs4g12540/Cs2g28670/Cs1g10740/novel.536	8
Biological process	GO:0001558	regulation of cell growth	4/1240	77/17132	0.817575	1	orange1.1t02713/orange1.1t02709/Cs7g07830/Cs9g13920	4
Biological process	GO:0010565	regulation of cellular ketone metabolic process	4/1240	77/17132	0.817575	1	Cs7g15810/Cs7g27120/Cs5g18300/Cs4g02210	4
Biological process	GO:0000288	nuclear-transcribed mRNA catabolic process, deadenylation-dependent decay	2/1240	42/17132	0.818086	1	Cs6g12480/orange1.1t04402	2
Biological process	GO:0009070	serine family amino acid biosynthetic process	2/1240	42/17132	0.818086	1	Cs8g12640/Cs3g11490	2
Biological process	GO:0030245	cellulose catabolic process	2/1240	42/17132	0.818086	1	Cs2g17090/Cs9g14430	2
Biological process	GO:0046364	monosaccharide biosynthetic process	2/1240	42/17132	0.818086	1	Cs6g17580/Cs8g08710	2
Biological process	GO:1903311	regulation of mRNA metabolic process	2/1240	42/17132	0.818086	1	Cs2g08400/orange1.1t02678	2
Biological process	GO:0016101	diterpenoid metabolic process	3/1240	60/17132	0.819109	1	Cs5g07980/Cs2g07880/Cs7g30820	3
Biological process	GO:0042273	ribosomal large subunit biogenesis	3/1240	60/17132	0.819109	1	Cs2g23270/Cs3g21570/novel.2075	3
Biological process	GO:0044087	regulation of cellular component biogenesis	5/1240	94/17132	0.819428	1	Cs5g11960/Cs2g16190/Cs2g05490/Cs3g20590/Cs5g16420	5
Biological process	GO:0006298	mismatch repair	1/1240	23/17132	0.822573	1	Cs5g08630	1
Biological process	GO:0006662	glycerol ether metabolic process	1/1240	23/17132	0.822573	1	orange1.1t02220	1
Biological process	GO:0009649	entrainment of circadian clock	1/1240	23/17132	0.822573	1	Cs4g19400	1
Biological process	GO:0010104	regulation of ethylene-activated signaling pathway	1/1240	23/17132	0.822573	1	Cs4g18570	1
Biological process	GO:0045995	regulation of embryonic development	1/1240	23/17132	0.822573	1	Cs2g11910	1
Biological process	GO:0070297	regulation of phosphorelay signal transduction system	1/1240	23/17132	0.822573	1	Cs4g18570	1
Biological process	GO:0070897	transcription preinitiation complex assembly	1/1240	23/17132	0.822573	1	Cs5g04530	1
Biological process	GO:0071249	cellular response to nitrate	1/1240	23/17132	0.822573	1	Cs8g16000	1
Biological process	GO:0090333	regulation of stomatal closure	1/1240	23/17132	0.822573	1	Cs3g26720	1
Biological process	GO:1902532	negative regulation of intracellular signal transduction	1/1240	23/17132	0.822573	1	Cs4g18570	1
Biological process	GO:0048581	negative regulation of post-embryonic development	6/1240	111/17132	0.822969	1	Cs3g26520/Cs5g22950/Cs1g22470/Cs5g06850/Cs4g02210/Cs6g12420	6
Biological process	GO:0009845	seed germination	11/1240	191/17132	0.823811	1	Cs9g07680/Cs3g05800/Cs9g07670/Cs8g06080/Cs1g23970/Cs1g09670/Cs6g10240/Cs1g22470/Cs3g23350/Cs5g06850/Cs4g02210	11
Biological process	GO:0046486	glycerolipid metabolic process	8/1240	144/17132	0.826652	1	Cs2g11760/orange1.1t00375/Cs7g31730/Cs3g26720/Cs1g18410/orange1.1t01771/Cs8g06970/Cs6g20790	8
Biological process	GO:0009932	cell tip growth	7/1240	128/17132	0.827388	1	Cs7g15240/Cs9g13920/Cs7g21890/Cs5g19170/Cs7g21880/Cs5g19100/Cs8g13090	7
Biological process	GO:0007127	meiosis I	3/1240	61/17132	0.827709	1	Cs2g14730/Cs5g08630/Cs5g03020	3
Biological process	GO:0035266	meristem growth	3/1240	61/17132	0.827709	1	Cs3g26340/Cs2g01070/orange1.1t05582	3
Biological process	GO:0006006	glucose metabolic process	2/1240	43/17132	0.828197	1	Cs6g17580/Cs8g08710	2
Biological process	GO:0040011	locomotion	2/1240	43/17132	0.828197	1	Cs5g34390/Cs5g28840	2
Biological process	GO:0043455	regulation of secondary metabolic process	2/1240	43/17132	0.828197	1	Cs1g14060/Cs5g34830	2
Biological process	GO:0006732	coenzyme metabolic process	17/1240	285/17132	0.828883	1	Cs8g15220/Cs4g13070/Cs4g06620/Cs4g18980/Cs1g24170/Cs8g16770/Cs1g06680/Cs1g15970/orange1.1t04332/Cs5g03440/Cs9g18120/Cs6g17580/orange1.1t02047/orange1.1t02246/Cs8g08710/Cs6g20790/Cs3g08510	17
Biological process	GO:0009648	photoperiodism	7/1240	129/17132	0.83329	1	orange1.1t00345/Cs6g09820/orange1.1t00589/Cs9g13930/novel.309/Cs3g23300/Cs3g06080	7
Biological process	GO:0045935	positive regulation of nucleobase-containing compound metabolic process	26/1240	423/17132	0.834368	1	Cs5g04290/Cs5g33540/orange1.1t00550/orange1.1t02662/Cs8g18700/Cs2g16190/Cs2g05490/Cs8g02950/Cs2g08400/Cs8g01860/Cs7g19070/Cs1g09630/Cs4g13170/Cs5g01350/Cs5g30120/Cs4g06140/Cs4g13030/Cs5g18940/orange1.1t01821/Cs6g06630/Cs7g03810/orange1.1t00587/orange1.1t02678/orange1.1t03890/Cs6g12420/Cs5g12290	26
Biological process	GO:0090351	seedling development	12/1240	209/17132	0.835004	1	Cs9g07680/Cs3g05800/orange1.1t02550/Cs9g07670/Cs8g06080/Cs1g23970/Cs1g09670/Cs6g10240/Cs1g22470/Cs3g23350/Cs5g06850/Cs4g02210	12
Biological process	GO:0000291	nuclear-transcribed mRNA catabolic process, exonucleolytic	1/1240	24/17132	0.835432	1	Cs6g12480	1
Biological process	GO:0006787	porphyrin-containing compound catabolic process	1/1240	24/17132	0.835432	1	Cs1g22680	1
Biological process	GO:0007140	male meiotic nuclear division	1/1240	24/17132	0.835432	1	Cs6g04980	1
Biological process	GO:0009612	response to mechanical stimulus	1/1240	24/17132	0.835432	1	Cs1g03720	1
Biological process	GO:0031537	regulation of anthocyanin metabolic process	1/1240	24/17132	0.835432	1	Cs7g05140	1
Biological process	GO:0033015	tetrapyrrole catabolic process	1/1240	24/17132	0.835432	1	Cs1g22680	1
Biological process	GO:0044030	regulation of DNA methylation	1/1240	24/17132	0.835432	1	Cs5g30530	1
Biological process	GO:0009308	amine metabolic process	10/1240	178/17132	0.837627	1	orange1.1t02796/Cs3g25780/Cs5g05650/Cs9g06700/Cs9g06010/Cs8g16360/Cs9g06710/Cs9g06770/Cs4g14410/Cs7g02410	10
Biological process	GO:0006638	neutral lipid metabolic process	2/1240	44/17132	0.837799	1	orange1.1t01771/Cs6g20790	2
Biological process	GO:0006639	acylglycerol metabolic process	2/1240	44/17132	0.837799	1	orange1.1t01771/Cs6g20790	2
Biological process	GO:0071824	protein-DNA complex subunit organization	5/1240	97/17132	0.839802	1	Cs2g17040/Cs8g17690/novel.2334/Cs4g03450/Cs5g04530	5
Biological process	GO:0006885	regulation of pH	3/1240	63/17132	0.843859	1	Cs2g02120/orange1.1t01627/Cs6g06030	3
Biological process	GO:0060341	regulation of cellular localization	3/1240	63/17132	0.843859	1	Cs5g15420/Cs5g11960/Cs1g04720	3
Biological process	GO:0008652	cellular amino acid biosynthetic process	12/1240	211/17132	0.84403	1	orange1.1t02796/Cs3g25780/Cs4g06620/Cs5g05650/Cs2g14460/Cs9g16890/Cs9g07420/Cs8g12640/Cs7g17600/Cs9g10010/Cs8g03410/Cs3g11490	12
Biological process	GO:0048585	negative regulation of response to stimulus	15/1240	258/17132	0.844457	1	Cs1g14060/orange1.1t02713/Cs3g19890/Cs9g12390/Cs7g05240/Cs3g26520/orange1.1t02709/Cs7g07830/Cs5g22950/Cs4g05390/Cs5g06850/Cs7g19620/orange1.1t03890/Cs4g18570/Cs2g02430	15
Biological process	GO:0008654	phospholipid biosynthetic process	7/1240	131/17132	0.844614	1	Cs4g10240/Cs6g07920/Cs2g11760/orange1.1t00375/Cs7g31730/Cs3g03640/Cs8g06970	7
Biological process	GO:0048528	post-embryonic root development	7/1240	131/17132	0.844614	1	Cs4g15770/orange1.1t00472/Cs2g25560/orange1.1t00615/Cs7g07830/Cs1g09670/Cs5g28330	7
Biological process	GO:0009062	fatty acid catabolic process	2/1240	45/17132	0.846912	1	Cs2g28670/Cs9g05210	2
Biological process	GO:0006573	valine metabolic process	1/1240	25/17132	0.84736	1	Cs8g03410	1
Biological process	GO:0009862	systemic acquired resistance, salicylic acid mediated signaling pathway	1/1240	25/17132	0.84736	1	novel.1658	1
Biological process	GO:0031400	negative regulation of protein modification process	1/1240	25/17132	0.84736	1	Cs8g05740	1
Biological process	GO:0043069	negative regulation of programmed cell death	1/1240	25/17132	0.84736	1	Cs2g02430	1
Biological process	GO:0060627	regulation of vesicle-mediated transport	1/1240	25/17132	0.84736	1	Cs5g33380	1
Biological process	GO:1900056	negative regulation of leaf senescence	1/1240	25/17132	0.84736	1	Cs7g17600	1
Biological process	GO:0090698	post-embryonic plant morphogenesis	11/1240	196/17132	0.847616	1	Cs4g15770/orange1.1t00615/Cs7g07830/Cs6g20920/Cs5g28330/novel.948/Cs8g02980/orange1.1t01993/Cs7g02410/Cs5g09920/orange1.1t01995	11
Biological process	GO:0090407	organophosphate biosynthetic process	24/1240	397/17132	0.848132	1	Cs6g03490/Cs4g13070/Cs6g20570/Cs4g18980/Cs6g03445/Cs8g16770/Cs6g03440/Cs4g10240/Cs6g07920/Cs2g11760/Cs1g15970/orange1.1t04332/orange1.1t00375/Cs8g06110/Cs7g31730/Cs6g03480/Cs3g03640/Cs1g13900/Cs9g18120/Cs8g06970/Cs8g08710/Cs6g20790/Cs6g03430/Cs8g07730	24
Biological process	GO:0051049	regulation of transport	8/1240	148/17132	0.848229	1	Cs5g15420/Cs5g11960/Cs2g06030/Cs5g27050/Cs5g33380/Cs3g25590/Cs7g19620/Cs2g23200	8
Biological process	GO:0009743	response to carbohydrate	8/1240	149/17132	0.853276	1	Cs4g02200/orange1.1t04849/Cs2g07720/Cs9g13580/Cs4g05390/orange1.1t04897/Cs5g10680/Cs6g20790	8
Biological process	GO:0034754	cellular hormone metabolic process	7/1240	133/17132	0.855312	1	orange1.1t02796/Cs3g25780/Cs7g17410/Cs9g06010/Cs8g16360/Cs4g14410/Cs7g02410	7
Biological process	GO:0000097	sulfur amino acid biosynthetic process	2/1240	46/17132	0.855558	1	Cs9g07420/Cs3g11490	2
Biological process	GO:0009100	glycoprotein metabolic process	10/1240	182/17132	0.856388	1	Cs9g08050/Cs7g01390/Cs6g15800/Cs8g20110/Cs2g21360/Cs6g21350/Cs8g10780/Cs2g04670/Cs8g16260/Cs1g23560	10
Biological process	GO:0071482	cellular response to light stimulus	8/1240	150/17132	0.858186	1	Cs1g16220/Cs9g07680/Cs1g10610/Cs7g05140/Cs9g07670/Cs2g14490/Cs4g18920/Cs2g07080	8
Biological process	GO:0006081	cellular aldehyde metabolic process	5/1240	100/17132	0.858249	1	Cs8g16770/Cs9g02550/Cs1g24850/Cs1g05220/Cs6g07330	5
Biological process	GO:0009850	auxin metabolic process	5/1240	100/17132	0.858249	1	orange1.1t02796/Cs3g25780/Cs3g03620/Cs7g17410/Cs2g05440	5
Biological process	GO:0006783	heme biosynthetic process	1/1240	26/17132	0.858424	1	orange1.1t02279	1
Biological process	GO:0010152	pollen maturation	1/1240	26/17132	0.858424	1	Cs7g11550	1
Biological process	GO:0010216	maintenance of DNA methylation	1/1240	26/17132	0.858424	1	Cs6g03520	1
Biological process	GO:0035265	organ growth	1/1240	26/17132	0.858424	1	Cs5g20520	1
Biological process	GO:0046112	nucleobase biosynthetic process	1/1240	26/17132	0.858424	1	Cs8g07730	1
Biological process	GO:1905622	negative regulation of leaf development	1/1240	26/17132	0.858424	1	Cs7g17600	1
Biological process	GO:0010102	lateral root morphogenesis	3/1240	65/17132	0.85868	1	Cs4g15770/orange1.1t00615/Cs5g28330	3
Biological process	GO:0006813	potassium ion transport	4/1240	83/17132	0.859987	1	orange1.1t01627/Cs6g06030/Cs1g17440/Cs2g23200	4
Biological process	GO:0010119	regulation of stomatal movement	4/1240	83/17132	0.859987	1	Cs8g15610/Cs6g01750/Cs3g26720/Cs7g04390	4
Biological process	GO:0048507	meristem development	16/1240	278/17132	0.861266	1	Cs1g14690/Cs4g15570/Cs6g14100/Cs7g11550/Cs3g26340/Cs7g07500/Cs9g12370/Cs4g18300/Cs7g26800/Cs2g05440/Cs2g01070/Cs3g23280/Cs3g27630/Cs4g19990/orange1.1t05582/Cs2g18870	16
Biological process	GO:0048825	cotyledon development	2/1240	47/17132	0.863755	1	orange1.1t01993/orange1.1t01995	2
Biological process	GO:1900055	regulation of leaf senescence	2/1240	47/17132	0.863755	1	Cs1g09670/Cs7g17600	2
Biological process	GO:0071407	cellular response to organic cyclic compound	11/1240	200/17132	0.864795	1	orange1.1t02713/novel.1658/Cs9g12390/orange1.1t02709/novel.1939/Cs8g07330/Cs2g28670/Cs1g10740/Cs3g23900/novel.1473/novel.536	11
Biological process	GO:0006576	cellular biogenic amine metabolic process	3/1240	66/17132	0.865618	1	orange1.1t02796/Cs3g25780/Cs5g05650	3
Biological process	GO:0009251	glucan catabolic process	3/1240	66/17132	0.865618	1	Cs2g03760/Cs2g17090/Cs9g14430	3
Biological process	GO:0009718	anthocyanin-containing compound biosynthetic process	3/1240	66/17132	0.865618	1	Cs4g13310/Cs7g17600/Cs9g14880	3
Biological process	GO:0010101	post-embryonic root morphogenesis	3/1240	66/17132	0.865618	1	Cs4g15770/orange1.1t00615/Cs5g28330	3
Biological process	GO:0006694	steroid biosynthetic process	4/1240	84/17132	0.86617	1	Cs5g23090/Cs3g21210/Cs4g04640/Cs1g25490	4
Biological process	GO:0006534	cysteine metabolic process	1/1240	27/17132	0.868687	1	Cs3g11490	1
Biological process	GO:0009082	branched-chain amino acid biosynthetic process	1/1240	27/17132	0.868687	1	Cs8g03410	1
Biological process	GO:0009086	methionine biosynthetic process	1/1240	27/17132	0.868687	1	Cs9g07420	1
Biological process	GO:0009218	pyrimidine ribonucleotide metabolic process	1/1240	27/17132	0.868687	1	Cs8g06110	1
Biological process	GO:0009220	pyrimidine ribonucleotide biosynthetic process	1/1240	27/17132	0.868687	1	Cs8g06110	1
Biological process	GO:0009616	virus induced gene silencing	1/1240	27/17132	0.868687	1	Cs6g03520	1
Biological process	GO:0009958	positive gravitropism	1/1240	27/17132	0.868687	1	Cs7g05140	1
Biological process	GO:0022904	respiratory electron transport chain	1/1240	27/17132	0.868687	1	Cs9g02590	1
Biological process	GO:0042026	protein refolding	1/1240	27/17132	0.868687	1	Cs1g18140	1
Biological process	GO:0042762	regulation of sulfur metabolic process	1/1240	27/17132	0.868687	1	Cs5g34830	1
Biological process	GO:0046132	pyrimidine ribonucleoside biosynthetic process	1/1240	27/17132	0.868687	1	Cs8g06110	1
Biological process	GO:0046889	positive regulation of lipid biosynthetic process	1/1240	27/17132	0.868687	1	Cs4g02210	1
Biological process	GO:0050829	defense response to Gram-negative bacterium	1/1240	27/17132	0.868687	1	Cs3g14050	1
Biological process	GO:0052018	modulation by symbiont of RNA levels in host	1/1240	27/17132	0.868687	1	Cs6g03520	1
Biological process	GO:0052249	modulation of RNA levels in other organism involved in symbiotic interaction	1/1240	27/17132	0.868687	1	Cs6g03520	1
Biological process	GO:0080155	regulation of double fertilization forming a zygote and endosperm	1/1240	27/17132	0.868687	1	Cs1g04720	1
Biological process	GO:0009860	pollen tube growth	5/1240	102/17132	0.869533	1	Cs7g15240/Cs9g13920/Cs5g19170/Cs5g19100/Cs8g13090	5
Biological process	GO:0009891	positive regulation of biosynthetic process	28/1240	465/17132	0.869637	1	Cs5g04290/Cs5g33540/orange1.1t00550/orange1.1t02662/Cs8g18700/Cs2g16190/Cs2g05490/Cs8g02950/Cs8g01860/Cs7g19070/Cs1g09630/Cs4g18300/orange1.1t04402/Cs4g13170/Cs5g01350/Cs5g30120/Cs4g06140/Cs4g13030/Cs5g18940/orange1.1t01821/Cs6g06630/Cs4g02210/Cs7g03810/orange1.1t00587/Cs6g20790/orange1.1t03890/Cs6g12420/Cs5g12290	28
Biological process	GO:0046700	heterocycle catabolic process	14/1240	249/17132	0.869799	1	Cs4g13070/Cs4g18980/Cs6g12480/Cs2g06670/Cs1g22680/Cs2g08400/Cs1g15970/orange1.1t04402/Cs3g08290/Cs5g03020/Cs9g18120/Cs8g08710/Cs6g20790/orange1.1t02678	14
Biological process	GO:0031668	cellular response to extracellular stimulus	9/1240	169/17132	0.870338	1	orange1.1t03944/Cs1g14690/novel.2729/Cs2g06030/Cs4g13870/novel.309/Cs5g34830/Cs1g18410/orange1.1t04897	9
Biological process	GO:0007276	gamete generation	3/1240	67/17132	0.872253	1	Cs8g19460/Cs9g04100/Cs6g04980	3
Biological process	GO:0034976	response to endoplasmic reticulum stress	3/1240	67/17132	0.872253	1	Cs5g16180/orange1.1t00590/Cs6g12420	3
Biological process	GO:0042364	water-soluble vitamin biosynthetic process	3/1240	67/17132	0.872253	1	Cs8g16770/Cs4g11090/Cs6g17580	3
Biological process	GO:0061982	meiosis I cell cycle process	3/1240	67/17132	0.872253	1	Cs2g14730/Cs5g08630/Cs5g03020	3
Biological process	GO:0019953	sexual reproduction	9/1240	170/17132	0.874577	1	orange1.1t02713/Cs7g15240/orange1.1t02709/Cs5g07856/Cs8g19460/Cs9g04100/Cs2g11570/Cs6g04980/Cs1g04720	9
Biological process	GO:0010015	root morphogenesis	12/1240	219/17132	0.876365	1	Cs4g15770/Cs4g13070/Cs4g18980/Cs2g11910/Cs2g25560/orange1.1t00615/Cs1g15970/Cs4g13170/Cs9g15110/Cs5g28330/Cs3g16650/orange1.1t05582	12
Biological process	GO:0031050	dsRNA processing	4/1240	86/17132	0.877836	1	Cs5g14110/Cs2g17600/Cs6g03520/Cs3g23300	4
Biological process	GO:0046283	anthocyanin-containing compound metabolic process	4/1240	86/17132	0.877836	1	Cs7g05140/Cs4g13310/Cs7g17600/Cs9g14880	4
Biological process	GO:0070918	production of small RNA involved in gene silencing by RNA	4/1240	86/17132	0.877836	1	Cs5g14110/Cs2g17600/Cs6g03520/Cs3g23300	4
Biological process	GO:0051254	positive regulation of RNA metabolic process	24/1240	407/17132	0.877865	1	Cs5g04290/Cs5g33540/orange1.1t00550/orange1.1t02662/Cs8g18700/Cs2g16190/Cs2g05490/Cs8g02950/Cs2g08400/Cs8g01860/Cs7g19070/Cs1g09630/Cs4g13170/Cs5g01350/Cs4g06140/Cs4g13030/Cs5g18940/orange1.1t01821/Cs7g03810/orange1.1t00587/orange1.1t02678/orange1.1t03890/Cs6g12420/Cs5g12290	24
Biological process	GO:0034394	protein localization to cell surface	1/1240	28/17132	0.878206	1	Cs1g04720	1
Biological process	GO:0042168	heme metabolic process	1/1240	28/17132	0.878206	1	orange1.1t02279	1
Biological process	GO:0045834	positive regulation of lipid metabolic process	1/1240	28/17132	0.878206	1	Cs4g02210	1
Biological process	GO:0046134	pyrimidine nucleoside biosynthetic process	1/1240	28/17132	0.878206	1	Cs8g06110	1
Biological process	GO:0062013	positive regulation of small molecule metabolic process	1/1240	28/17132	0.878206	1	Cs4g02210	1
Biological process	GO:0080154	regulation of fertilization	1/1240	28/17132	0.878206	1	Cs1g04720	1
Biological process	GO:2000008	regulation of protein localization to cell surface	1/1240	28/17132	0.878206	1	Cs1g04720	1
Biological process	GO:2000012	regulation of auxin polar transport	1/1240	28/17132	0.878206	1	Cs7g19620	1
Biological process	GO:0009738	abscisic acid-activated signaling pathway	17/1240	299/17132	0.879229	1	Cs3g18420/orange1.1t02713/Cs8g20420/Cs3g19890/Cs9g12390/orange1.1t00550/Cs7g05240/Cs6g15360/orange1.1t03073/Cs7g05140/orange1.1t02709/Cs1g23970/Cs4g05390/Cs3g26720/Cs4g11800/Cs9g05210/orange1.1t03890	17
Biological process	GO:0071489	cellular response to red or far red light	5/1240	104/17132	0.880049	1	Cs9g07680/Cs1g10610/Cs7g05140/Cs9g07670/Cs2g07080	5
Biological process	GO:0040008	regulation of growth	19/1240	332/17132	0.884422	1	orange1.1t02796/orange1.1t02713/Cs3g25780/Cs5g20520/Cs4g15570/orange1.1t02550/Cs3g26340/orange1.1t02709/novel.759/Cs7g07830/Cs9g13920/Cs9g18290/Cs3g25880/orange1.1t00542/Cs4g02210/orange1.1t05582/Cs2g18870/novel.1473/orange1.1t02620	19
Biological process	GO:0071478	cellular response to radiation	8/1240	156/17132	0.884927	1	Cs1g16220/Cs9g07680/Cs1g10610/Cs7g05140/Cs9g07670/Cs2g14490/Cs4g18920/Cs2g07080	8
Biological process	GO:0055086	nucleobase-containing small molecule metabolic process	24/1240	410/17132	0.885846	1	Cs8g15220/Cs6g03490/Cs4g13070/Cs4g06620/Cs6g20570/Cs4g18980/Cs6g03445/Cs6g03440/Cs1g15970/orange1.1t04332/orange1.1t00375/Cs5g03440/Cs8g06110/Cs7g31730/Cs9g02590/Cs6g03480/Cs1g13900/Cs9g18120/Cs8g06970/orange1.1t02246/Cs8g08710/Cs6g20790/Cs6g03430/Cs8g07730	24
Biological process	GO:0009853	photorespiration	2/1240	50/17132	0.885849	1	orange1.1t00271/orange1.1t05709	2
Biological process	GO:0005985	sucrose metabolic process	1/1240	29/17132	0.887036	1	Cs7g05690	1
Biological process	GO:0006605	protein targeting	7/1240	140/17132	0.888126	1	Cs5g11960/Cs1g18140/Cs5g21780/Cs6g06030/Cs7g19620/orange1.1t00877/Cs4g04150	7
Biological process	GO:0071446	cellular response to salicylic acid stimulus	6/1240	123/17132	0.888255	1	novel.1658/novel.1939/Cs8g07330/Cs2g28670/Cs1g10740/novel.536	6
Biological process	GO:0009926	auxin polar transport	4/1240	88/17132	0.88861	1	Cs9g01170/Cs4g18300/Cs7g19620/Cs9g01180	4
Biological process	GO:0006109	regulation of carbohydrate metabolic process	2/1240	51/17132	0.892444	1	Cs5g34830/Cs6g20790	2
Biological process	GO:0061077	chaperone-mediated protein folding	2/1240	51/17132	0.892444	1	Cs1g18140/Cs2g29390	2
Biological process	GO:0044703	multi-organism reproductive process	9/1240	175/17132	0.894106	1	orange1.1t02713/Cs7g15240/orange1.1t02709/Cs5g07856/Cs8g19460/Cs9g04100/Cs2g11570/Cs6g04980/Cs1g04720	9
Biological process	GO:0009966	regulation of signal transduction	18/1240	320/17132	0.894738	1	Cs1g14060/Cs3g18420/orange1.1t02713/Cs5g16180/Cs3g19890/Cs9g12390/Cs7g05240/orange1.1t00590/orange1.1t03073/Cs7g05140/orange1.1t02709/Cs4g05390/Cs3g26720/Cs5g06850/Cs1g10740/Cs9g05210/orange1.1t03890/Cs4g18570	18
Biological process	GO:0006367	transcription initiation from RNA polymerase II promoter	1/1240	30/17132	0.895226	1	orange1.1t04402	1
Biological process	GO:0006555	methionine metabolic process	1/1240	30/17132	0.895226	1	Cs9g07420	1
Biological process	GO:0010252	auxin homeostasis	1/1240	30/17132	0.895226	1	Cs7g07830	1
Biological process	GO:0030148	sphingolipid biosynthetic process	1/1240	30/17132	0.895226	1	Cs2g06240	1
Biological process	GO:0043255	regulation of carbohydrate biosynthetic process	1/1240	30/17132	0.895226	1	Cs5g34830	1
Biological process	GO:0080092	regulation of pollen tube growth	1/1240	30/17132	0.895226	1	Cs9g13920	1
Biological process	GO:0140053	mitochondrial gene expression	1/1240	30/17132	0.895226	1	Cs4g02080	1
Biological process	GO:0043648	dicarboxylic acid metabolic process	3/1240	71/17132	0.89598	1	Cs2g14460/Cs9g16890/Cs6g09690	3
Biological process	GO:0065002	intracellular protein transmembrane transport	3/1240	71/17132	0.89598	1	Cs1g18140/Cs7g19620/orange1.1t00877	3
Biological process	GO:0071806	protein transmembrane transport	3/1240	71/17132	0.89598	1	Cs1g18140/Cs7g19620/orange1.1t00877	3
Biological process	GO:0033365	protein localization to organelle	13/1240	241/17132	0.896371	1	Cs5g15420/orange1.1t04084/Cs1g18140/Cs5g21780/Cs3g11210/Cs6g06030/Cs3g11020/novel.2863/novel.2448/Cs7g19620/orange1.1t04079/orange1.1t00877/Cs4g04150	13
Biological process	GO:0071214	cellular response to abiotic stimulus	12/1240	225/17132	0.896903	1	Cs1g16220/Cs9g07680/Cs1g10610/Cs7g05140/Cs9g07670/Cs2g14490/novel.309/Cs4g18920/orange1.1t00588/Cs5g33380/Cs2g07080/Cs1g09640	12
Biological process	GO:0104004	cellular response to environmental stimulus	12/1240	225/17132	0.896903	1	Cs1g16220/Cs9g07680/Cs1g10610/Cs7g05140/Cs9g07670/Cs2g14490/novel.309/Cs4g18920/orange1.1t00588/Cs5g33380/Cs2g07080/Cs1g09640	12
Biological process	GO:0009690	cytokinin metabolic process	4/1240	90/17132	0.898544	1	Cs9g06010/Cs8g16360/Cs4g14410/Cs7g02410	4
Biological process	GO:0060968	regulation of gene silencing	4/1240	90/17132	0.898544	1	orange1.1t00589/Cs5g14110/Cs2g17600/Cs3g23300	4
Biological process	GO:0019751	polyol metabolic process	2/1240	52/17132	0.898683	1	Cs3g08290/orange1.1t01771	2
Biological process	GO:0048440	carpel development	2/1240	52/17132	0.898683	1	Cs6g20920/Cs1g22470	2
Biological process	GO:0044093	positive regulation of molecular function	5/1240	108/17132	0.898922	1	Cs1g16220/Cs1g09670/Cs3g25590/Cs5g30120/Cs6g06630	5
Biological process	GO:0046777	protein autophosphorylation	12/1240	226/17132	0.900037	1	orange1.1t02713/Cs5g15420/Cs9g14540/orange1.1t02662/orange1.1t02709/Cs6g02700/Cs3g14000/Cs1g11240/Cs4g11470/Cs4g11800/Cs1g13910/Cs6g16020	12
Biological process	GO:0023051	regulation of signaling	18/1240	322/17132	0.900101	1	Cs1g14060/Cs3g18420/orange1.1t02713/Cs5g16180/Cs3g19890/Cs9g12390/Cs7g05240/orange1.1t00590/orange1.1t03073/Cs7g05140/orange1.1t02709/Cs4g05390/Cs3g26720/Cs5g06850/Cs1g10740/Cs9g05210/orange1.1t03890/Cs4g18570	18
Biological process	GO:0071215	cellular response to abscisic acid stimulus	18/1240	322/17132	0.900101	1	Cs3g18420/orange1.1t02713/Cs8g20420/Cs3g19890/Cs9g12390/orange1.1t00550/Cs7g05240/Cs6g15360/orange1.1t03073/Cs7g05140/orange1.1t02709/novel.309/Cs1g23970/Cs4g05390/Cs3g26720/Cs4g11800/Cs9g05210/orange1.1t03890	18
Biological process	GO:0097306	cellular response to alcohol	18/1240	322/17132	0.900101	1	Cs3g18420/orange1.1t02713/Cs8g20420/Cs3g19890/Cs9g12390/orange1.1t00550/Cs7g05240/Cs6g15360/orange1.1t03073/Cs7g05140/orange1.1t02709/novel.309/Cs1g23970/Cs4g05390/Cs3g26720/Cs4g11800/Cs9g05210/orange1.1t03890	18
Biological process	GO:0045893	positive regulation of transcription, DNA-templated	22/1240	385/17132	0.900794	1	Cs5g04290/Cs5g33540/orange1.1t00550/orange1.1t02662/Cs8g18700/Cs2g16190/Cs2g05490/Cs8g02950/Cs8g01860/Cs7g19070/Cs1g09630/Cs4g13170/Cs5g01350/Cs4g06140/Cs4g13030/Cs5g18940/orange1.1t01821/Cs7g03810/orange1.1t00587/orange1.1t03890/Cs6g12420/Cs5g12290	22
Biological process	GO:0071496	cellular response to external stimulus	9/1240	177/17132	0.901177	1	orange1.1t03944/Cs1g14690/novel.2729/Cs2g06030/Cs4g13870/novel.309/Cs5g34830/Cs1g18410/orange1.1t04897	9
Biological process	GO:0006284	base-excision repair	1/1240	31/17132	0.902823	1	orange1.1t03234	1
Biological process	GO:0016226	iron-sulfur cluster assembly	1/1240	31/17132	0.902823	1	Cs4g03720	1
Biological process	GO:0031163	metallo-sulfur cluster assembly	1/1240	31/17132	0.902823	1	Cs4g03720	1
Biological process	GO:0046131	pyrimidine ribonucleoside metabolic process	1/1240	31/17132	0.902823	1	Cs8g06110	1
Biological process	GO:0071900	regulation of protein serine/threonine kinase activity	1/1240	31/17132	0.902823	1	Cs8g05740	1
Biological process	GO:0098586	cellular response to virus	1/1240	31/17132	0.902823	1	Cs6g03520	1
Biological process	GO:1900865	chloroplast RNA modification	1/1240	31/17132	0.902823	1	Cs4g17500	1
Biological process	GO:1902680	positive regulation of RNA biosynthetic process	22/1240	386/17132	0.903174	1	Cs5g04290/Cs5g33540/orange1.1t00550/orange1.1t02662/Cs8g18700/Cs2g16190/Cs2g05490/Cs8g02950/Cs8g01860/Cs7g19070/Cs1g09630/Cs4g13170/Cs5g01350/Cs4g06140/Cs4g13030/Cs5g18940/orange1.1t01821/Cs7g03810/orange1.1t00587/orange1.1t03890/Cs6g12420/Cs5g12290	22
Biological process	GO:1903508	positive regulation of nucleic acid-templated transcription	22/1240	386/17132	0.903174	1	Cs5g04290/Cs5g33540/orange1.1t00550/orange1.1t02662/Cs8g18700/Cs2g16190/Cs2g05490/Cs8g02950/Cs8g01860/Cs7g19070/Cs1g09630/Cs4g13170/Cs5g01350/Cs4g06140/Cs4g13030/Cs5g18940/orange1.1t01821/Cs7g03810/orange1.1t00587/orange1.1t03890/Cs6g12420/Cs5g12290	22
Biological process	GO:0090558	plant epidermis development	12/1240	228/17132	0.906071	1	Cs4g13070/Cs4g18980/Cs2g11910/Cs3g26520/Cs2g25560/Cs1g15970/Cs6g20920/Cs9g15110/novel.948/Cs8g02980/Cs7g02410/Cs5g09920	12
Biological process	GO:0140013	meiotic nuclear division	4/1240	92/17132	0.907689	1	Cs2g14730/Cs5g08630/Cs5g03020/Cs6g04980	4
Biological process	GO:0009084	glutamine family amino acid biosynthetic process	1/1240	32/17132	0.909869	1	Cs7g17600	1
Biological process	GO:1901987	regulation of cell cycle phase transition	1/1240	32/17132	0.909869	1	Cs4g19990	1
Biological process	GO:0010646	regulation of cell communication	18/1240	326/17132	0.910165	1	Cs1g14060/Cs3g18420/orange1.1t02713/Cs5g16180/Cs3g19890/Cs9g12390/Cs7g05240/orange1.1t00590/orange1.1t03073/Cs7g05140/orange1.1t02709/Cs4g05390/Cs3g26720/Cs5g06850/Cs1g10740/Cs9g05210/orange1.1t03890/Cs4g18570	18
Biological process	GO:0007034	vacuolar transport	3/1240	74/17132	0.911091	1	Cs5g21780/Cs6g06030/orange1.1t04897	3
Biological process	GO:0045595	regulation of cell differentiation	3/1240	74/17132	0.911091	1	Cs2g11910/Cs9g13920/Cs4g13170	3
Biological process	GO:0090627	plant epidermal cell differentiation	5/1240	111/17132	0.911334	1	Cs4g13070/Cs4g18980/Cs2g25560/Cs1g15970/Cs9g15110	5
Biological process	GO:0051241	negative regulation of multicellular organismal process	7/1240	147/17132	0.914452	1	Cs3g26520/Cs5g22950/Cs7g17600/Cs1g22470/Cs5g06850/Cs4g02210/Cs6g12420	7
Biological process	GO:0006644	phospholipid metabolic process	10/1240	198/17132	0.914832	1	Cs7g15620/Cs4g10240/Cs6g07920/Cs2g11760/orange1.1t00375/Cs7g31730/Cs3g26720/Cs3g03640/Cs1g18410/Cs8g06970	10
Biological process	GO:0048653	anther development	2/1240	55/17132	0.915432	1	Cs8g15030/Cs7g11550	2
Biological process	GO:0031328	positive regulation of cellular biosynthetic process	26/1240	454/17132	0.915461	1	Cs5g04290/Cs5g33540/orange1.1t00550/orange1.1t02662/Cs8g18700/Cs2g16190/Cs2g05490/Cs8g02950/Cs8g01860/Cs7g19070/Cs1g09630/orange1.1t04402/Cs4g13170/Cs5g01350/Cs5g30120/Cs4g06140/Cs4g13030/Cs5g18940/orange1.1t01821/Cs6g06630/Cs4g02210/Cs7g03810/orange1.1t00587/orange1.1t03890/Cs6g12420/Cs5g12290	26
Biological process	GO:0030258	lipid modification	4/1240	94/17132	0.916094	1	Cs9g16620/Cs5g10160/Cs2g28670/Cs9g05210	4
Biological process	GO:0044275	cellular carbohydrate catabolic process	4/1240	94/17132	0.916094	1	Cs2g03760/Cs6g10240/Cs2g17090/Cs9g14430	4
Biological process	GO:0044270	cellular nitrogen compound catabolic process	13/1240	248/17132	0.916206	1	Cs4g13070/Cs4g18980/Cs6g12480/Cs2g06670/Cs1g22680/Cs2g08400/Cs1g15970/orange1.1t04402/Cs5g03020/Cs9g18120/Cs8g08710/Cs6g20790/orange1.1t02678	13
Biological process	GO:0006213	pyrimidine nucleoside metabolic process	1/1240	33/17132	0.916405	1	Cs8g06110	1
Biological process	GO:0006563	L-serine metabolic process	1/1240	33/17132	0.916405	1	Cs3g11490	1
Biological process	GO:0010167	response to nitrate	1/1240	33/17132	0.916405	1	Cs8g16000	1
Biological process	GO:0010769	regulation of cell morphogenesis involved in differentiation	1/1240	33/17132	0.916405	1	Cs9g13920	1
Biological process	GO:0046653	tetrahydrofolate metabolic process	1/1240	33/17132	0.916405	1	orange1.1t02047	1
Biological process	GO:0051336	regulation of hydrolase activity	1/1240	33/17132	0.916405	1	Cs3g05800	1
Biological process	GO:0060284	regulation of cell development	1/1240	33/17132	0.916405	1	Cs9g13920	1
Biological process	GO:0000724	double-strand break repair via homologous recombination	3/1240	76/17132	0.920027	1	Cs1g06250/Cs6g04980/Cs7g32510	3
Biological process	GO:0000725	recombinational repair	3/1240	76/17132	0.920027	1	Cs1g06250/Cs6g04980/Cs7g32510	3
Biological process	GO:0006342	chromatin silencing	3/1240	76/17132	0.920027	1	Cs3g14190/Cs8g18050/Cs5g30530	3
Biological process	GO:0022900	electron transport chain	3/1240	76/17132	0.920027	1	Cs5g10850/Cs9g02590/Cs7g20350	3
Biological process	GO:0009060	aerobic respiration	2/1240	56/17132	0.920411	1	Cs4g02670/Cs4g02680	2
Biological process	GO:0009069	serine family amino acid metabolic process	2/1240	56/17132	0.920411	1	Cs8g12640/Cs3g11490	2
Biological process	GO:0009798	axis specification	2/1240	56/17132	0.920411	1	Cs2g11910/Cs7g11550	2
Biological process	GO:0051656	establishment of organelle localization	2/1240	56/17132	0.920411	1	Cs9g01160/Cs6g18300	2
Biological process	GO:0000723	telomere maintenance	1/1240	34/17132	0.922467	1	Cs2g01070	1
Biological process	GO:0006406	mRNA export from nucleus	1/1240	34/17132	0.922467	1	orange1.1t04402	1
Biological process	GO:0032200	telomere organization	1/1240	34/17132	0.922467	1	Cs2g01070	1
Biological process	GO:0045036	protein targeting to chloroplast	1/1240	34/17132	0.922467	1	Cs4g04150	1
Biological process	GO:0048506	regulation of timing of meristematic phase transition	1/1240	34/17132	0.922467	1	Cs9g12370	1
Biological process	GO:0048510	regulation of timing of transition from vegetative to reproductive phase	1/1240	34/17132	0.922467	1	Cs9g12370	1
Biological process	GO:0071427	mRNA-containing ribonucleoprotein complex export from nucleus	1/1240	34/17132	0.922467	1	orange1.1t04402	1
Biological process	GO:0072596	establishment of protein localization to chloroplast	1/1240	34/17132	0.922467	1	Cs4g04150	1
Biological process	GO:0016032	viral process	4/1240	96/17132	0.923809	1	orange1.1t04084/Cs3g11210/Cs3g11020/orange1.1t04079	4
Biological process	GO:0031348	negative regulation of defense response	4/1240	96/17132	0.923809	1	Cs7g05240/Cs3g26520/Cs7g19620/Cs2g02430	4
Biological process	GO:0022412	cellular process involved in reproduction in multicellular organism	3/1240	77/17132	0.92418	1	Cs8g19460/Cs9g04100/Cs6g04980	3
Biological process	GO:0007031	peroxisome organization	1/1240	35/17132	0.92809	1	Cs9g05210	1
Biological process	GO:0009668	plastid membrane organization	1/1240	35/17132	0.92809	1	Cs8g20110	1
Biological process	GO:0044786	cell cycle DNA replication	1/1240	35/17132	0.92809	1	Cs7g32510	1
Biological process	GO:0045824	negative regulation of innate immune response	1/1240	35/17132	0.92809	1	Cs2g02430	1
Biological process	GO:0046128	purine ribonucleoside metabolic process	1/1240	35/17132	0.92809	1	Cs8g06110	1
Biological process	GO:0051304	chromosome separation	1/1240	35/17132	0.92809	1	Cs2g14730	1
Biological process	GO:0060249	anatomical structure homeostasis	1/1240	35/17132	0.92809	1	Cs2g01070	1
Biological process	GO:0044106	cellular amine metabolic process	3/1240	78/17132	0.928135	1	orange1.1t02796/Cs3g25780/Cs5g05650	3
Biological process	GO:0045786	negative regulation of cell cycle	2/1240	58/17132	0.929553	1	Cs5g23210/Cs8g05740	2
Biological process	GO:0032535	regulation of cellular component size	3/1240	79/17132	0.9319	1	orange1.1t03411/orange1.1t05415/orange1.1t05308	3
Biological process	GO:0090066	regulation of anatomical structure size	3/1240	79/17132	0.9319	1	orange1.1t03411/orange1.1t05415/orange1.1t05308	3
Biological process	GO:0002181	cytoplasmic translation	1/1240	36/17132	0.933306	1	novel.2075	1
Biological process	GO:0009556	microsporogenesis	1/1240	36/17132	0.933306	1	Cs2g11570	1
Biological process	GO:0042274	ribosomal small subunit biogenesis	1/1240	36/17132	0.933306	1	Cs9g06870	1
Biological process	GO:0072598	protein localization to chloroplast	1/1240	36/17132	0.933306	1	Cs4g04150	1
Biological process	GO:0060918	auxin transport	4/1240	99/17132	0.934189	1	Cs9g01170/Cs4g18300/Cs7g19620/Cs9g01180	4
Biological process	GO:0071396	cellular response to lipid	25/1240	449/17132	0.93457	1	Cs3g18420/orange1.1t02713/Cs8g20420/Cs3g19890/Cs9g12390/orange1.1t00550/Cs7g05240/Cs6g15360/orange1.1t03073/Cs7g05140/orange1.1t02709/Cs4g13870/novel.309/Cs1g23970/Cs4g05390/Cs3g26720/Cs5g06850/Cs2g25740/novel.1831/Cs4g11800/Cs5g10680/Cs9g05210/orange1.1t03890/Cs3g23900/novel.1473	25
Biological process	GO:0006511	ubiquitin-dependent protein catabolic process	26/1240	465/17132	0.934992	1	orange1.1t05146/Cs1g14060/Cs2g24740/Cs8g20100/novel.181/Cs5g02260/Cs2g11740/Cs7g09440/novel.2729/Cs5g03280/orange1.1t04179/novel.659/Cs3g26440/Cs5g08400/Cs5g33380/Cs6g13530/Cs5g29920/orange1.1t02067/Cs5g04060/Cs2g28510/novel.725/Cs3g19900/Cs6g09980/Cs5g23550/novel.911/Cs4g01190	26
Biological process	GO:0010087	phloem or xylem histogenesis	5/1240	118/17132	0.93522	1	Cs8g05910/Cs6g01750/Cs1g09510/Cs3g23280/Cs1g09650	5
Biological process	GO:0019941	modification-dependent protein catabolic process	26/1240	466/17132	0.936565	1	orange1.1t05146/Cs1g14060/Cs2g24740/Cs8g20100/novel.181/Cs5g02260/Cs2g11740/Cs7g09440/novel.2729/Cs5g03280/orange1.1t04179/novel.659/Cs3g26440/Cs5g08400/Cs5g33380/Cs6g13530/Cs5g29920/orange1.1t02067/Cs5g04060/Cs2g28510/novel.725/Cs3g19900/Cs6g09980/Cs5g23550/novel.911/Cs4g01190	26
Biological process	GO:1905392	plant organ morphogenesis	18/1240	339/17132	0.937282	1	Cs4g15770/Cs5g04290/Cs4g13070/Cs4g18980/Cs6g14100/Cs1g23520/Cs2g11910/Cs2g25560/orange1.1t00615/Cs7g07830/Cs1g15970/Cs4g13170/Cs9g15110/Cs5g28330/Cs3g16650/orange1.1t01993/orange1.1t05582/orange1.1t01995	18
Biological process	GO:0008360	regulation of cell shape	1/1240	37/17132	0.938143	1	Cs7g01200	1
Biological process	GO:0009765	photosynthesis, light harvesting	1/1240	37/17132	0.938143	1	Cs2g08030	1
Biological process	GO:0010675	regulation of cellular carbohydrate metabolic process	1/1240	37/17132	0.938143	1	Cs5g34830	1
Biological process	GO:0031124	mRNA 3'-end processing	1/1240	37/17132	0.938143	1	orange1.1t04402	1
Biological process	GO:0042278	purine nucleoside metabolic process	1/1240	37/17132	0.938143	1	Cs8g06110	1
Biological process	GO:0042631	cellular response to water deprivation	1/1240	37/17132	0.938143	1	novel.309	1
Biological process	GO:0071462	cellular response to water stimulus	1/1240	37/17132	0.938143	1	novel.309	1
Biological process	GO:0045814	negative regulation of gene expression, epigenetic	3/1240	81/17132	0.93889	1	Cs3g14190/Cs8g18050/Cs5g30530	3
Biological process	GO:0051347	positive regulation of transferase activity	2/1240	61/17132	0.941423	1	Cs5g30120/Cs6g06630	2
Biological process	GO:0006261	DNA-dependent DNA replication	3/1240	82/17132	0.94213	1	Cs4g19990/Cs6g04980/Cs7g32510	3
Biological process	GO:0009955	adaxial/abaxial pattern specification	1/1240	38/17132	0.94263	1	Cs4g19990	1
Biological process	GO:0048481	plant ovule development	1/1240	38/17132	0.94263	1	Cs6g20920	1
Biological process	GO:0065001	specification of axis polarity	1/1240	38/17132	0.94263	1	Cs2g11910	1
Biological process	GO:0015672	monovalent inorganic cation transport	6/1240	139/17132	0.942632	1	Cs2g02120/orange1.1t01627/Cs6g06030/Cs1g17440/Cs4g04460/Cs2g23200	6
Biological process	GO:0035194	posttranscriptional gene silencing by RNA	4/1240	102/17132	0.94327	1	Cs5g14110/Cs2g17600/Cs6g03520/Cs3g23300	4
Biological process	GO:0016311	dephosphorylation	2/1240	62/17132	0.944939	1	Cs7g31730/Cs2g17970	2
Biological process	GO:0009914	hormone transport	4/1240	103/17132	0.946033	1	Cs9g01170/Cs4g18300/Cs7g19620/Cs9g01180	4
Biological process	GO:0009081	branched-chain amino acid metabolic process	1/1240	39/17132	0.946791	1	Cs8g03410	1
Biological process	GO:0031098	stress-activated protein kinase signaling cascade	1/1240	39/17132	0.946791	1	orange1.1t02662	1
Biological process	GO:0035670	plant-type ovary development	1/1240	39/17132	0.946791	1	Cs6g20920	1
Biological process	GO:0043632	modification-dependent macromolecule catabolic process	26/1240	474/17132	0.948034	1	orange1.1t05146/Cs1g14060/Cs2g24740/Cs8g20100/novel.181/Cs5g02260/Cs2g11740/Cs7g09440/novel.2729/Cs5g03280/orange1.1t04179/novel.659/Cs3g26440/Cs5g08400/Cs5g33380/Cs6g13530/Cs5g29920/orange1.1t02067/Cs5g04060/Cs2g28510/novel.725/Cs3g19900/Cs6g09980/Cs5g23550/novel.911/Cs4g01190	26
Biological process	GO:0019827	stem cell population maintenance	2/1240	63/17132	0.948253	1	Cs2g01070/Cs2g18870	2
Biological process	GO:0098727	maintenance of cell number	2/1240	63/17132	0.948253	1	Cs2g01070/Cs2g18870	2
Biological process	GO:0051093	negative regulation of developmental process	7/1240	160/17132	0.949401	1	Cs3g26520/Cs5g22950/Cs7g17600/Cs1g22470/Cs5g06850/Cs4g02210/Cs6g12420	7
Biological process	GO:0009767	photosynthetic electron transport chain	1/1240	40/17132	0.950651	1	Cs5g10850	1
Biological process	GO:0044770	cell cycle phase transition	1/1240	40/17132	0.950651	1	Cs4g19990	1
Biological process	GO:0051338	regulation of transferase activity	3/1240	85/17132	0.950919	1	Cs5g30120/Cs6g06630/Cs8g05740	3
Biological process	GO:0048467	gynoecium development	2/1240	64/17132	0.951376	1	Cs6g20920/Cs1g22470	2
Biological process	GO:0016049	cell growth	20/1240	381/17132	0.952278	1	Cs7g13310/orange1.1t02713/Cs7g15240/orange1.1t03411/orange1.1t02709/Cs7g07830/Cs9g13920/Cs7g21890/Cs5g12220/Cs9g15110/Cs2g17090/Cs5g19170/Cs7g21880/Cs1g18410/Cs1g10620/Cs5g19100/orange1.1t05415/orange1.1t01738/Cs7g09030/Cs8g13090	20
Biological process	GO:0032879	regulation of localization	9/1240	197/17132	0.952475	1	Cs5g15420/Cs5g11960/Cs2g06030/Cs5g27050/Cs5g33380/Cs3g25590/Cs7g19620/Cs1g04720/Cs2g23200	9
Biological process	GO:0098813	nuclear chromosome segregation	3/1240	86/17132	0.95356	1	Cs2g14730/Cs5g08630/Cs5g03020	3
Biological process	GO:0006635	fatty acid beta-oxidation	1/1240	41/17132	0.954232	1	Cs9g05210	1
Biological process	GO:0006664	glycolipid metabolic process	1/1240	41/17132	0.954232	1	Cs5g19660	1
Biological process	GO:1903509	liposaccharide metabolic process	1/1240	41/17132	0.954232	1	Cs5g19660	1
Biological process	GO:0051094	positive regulation of developmental process	8/1240	181/17132	0.955467	1	Cs5g20520/orange1.1t00345/Cs9g07680/Cs3g05800/Cs9g07670/Cs1g09670/Cs4g13170/Cs3g02920	8
Biological process	GO:0006302	double-strand break repair	4/1240	107/17132	0.955896	1	Cs1g06250/Cs5g03020/Cs6g04980/Cs7g32510	4
Biological process	GO:0006402	mRNA catabolic process	4/1240	107/17132	0.955896	1	Cs6g12480/Cs2g08400/orange1.1t04402/orange1.1t02678	4
Biological process	GO:0000096	sulfur amino acid metabolic process	2/1240	66/17132	0.957091	1	Cs9g07420/Cs3g11490	2
Biological process	GO:0051701	interaction with host	2/1240	66/17132	0.957091	1	Cs6g03520/novel.2448	2
Biological process	GO:0048588	developmental cell growth	6/1240	146/17132	0.957857	1	Cs7g15240/Cs9g13920/Cs9g15110/Cs5g19170/Cs5g19100/Cs8g13090	6
Biological process	GO:0065009	regulation of molecular function	9/1240	201/17132	0.959289	1	Cs1g16220/orange1.1t00550/Cs3g05800/Cs7g07830/Cs1g09670/Cs3g25590/Cs5g30120/Cs6g06630/Cs8g05740	9
Biological process	GO:0051302	regulation of cell division	2/1240	67/17132	0.959701	1	Cs5g23960/Cs2g11910	2
Biological process	GO:0006760	folic acid-containing compound metabolic process	1/1240	43/17132	0.960632	1	orange1.1t02047	1
Biological process	GO:0009567	double fertilization forming a zygote and endosperm	1/1240	43/17132	0.960632	1	Cs1g04720	1
Biological process	GO:0016126	sterol biosynthetic process	1/1240	43/17132	0.960632	1	Cs4g04640	1
Biological process	GO:0034293	sexual sporulation	1/1240	43/17132	0.960632	1	Cs2g11570	1
Biological process	GO:0043934	sporulation	1/1240	43/17132	0.960632	1	Cs2g11570	1
Biological process	GO:0048236	plant-type sporogenesis	1/1240	43/17132	0.960632	1	Cs2g11570	1
Biological process	GO:0050777	negative regulation of immune response	1/1240	43/17132	0.960632	1	Cs2g02430	1
Biological process	GO:1902531	regulation of intracellular signal transduction	1/1240	43/17132	0.960632	1	Cs4g18570	1
Biological process	GO:0006643	membrane lipid metabolic process	3/1240	89/17132	0.960709	1	Cs5g19660/Cs2g06240/Cs3g26960	3
Biological process	GO:0051240	positive regulation of multicellular organismal process	7/1240	166/17132	0.960719	1	Cs5g20520/orange1.1t00345/Cs9g07680/Cs3g05800/Cs9g07670/Cs1g09670/Cs3g02920	7
Biological process	GO:0009736	cytokinin-activated signaling pathway	2/1240	68/17132	0.962159	1	Cs1g14060/orange1.1t01850	2
Biological process	GO:0006520	cellular amino acid metabolic process	22/1240	422/17132	0.962512	1	orange1.1t02796/Cs3g25780/Cs4g06620/Cs5g05650/Cs2g14460/Cs1g24170/Cs3g01240/Cs9g16890/Cs6g09690/Cs7g11970/Cs9g07420/orange1.1t04550/Cs8g16770/Cs2g12980/Cs8g12640/Cs1g08010/Cs2g22660/Cs7g17600/Cs9g10010/Cs8g03410/Cs3g11490/Cs8g07730	22
Biological process	GO:0043094	cellular metabolic compound salvage	3/1240	90/17132	0.962853	1	orange1.1t00271/orange1.1t05709/orange1.1t04332	3
Biological process	GO:0002683	negative regulation of immune system process	1/1240	44/17132	0.963489	1	Cs2g02430	1
Biological process	GO:0042753	positive regulation of circadian rhythm	1/1240	44/17132	0.963489	1	Cs7g05140	1
Biological process	GO:0051510	regulation of unidimensional cell growth	1/1240	44/17132	0.963489	1	Cs9g13920	1
Biological process	GO:0071368	cellular response to cytokinin stimulus	2/1240	69/17132	0.964473	1	Cs1g14060/orange1.1t01850	2
Biological process	GO:0051606	detection of stimulus	6/1240	150/17132	0.964812	1	Cs7g05940/Cs6g20830/Cs5g27130/Cs7g05140/Cs5g02590/Cs1g03720	6
Biological process	GO:0042176	regulation of protein catabolic process	1/1240	45/17132	0.966138	1	Cs5g23550	1
Biological process	GO:0042558	pteridine-containing compound metabolic process	1/1240	45/17132	0.966138	1	orange1.1t02047	1
Biological process	GO:2000070	regulation of response to water deprivation	1/1240	45/17132	0.966138	1	Cs8g01860	1
Biological process	GO:0006417	regulation of translation	5/1240	132/17132	0.966477	1	Cs3g15670/Cs6g12480/Cs2g08400/orange1.1t04402/orange1.1t02678	5
Biological process	GO:0034248	regulation of cellular amide metabolic process	5/1240	132/17132	0.966477	1	Cs3g15670/Cs6g12480/Cs2g08400/orange1.1t04402/orange1.1t02678	5
Biological process	GO:0009691	cytokinin biosynthetic process	2/1240	70/17132	0.96665	1	Cs9g06010/Cs8g16360	2
Biological process	GO:0010628	positive regulation of gene expression	23/1240	443/17132	0.967207	1	Cs5g04290/Cs5g33540/orange1.1t00550/orange1.1t02662/Cs8g18700/Cs2g16190/Cs2g05490/Cs8g02950/Cs8g01860/Cs7g19070/Cs1g09630/orange1.1t04402/Cs4g13170/Cs5g01350/Cs4g06140/Cs4g13030/Cs5g18940/orange1.1t01821/Cs7g03810/orange1.1t00587/orange1.1t03890/Cs6g12420/Cs5g12290	23
Biological process	GO:0006730	one-carbon metabolic process	1/1240	46/17132	0.968596	1	orange1.1t02047	1
Biological process	GO:0042455	ribonucleoside biosynthetic process	1/1240	46/17132	0.968596	1	Cs8g06110	1
Biological process	GO:0048767	root hair elongation	1/1240	46/17132	0.968596	1	Cs9g15110	1
Biological process	GO:0007346	regulation of mitotic cell cycle	3/1240	93/17132	0.968642	1	orange1.1t02662/Cs9g17960/Cs5g23210	3
Biological process	GO:0008033	tRNA processing	3/1240	93/17132	0.968642	1	novel.2344/Cs8g17210/Cs9g06010	3
Biological process	GO:0006887	exocytosis	2/1240	71/17132	0.968698	1	Cs5g11960/Cs6g05440	2
Biological process	GO:0048638	regulation of developmental growth	4/1240	114/17132	0.969253	1	Cs5g20520/Cs3g26340/Cs9g13920/orange1.1t05582	4
Biological process	GO:0009163	nucleoside biosynthetic process	1/1240	47/17132	0.970875	1	Cs8g06110	1
Biological process	GO:0071166	ribonucleoprotein complex localization	1/1240	47/17132	0.970875	1	orange1.1t04402	1
Biological process	GO:0071426	ribonucleoprotein complex export from nucleus	1/1240	47/17132	0.970875	1	orange1.1t04402	1
Biological process	GO:1903046	meiotic cell cycle process	5/1240	136/17132	0.972417	1	Cs2g14730/Cs5g08630/Cs5g03020/Cs2g11570/Cs6g04980	5
Biological process	GO:0044003	modification by symbiont of host morphology or physiology	1/1240	48/17132	0.972989	1	Cs6g03520	1
Biological process	GO:0046885	regulation of hormone biosynthetic process	1/1240	48/17132	0.972989	1	Cs7g27120	1
Biological process	GO:0046890	regulation of lipid biosynthetic process	1/1240	48/17132	0.972989	1	Cs4g02210	1
Biological process	GO:0048574	long-day photoperiodism, flowering	1/1240	48/17132	0.972989	1	orange1.1t00345	1
Biological process	GO:0010182	sugar mediated signaling pathway	1/1240	49/17132	0.974949	1	orange1.1t04849	1
Biological process	GO:0022402	cell cycle process	17/1240	354/17132	0.976174	1	Cs9g08730/Cs4g08540/Cs5g29200/Cs2g04590/Cs9g08760/Cs4g01990/Cs2g14730/Cs9g08750/Cs8g17210/Cs5g01970/Cs5g08630/Cs5g03020/Cs4g19990/Cs2g11570/Cs6g04980/Cs8g05740/Cs7g32510	17
Biological process	GO:0048582	positive regulation of post-embryonic development	5/1240	139/17132	0.976214	1	orange1.1t00345/Cs9g07680/Cs3g05800/Cs9g07670/Cs3g02920	5
Biological process	GO:0009112	nucleobase metabolic process	1/1240	50/17132	0.976767	1	Cs8g07730	1
Biological process	GO:0009756	carbohydrate mediated signaling	1/1240	50/17132	0.976767	1	orange1.1t04849	1
Biological process	GO:0010074	maintenance of meristem identity	1/1240	50/17132	0.976767	1	Cs2g18870	1
Biological process	GO:0010256	endomembrane system organization	1/1240	50/17132	0.976767	1	Cs9g05340	1
Biological process	GO:0000959	mitochondrial RNA metabolic process	2/1240	76/17132	0.977249	1	Cs8g05470/Cs4g02080	2
Biological process	GO:0042325	regulation of phosphorylation	2/1240	76/17132	0.977249	1	Cs6g20790/Cs8g05740	2
Biological process	GO:0008202	steroid metabolic process	4/1240	120/17132	0.97759	1	Cs5g23090/Cs3g21210/Cs4g04640/Cs1g25490	4
Biological process	GO:0048509	regulation of meristem development	4/1240	120/17132	0.97759	1	Cs3g26340/Cs9g12370/Cs4g18300/orange1.1t05582	4
Biological process	GO:0051817	modification of morphology or physiology of other organism involved in symbiotic interaction	1/1240	51/17132	0.978454	1	Cs6g03520	1
Biological process	GO:0006401	RNA catabolic process	4/1240	121/17132	0.978754	1	Cs6g12480/Cs2g08400/orange1.1t04402/orange1.1t02678	4
Biological process	GO:0090697	post-embryonic plant organ morphogenesis	4/1240	121/17132	0.978754	1	Cs4g15770/orange1.1t00615/Cs7g07830/Cs5g28330	4
Biological process	GO:0007005	mitochondrion organization	3/1240	100/17132	0.979008	1	Cs1g18140/Cs7g19620/orange1.1t00877	3
Biological process	GO:0051052	regulation of DNA metabolic process	3/1240	100/17132	0.979008	1	Cs5g30530/Cs5g30120/Cs6g06630	3
Biological process	GO:0009826	unidimensional cell growth	11/1240	254/17132	0.979377	1	Cs7g13310/Cs7g15240/orange1.1t03411/Cs9g13920/Cs7g21890/Cs5g19170/Cs7g21880/Cs1g10620/Cs5g19100/orange1.1t05415/Cs8g13090	11
Biological process	GO:0016441	posttranscriptional gene silencing	4/1240	122/17132	0.97986	1	Cs5g14110/Cs2g17600/Cs6g03520/Cs3g23300	4
Biological process	GO:0006611	protein export from nucleus	1/1240	52/17132	0.980018	1	orange1.1t04402	1
Biological process	GO:0090696	post-embryonic plant organ development	7/1240	182/17132	0.980592	1	Cs4g15770/orange1.1t00472/Cs2g25560/orange1.1t00615/Cs7g07830/Cs1g09670/Cs5g28330	7
Biological process	GO:0022604	regulation of cell morphogenesis	2/1240	79/17132	0.981243	1	Cs7g01200/Cs9g13920	2
Biological process	GO:0010017	red or far-red light signaling pathway	3/1240	102/17132	0.981309	1	Cs1g10610/Cs7g05140/Cs2g07080	3
Biological process	GO:0006914	autophagy	1/1240	53/17132	0.981469	1	Cs6g09420	1
Biological process	GO:0061919	process utilizing autophagic mechanism	1/1240	53/17132	0.981469	1	Cs6g09420	1
Biological process	GO:0080147	root hair cell development	1/1240	54/17132	0.982814	1	Cs9g15110	1
Biological process	GO:0007059	chromosome segregation	3/1240	104/17132	0.983368	1	Cs2g14730/Cs5g08630/Cs5g03020	3
Biological process	GO:0009116	nucleoside metabolic process	2/1240	81/17132	0.983519	1	Cs8g06110/Cs8g07730	2
Biological process	GO:0045165	cell fate commitment	2/1240	81/17132	0.983519	1	Cs2g11910/Cs2g05440	2
Biological process	GO:0010228	vegetative to reproductive phase transition of meristem	8/1240	205/17132	0.983835	1	orange1.1t00345/Cs6g09820/orange1.1t00589/Cs9g13930/novel.309/Cs1g05410/Cs3g23300/Cs3g06080	8
Biological process	GO:2000031	regulation of salicylic acid mediated signaling pathway	1/1240	55/17132	0.984062	1	Cs1g10740	1
Biological process	GO:0009555	pollen development	11/1240	261/17132	0.984339	1	Cs7g11550/Cs9g12370/Cs7g28090/Cs8g19460/Cs3g23300/Cs5g03020/Cs8g18880/Cs9g04100/Cs2g11570/orange1.1t02246/Cs6g04980	11
Biological process	GO:0010051	xylem and phloem pattern formation	2/1240	82/17132	0.984553	1	orange1.1t01993/orange1.1t01995	2
Biological process	GO:0048443	stamen development	2/1240	82/17132	0.984553	1	Cs8g15030/Cs7g11550	2
Biological process	GO:0048466	androecium development	2/1240	82/17132	0.984553	1	Cs8g15030/Cs7g11550	2
Biological process	GO:2000024	regulation of leaf development	2/1240	82/17132	0.984553	1	Cs1g09670/Cs7g17600	2
Biological process	GO:0006357	regulation of transcription by RNA polymerase II	18/1240	385/17132	0.985032	1	orange1.1t03944/orange1.1t00550/Cs6g01750/Cs2g25560/Cs2g22630/Cs8g02950/Cs6g19660/Cs7g07830/Cs4g13170/Cs2g14790/Cs1g06220/Cs4g06140/orange1.1t01821/Cs3g20590/Cs3g04590/Cs5g03130/Cs5g16420/Cs5g12290	18
Biological process	GO:0006366	transcription by RNA polymerase II	22/1240	453/17132	0.985137	1	orange1.1t03944/orange1.1t00550/Cs9g13930/Cs6g01750/Cs2g25560/Cs2g22630/Cs8g02950/Cs6g19660/Cs7g07830/orange1.1t04402/Cs4g13170/Cs2g14790/Cs4g11870/Cs1g06220/Cs4g06140/Cs3g02100/orange1.1t01821/Cs3g20590/Cs3g04590/Cs5g03130/Cs5g16420/Cs5g12290	22
Biological process	GO:0009817	defense response to fungus, incompatible interaction	1/1240	56/17132	0.985219	1	Cs9g13580	1
Biological process	GO:0080156	mitochondrial mRNA modification	1/1240	56/17132	0.985219	1	Cs8g05470	1
Biological process	GO:0051321	meiotic cell cycle	6/1240	169/17132	0.985602	1	Cs2g14730/Cs5g08630/Cs5g03020/orange1.1t02378/Cs2g11570/Cs6g04980	6
Biological process	GO:0007389	pattern specification process	8/1240	208/17132	0.985845	1	Cs2g11910/Cs7g11550/Cs5g23210/Cs3g26340/Cs2g01070/orange1.1t01993/Cs4g19990/orange1.1t01995	8
Biological process	GO:0009581	detection of external stimulus	3/1240	107/17132	0.986055	1	Cs7g05140/Cs5g02590/Cs1g03720	3
Biological process	GO:0009582	detection of abiotic stimulus	3/1240	107/17132	0.986055	1	Cs7g05140/Cs5g02590/Cs1g03720	3
Biological process	GO:2001023	regulation of response to drug	1/1240	57/17132	0.986293	1	Cs1g10740	1
Biological process	GO:2001038	regulation of cellular response to drug	1/1240	57/17132	0.986293	1	Cs1g10740	1
Biological process	GO:0006400	tRNA modification	1/1240	58/17132	0.987288	1	Cs9g06010	1
Biological process	GO:0009910	negative regulation of flower development	1/1240	58/17132	0.987288	1	Cs6g12420	1
Biological process	GO:0019216	regulation of lipid metabolic process	1/1240	58/17132	0.987288	1	Cs4g02210	1
Biological process	GO:0071322	cellular response to carbohydrate stimulus	1/1240	58/17132	0.987288	1	orange1.1t04849	1
Biological process	GO:0032940	secretion by cell	2/1240	85/17132	0.987292	1	Cs5g11960/Cs6g05440	2
Biological process	GO:0009863	salicylic acid mediated signaling pathway	3/1240	109/17132	0.987609	1	novel.1658/Cs8g07330/Cs1g10740	3
Biological process	GO:0060560	developmental growth involved in morphogenesis	12/1240	287/17132	0.988559	1	Cs7g13310/Cs7g15240/orange1.1t03411/Cs9g13920/Cs7g21890/Cs9g15110/Cs5g19170/Cs7g21880/Cs1g10620/Cs5g19100/orange1.1t05415/Cs8g13090	12
Biological process	GO:0045944	positive regulation of transcription by RNA polymerase II	4/1240	133/17132	0.988929	1	Cs8g02950/Cs4g06140/orange1.1t01821/Cs5g12290	4
Biological process	GO:0006405	RNA export from nucleus	1/1240	60/17132	0.989067	1	orange1.1t04402	1
Biological process	GO:0003002	regionalization	6/1240	175/17132	0.989266	1	Cs7g11550/Cs5g23210/Cs3g26340/orange1.1t01993/Cs4g19990/orange1.1t01995	6
Biological process	GO:0048468	cell development	11/1240	271/17132	0.989544	1	Cs3g27650/Cs7g15240/Cs2g04940/Cs2g15700/Cs9g13920/Cs9g13580/Cs9g15110/Cs2g15490/Cs5g19170/Cs5g19100/Cs8g13090	11
Biological process	GO:0019220	regulation of phosphate metabolic process	2/1240	88/17132	0.989556	1	Cs6g20790/Cs8g05740	2
Biological process	GO:0046903	secretion	2/1240	88/17132	0.989556	1	Cs5g11960/Cs6g05440	2
Biological process	GO:0051174	regulation of phosphorus metabolic process	2/1240	88/17132	0.989556	1	Cs6g20790/Cs8g05740	2
Biological process	GO:0007015	actin filament organization	1/1240	61/17132	0.989862	1	Cs8g13090	1
Biological process	GO:0031503	protein-containing complex localization	1/1240	61/17132	0.989862	1	orange1.1t04402	1
Biological process	GO:0048571	long-day photoperiodism	1/1240	61/17132	0.989862	1	orange1.1t00345	1
Biological process	GO:0051640	organelle localization	3/1240	113/17132	0.990233	1	Cs9g01160/Cs6g18300/Cs8g13090	3
Biological process	GO:0051301	cell division	19/1240	415/17132	0.990314	1	Cs5g23960/Cs9g08730/Cs1g19390/Cs8g05910/Cs4g08540/Cs5g29200/Cs2g04590/Cs2g11910/Cs9g08760/Cs4g01990/Cs5g23210/Cs9g08750/Cs8g17210/Cs5g01970/Cs3g15600/Cs1g26410/Cs3g23280/Cs1g18410/Cs4g19990	19
Biological process	GO:0006473	protein acetylation	1/1240	62/17132	0.990598	1	Cs1g21780	1
Biological process	GO:0045859	regulation of protein kinase activity	1/1240	62/17132	0.990598	1	Cs8g05740	1
Biological process	GO:1900864	mitochondrial RNA modification	1/1240	62/17132	0.990598	1	Cs8g05470	1
Biological process	GO:0009583	detection of light stimulus	2/1240	90/17132	0.990841	1	Cs7g05140/Cs5g02590	2
Biological process	GO:0070646	protein modification by small protein removal	4/1240	137/17132	0.991133	1	orange1.1t05146/Cs8g19940/orange1.1t04179/Cs3g02920	4
Biological process	GO:0051168	nuclear export	1/1240	63/17132	0.991281	1	orange1.1t04402	1
Biological process	GO:0000956	nuclear-transcribed mRNA catabolic process	2/1240	91/17132	0.991425	1	Cs6g12480/orange1.1t04402	2
Biological process	GO:0050790	regulation of catalytic activity	5/1240	160/17132	0.991891	1	Cs3g05800/Cs7g07830/Cs5g30120/Cs6g06630/Cs8g05740	5
Biological process	GO:0009119	ribonucleoside metabolic process	1/1240	64/17132	0.991914	1	Cs8g06110	1
Biological process	GO:0018022	peptidyl-lysine methylation	1/1240	64/17132	0.991914	1	Cs7g03460	1
Biological process	GO:0015931	nucleobase-containing compound transport	4/1240	139/17132	0.992071	1	Cs2g22670/Cs8g16400/orange1.1t05572/orange1.1t04402	4
Biological process	GO:0098657	import into cell	2/1240	93/17132	0.992484	1	orange1.1t01627/Cs5g33380	2
Biological process	GO:0010638	positive regulation of organelle organization	1/1240	65/17132	0.992502	1	Cs5g11960	1
Biological process	GO:0006886	intracellular protein transport	16/1240	370/17132	0.992587	1	Cs5g15420/orange1.1t04084/Cs5g11960/Cs9g02500/Cs1g18140/Cs5g21780/Cs3g11210/orange1.1t04402/Cs6g06030/Cs3g11020/novel.2863/novel.2448/Cs7g19620/orange1.1t04079/orange1.1t00877/Cs4g04150	16
Biological process	GO:0009911	positive regulation of flower development	2/1240	94/17132	0.992965	1	orange1.1t00345/Cs3g02920	2
Biological process	GO:0042752	regulation of circadian rhythm	2/1240	94/17132	0.992965	1	Cs4g19400/Cs7g05140	2
Biological process	GO:0001932	regulation of protein phosphorylation	1/1240	66/17132	0.993047	1	Cs8g05740	1
Biological process	GO:0048580	regulation of post-embryonic development	19/1240	425/17132	0.993158	1	orange1.1t00345/Cs9g07680/Cs1g10610/Cs3g05800/Cs7g05140/orange1.1t02550/Cs3g26520/Cs3g26340/Cs9g07670/Cs5g22950/Cs1g09670/Cs1g22470/Cs2g07080/Cs5g06850/Cs5g28650/Cs4g02210/Cs3g02920/orange1.1t03432/Cs6g12420	19
Biological process	GO:0009630	gravitropism	1/1240	67/17132	0.993552	1	Cs7g05140	1
Biological process	GO:0016926	protein desumoylation	1/1240	67/17132	0.993552	1	Cs3g02920	1
Biological process	GO:0042255	ribosome assembly	1/1240	67/17132	0.993552	1	Cs3g21570	1
Biological process	GO:0043543	protein acylation	1/1240	67/17132	0.993552	1	Cs1g21780	1
Biological process	GO:0043549	regulation of kinase activity	1/1240	67/17132	0.993552	1	Cs8g05740	1
Biological process	GO:0000280	nuclear division	4/1240	144/17132	0.994017	1	Cs2g14730/Cs5g08630/Cs5g03020/Cs6g04980	4
Biological process	GO:0030036	actin cytoskeleton organization	1/1240	68/17132	0.99402	1	Cs8g13090	1
Biological process	GO:0031123	RNA 3'-end processing	1/1240	68/17132	0.99402	1	orange1.1t04402	1
Biological process	GO:0043085	positive regulation of catalytic activity	2/1240	97/17132	0.994233	1	Cs5g30120/Cs6g06630	2
Biological process	GO:0009629	response to gravity	1/1240	69/17132	0.994455	1	Cs7g05140	1
Biological process	GO:0010608	posttranscriptional regulation of gene expression	9/1240	250/17132	0.994939	1	Cs3g15670/Cs5g14110/Cs6g12480/Cs2g08400/Cs2g17600/Cs6g03520/orange1.1t04402/Cs3g23300/orange1.1t02678	9
Biological process	GO:0051604	protein maturation	1/1240	71/17132	0.995232	1	Cs2g08140	1
Biological process	GO:0016556	mRNA modification	1/1240	72/17132	0.995578	1	Cs8g05470	1
Biological process	GO:0009909	regulation of flower development	8/1240	234/17132	0.995735	1	orange1.1t00345/Cs1g10610/Cs3g26340/Cs2g07080/Cs5g28650/Cs3g02920/orange1.1t03432/Cs6g12420	8
Biological process	GO:0048764	trichoblast maturation	1/1240	73/17132	0.9959	1	Cs9g15110	1
Biological process	GO:0048765	root hair cell differentiation	1/1240	73/17132	0.9959	1	Cs9g15110	1
Biological process	GO:0048438	floral whorl development	4/1240	151/17132	0.995987	1	Cs8g15030/Cs7g11550/Cs6g20920/Cs1g22470	4
Biological process	GO:0051726	regulation of cell cycle	6/1240	195/17132	0.996104	1	orange1.1t02662/Cs9g17960/Cs5g23210/Cs2g14790/Cs4g19990/Cs8g05740	6
Biological process	GO:0006897	endocytosis	1/1240	74/17132	0.996198	1	Cs5g33380	1
Biological process	GO:0046467	membrane lipid biosynthetic process	1/1240	74/17132	0.996198	1	Cs2g06240	1
Biological process	GO:0048469	cell maturation	1/1240	74/17132	0.996198	1	Cs9g15110	1
Biological process	GO:0034613	cellular protein localization	21/1240	480/17132	0.996631	1	orange1.1t00345/Cs5g15420/orange1.1t04084/Cs5g11960/Cs9g02500/orange1.1t03721/Cs1g18140/Cs5g21780/Cs1g11240/Cs3g11210/orange1.1t04402/Cs6g06030/Cs4g11470/Cs3g11020/novel.2863/novel.2448/Cs7g19620/orange1.1t04079/orange1.1t00877/Cs4g04150/Cs1g04720	21
Biological process	GO:0048589	developmental growth	17/1240	409/17132	0.996659	1	Cs7g13310/Cs5g20520/Cs7g15240/orange1.1t03411/Cs3g26340/Cs9g13920/Cs7g21890/Cs9g15110/Cs2g01070/Cs5g19170/Cs7g21880/orange1.1t05582/Cs1g10620/Cs5g19100/Cs3g06080/orange1.1t05415/Cs8g13090	17
Biological process	GO:0009658	chloroplast organization	6/1240	198/17132	0.996667	1	Cs9g01160/Cs9g09850/Cs6g18300/Cs2g30830/orange1.1t02492/Cs8g07730	6
Biological process	GO:0016567	protein ubiquitination	16/1240	391/17132	0.996673	1	Cs1g23960/Cs5g05990/novel.181/Cs7g04220/Cs5g04420/Cs8g15610/Cs5g03280/Cs5g33100/Cs1g21880/orange1.1t02067/novel.725/Cs1g10740/Cs3g19900/Cs5g23550/Cs9g10770/Cs5g27990	16
Biological process	GO:0010054	trichoblast differentiation	1/1240	76/17132	0.99673	1	Cs9g15110	1
Biological process	GO:0016050	vesicle organization	1/1240	77/17132	0.996968	1	Cs5g11960	1
Biological process	GO:0000209	protein polyubiquitination	1/1240	78/17132	0.997188	1	Cs5g23550	1
Biological process	GO:0006928	movement of cell or subcellular component	1/1240	78/17132	0.997188	1	Cs8g13090	1
Biological process	GO:0090305	nucleic acid phosphodiester bond hydrolysis	1/1240	78/17132	0.997188	1	Cs5g03020	1
Biological process	GO:0010564	regulation of cell cycle process	1/1240	79/17132	0.997393	1	Cs4g19990	1
Biological process	GO:0048831	regulation of shoot system development	12/1240	323/17132	0.99744	1	orange1.1t00345/Cs1g10610/Cs2g12980/Cs3g26340/Cs9g18290/Cs1g09670/Cs7g17600/Cs2g07080/Cs5g28650/Cs3g02920/orange1.1t03432/Cs6g12420	12
Biological process	GO:0040029	regulation of gene expression, epigenetic	7/1240	225/17132	0.99756	1	Cs3g14190/Cs8g18050/Cs5g14110/Cs5g30530/Cs2g17600/Cs6g03520/Cs3g23300	7
Biological process	GO:2000243	positive regulation of reproductive process	2/1240	111/17132	0.997742	1	orange1.1t00345/Cs3g02920	2
Biological process	GO:0030029	actin filament-based process	1/1240	81/17132	0.997758	1	Cs8g13090	1
Biological process	GO:2000242	negative regulation of reproductive process	1/1240	81/17132	0.997758	1	Cs6g12420	1
Biological process	GO:0009657	plastid organization	8/1240	248/17132	0.997837	1	Cs9g01160/Cs8g20110/Cs9g09850/Cs6g18300/Cs2g30830/Cs9g05210/orange1.1t02492/Cs8g07730	8
Biological process	GO:0006457	protein folding	5/1240	185/17132	0.997912	1	Cs2g08140/Cs1g18140/Cs2g29390/Cs5g03150/Cs9g12770	5
Biological process	GO:0006479	protein methylation	1/1240	82/17132	0.997921	1	Cs7g03460	1
Biological process	GO:0008213	protein alkylation	1/1240	82/17132	0.997921	1	Cs7g03460	1
Biological process	GO:0051130	positive regulation of cellular component organization	1/1240	82/17132	0.997921	1	Cs5g11960	1
Biological process	GO:0006310	DNA recombination	14/1240	366/17132	0.997949	1	novel.2174/Cs1g06250/Cs2g14730/novel.1919/novel.1081/Cs5g08630/Cs5g03020/novel.4/Cs4g19990/novel.1439/novel.277/Cs6g04980/Cs7g32510/novel.29	14
Biological process	GO:0000904	cell morphogenesis involved in differentiation	5/1240	186/17132	0.998025	1	Cs7g15240/Cs9g13920/Cs5g19170/Cs5g19100/Cs8g13090	5
Biological process	GO:0048437	floral organ development	6/1240	209/17132	0.998136	1	Cs8g15030/Cs2g06670/Cs7g11550/Cs9g13580/Cs6g20920/Cs1g22470	6
Biological process	GO:0032270	positive regulation of cellular protein metabolic process	2/1240	115/17132	0.998277	1	orange1.1t04402/Cs5g23550	2
Biological process	GO:0032989	cellular component morphogenesis	15/1240	391/17132	0.998421	1	Cs7g13310/Cs7g15240/orange1.1t03411/Cs7g01200/Cs9g13920/Cs7g21890/Cs7g28090/Cs5g19170/Cs7g21880/Cs2g11570/Cs1g10620/Cs5g19100/orange1.1t02246/orange1.1t05415/Cs8g13090	15
Biological process	GO:0006260	DNA replication	3/1240	143/17132	0.998452	1	Cs4g19990/Cs6g04980/Cs7g32510	3
Biological process	GO:0007602	phototransduction	1/1240	86/17132	0.998463	1	Cs7g05140	1
Biological process	GO:0009585	red, far-red light phototransduction	1/1240	86/17132	0.998463	1	Cs7g05140	1
Biological process	GO:0051247	positive regulation of protein metabolic process	2/1240	118/17132	0.998595	1	orange1.1t04402/Cs5g23550	2
Biological process	GO:0070925	organelle assembly	3/1240	145/17132	0.998636	1	Cs5g11960/Cs4g16020/Cs3g21570	3
Biological process	GO:0051028	mRNA transport	1/1240	88/17132	0.998679	1	orange1.1t04402	1
Biological process	GO:0009793	embryo development ending in seed dormancy	16/1240	414/17132	0.998679	1	orange1.1t02243/Cs5g21870/Cs9g15750/Cs2g11910/Cs7g11550/Cs7g07500/Cs5g34390/Cs8g17210/Cs5g28840/Cs9g12370/Cs7g26800/Cs3g23280/orange1.1t00510/orange1.1t01993/Cs6g15790/orange1.1t01995	16
Biological process	GO:0032446	protein modification by small protein conjugation	16/1240	417/17132	0.998833	1	Cs1g23960/Cs5g05990/novel.181/Cs7g04220/Cs5g04420/Cs8g15610/Cs5g03280/Cs5g33100/Cs1g21880/orange1.1t02067/novel.725/Cs1g10740/Cs3g19900/Cs5g23550/Cs9g10770/Cs5g27990	16
Biological process	GO:0009790	embryo development	17/1240	437/17132	0.998897	1	orange1.1t02243/Cs5g21870/Cs9g15750/Cs2g11910/Cs7g11550/Cs7g07500/Cs5g34390/Cs8g17210/Cs5g28840/Cs9g12370/Cs7g26800/Cs4g13170/Cs3g23280/orange1.1t00510/orange1.1t01993/Cs6g15790/orange1.1t01995	17
Biological process	GO:0006305	DNA alkylation	1/1240	91/17132	0.998947	1	Cs5g30530	1
Biological process	GO:0006306	DNA methylation	1/1240	91/17132	0.998947	1	Cs5g30530	1
Biological process	GO:0009606	tropism	1/1240	91/17132	0.998947	1	Cs7g05140	1
Biological process	GO:0031047	gene silencing by RNA	5/1240	199/17132	0.999051	1	orange1.1t00589/Cs5g14110/Cs2g17600/Cs6g03520/Cs3g23300	5
Biological process	GO:0000902	cell morphogenesis	12/1240	349/17132	0.999198	1	Cs7g13310/Cs7g15240/orange1.1t03411/Cs7g01200/Cs9g13920/Cs7g21890/Cs5g19170/Cs7g21880/Cs1g10620/Cs5g19100/orange1.1t05415/Cs8g13090	12
Biological process	GO:0016458	gene silencing	8/1240	271/17132	0.999321	1	Cs3g14190/Cs8g18050/orange1.1t00589/Cs5g14110/Cs5g30530/Cs2g17600/Cs6g03520/Cs3g23300	8
Biological process	GO:0022618	ribonucleoprotein complex assembly	2/1240	129/17132	0.999337	1	orange1.1t04402/Cs3g21570	2
Biological process	GO:0006304	DNA modification	1/1240	101/17132	0.999505	1	Cs5g30530	1
Biological process	GO:0044728	DNA methylation or demethylation	1/1240	101/17132	0.999505	1	Cs5g30530	1
Biological process	GO:0050657	nucleic acid transport	1/1240	101/17132	0.999505	1	orange1.1t04402	1
Biological process	GO:0050658	RNA transport	1/1240	101/17132	0.999505	1	orange1.1t04402	1
Biological process	GO:0051236	establishment of RNA localization	1/1240	101/17132	0.999505	1	orange1.1t04402	1
Biological process	GO:0048285	organelle fission	4/1240	188/17132	0.999553	1	Cs2g14730/Cs5g08630/Cs5g03020/Cs6g04980	4
Biological process	GO:0006399	tRNA metabolic process	3/1240	163/17132	0.999567	1	novel.2344/Cs8g17210/Cs9g06010	3
Biological process	GO:0006403	RNA localization	1/1240	104/17132	0.999606	1	orange1.1t04402	1
Biological process	GO:0051649	establishment of localization in cell	18/1240	484/17132	0.999658	1	Cs5g15420/orange1.1t04084/Cs9g01160/Cs5g11960/Cs9g02500/Cs1g18140/Cs5g21780/Cs3g11210/orange1.1t04402/Cs6g06030/Cs3g11020/novel.2863/novel.2448/Cs7g19620/orange1.1t04079/orange1.1t00877/Cs6g18300/Cs4g04150	18
Biological process	GO:0097435	supramolecular fiber organization	1/1240	107/17132	0.999686	1	Cs8g13090	1
Biological process	GO:0071826	ribonucleoprotein complex subunit organization	2/1240	140/17132	0.999689	1	orange1.1t04402/Cs3g21570	2
Biological process	GO:0032268	regulation of cellular protein metabolic process	8/1240	295/17132	0.999807	1	Cs3g15670/Cs3g05800/Cs6g12480/Cs2g08400/orange1.1t04402/orange1.1t02678/Cs5g23550/Cs8g05740	8
Biological process	GO:0046907	intracellular transport	16/1240	460/17132	0.999817	1	Cs5g15420/orange1.1t04084/Cs5g11960/Cs9g02500/Cs1g18140/Cs5g21780/Cs3g11210/orange1.1t04402/Cs6g06030/Cs3g11020/novel.2863/novel.2448/Cs7g19620/orange1.1t04079/orange1.1t00877/Cs4g04150	16
Biological process	GO:0006281	DNA repair	10/1240	343/17132	0.999851	1	Cs7g01980/Cs1g06250/Cs2g14730/orange1.1t03234/orange1.1t03178/Cs5g08630/orange1.1t03175/Cs5g03020/Cs6g04980/Cs7g32510	10
Biological process	GO:0051246	regulation of protein metabolic process	11/1240	370/17132	0.99989	1	Cs1g14060/Cs2g24740/Cs3g15670/Cs3g05800/Cs6g12480/Cs2g08400/orange1.1t04402/Cs5g04060/orange1.1t02678/Cs5g23550/Cs8g05740	11
Biological process	GO:2000241	regulation of reproductive process	11/1240	373/17132	0.999905	1	orange1.1t00345/Cs1g10610/Cs3g26340/Cs9g13920/Cs2g07080/Cs5g06850/Cs5g28650/Cs3g02920/orange1.1t03432/Cs6g12420/Cs1g04720	11
Biological process	GO:0016570	histone modification	2/1240	158/17132	0.999911	1	orange1.1t00589/Cs3g23300	2
Biological process	GO:0032259	methylation	4/1240	219/17132	0.999935	1	Cs7g30670/Cs5g30530/Cs3g01260/Cs7g03460	4
Biological process	GO:0061024	membrane organization	1/1240	130/17132	0.999945	1	Cs8g20110	1
Biological process	GO:0006364	rRNA processing	1/1240	131/17132	0.999949	1	Cs9g06870	1
Biological process	GO:0006325	chromatin organization	9/1240	345/17132	0.999957	1	Cs3g14190/Cs8g18050/orange1.1t00589/Cs2g17040/Cs8g17690/Cs5g30530/novel.2334/Cs4g03450/Cs3g23300	9
Biological process	GO:0031399	regulation of protein modification process	1/1240	134/17132	0.999959	1	Cs8g05740	1
Biological process	GO:0016072	rRNA metabolic process	1/1240	138/17132	0.99997	1	Cs9g06870	1
Biological process	GO:0006974	cellular response to DNA damage stimulus	10/1240	378/17132	0.999976	1	Cs7g01980/Cs1g06250/Cs2g14730/orange1.1t03234/orange1.1t03178/Cs5g08630/orange1.1t03175/Cs5g03020/Cs6g04980/Cs7g32510	10
Biological process	GO:0065003	protein-containing complex assembly	12/1240	422/17132	0.999977	1	Cs2g17040/Cs8g17690/Cs7g11550/Cs9g16900/orange1.1t04402/novel.2334/Cs4g03450/Cs2g28300/orange1.1t04897/Cs4g03720/Cs3g21570/Cs5g04530	12
Biological process	GO:0043414	macromolecule methylation	2/1240	180/17132	0.999981	1	Cs5g30530/Cs7g03460	2
Biological process	GO:0000398	mRNA splicing, via spliceosome	1/1240	146/17132	0.999984	1	Cs1g22360	1
Biological process	GO:0034622	cellular protein-containing complex assembly	9/1240	366/17132	0.999986	1	Cs2g17040/Cs8g17690/Cs9g16900/orange1.1t04402/novel.2334/Cs4g03450/Cs4g03720/Cs3g21570/Cs5g04530	9
Biological process	GO:0034470	ncRNA processing	4/1240	246/17132	0.999988	1	Cs9g06870/novel.2344/Cs8g17210/Cs9g06010	4
Biological process	GO:0051128	regulation of cellular component organization	7/1240	334/17132	0.999994	1	orange1.1t02713/Cs5g11960/orange1.1t02709/Cs7g01200/Cs7g07830/Cs9g13920/Cs5g33380	7
Biological process	GO:0042254	ribosome biogenesis	4/1240	257/17132	0.999994	1	Cs9g06870/Cs2g23270/Cs3g21570/novel.2075	4
Biological process	GO:0018205	peptidyl-lysine modification	2/1240	202/17132	0.999996	1	Cs3g02920/Cs7g03460	2
Biological process	GO:0007010	cytoskeleton organization	1/1240	167/17132	0.999997	1	Cs8g13090	1
Biological process	GO:0000377	RNA splicing, via transesterification reactions with bulged adenosine as nucleophile	1/1240	176/17132	0.999998	1	Cs1g22360	1
Biological process	GO:0043933	protein-containing complex subunit organization	12/1240	477/17132	0.999999	1	Cs2g17040/Cs8g17690/Cs7g11550/Cs9g16900/orange1.1t04402/novel.2334/Cs4g03450/Cs2g28300/orange1.1t04897/Cs4g03720/Cs3g21570/Cs5g04530	12
Biological process	GO:0000375	RNA splicing, via transesterification reactions	1/1240	181/17132	0.999999	1	Cs1g22360	1
Biological process	GO:0033043	regulation of organelle organization	1/1240	185/17132	0.999999	1	Cs5g11960	1
Biological process	GO:0007017	microtubule-based process	1/1240	188/17132	0.999999	1	Cs4g16020	1
Biological process	GO:0022613	ribonucleoprotein complex biogenesis	5/1240	318/17132	0.999999	1	Cs9g06870/orange1.1t04402/Cs2g23270/Cs3g21570/novel.2075	5
Biological process	GO:0016569	covalent chromatin modification	2/1240	253/17132	1	1	orange1.1t00589/Cs3g23300	2
Biological process	GO:0015074	DNA integration	10/1240	484/17132	1	1	novel.2343/novel.2174/novel.2210/Cs5g15640/novel.1919/novel.1081/novel.4/novel.1439/novel.277/novel.29	10
Biological process	GO:0034660	ncRNA metabolic process	4/1240	330/17132	1	1	Cs9g06870/novel.2344/Cs8g17210/Cs9g06010	4
Biological process	GO:0018193	peptidyl-amino acid modification	4/1240	335/17132	1	1	Cs6g20830/Cs5g27130/Cs3g02920/Cs7g03460	4
Biological process	GO:0016192	vesicle-mediated transport	4/1240	382/17132	1	1	Cs5g11960/Cs6g05440/Cs9g02500/Cs5g33380	4
Biological process	GO:0008380	RNA splicing	2/1240	316/17132	1	1	Cs1g22360/Cs8g17210	2
Biological process	GO:0006397	mRNA processing	6/1240	466/17132	1	1	Cs1g22360/novel.2344/Cs8g17210/Cs8g05470/orange1.1t04402/Cs4g17500	6
Molecular function	GO:0016722	oxidoreductase activity, oxidizing metal ions	19/1383	41/18733	1.41306e-11	4.79448e-09	Cs6g09150/Cs6g07400/Cs6g07410/Cs1g14690/Cs8g17630/Cs8g19850/Cs7g30410/Cs6g07800/Cs1g24250/orange1.1t00399/Cs7g31620/Cs7g21890/Cs8g18800/Cs8g11710/Cs6g06920/Cs9g19360/Cs6g11860/Cs7g21880/Cs5g06040	19
Molecular function	GO:0004497	monooxygenase activity	72/1383	423/18733	1.83105e-11	4.79448e-09	Cs5g06310/Cs1g17390/Cs1g17410/orange1.1t02796/Cs3g25780/Cs7g27010/Cs4g14140/orange1.1t03357/Cs7g29900/Cs3g08680/orange1.1t02784/orange1.1t04983/Cs8g09390/Cs5g23090/Cs5g13030/Cs8g20910/Cs7g11860/Cs7g15500/orange1.1t04849/Cs3g09030/orange1.1t05125/Cs7g17410/Cs3g09040/Cs2g17110/Cs7g11890/Cs5g13040/Cs5g28550/orange1.1t03165/Cs3g23010/Cs5g14970/Cs9g13830/Cs7g11870/Cs4g18300/Cs2g07880/orange1.1t04726/C…	72
Molecular function	GO:0020037	heme binding	78/1383	479/18733	2.50582e-11	4.79448e-09	Cs5g06310/Cs1g17390/Cs1g17410/Cs3g19060/orange1.1t02796/Cs3g25780/Cs7g27010/Cs4g14140/orange1.1t03357/Cs7g29900/Cs3g08680/orange1.1t02784/Cs4g03740/orange1.1t04983/Cs8g09390/Cs5g23090/Cs5g13030/Cs8g20910/Cs7g11860/Cs7g15500/Cs9g16590/Cs3g09030/Cs7g17410/Cs3g09040/Cs2g17110/Cs2g25450/Cs7g11890/Cs5g13040/Cs5g28550/orange1.1t03165/Cs3g23010/Cs5g14970/orange1.1t02045/Cs9g13830/Cs7g11870/Cs6g04140/Cs4…	78
Molecular function	GO:0005506	iron ion binding	72/1383	434/18733	6.21515e-11	8.91874e-09	Cs5g06310/Cs6g09150/Cs1g17390/Cs1g17410/orange1.1t02796/Cs3g25780/Cs7g27010/Cs6g05260/Cs4g14140/orange1.1t03357/Cs7g29900/Cs3g08680/orange1.1t02784/orange1.1t04983/Cs2g06100/Cs8g09390/Cs5g23090/Cs5g13030/Cs8g20910/Cs7g11860/Cs7g15500/Cs3g09030/Cs7g17410/Cs3g09040/Cs2g17110/Cs7g11890/Cs5g13040/Cs5g28550/orange1.1t03165/Cs3g23010/Cs5g14970/Cs9g13830/Cs7g11870/Cs4g18300/Cs2g07880/orange1.1t04726/Cs3…	72
Molecular function	GO:0008061	chitin binding	17/1383	44/18733	5.26223e-09	6.04104e-07	Cs5g21860/Cs4g01680/orange1.1t03118/novel.1071/Cs8g13710/novel.1070/Cs8g01840/Cs5g21870/orange1.1t04036/Cs8g13730/Cs8g01810/novel.206/orange1.1t05124/Cs1g23580/Cs8g17580/novel.207/Cs1g05710	17
Molecular function	GO:0052716	hydroquinone:oxygen oxidoreductase activity	12/1383	25/18733	5.26209e-08	5.03407e-06	Cs6g07400/Cs6g07410/Cs8g17630/Cs8g19850/Cs7g30410/Cs6g07800/Cs1g24250/Cs7g31620/Cs8g18800/Cs8g11710/Cs6g06920/Cs6g11860	12
Molecular function	GO:0004568	chitinase activity	13/1383	34/18733	3.90872e-07	3.20515e-05	Cs5g21860/Cs9g14710/Cs4g01680/orange1.1t03118/novel.1071/novel.1070/Cs8g01840/Cs5g21870/Cs8g01810/orange1.1t00435/orange1.1t05124/Cs8g17580/Cs1g05710	13
Molecular function	GO:0045735	nutrient reservoir activity	20/1383	83/18733	1.83479e-06	0.000131646	Cs5g25760/Cs5g25740/Cs9g06200/Cs5g04540/novel.1118/novel.927/Cs4g01600/orange1.1t00617/Cs1g04200/Cs9g06150/Cs5g04550/Cs5g25680/Cs2g10030/novel.2749/Cs2g09960/Cs5g25770/Cs7g07910/novel.2717/Cs7g19340/Cs7g20270	20
Molecular function	GO:0030145	manganese ion binding	17/1383	64/18733	2.56408e-06	0.000163531	Cs5g25760/Cs5g25740/Cs5g04540/novel.1118/novel.927/orange1.1t00617/Cs1g04200/Cs5g04550/Cs5g25680/Cs2g10030/novel.2749/Cs2g09960/Cs5g25770/Cs7g07910/novel.2717/Cs7g19340/Cs7g20270	17
Molecular function	GO:0008194	UDP-glycosyltransferase activity	49/1383	337/18733	3.85304e-06	0.000221164	orange1.1t02409/Cs5g11630/Cs5g30310/Cs9g08730/Cs7g01060/Cs8g18300/Cs8g18310/Cs4g08540/Cs5g29200/Cs1g05500/Cs6g04870/Cs2g04590/orange1.1t04352/Cs9g08760/Cs4g01990/orange1.1t01981/Cs2g14250/Cs9g08750/Cs6g21350/Cs4g12320/Cs7g01200/Cs8g05300/Cs8g05280/Cs2g28370/Cs3g23600/orange1.1t02147/Cs8g10780/Cs5g01970/Cs5g24640/Cs7g08110/Cs7g05690/Cs1g05220/Cs3g13720/Cs6g22140/Cs6g07330/Cs6g21370/Cs6g11510/Cs6g1…	49
Molecular function	GO:0016758	transferase activity, transferring hexosyl groups	59/1383	463/18733	2.72171e-05	0.00142024	orange1.1t01523/Cs3g27220/orange1.1t02409/Cs5g11630/Cs5g30310/Cs9g02140/Cs9g08730/Cs7g01060/Cs8g18300/Cs8g18310/Cs4g08540/Cs5g29200/Cs1g05500/Cs6g04870/Cs2g04590/orange1.1t04352/Cs9g08760/Cs4g01990/Cs4g03130/orange1.1t01981/Cs2g14250/Cs2g21360/Cs9g08750/Cs6g21350/Cs4g12320/Cs7g01200/Cs8g05300/Cs5g05900/Cs8g05280/Cs3g13420/Cs2g28370/Cs3g23600/orange1.1t02147/Cs8g10780/Cs5g01970/Cs5g24640/Cs7g08110…	59
Molecular function	GO:0016682	oxidoreductase activity, acting on diphenols and related substances as donors, oxygen as acceptor	17/1383	76/18733	3.04797e-05	0.00145795	Cs6g07400/Cs2g04110/Cs6g07410/Cs9g09290/Cs2g04090/Cs1g14690/Cs9g04630/Cs8g17630/Cs8g19850/Cs7g30410/Cs6g07800/Cs1g24250/Cs7g31620/Cs8g18800/Cs8g11710/Cs6g06920/Cs6g11860	17
Molecular function	GO:0004970	ionotropic glutamate receptor activity	10/1383	31/18733	4.90395e-05	0.00156381	Cs2g05170/Cs4g02830/Cs4g02810/Cs7g07000/Cs2g21560/Cs7g06960/Cs1g26670/Cs2g18080/Cs4g02850/Cs2g05180	10
Molecular function	GO:0005230	extracellular ligand-gated ion channel activity	10/1383	31/18733	4.90395e-05	0.00156381	Cs2g05170/Cs4g02830/Cs4g02810/Cs7g07000/Cs2g21560/Cs7g06960/Cs1g26670/Cs2g18080/Cs4g02850/Cs2g05180	10
Molecular function	GO:0008066	glutamate receptor activity	10/1383	31/18733	4.90395e-05	0.00156381	Cs2g05170/Cs4g02830/Cs4g02810/Cs7g07000/Cs2g21560/Cs7g06960/Cs1g26670/Cs2g18080/Cs4g02850/Cs2g05180	10
Molecular function	GO:0022824	transmitter-gated ion channel activity	10/1383	31/18733	4.90395e-05	0.00156381	Cs2g05170/Cs4g02830/Cs4g02810/Cs7g07000/Cs2g21560/Cs7g06960/Cs1g26670/Cs2g18080/Cs4g02850/Cs2g05180	10
Molecular function	GO:0022835	transmitter-gated channel activity	10/1383	31/18733	4.90395e-05	0.00156381	Cs2g05170/Cs4g02830/Cs4g02810/Cs7g07000/Cs2g21560/Cs7g06960/Cs1g26670/Cs2g18080/Cs4g02850/Cs2g05180	10
Molecular function	GO:0030594	neurotransmitter receptor activity	10/1383	31/18733	4.90395e-05	0.00156381	Cs2g05170/Cs4g02830/Cs4g02810/Cs7g07000/Cs2g21560/Cs7g06960/Cs1g26670/Cs2g18080/Cs4g02850/Cs2g05180	10
Molecular function	GO:0047763	caffeate O-methyltransferase activity	13/1383	53/18733	9.45386e-05	0.00285068	Cs7g25580/Cs3g20650/Cs5g19020/orange1.1t04194/Cs5g18050/Cs5g13580/orange1.1t05018/Cs7g25540/orange1.1t03987/orange1.1t01084/orange1.1t05016/orange1.1t05232/novel.975	13
Molecular function	GO:0016679	oxidoreductase activity, acting on diphenols and related substances as donors	17/1383	83/18733	9.93268e-05	0.00285068	Cs6g07400/Cs2g04110/Cs6g07410/Cs9g09290/Cs2g04090/Cs1g14690/Cs9g04630/Cs8g17630/Cs8g19850/Cs7g30410/Cs6g07800/Cs1g24250/Cs7g31620/Cs8g18800/Cs8g11710/Cs6g06920/Cs6g11860	17
Molecular function	GO:0008171	O-methyltransferase activity	23/1383	134/18733	0.000119517	0.00326679	Cs6g20950/Cs7g25580/Cs3g20650/Cs5g19020/Cs5g24950/Cs5g24990/orange1.1t04194/orange1.1t00577/Cs5g18050/Cs5g13580/Cs5g35070/Cs1g06680/orange1.1t05018/Cs7g25540/orange1.1t03987/Cs5g16860/orange1.1t01084/orange1.1t05016/orange1.1t03484/orange1.1t05232/Cs5g35050/novel.975/Cs7g19710	23
Molecular function	GO:0005507	copper ion binding	24/1383	146/18733	0.000171431	0.00447279	Cs6g07400/Cs6g07410/Cs1g14690/Cs6g09690/orange1.1t04018/Cs7g18550/Cs8g05800/Cs8g17630/Cs8g19850/Cs7g30410/Cs6g07800/Cs1g24250/Cs2g29390/Cs7g31620/Cs7g21890/Cs8g18800/Cs8g11710/Cs9g06700/Cs9g06710/Cs6g06920/Cs6g11860/Cs7g21880/Cs1g21320/Cs9g06770	24
Molecular function	GO:0016709	oxidoreductase activity, acting on paired donors, with incorporation or reduction of molecular oxygen, NAD(P)H as one donor, and incorporation of one atom of oxygen	34/1383	240/18733	0.000185848	0.00459355	orange1.1t02796/Cs3g25780/Cs4g14140/Cs7g29900/Cs3g08680/Cs8g09390/Cs7g15500/orange1.1t04849/Cs3g09030/orange1.1t05125/Cs3g09040/Cs5g28550/orange1.1t03165/Cs9g13830/Cs3g21210/Cs3g09020/Cs5g09870/Cs4g06950/Cs3g24170/Cs9g13880/Cs8g09780/Cs5g03440/Cs5g09860/Cs6g16650/Cs5g09460/Cs5g18710/Cs8g09720/orange1.1t00542/Cs4g04640/Cs5g11730/Cs8g01650/Cs1g25490/Cs7g18890/Cs7g29880	34
Molecular function	GO:0015276	ligand-gated ion channel activity	10/1383	36/18733	0.000200067	0.00459355	Cs2g05170/Cs4g02830/Cs4g02810/Cs7g07000/Cs2g21560/Cs7g06960/Cs1g26670/Cs2g18080/Cs4g02850/Cs2g05180	10
Molecular function	GO:0022834	ligand-gated channel activity	10/1383	36/18733	0.000200067	0.00459355	Cs2g05170/Cs4g02830/Cs4g02810/Cs7g07000/Cs2g21560/Cs7g06960/Cs1g26670/Cs2g18080/Cs4g02850/Cs2g05180	10
Molecular function	GO:0035251	UDP-glucosyltransferase activity	34/1383	243/18733	0.000235949	0.00520902	orange1.1t02409/Cs5g11630/Cs9g08730/Cs7g01060/Cs8g18300/Cs8g18310/Cs4g08540/Cs5g29200/Cs2g04590/orange1.1t04352/Cs9g08760/Cs4g01990/orange1.1t01981/Cs2g14250/Cs9g08750/Cs7g01200/Cs8g05300/Cs8g05280/Cs2g28370/orange1.1t02147/Cs5g01970/Cs5g24640/Cs7g08110/Cs7g05690/Cs1g05220/Cs6g22140/Cs6g07330/Cs6g21370/Cs6g11510/Cs6g17580/Cs6g03350/Cs1g12860/orange1.1t03432/orange1.1t03152	34
Molecular function	GO:0046527	glucosyltransferase activity	37/1383	282/18733	0.000464419	0.00987321	orange1.1t02409/Cs5g11630/Cs9g08730/Cs7g01060/Cs8g18300/Cs8g18310/Cs4g08540/Cs5g29200/Cs2g04590/orange1.1t04352/Cs9g08760/Cs4g01990/Cs4g03130/orange1.1t01981/Cs2g14250/Cs9g08750/Cs7g01200/Cs8g05300/Cs8g05280/Cs2g28370/orange1.1t02147/Cs5g01970/Cs5g24640/Cs7g08110/Cs8g15720/Cs7g05690/Cs1g05220/Cs2g14920/Cs6g22140/Cs6g07330/Cs6g21370/Cs6g11510/Cs6g17580/Cs6g03350/Cs1g12860/orange1.1t03432/orange1.1…	37
Molecular function	GO:0008509	anion transmembrane transporter activity	35/1383	263/18733	0.000501784	0.0102866	Cs6g21320/Cs7g19830/orange1.1t03244/Cs3g17390/Cs2g02120/Cs7g23090/Cs4g19640/Cs4g16770/Cs1g01730/Cs3g20070/Cs2g07720/Cs3g19460/Cs5g11210/Cs5g02480/Cs3g20065/Cs8g16000/Cs8g16400/Cs6g05700/Cs5g01700/Cs9g02830/Cs6g12790/Cs3g25590/Cs7g04390/Cs4g16160/Cs6g12800/orange1.1t00523/orange1.1t01993/Cs4g04960/Cs7g09120/Cs3g27660/Cs5g07770/Cs7g03780/orange1.1t01995/novel.2335/Cs6g06860	35
Molecular function	GO:0005342	organic acid transmembrane transporter activity	23/1383	150/18733	0.000644287	0.0123274	Cs6g21320/Cs3g17390/Cs2g02120/Cs7g23090/Cs3g20070/Cs2g07720/Cs3g19460/Cs5g11210/Cs5g02480/Cs3g20065/Cs6g05700/Cs5g01700/Cs9g02830/Cs6g12790/Cs7g04390/Cs6g12800/orange1.1t00523/orange1.1t01993/Cs4g04960/Cs5g07770/Cs7g03780/orange1.1t01995/Cs6g06860	23
Molecular function	GO:0046943	carboxylic acid transmembrane transporter activity	23/1383	150/18733	0.000644287	0.0123274	Cs6g21320/Cs3g17390/Cs2g02120/Cs7g23090/Cs3g20070/Cs2g07720/Cs3g19460/Cs5g11210/Cs5g02480/Cs3g20065/Cs6g05700/Cs5g01700/Cs9g02830/Cs6g12790/Cs7g04390/Cs6g12800/orange1.1t00523/orange1.1t01993/Cs4g04960/Cs5g07770/Cs7g03780/orange1.1t01995/Cs6g06860	23
Molecular function	GO:0050660	flavin adenine dinucleotide binding	25/1383	171/18733	0.000788784	0.0146052	orange1.1t01957/orange1.1t04173/Cs3g03590/Cs2g10140/Cs2g10220/Cs2g10210/orange1.1t01952/Cs2g10130/orange1.1t01953/orange1.1t04849/orange1.1t05125/Cs9g15750/Cs2g10200/Cs9g15760/Cs4g06950/Cs9g16620/Cs2g10150/orange1.1t01950/Cs5g10160/Cs4g04640/orange1.1t01951/Cs8g01650/Cs4g14410/Cs7g02410/Cs2g10230	25
Molecular function	GO:0008514	organic anion transmembrane transporter activity	26/1383	183/18733	0.000966439	0.0169498	Cs6g21320/orange1.1t03244/Cs3g17390/Cs2g02120/Cs7g23090/Cs3g20070/Cs2g07720/Cs3g19460/Cs5g11210/Cs5g02480/Cs3g20065/Cs8g16400/Cs6g05700/Cs5g01700/Cs9g02830/Cs6g12790/Cs7g04390/Cs6g12800/orange1.1t00523/orange1.1t01993/Cs4g04960/Cs5g07770/Cs7g03780/orange1.1t01995/novel.2335/Cs6g06860	26
Molecular function	GO:0030774	anthranilate N-methyltransferase activity	6/1383	17/18733	0.000974467	0.0169498	Cs6g20950/Cs5g24950/Cs5g24990/orange1.1t00577/Cs5g16860/orange1.1t03484	6
Molecular function	GO:0004866	endopeptidase inhibitor activity	10/1383	44/18733	0.00113683	0.018644	Cs9g08660/Cs3g05800/Cs9g15430/Cs9g08670/novel.2772/orange1.1t04805/Cs3g14620/orange1.1t04806/orange1.1t02835/orange1.1t02833	10
Molecular function	GO:0030414	peptidase inhibitor activity	10/1383	44/18733	0.00113683	0.018644	Cs9g08660/Cs3g05800/Cs9g15430/Cs9g08670/novel.2772/orange1.1t04805/Cs3g14620/orange1.1t04806/orange1.1t02835/orange1.1t02833	10
Molecular function	GO:0061135	endopeptidase regulator activity	10/1383	45/18733	0.00136638	0.0212697	Cs9g08660/Cs3g05800/Cs9g15430/Cs9g08670/novel.2772/orange1.1t04805/Cs3g14620/orange1.1t04806/orange1.1t02835/orange1.1t02833	10
Molecular function	GO:0008553	proton-exporting ATPase activity, phosphorylative mechanism	6/1383	18/18733	0.00137104	0.0212697	Cs6g03490/Cs6g20570/Cs6g03445/Cs6g03440/Cs6g03480/Cs6g03430	6
Molecular function	GO:0004888	transmembrane signaling receptor activity	33/1383	259/18733	0.00150788	0.022777	Cs3g22470/Cs2g04650/Cs9g15620/Cs5g22260/Cs4g11370/Cs2g05170/Cs4g11530/Cs5g22210/orange1.1t04036/Cs4g02830/Cs7g05240/Cs4g02810/Cs3g20500/novel.206/Cs5g22170/Cs7g07000/Cs4g11380/Cs2g21560/Cs1g23970/Cs1g11240/Cs7g06960/Cs1g26670/Cs4g11470/orange1.1t01063/Cs7g08250/Cs2g18080/Cs4g11450/Cs1g23580/Cs4g02850/novel.207/Cs4g06320/orange1.1t00266/Cs2g05180	33
Molecular function	GO:0005262	calcium channel activity	10/1383	46/18733	0.00163224	0.0234226	Cs2g05170/Cs4g02830/Cs4g02810/Cs7g07000/Cs2g21560/Cs7g06960/Cs1g26670/Cs2g18080/Cs4g02850/Cs2g05180	10
Molecular function	GO:0061134	peptidase regulator activity	10/1383	46/18733	0.00163224	0.0234226	Cs9g08660/Cs3g05800/Cs9g15430/Cs9g08670/novel.2772/orange1.1t04805/Cs3g14620/orange1.1t04806/orange1.1t02835/orange1.1t02833	10
Molecular function	GO:0102811	geraniol 10-hydroxylase activity	7/1383	25/18733	0.0017332	0.0238453	Cs4g14140/Cs8g09390/Cs5g09870/Cs8g09780/Cs5g09860/Cs5g09460/Cs8g09720	7
Molecular function	GO:0046873	metal ion transmembrane transporter activity	32/1383	251/18733	0.00174478	0.0238453	Cs2g01740/Cs1g21430/Cs3g19960/Cs2g05170/Cs3g21230/Cs4g02830/Cs6g08320/orange1.1t01627/Cs4g02810/Cs1g22120/orange1.1t00485/Cs7g07000/Cs2g15860/Cs2g17670/Cs2g28420/Cs8g18810/Cs4g03870/Cs2g21560/Cs7g06960/Cs5g27050/Cs1g26670/Cs2g10720/Cs8g19460/Cs7g02320/Cs2g18080/Cs1g17440/Cs4g02850/Cs3g16650/orange1.1t01989/Cs4g04460/Cs1g10110/Cs2g05180	32
Molecular function	GO:0015293	symporter activity	21/1383	143/18733	0.00188614	0.0251777	Cs4g15770/Cs4g07790/Cs2g08110/Cs9g05220/Cs4g16770/Cs8g02760/Cs9g18560/Cs1g01730/Cs3g20070/Cs3g12510/Cs3g20065/Cs4g07800/Cs9g15260/Cs9g02830/Cs3g12410/Cs1g17440/Cs7g04390/novel.1942/Cs7g09120/Cs3g27660/Cs9g15170	21
Molecular function	GO:0004553	hydrolase activity, hydrolyzing O-glycosyl compounds	52/1383	469/18733	0.00213995	0.0279166	Cs5g21860/Cs9g14710/Cs4g01680/Cs5g26860/orange1.1t03118/novel.1071/Cs6g16770/Cs9g02570/Cs2g01220/novel.1070/Cs3g27220/Cs2g22040/Cs9g12460/Cs8g01840/Cs7g01060/Cs9g03730/Cs5g21870/Cs8g08680/Cs8g01810/Cs5g19660/Cs4g11970/orange1.1t00635/Cs7g01380/orange1.1t00435/Cs4g03130/orange1.1t00636/Cs9g16720/Cs3g23560/Cs2g03760/orange1.1t05124/orange1.1t02147/Cs6g10240/Cs7g09540/orange1.1t00634/Cs8g15720/Cs1g1…	52
Molecular function	GO:0016759	cellulose synthase activity	8/1383	33/18733	0.00226696	0.0282878	Cs9g08730/Cs4g08540/Cs5g29200/Cs2g04590/Cs9g08760/Cs4g01990/Cs9g08750/Cs5g01970	8
Molecular function	GO:0016760	cellulose synthase (UDP-forming) activity	8/1383	33/18733	0.00226696	0.0282878	Cs9g08730/Cs4g08540/Cs5g29200/Cs2g04590/Cs9g08760/Cs4g01990/Cs9g08750/Cs5g01970	8
Molecular function	GO:0015020	glucuronosyltransferase activity	7/1383	27/18733	0.00281168	0.0343384	Cs1g05500/Cs6g04870/Cs3g23600/Cs8g10780/Cs3g13720/Cs1g10620/Cs3g13670	7
Molecular function	GO:0052689	carboxylic ester hydrolase activity	31/1383	249/18733	0.00294939	0.035259	Cs2g20470/Cs9g14450/Cs7g11970/Cs9g06490/orange1.1t03602/orange1.1t03475/Cs2g08310/orange1.1t03603/Cs3g10430/novel.705/Cs5g33410/orange1.1t04182/Cs3g14520/Cs5g33990/orange1.1t04896/orange1.1t00214/orange1.1t05513/Cs3g14510/Cs2g20450/orange1.1t01727/Cs5g19170/Cs8g05570/Cs5g33940/orange1.1t05409/Cs3g10420/Cs6g13230/Cs8g05630/Cs5g19100/Cs5g33980/Cs5g33920/Cs9g16490	31
Molecular function	GO:0051213	dioxygenase activity	24/1383	178/18733	0.00300992	0.035259	Cs9g14480/Cs5g28710/Cs1g17380/Cs1g13820/Cs1g13740/Cs9g02930/Cs6g20830/orange1.1t04376/Cs1g13770/Cs2g06100/Cs3g13930/orange1.1t04550/Cs1g13750/Cs5g27130/orange1.1t01401/Cs1g13760/Cs1g12300/Cs9g14500/orange1.1t03775/Cs4g12540/Cs9g14520/Cs9g15110/Cs4g19460/Cs2g28670	24
Molecular function	GO:0015140	malate transmembrane transporter activity	6/1383	21/18733	0.00330935	0.0379913	Cs3g17390/Cs2g02120/Cs5g01700/Cs6g12790/Cs6g12800/orange1.1t00523	6
Molecular function	GO:0022839	ion gated channel activity	14/1383	86/18733	0.00401163	0.0447366	Cs2g05170/Cs4g02830/Cs4g02810/orange1.1t00485/Cs7g07000/Cs2g21560/Cs7g06960/Cs5g27050/Cs1g26670/Cs2g18080/Cs3g25590/Cs4g02850/Cs2g23200/Cs2g05180	14
Molecular function	GO:0016798	hydrolase activity, acting on glycosyl bonds	53/1383	495/18733	0.0040528	0.0447366	Cs5g21860/Cs9g14710/Cs4g01680/Cs5g26860/orange1.1t03118/novel.1071/Cs6g16770/Cs9g02570/Cs2g01220/novel.1070/Cs3g27220/Cs2g22040/Cs9g12460/Cs8g01840/Cs7g01060/Cs9g03730/Cs5g21870/Cs8g08680/Cs8g01810/Cs5g19660/Cs4g11970/orange1.1t00635/Cs7g01380/orange1.1t00435/Cs4g03130/orange1.1t00636/Cs9g16720/Cs3g23560/Cs2g03760/orange1.1t05124/orange1.1t02147/Cs6g10240/Cs7g09540/orange1.1t03234/orange1.1t00634…	53
Molecular function	GO:0015556	C4-dicarboxylate transmembrane transporter activity	6/1383	22/18733	0.00426995	0.0462443	Cs3g17390/Cs2g02120/Cs5g01700/Cs6g12790/Cs6g12800/orange1.1t00523	6
Molecular function	GO:0015085	calcium ion transmembrane transporter activity	14/1383	88/18733	0.00495692	0.0519977	Cs1g21430/Cs2g05170/Cs4g02830/Cs6g08320/Cs4g02810/Cs7g07000/Cs2g15860/Cs2g21560/Cs7g06960/Cs1g26670/Cs2g18080/Cs4g02850/Cs1g10110/Cs2g05180	14
Molecular function	GO:0016702	oxidoreductase activity, acting on single donors with incorporation of molecular oxygen, incorporation of two atoms of oxygen	9/1383	45/18733	0.00498236	0.0519977	Cs1g17380/Cs6g20830/orange1.1t04376/Cs3g13930/orange1.1t04550/Cs5g27130/orange1.1t03775/Cs4g19460/Cs2g28670	9
Molecular function	GO:0042626	ATPase activity, coupled to transmembrane movement of substances	26/1383	207/18733	0.00544962	0.0558586	Cs6g03490/Cs1g21430/Cs6g20570/Cs6g03445/Cs4g09130/Cs6g20270/Cs4g09140/Cs1g09530/Cs6g03440/Cs4g11230/Cs4g03870/Cs4g17100/Cs9g01170/Cs2g30650/Cs6g05270/Cs7g28090/novel.1962/Cs6g03480/Cs8g20130/Cs4g09150/orange1.1t01993/Cs9g01180/Cs1g10110/Cs6g03430/Cs3g27660/orange1.1t01995	26
Molecular function	GO:0052793	pectin acetylesterase activity	4/1383	11/18733	0.00640565	0.064506	orange1.1t03602/orange1.1t03603/Cs3g10430/Cs3g10420	4
Molecular function	GO:0015399	primary active transmembrane transporter activity	27/1383	221/18733	0.00678304	0.065991	Cs6g03490/Cs1g21430/Cs6g20570/Cs6g03445/Cs4g09130/Cs6g20270/Cs4g09140/Cs1g09530/Cs6g03440/Cs4g11230/Cs4g03870/Cs4g17100/Cs9g01170/Cs2g30650/Cs6g05270/Cs7g28090/novel.1962/Cs6g03480/Cs8g20130/Cs4g09150/orange1.1t01993/Cs9g01180/orange1.1t00877/Cs1g10110/Cs6g03430/Cs3g27660/orange1.1t01995	27
Molecular function	GO:0015405	P-P-bond-hydrolysis-driven transmembrane transporter activity	27/1383	221/18733	0.00678304	0.065991	Cs6g03490/Cs1g21430/Cs6g20570/Cs6g03445/Cs4g09130/Cs6g20270/Cs4g09140/Cs1g09530/Cs6g03440/Cs4g11230/Cs4g03870/Cs4g17100/Cs9g01170/Cs2g30650/Cs6g05270/Cs7g28090/novel.1962/Cs6g03480/Cs8g20130/Cs4g09150/orange1.1t01993/Cs9g01180/orange1.1t00877/Cs1g10110/Cs6g03430/Cs3g27660/orange1.1t01995	27
Molecular function	GO:0022836	gated channel activity	15/1383	102/18733	0.00778938	0.0745184	Cs2g05170/Cs4g02830/Cs4g02810/orange1.1t00485/Cs7g07000/Cs2g21560/Cs7g06960/Cs5g27050/Cs1g26670/Cs2g18080/Cs3g25590/Cs4g02850/Cs1g03720/Cs2g23200/Cs2g05180	15
Molecular function	GO:0022890	inorganic cation transmembrane transporter activity	44/1383	410/18733	0.00797093	0.0748638	Cs4g15770/Cs2g01740/Cs6g03490/Cs1g21430/Cs3g19960/Cs2g08110/Cs6g20570/Cs9g05220/Cs6g03445/Cs2g05170/Cs3g21230/Cs4g02830/Cs6g08320/orange1.1t01627/Cs4g02810/Cs1g22120/orange1.1t00485/Cs7g07000/Cs2g15860/Cs6g03440/Cs3g12510/Cs2g17670/Cs2g28420/Cs8g18810/Cs4g03870/Cs2g21560/Cs7g06960/Cs6g06030/Cs5g27050/Cs1g26670/Cs2g10720/Cs8g19460/Cs7g02320/Cs6g03480/Cs2g18080/Cs3g12410/Cs1g17440/Cs4g02850/Cs3g166…	44
Molecular function	GO:0016832	aldehyde-lyase activity	5/1383	18/18733	0.00827985	0.0748638	Cs3g03620/Cs8g12640/Cs9g16620/Cs5g10160/Cs8g08710	5
Molecular function	GO:0001871	pattern binding	20/1383	152/18733	0.00834718	0.0748638	Cs6g16770/Cs2g12940/Cs9g14510/Cs9g14540/Cs9g14490/Cs5g02260/orange1.1t00635/orange1.1t03411/orange1.1t00636/Cs6g02700/novel.309/Cs3g14000/Cs9g12340/Cs1g13900/Cs3g14840/Cs2g03340/Cs7g17110/Cs8g14010/Cs1g13910/orange1.1t05415	20
Molecular function	GO:0030247	polysaccharide binding	20/1383	152/18733	0.00834718	0.0748638	Cs6g16770/Cs2g12940/Cs9g14510/Cs9g14540/Cs9g14490/Cs5g02260/orange1.1t00635/orange1.1t03411/orange1.1t00636/Cs6g02700/novel.309/Cs3g14000/Cs9g12340/Cs1g13900/Cs3g14840/Cs2g03340/Cs7g17110/Cs8g14010/Cs1g13910/orange1.1t05415	20
Molecular function	GO:0046982	protein heterodimerization activity	15/1383	104/18733	0.00928816	0.0803526	Cs3g14190/Cs8g18050/Cs5g32200/Cs8g16770/orange1.1t03169/Cs8g18080/Cs1g20090/Cs8g17690/orange1.1t03156/Cs5g30530/orange1.1t04599/novel.2334/Cs4g03450/orange1.1t03170/Cs1g21370	15
Molecular function	GO:0016701	oxidoreductase activity, acting on single donors with incorporation of molecular oxygen	10/1383	58/18733	0.00935651	0.0803526	Cs1g17380/Cs6g20830/orange1.1t04376/Cs3g13930/orange1.1t04550/Cs5g27130/orange1.1t03775/Cs3g19690/Cs4g19460/Cs2g28670	10
Molecular function	GO:0043492	ATPase activity, coupled to movement of substances	26/1383	216/18733	0.00937913	0.0803526	Cs6g03490/Cs1g21430/Cs6g20570/Cs6g03445/Cs4g09130/Cs6g20270/Cs4g09140/Cs1g09530/Cs6g03440/Cs4g11230/Cs4g03870/Cs4g17100/Cs9g01170/Cs2g30650/Cs6g05270/Cs7g28090/novel.1962/Cs6g03480/Cs8g20130/Cs4g09150/orange1.1t01993/Cs9g01180/Cs1g10110/Cs6g03430/Cs3g27660/orange1.1t01995	26
Molecular function	GO:0008239	dipeptidyl-peptidase activity	6/1383	26/18733	0.0102274	0.0863311	orange1.1t05200/Cs8g15350/Cs8g15340/Cs7g17800/Cs7g17710/Cs7g17750	6
Molecular function	GO:0038023	signaling receptor activity	35/1383	316/18733	0.0105906	0.0881013	Cs3g22470/Cs2g04650/Cs9g15620/Cs5g22260/Cs4g19400/Cs4g11370/Cs2g05170/Cs4g11530/Cs5g22210/orange1.1t04036/Cs4g02830/Cs7g05240/Cs4g02810/Cs3g20500/novel.206/Cs5g22170/Cs5g02590/Cs7g07000/Cs4g11380/Cs2g21560/Cs1g23970/Cs1g11240/Cs7g06960/Cs1g26670/Cs4g11470/orange1.1t01063/Cs7g08250/Cs2g18080/Cs4g11450/Cs1g23580/Cs4g02850/novel.207/Cs4g06320/orange1.1t00266/Cs2g05180	35
Molecular function	GO:0004857	enzyme inhibitor activity	20/1383	156/18733	0.0110012	0.0902097	Cs9g08660/Cs9g14450/Cs3g05800/Cs5g09360/Cs9g15430/Cs5g33410/Cs9g08670/Cs2g27460/orange1.1t00214/novel.2772/orange1.1t04805/Cs3g14620/Cs9g14280/Cs5g09370/orange1.1t04806/orange1.1t02835/orange1.1t02833/Cs8g05740/Cs9g14270/Cs5g10340	20
Molecular function	GO:0008324	cation transmembrane transporter activity	47/1383	458/18733	0.0136671	0.110492	Cs4g15770/Cs2g01740/Cs6g03490/Cs1g21430/Cs3g19960/Cs2g08110/Cs6g20570/Cs9g05220/Cs6g03445/Cs2g05170/Cs3g21230/Cs4g02830/Cs6g08320/orange1.1t01627/Cs4g02810/Cs1g22120/orange1.1t00485/Cs7g07000/Cs2g15860/Cs6g03440/Cs3g12510/Cs2g17670/Cs2g28420/Cs8g18810/Cs4g03870/Cs2g21560/Cs7g06960/Cs6g06030/Cs5g27050/Cs1g26670/Cs2g10720/Cs8g19460/Cs7g02320/Cs6g03480/Cs2g18080/Cs3g12410/Cs1g17440/Cs4g02850/Cs5g305…	47
Molecular function	GO:0004364	glutathione transferase activity	12/1383	80/18733	0.0140306	0.111855	Cs9g10430/Cs1g08610/Cs3g01240/Cs5g32780/Cs7g18550/orange1.1t03618/Cs2g30630/Cs6g03820/Cs6g07240/Cs5g34430/Cs5g03900/orange1.1t03456	12
Molecular function	GO:0016765	transferase activity, transferring alkyl or aryl (other than methyl) groups	25/1383	213/18733	0.0143999	0.113227	Cs4g10160/Cs7g17390/Cs9g10430/Cs1g08610/Cs3g01240/Cs5g32780/Cs7g18550/orange1.1t03618/Cs2g30630/Cs6g03820/Cs8g20110/Cs6g07240/Cs2g14050/Cs5g34430/Cs4g10240/Cs5g03900/Cs2g13990/Cs7g06030/orange1.1t03456/Cs9g06010/Cs3g04700/Cs3g03640/novel.320/novel.2856/Cs3g11490	25
Molecular function	GO:0005310	dicarboxylic acid transmembrane transporter activity	6/1383	28/18733	0.014755	0.114451	Cs3g17390/Cs2g02120/Cs5g01700/Cs6g12790/Cs6g12800/orange1.1t00523	6
Molecular function	GO:0015171	amino acid transmembrane transporter activity	12/1383	81/18733	0.0153991	0.117854	Cs6g21320/Cs7g23090/Cs3g20070/Cs3g19460/Cs5g11210/Cs5g02480/Cs3g20065/Cs6g05700/Cs9g02830/Cs5g07770/Cs7g03780/Cs6g06860	12
Molecular function	GO:0080044	quercetin 7-O-glucosyltransferase activity	13/1383	92/18733	0.017378	0.13125	orange1.1t02409/Cs5g11630/Cs8g18300/Cs8g18310/orange1.1t04352/orange1.1t01981/Cs2g28370/Cs5g24640/Cs7g08110/Cs6g22140/Cs1g12860/orange1.1t03432/orange1.1t03152	13
Molecular function	GO:0005544	calcium-dependent phospholipid binding	5/1383	22/18733	0.0199074	0.148401	Cs3g12750/Cs3g12820/Cs3g12770/orange1.1t04536/orange1.1t05308	5
Molecular function	GO:0080043	quercetin 3-O-glucosyltransferase activity	13/1383	94/18733	0.0204831	0.150735	orange1.1t02409/Cs5g11630/Cs8g18300/Cs8g18310/orange1.1t04352/orange1.1t01981/Cs2g28370/Cs5g24640/Cs7g08110/Cs6g22140/Cs1g12860/orange1.1t03432/orange1.1t03152	13
Molecular function	GO:0005261	cation channel activity	12/1383	85/18733	0.0219003	0.159124	Cs2g05170/Cs4g02830/Cs4g02810/orange1.1t00485/Cs7g07000/Cs2g21560/Cs7g06960/Cs5g27050/Cs1g26670/Cs2g18080/Cs4g02850/Cs2g05180	12
Molecular function	GO:0046915	transition metal ion transmembrane transporter activity	9/1383	57/18733	0.022955	0.164702	Cs2g01740/Cs3g21230/Cs2g17670/Cs8g18810/Cs4g03870/Cs2g10720/Cs8g19460/Cs3g16650/orange1.1t01989	9
Molecular function	GO:0004557	alpha-galactosidase activity	4/1383	16/18733	0.0262787	0.179571	Cs9g12460/Cs9g16720/Cs7g09540/Cs2g12290	4
Molecular function	GO:0004714	transmembrane receptor protein tyrosine kinase activity	4/1383	16/18733	0.0262787	0.179571	Cs3g22470/Cs5g22260/Cs5g22210/Cs5g22170	4
Molecular function	GO:0008131	primary amine oxidase activity	4/1383	16/18733	0.0262787	0.179571	Cs9g06700/Cs9g06710/Cs9g06770/Cs4g14410	4
Molecular function	GO:0052692	raffinose alpha-galactosidase activity	4/1383	16/18733	0.0262787	0.179571	Cs9g12460/Cs9g16720/Cs7g09540/Cs2g12290	4
Molecular function	GO:0035673	oligopeptide transmembrane transporter activity	5/1383	24/18733	0.0284434	0.189161	Cs1g25560/Cs8g02990/Cs3g16870/Cs4g08360/Cs8g02970	5
Molecular function	GO:0022838	substrate-specific channel activity	19/1383	162/18733	0.030206	0.189161	Cs2g05170/Cs4g02830/Cs5g08710/Cs4g02810/Cs9g18350/orange1.1t00485/Cs7g07000/Cs3g01900/Cs6g07970/Cs2g21560/Cs3g18230/Cs7g06960/Cs5g27050/Cs1g26670/Cs2g18080/Cs3g25590/Cs4g02850/Cs9g18140/Cs2g05180	19
Molecular function	GO:0015662	ATPase activity, coupled to transmembrane movement of ions, phosphorylative mechanism	9/1383	60/18733	0.0310135	0.189161	Cs6g03490/Cs1g21430/Cs6g20570/Cs6g03445/Cs6g03440/Cs4g03870/Cs6g03480/Cs1g10110/Cs6g03430	9
Molecular function	GO:0036442	proton-exporting ATPase activity	6/1383	33/18733	0.0317265	0.189161	Cs6g03490/Cs6g20570/Cs6g03445/Cs6g03440/Cs6g03480/Cs6g03430	6
Molecular function	GO:0015267	channel activity	22/1383	196/18733	0.0323856	0.189161	Cs2g05170/Cs4g02830/Cs5g08710/Cs4g02810/Cs9g18350/orange1.1t00485/Cs7g07000/Cs3g01900/Cs6g07970/Cs6g21290/Cs2g21560/Cs3g18230/Cs7g06960/Cs5g27050/Cs1g26670/Cs2g18080/Cs3g25590/Cs4g02850/Cs9g18140/Cs1g03720/Cs2g23200/Cs2g05180	22
Molecular function	GO:0022803	passive transmembrane transporter activity	22/1383	196/18733	0.0323856	0.189161	Cs2g05170/Cs4g02830/Cs5g08710/Cs4g02810/Cs9g18350/orange1.1t00485/Cs7g07000/Cs3g01900/Cs6g07970/Cs6g21290/Cs2g21560/Cs3g18230/Cs7g06960/Cs5g27050/Cs1g26670/Cs2g18080/Cs3g25590/Cs4g02850/Cs9g18140/Cs1g03720/Cs2g23200/Cs2g05180	22
Molecular function	GO:0005381	iron ion transmembrane transporter activity	3/1383	10/18733	0.0325269	0.189161	Cs3g21230/Cs3g16650/orange1.1t01989	3
Molecular function	GO:0015114	phosphate ion transmembrane transporter activity	3/1383	10/18733	0.0325269	0.189161	Cs7g19830/Cs7g09120/Cs3g27660	3
Molecular function	GO:0046992	oxidoreductase activity, acting on X-H and Y-H to form an X-Y bond	3/1383	10/18733	0.0325269	0.189161	orange1.1t01957/orange1.1t01953/Cs2g10200	3
Molecular function	GO:0046993	oxidoreductase activity, acting on X-H and Y-H to form an X-Y bond, with oxygen as acceptor	3/1383	10/18733	0.0325269	0.189161	orange1.1t01957/orange1.1t01953/Cs2g10200	3
Molecular function	GO:0052593	tryptamine:oxygen oxidoreductase (deaminating) activity	3/1383	10/18733	0.0325269	0.189161	Cs9g06700/Cs9g06710/Cs9g06770	3
Molecular function	GO:0052594	aminoacetone:oxygen oxidoreductase(deaminating) activity	3/1383	10/18733	0.0325269	0.189161	Cs9g06700/Cs9g06710/Cs9g06770	3
Molecular function	GO:0052595	aliphatic-amine oxidase activity	3/1383	10/18733	0.0325269	0.189161	Cs9g06700/Cs9g06710/Cs9g06770	3
Molecular function	GO:0052596	phenethylamine:oxygen oxidoreductase (deaminating) activity	3/1383	10/18733	0.0325269	0.189161	Cs9g06700/Cs9g06710/Cs9g06770	3
Molecular function	GO:0004713	protein tyrosine kinase activity	7/1383	42/18733	0.0326253	0.189161	Cs3g22470/Cs5g22260/Cs9g08050/Cs5g22210/Cs5g22170/Cs8g16260/Cs1g23560	7
Molecular function	GO:0015925	galactosidase activity	7/1383	43/18733	0.0365771	0.209952	Cs9g12460/Cs9g16720/Cs7g09540/Cs3g19920/Cs2g06700/Cs2g12290/Cs4g07070	7
Molecular function	GO:0060089	molecular transducer activity	38/1383	383/18733	0.0385292	0.218968	Cs3g22470/Cs2g04650/Cs9g15620/Cs5g22260/Cs4g19400/Cs4g11370/Cs2g05170/Cs4g11530/Cs5g22210/orange1.1t04036/orange1.1t01850/Cs4g02830/Cs7g05240/Cs4g02810/Cs3g20500/novel.206/Cs5g22170/Cs5g02590/Cs7g07000/Cs9g17960/Cs4g11380/Cs2g21560/Cs1g23970/Cs1g11240/Cs7g06960/Cs3g21740/Cs1g26670/Cs4g11470/orange1.1t01063/Cs7g08250/Cs2g18080/Cs4g11450/Cs1g23580/Cs4g02850/novel.207/Cs4g06320/orange1.1t00266/Cs2g0…	38
Molecular function	GO:0047134	protein-disulfide reductase activity	5/1383	26/18733	0.0389907	0.219418	Cs3g26640/Cs7g07690/Cs7g29170/Cs7g29190/orange1.1t02220	5
Molecular function	GO:0008236	serine-type peptidase activity	23/1383	212/18733	0.0408106	0.222361	Cs2g26680/Cs3g26520/Cs8g06080/Cs1g17350/orange1.1t00281/orange1.1t05200/Cs8g15350/Cs8g15340/Cs3g23370/Cs7g17800/Cs5g34050/novel.948/Cs3g23350/Cs2g08030/Cs7g17740/orange1.1t01137/Cs8g02980/Cs7g17710/Cs2g18870/Cs7g17750/Cs3g23900/Cs5g02400/Cs5g09920	23
Molecular function	GO:0017171	serine hydrolase activity	23/1383	212/18733	0.0408106	0.222361	Cs2g26680/Cs3g26520/Cs8g06080/Cs1g17350/orange1.1t00281/orange1.1t05200/Cs8g15350/Cs8g15340/Cs3g23370/Cs7g17800/Cs5g34050/novel.948/Cs3g23350/Cs2g08030/Cs7g17740/orange1.1t01137/Cs8g02980/Cs7g17710/Cs2g18870/Cs7g17750/Cs3g23900/Cs5g02400/Cs5g09920	23
Molecular function	GO:0019200	carbohydrate kinase activity	6/1383	35/18733	0.0410632	0.222361	Cs4g13070/Cs4g18980/Cs9g16550/Cs5g22910/Cs1g15970/orange1.1t00277	6
Molecular function	GO:0050734	hydroxycinnamoyltransferase activity	6/1383	35/18733	0.0410632	0.222361	orange1.1t02619/Cs8g21040/Cs4g02380/Cs8g15850/Cs4g02360/Cs5g18930	6
Molecular function	GO:0008865	fructokinase activity	3/1383	11/18733	0.0423224	0.224936	Cs9g16550/Cs5g22910/orange1.1t00277	3
Molecular function	GO:0030976	thiamine pyrophosphate binding	3/1383	11/18733	0.0423224	0.224936	Cs6g08840/Cs2g05050/Cs1g24170	3
Molecular function	GO:0004791	thioredoxin-disulfide reductase activity	5/1383	27/18733	0.0450463	0.237216	Cs3g26640/Cs7g07690/Cs7g29170/Cs7g29190/orange1.1t02220	5
Molecular function	GO:0016614	oxidoreductase activity, acting on CH-OH group of donors	27/1383	261/18733	0.0474671	0.247692	orange1.1t01957/orange1.1t04173/Cs3g03590/Cs2g10140/Cs2g10220/Cs2g10210/Cs3g20810/orange1.1t01952/Cs3g20800/Cs2g10130/orange1.1t01953/Cs8g05800/Cs9g15750/Cs1g20610/Cs2g10200/orange1.1t00271/Cs9g15760/orange1.1t05709/Cs9g16620/Cs2g10150/orange1.1t01950/Cs5g10160/orange1.1t01951/Cs4g14410/Cs7g02410/Cs1g04910/Cs2g10230	27
Molecular function	GO:0019199	transmembrane receptor protein kinase activity	23/1383	216/18733	0.0486972	0.251822	Cs3g22470/Cs2g04650/Cs9g15620/Cs5g22260/Cs4g11370/Cs4g11530/Cs5g22210/orange1.1t04036/Cs7g05240/Cs3g20500/novel.206/Cs5g22170/Cs4g11380/Cs1g23970/Cs1g11240/Cs4g11470/orange1.1t01063/Cs7g08250/Cs4g11450/Cs1g23580/novel.207/Cs4g06320/orange1.1t00266	23
Molecular function	GO:0016641	oxidoreductase activity, acting on the CH-NH2 group of donors, oxygen as acceptor	5/1383	28/18733	0.0516313	0.259819	Cs4g13870/Cs9g06700/Cs9g06710/Cs9g06770/Cs4g14410	5
Molecular function	GO:1904680	peptide transmembrane transporter activity	6/1383	37/18733	0.0519682	0.259819	Cs1g25560/Cs8g02990/Cs3g16870/Cs4g08360/orange1.1t00877/Cs8g02970	6
Molecular function	GO:0003872	6-phosphofructokinase activity	3/1383	12/18733	0.0534122	0.259819	Cs4g13070/Cs4g18980/Cs1g15970	3
Molecular function	GO:0015116	sulfate transmembrane transporter activity	3/1383	12/18733	0.0534122	0.259819	Cs3g17390/Cs4g16770/Cs1g01730	3
Molecular function	GO:0016210	naringenin-chalcone synthase activity	3/1383	12/18733	0.0534122	0.259819	Cs3g20680/orange1.1t05430/Cs3g20640	3
Molecular function	GO:0045551	cinnamyl-alcohol dehydrogenase activity	3/1383	12/18733	0.0534122	0.259819	Cs9g15750/Cs9g15760/Cs1g04910	3
Molecular function	GO:0052747	sinapyl alcohol dehydrogenase activity	3/1383	12/18733	0.0534122	0.259819	Cs9g15750/Cs9g15760/Cs1g04910	3
Molecular function	GO:0015081	sodium ion transmembrane transporter activity	4/1383	20/18733	0.0553924	0.267187	orange1.1t01627/Cs2g15860/Cs1g17440/Cs4g04460	4
Molecular function	GO:0004659	prenyltransferase activity	10/1383	77/18733	0.0562335	0.268984	Cs4g10160/Cs7g17390/Cs8g20110/Cs2g14050/Cs4g10240/Cs2g13990/Cs7g06030/Cs3g04700/Cs3g03640/novel.320	10
Molecular function	GO:1901682	sulfur compound transmembrane transporter activity	5/1383	29/18733	0.0587479	0.278688	Cs4g05920/Cs3g17390/Cs4g16770/Cs1g01730/Cs1g17800	5
Molecular function	GO:0008139	nuclear localization sequence binding	6/1383	39/18733	0.0644785	0.300655	orange1.1t04084/Cs3g11210/Cs3g11020/novel.2863/novel.2448/orange1.1t04079	6
Molecular function	GO:0004806	triglyceride lipase activity	3/1383	13/18733	0.065739	0.300655	Cs2g20470/Cs2g08310/Cs2g20450	3
Molecular function	GO:0008443	phosphofructokinase activity	3/1383	13/18733	0.065739	0.300655	Cs4g13070/Cs4g18980/Cs1g15970	3
Molecular function	GO:0016165	linoleate 13S-lipoxygenase activity	3/1383	13/18733	0.065739	0.300655	Cs1g17380/orange1.1t04376/orange1.1t03775	3
Molecular function	GO:0005216	ion channel activity	15/1383	133/18733	0.0659974	0.300655	Cs2g05170/Cs4g02830/Cs4g02810/Cs9g18350/orange1.1t00485/Cs7g07000/Cs2g21560/Cs7g06960/Cs5g27050/Cs1g26670/Cs2g18080/Cs3g25590/Cs4g02850/Cs9g18140/Cs2g05180	15
Molecular function	GO:0050664	oxidoreductase activity, acting on NAD(P)H, oxygen as acceptor	4/1383	22/18733	0.0745049	0.336739	Cs2g16260/Cs3g25010/Cs2g16220/Cs5g11890	4
Molecular function	GO:0004675	transmembrane receptor protein serine/threonine kinase activity	19/1383	181/18733	0.0762464	0.339267	Cs2g04650/Cs9g15620/Cs4g11370/Cs4g11530/orange1.1t04036/Cs7g05240/Cs3g20500/novel.206/Cs4g11380/Cs1g23970/Cs1g11240/Cs4g11470/orange1.1t01063/Cs7g08250/Cs4g11450/Cs1g23580/novel.207/Cs4g06320/orange1.1t00266	19
Molecular function	GO:0016209	antioxidant activity	19/1383	181/18733	0.0762464	0.339267	Cs3g26640/Cs7g19250/Cs4g03740/Cs7g18550/Cs7g07690/Cs9g16590/Cs2g25450/orange1.1t02045/Cs7g29170/Cs6g04140/Cs7g12370/Cs7g29190/Cs5g23280/Cs2g09200/Cs5g11890/Cs2g28670/orange1.1t02220/novel.477/Cs6g04000	19
Molecular function	GO:0004040	amidase activity	3/1383	14/18733	0.0792331	0.34198	Cs8g09350/Cs8g09340/Cs8g09330	3
Molecular function	GO:0004869	cysteine-type endopeptidase inhibitor activity	3/1383	14/18733	0.0792331	0.34198	Cs3g05800/novel.2772/Cs3g14620	3
Molecular function	GO:0005384	manganese ion transmembrane transporter activity	3/1383	14/18733	0.0792331	0.34198	Cs3g21230/Cs2g17670/orange1.1t01989	3
Molecular function	GO:0015103	inorganic anion transmembrane transporter activity	10/1383	82/18733	0.0792392	0.34198	Cs7g19830/Cs3g17390/Cs4g19640/Cs4g16770/Cs1g01730/Cs8g16000/Cs3g25590/Cs4g16160/Cs7g09120/Cs3g27660	10
Molecular function	GO:0016405	CoA-ligase activity	4/1383	23/18733	0.085152	0.364756	Cs9g02550/Cs4g03330/Cs5g28330/Cs3g08510	4
Molecular function	GO:0051119	sugar transmembrane transporter activity	8/1383	63/18733	0.0911041	0.387361	Cs4g15770/Cs2g08110/Cs9g05220/Cs3g12510/Cs3g14550/Cs3g12410/Cs2g28300/orange1.1t04897	8
Molecular function	GO:0016668	oxidoreductase activity, acting on a sulfur group of donors, NAD(P) as acceptor	5/1383	33/18733	0.0924638	0.390218	Cs3g26640/Cs7g07690/Cs7g29170/Cs7g29190/orange1.1t02220	5
Molecular function	GO:0004396	hexokinase activity	3/1383	15/18733	0.0938155	0.390218	Cs9g16550/Cs5g22910/orange1.1t00277	3
Molecular function	GO:0050636	vinorine synthase activity	3/1383	15/18733	0.0938155	0.390218	Cs3g27120/Cs7g10100/Cs5g24450	3
Molecular function	GO:0005516	calmodulin binding	33/1383	354/18733	0.0985899	0.407127	Cs9g17670/Cs1g21430/Cs3g14940/Cs3g23190/Cs4g11560/orange1.1t03781/Cs9g18350/orange1.1t00485/Cs2g20270/Cs4g11830/Cs4g11630/Cs4g11500/Cs4g11520/Cs1g14920/orange1.1t03787/Cs4g11750/orange1.1t00588/Cs4g11660/Cs4g11620/Cs3g16060/Cs4g11670/Cs5g08140/orange1.1t01821/Cs2g22470/Cs9g18140/Cs4g11780/Cs1g09640/Cs2g22390/Cs4g11760/Cs1g10110/Cs3g21910/Cs9g18950/Cs8g13090	33
Molecular function	GO:0004867	serine-type endopeptidase inhibitor activity	3/1383	16/18733	0.109401	0.448544	Cs9g08660/Cs9g15430/Cs9g08670	3
Molecular function	GO:0015149	hexose transmembrane transporter activity	6/1383	45/18733	0.111597	0.451102	Cs4g15770/Cs2g08110/Cs9g05220/Cs3g12510/Cs3g12410/orange1.1t04897	6
[truncated: 433 more rows]
