# Supplementary material for: Mechanisms by Which Increased pH Ameliorates Copper Excess in Citrus sinensis Roots: Insight from a Combined Analysis of Physiology, Transcriptome, and Metabolome
Source: Plants (Basel). 2024 Oct 31;13(21):3054. doi: 10.3390/plants13213054 (PMC11548300; doi:10.3390/plants13213054)
Supplement: Supplementary file 1 [file plants-13-03054-s001.zip › Table S6SecondRevision.xlsx]

## Sheet: Table S6
Table S6. List of the enriched GO terms for DEGs identified in P5CR vs. P5R
Ontology	ID	Description	GeneRatio	BgRatio	pvalue	p.adjust	geneID	Count
Cellular component	GO:0048046	apoplast	104/2209	438/18529	2.3632e-12	6.12069e-10	Cs7g30410/Cs5g04630/Cs1g01540/Cs7g08610/Cs6g07800/Cs6g07410/orange1.1t00617/novel.929/Cs4g03050/novel.2276/Cs7g18550/Cs6g16270/Cs8g19850/Cs3g23660/Cs5g09360/Cs3g15800/Cs8g17630/Cs5g24670/Cs6g07450/Cs4g03140/Cs8g05200/novel.2749/Cs1g18220/Cs2g17920/Cs4g03060/Cs4g03130/Cs1g08350/Cs5g25820/Cs7g31620/Cs7g08600/Cs3g08950/Cs5g04540/Cs1g04200/orange1.1t04806/Cs8g06080/novel.2181/Cs2g10120/Cs3g18070/Cs4g…	104
Cellular component	GO:0031226	intrinsic component of plasma membrane	81/2209	405/18529	1.70804e-06	0.000221191	Cs4g09780/Cs6g11700/Cs5g05540/Cs4g10410/Cs4g10500/orange1.1t01735/Cs5g08710/Cs3g20790/Cs6g13820/Cs6g19600/Cs9g13750/Cs3g01900/Cs2g25050/Cs3g17650/Cs9g18390/Cs5g31020/Cs9g18340/orange1.1t04699/Cs4g19580/Cs8g17900/Cs1g21430/Cs3g09690/Cs1g08340/Cs2g19770/Cs9g18370/Cs5g31030/Cs5g26950/Cs8g05480/Cs9g18270/orange1.1t03682/Cs9g07580/Cs5g25370/Cs7g29450/Cs5g26970/Cs4g20090/Cs4g08380/Cs1g14530/Cs5g16500/C…	81
Cellular component	GO:0005887	integral component of plasma membrane	52/2209	254/18529	6.18105e-05	0.00533631	Cs6g11700/Cs5g05540/Cs4g10410/Cs4g10500/orange1.1t01735/Cs5g08710/Cs3g20790/Cs3g01900/Cs3g17650/Cs9g18390/Cs9g18340/Cs4g19580/Cs8g17900/Cs1g21430/Cs3g09690/Cs1g08340/Cs9g18370/Cs9g18270/orange1.1t03682/Cs9g07580/Cs5g25370/Cs7g29450/Cs4g20090/Cs4g08380/Cs1g14530/Cs5g16500/Cs9g08200/Cs5g03800/Cs9g18350/Cs5g03790/Cs1g01730/Cs5g03780/Cs9g18560/Cs9g02830/Cs3g18230/Cs6g11660/Cs7g02970/Cs3g22560/orange1…	52
Cellular component	GO:0031225	anchored component of membrane	42/2209	208/18529	0.000406892	0.0263463	Cs4g09780/Cs6g20080/Cs5g31010/Cs7g12560/Cs6g04310/Cs6g13820/Cs6g19600/Cs9g13750/orange1.1t02097/Cs2g25050/Cs5g12220/Cs5g31020/orange1.1t04699/Cs2g19770/Cs8g16840/Cs5g31030/Cs5g26950/Cs8g05480/Cs5g26970/Cs2g14800/Cs6g02180/Cs5g12230/orange1.1t00573/Cs7g21890/Cs7g06790/Cs6g16770/Cs7g21880/Cs2g09510/Cs9g07260/Cs2g03340/Cs4g08530/Cs2g07510/Cs3g27500/Cs2g07520/Cs7g06740/Cs7g01110/Cs2g21660/novel.2027/…	42
Cellular component	GO:0044426	cell wall part	9/2209	24/18529	0.00116837	0.0504348	Cs6g10250/orange1.1t02713/Cs2g11910/Cs8g07490/Cs6g16450/orange1.1t02709/orange1.1t02715/Cs6g19610/Cs2g10950	9
Cellular component	GO:0044462	external encapsulating structure part	9/2209	24/18529	0.00116837	0.0504348	Cs6g10250/orange1.1t02713/Cs2g11910/Cs8g07490/Cs6g16450/orange1.1t02709/orange1.1t02715/Cs6g19610/Cs2g10950	9
Cellular component	GO:0046658	anchored component of plasma membrane	29/2209	152/18529	0.00686154	0.253877	Cs4g09780/Cs6g13820/Cs6g19600/Cs9g13750/Cs2g25050/Cs5g31020/orange1.1t04699/Cs2g19770/Cs5g31030/Cs5g26950/Cs8g05480/Cs5g26970/Cs6g02180/orange1.1t00573/Cs7g21890/Cs6g16770/Cs7g21880/Cs2g09510/Cs9g07260/Cs2g03340/Cs4g08530/Cs2g07510/Cs3g27500/Cs2g07520/Cs2g21660/novel.2027/Cs6g12560/Cs4g18140/Cs2g24170	29
Cellular component	GO:0012511	monolayer-surrounded lipid storage body	4/2209	10/18529	0.0233812	0.712668	Cs2g28680/orange1.1t00747/Cs2g28670/novel.431	4
Cellular component	GO:0000325	plant-type vacuole	35/2209	210/18529	0.0251427	0.712668	Cs9g05340/Cs5g08710/Cs1g16160/Cs8g16010/Cs4g19580/Cs8g17900/Cs6g08320/orange1.1t03682/Cs2g09545/Cs6g12800/orange1.1t00523/Cs2g09560/Cs9g04520/Cs7g10200/Cs7g13080/Cs9g18660/Cs6g12790/Cs2g15700/Cs2g15490/orange1.1t03552/Cs5g21780/Cs8g06750/Cs3g26340/Cs5g12530/Cs6g12750/orange1.1t04897/Cs2g27790/Cs5g01700/novel.2335/novel.1786/Cs2g15480/Cs2g04940/orange1.1t01767/Cs9g09130/Cs9g05170	35
Cellular component	GO:0009505	plant-type cell wall	43/2209	269/18529	0.0275161	0.712668	Cs4g09780/orange1.1t00617/Cs6g16270/Cs3g15800/Cs8g09520/Cs5g32270/Cs8g02110/Cs3g21730/Cs9g05130/Cs8g06080/Cs2g11910/Cs3g18070/Cs3g24860/Cs2g14530/orange1.1t01658/Cs4g11970/Cs2g12290/Cs9g14540/Cs8g07490/Cs2g21810/orange1.1t00281/Cs9g16590/Cs9g02570/Cs5g32900/Cs3g23350/novel.1682/Cs7g10500/Cs3g26600/Cs7g21890/Cs7g21880/Cs1g25930/Cs2g09510/Cs2g03340/Cs6g17850/Cs6g02700/Cs2g21660/novel.2027/novel.235…	43
Cellular component	GO:0000148	1,3-beta-D-glucan synthase complex	5/2209	16/18529	0.0338947	0.785133	Cs7g01200/Cs5g14730/orange1.1t00806/Cs7g17340/Cs2g06050	5
Cellular component	GO:0009705	plant-type vacuole membrane	23/2209	131/18529	0.0363768	0.785133	Cs9g05340/Cs5g08710/Cs1g16160/Cs8g16010/Cs4g19580/Cs8g17900/Cs6g08320/orange1.1t03682/Cs6g12800/orange1.1t00523/Cs9g04520/Cs7g13080/Cs6g12790/orange1.1t03552/Cs5g21780/Cs5g12530/Cs6g12750/orange1.1t04897/Cs5g01700/novel.2335/novel.1786/orange1.1t01767/Cs9g09130	23
Cellular component	GO:0009897	external side of plasma membrane	5/2209	17/18529	0.0434374	0.865407	orange1.1t01993/Cs1g19850/novel.948/Cs8g02980/Cs5g09920	5
Cellular component	GO:0098797	plasma membrane protein complex	8/2209	39/18529	0.0857472	1	Cs7g01200/Cs5g28260/Cs5g02520/Cs5g14730/orange1.1t00806/Cs7g17340/Cs2g06050/Cs1g17345	8
Cellular component	GO:0044421	extracellular region part	21/2209	130/18529	0.090883	1	Cs7g03770/Cs6g20080/Cs8g05200/Cs3g27650/Cs3g18070/Cs6g22190/Cs5g11960/Cs8g04910/Cs6g19760/Cs7g24550/Cs2g15700/Cs2g04950/Cs2g27790/Cs1g01240/Cs3g25370/Cs3g23900/Cs1g07440/orange1.1t05346/novel.198/Cs6g22200/novel.337	21
Cellular component	GO:0005615	extracellular space	19/2209	117/18529	0.0997535	1	Cs7g03770/Cs8g05200/Cs3g27650/Cs3g18070/Cs6g22190/Cs5g11960/Cs8g04910/Cs6g19760/Cs7g24550/Cs2g15700/Cs2g04950/Cs2g27790/Cs1g01240/Cs3g25370/Cs3g23900/Cs1g07440/novel.198/Cs6g22200/novel.337	19
Cellular component	GO:0016459	myosin complex	3/2209	10/18529	0.106979	1	Cs1g17830/Cs1g06370/orange1.1t03466	3
Cellular component	GO:0031234	extrinsic component of cytoplasmic side of plasma membrane	3/2209	10/18529	0.106979	1	Cs5g28260/Cs5g02520/Cs1g17345	3
Cellular component	GO:0010282	senescence-associated vacuole	5/2209	22/18529	0.112723	1	Cs2g15700/Cs2g15490/Cs2g27790/Cs2g15480/Cs2g04940	5
Cellular component	GO:0000786	nucleosome	9/2209	49/18529	0.122885	1	Cs2g17040/Cs5g30530/Cs5g30230/orange1.1t03169/Cs3g14190/Cs8g18050/Cs8g17690/Cs8g18120/Cs4g03450	9
Cellular component	GO:0009986	cell surface	5/2209	23/18529	0.130648	1	orange1.1t01993/Cs1g19850/novel.948/Cs8g02980/Cs5g09920	5
Cellular component	GO:0044815	DNA packaging complex	9/2209	53/18529	0.174484	1	Cs2g17040/Cs5g30530/Cs5g30230/orange1.1t03169/Cs3g14190/Cs8g18050/Cs8g17690/Cs8g18120/Cs4g03450	9
Cellular component	GO:0048226	Casparian strip	3/2209	13/18529	0.195751	1	Cs2g11910/Cs8g07490/Cs2g10950	3
Cellular component	GO:0005811	lipid droplet	4/2209	20/18529	0.209198	1	Cs2g28680/orange1.1t00747/Cs2g28670/novel.431	4
Cellular component	GO:0098552	side of membrane	9/2209	56/18529	0.218667	1	Cs5g28260/Cs5g02520/orange1.1t01993/Cs1g19850/novel.948/orange1.1t00355/Cs8g02980/Cs5g09920/Cs1g17345	9
Cellular component	GO:0032993	protein-DNA complex	10/2209	64/18529	0.227692	1	Cs7g05140/Cs2g17040/Cs5g30530/Cs5g30230/orange1.1t03169/Cs3g14190/Cs8g18050/Cs8g17690/Cs8g18120/Cs4g03450	10
Cellular component	GO:0009522	photosystem I	6/2209	35/18529	0.233209	1	Cs9g07680/Cs9g07670/novel.243/Cs4g07650/Cs2g19680/Cs1g09310	6
Cellular component	GO:0019897	extrinsic component of plasma membrane	6/2209	35/18529	0.233209	1	Cs5g28260/Cs5g02520/Cs4g08100/orange1.1t02464/Cs3g05940/Cs1g17345	6
Cellular component	GO:0005657	replication fork	4/2209	22/18529	0.263169	1	Cs4g03440/Cs1g02620/Cs1g24300/Cs8g17400	4
Cellular component	GO:0009898	cytoplasmic side of plasma membrane	4/2209	22/18529	0.263169	1	Cs5g28260/Cs5g02520/orange1.1t00355/Cs1g17345	4
Cellular component	GO:0000139	Golgi membrane	55/2209	424/18529	0.270669	1	Cs5g32930/Cs5g25090/orange1.1t04064/Cs5g29020/Cs9g08760/orange1.1t03392/Cs7g01390/Cs8g16400/Cs3g09000/Cs3g16380/Cs4g12320/Cs6g04870/Cs8g10780/Cs3g23600/Cs7g12540/Cs1g05500/Cs2g01430/Cs2g11840/Cs2g28730/Cs8g15710/Cs6g21350/Cs9g08730/Cs5g18370/Cs4g08560/Cs8g01390/Cs8g03110/Cs3g03080/Cs7g30960/Cs6g08690/Cs5g30310/Cs2g19390/novel.2160/Cs2g21360/novel.1781/Cs5g26820/Cs3g08520/Cs5g10220/Cs8g05250/orang…	55
Cellular component	GO:0009531	secondary cell wall	3/2209	16/18529	0.296258	1	Cs2g11910/Cs8g07490/Cs2g10950	3
Cellular component	GO:0043230	extracellular organelle	3/2209	16/18529	0.296258	1	Cs6g22190/Cs5g11960/Cs7g24550	3
Cellular component	GO:0070062	extracellular exosome	3/2209	16/18529	0.296258	1	Cs6g22190/Cs5g11960/Cs7g24550	3
Cellular component	GO:1903561	extracellular vesicle	3/2209	16/18529	0.296258	1	Cs6g22190/Cs5g11960/Cs7g24550	3
Cellular component	GO:0032586	protein storage vacuole membrane	3/2209	17/18529	0.330657	1	Cs9g04520/Cs5g21780/Cs9g09130	3
Cellular component	GO:0000323	lytic vacuole	8/2209	55/18529	0.330995	1	Cs8g05200/Cs3g27650/Cs2g15700/Cs2g15490/Cs2g04950/Cs2g27790/Cs2g15480/Cs2g04940	8
Cellular component	GO:0031354	intrinsic component of plastid outer membrane	2/2209	10/18529	0.338696	1	Cs8g06555/Cs7g04460	2
Cellular component	GO:0031355	integral component of plastid outer membrane	2/2209	10/18529	0.338696	1	Cs8g06555/Cs7g04460	2
Cellular component	GO:0031358	intrinsic component of chloroplast outer membrane	2/2209	10/18529	0.338696	1	Cs8g06555/Cs7g04460	2
Cellular component	GO:0031359	integral component of chloroplast outer membrane	2/2209	10/18529	0.338696	1	Cs8g06555/Cs7g04460	2
Cellular component	GO:0000145	exocyst	5/2209	33/18529	0.357169	1	Cs6g22190/Cs5g11960/Cs7g24550/orange1.1t01333/Cs3g16120	5
Cellular component	GO:0099023	tethering complex	7/2209	50/18529	0.386756	1	Cs6g22190/Cs5g11960/Cs7g24550/orange1.1t01333/Cs3g16120/Cs3g16650/Cs4g05020	7
Cellular component	GO:0098590	plasma membrane region	3/2209	19/18529	0.399025	1	Cs7g05780/Cs9g10110/Cs6g02570	3
Cellular component	GO:0031350	intrinsic component of plastid membrane	2/2209	12/18529	0.427998	1	Cs8g06555/Cs7g04460	2
Cellular component	GO:0031351	integral component of plastid membrane	2/2209	12/18529	0.427998	1	Cs8g06555/Cs7g04460	2
Cellular component	GO:0009543	chloroplast thylakoid lumen	6/2209	44/18529	0.429663	1	Cs3g17910/Cs2g28260/Cs4g08210/orange1.1t03382/Cs2g10970/Cs6g21000	6
Cellular component	GO:0031978	plastid thylakoid lumen	6/2209	44/18529	0.429663	1	Cs3g17910/Cs2g28260/Cs4g08210/orange1.1t03382/Cs2g10970/Cs6g21000	6
Cellular component	GO:0090406	pollen tube	14/2209	110/18529	0.440163	1	Cs1g16090/Cs7g04100/Cs4g10200/Cs2g08110/Cs5g29210/Cs1g16050/orange1.1t04224/Cs1g16060/Cs7g10500/Cs4g12920/Cs6g20930/Cs6g04690/Cs5g20090/Cs2g29840	14
Cellular component	GO:0009527	plastid outer membrane	9/2209	69/18529	0.440886	1	Cs4g05250/Cs9g01160/Cs2g21000/Cs4g05470/Cs8g18490/Cs1g15840/Cs5g09090/Cs8g06555/Cs7g04460	9
Cellular component	GO:0009707	chloroplast outer membrane	9/2209	69/18529	0.440886	1	Cs4g05250/Cs9g01160/Cs2g21000/Cs4g05470/Cs8g18490/Cs1g15840/Cs5g09090/Cs8g06555/Cs7g04460	9
Cellular component	GO:0031969	chloroplast membrane	41/2209	335/18529	0.45374	1	Cs5g32930/Cs1g24170/Cs7g23090/Cs2g07720/Cs9g19270/orange1.1t04551/Cs7g06030/Cs5g03570/Cs9g17630/Cs8g03110/Cs4g05250/Cs2g14050/Cs9g01160/Cs2g21000/orange1.1t02937/Cs1g17800/Cs4g05470/Cs8g18490/Cs2g13990/Cs5g05870/Cs1g12000/orange1.1t00198/Cs1g15840/Cs4g17690/orange1.1t05352/Cs3g21910/Cs7g09120/Cs4g07650/Cs7g30360/Cs3g04700/Cs5g09090/Cs7g17390/Cs8g11585/Cs9g17840/Cs5g07770/Cs8g06555/Cs7g17370/Cs7g1…	41
Cellular component	GO:0005663	DNA replication factor C complex	2/2209	13/18529	0.470225	1	Cs1g02620/Cs1g24300	2
Cellular component	GO:0031012	extracellular matrix	2/2209	13/18529	0.470225	1	Cs6g20080/orange1.1t05346	2
Cellular component	GO:0000326	protein storage vacuole	4/2209	30/18529	0.48766	1	Cs9g04520/Cs5g21780/Cs8g06750/Cs9g09130	4
Cellular component	GO:0042170	plastid membrane	41/2209	341/18529	0.502075	1	Cs5g32930/Cs1g24170/Cs7g23090/Cs2g07720/Cs9g19270/orange1.1t04551/Cs7g06030/Cs5g03570/Cs9g17630/Cs8g03110/Cs4g05250/Cs2g14050/Cs9g01160/Cs2g21000/orange1.1t02937/Cs1g17800/Cs4g05470/Cs8g18490/Cs2g13990/Cs5g05870/Cs1g12000/orange1.1t00198/Cs1g15840/Cs4g17690/orange1.1t05352/Cs3g21910/Cs7g09120/Cs4g07650/Cs7g30360/Cs3g04700/Cs5g09090/Cs7g17390/Cs8g11585/Cs9g17840/Cs5g07770/Cs8g06555/Cs7g17370/Cs7g1…	41
Cellular component	GO:0046930	pore complex	2/2209	14/18529	0.510518	1	Cs8g18490/Cs7g04460	2
Cellular component	GO:0000322	storage vacuole	4/2209	31/18529	0.514311	1	Cs9g04520/Cs5g21780/Cs8g06750/Cs9g09130	4
Cellular component	GO:0098562	cytoplasmic side of membrane	4/2209	31/18529	0.514311	1	Cs5g28260/Cs5g02520/orange1.1t00355/Cs1g17345	4
Cellular component	GO:0031977	thylakoid lumen	7/2209	57/18529	0.527321	1	Cs3g17910/Cs5g19740/Cs2g28260/Cs4g08210/orange1.1t03382/Cs2g10970/Cs6g21000	7
Cellular component	GO:0005667	transcription factor complex	13/2209	110/18529	0.557507	1	Cs7g25680/orange1.1t03944/Cs2g23280/Cs9g16390/Cs8g08600/Cs4g19330/Cs1g15590/Cs8g16430/Cs5g09950/Cs5g26470/Cs3g04590/Cs9g16410/Cs1g09960	13
Cellular component	GO:0016324	apical plasma membrane	2/2209	16/18529	0.584806	1	Cs9g10110/Cs6g02570	2
Cellular component	GO:0009514	glyoxysome	3/2209	25/18529	0.586644	1	Cs1g25730/Cs1g01505/Cs6g08640	3
Cellular component	GO:0044448	cell cortex part	8/2209	69/18529	0.589061	1	orange1.1t04061/Cs6g22190/orange1.1t02329/Cs5g11960/Cs7g24550/Cs2g09630/orange1.1t01333/Cs3g16120	8
Cellular component	GO:0000790	nuclear chromatin	7/2209	63/18529	0.636856	1	Cs5g30530/Cs3g14190/Cs7g19610/Cs8g18050/Cs8g17690/Cs8g18120/Cs4g03450	7
Cellular component	GO:0045177	apical part of cell	2/2209	18/18529	0.650405	1	Cs9g10110/Cs6g02570	2
Cellular component	GO:0000792	heterochromatin	2/2209	20/18529	0.707474	1	Cs3g14190/Cs7g19610	2
Cellular component	GO:0031463	Cul3-RING ubiquitin ligase complex	2/2209	20/18529	0.707474	1	novel.436/Cs4g17630	2
Cellular component	GO:0005764	lysosome	5/2209	49/18529	0.710034	1	Cs8g05200/Cs3g27650/Cs2g15700/Cs2g04950/Cs2g27790	5
Cellular component	GO:0000243	commitment complex	1/2209	10/18529	0.719108	1	orange1.1t03693	1
Cellular component	GO:0000922	spindle pole	1/2209	10/18529	0.719108	1	Cs7g10630	1
Cellular component	GO:0009510	plasmodesmatal desmotubule	1/2209	10/18529	0.719108	1	orange1.1t00345	1
Cellular component	GO:0009511	plasmodesmatal endoplasmic reticulum	1/2209	10/18529	0.719108	1	orange1.1t00345	1
Cellular component	GO:0045263	proton-transporting ATP synthase complex, coupling factor F(o)	1/2209	10/18529	0.719108	1	Cs6g05950	1
Cellular component	GO:0044438	microbody part	5/2209	50/18529	0.72691	1	Cs5g07380/Cs3g22600/Cs1g25730/Cs1g01505/novel.65	5
Cellular component	GO:0044439	peroxisomal part	5/2209	50/18529	0.72691	1	Cs5g07380/Cs3g22600/Cs1g25730/Cs1g01505/novel.65	5
Cellular component	GO:0055028	cortical microtubule	2/2209	21/18529	0.732965	1	orange1.1t04061/Cs2g09630	2
Cellular component	GO:0005938	cell cortex	8/2209	80/18529	0.752315	1	orange1.1t04061/Cs6g22190/orange1.1t02329/Cs5g11960/Cs7g24550/Cs2g09630/orange1.1t01333/Cs3g16120	8
Cellular component	GO:0032541	cortical endoplasmic reticulum	1/2209	11/18529	0.752614	1	orange1.1t02329	1
Cellular component	GO:0005744	TIM23 mitochondrial import inner membrane translocase complex	2/2209	22/18529	0.756539	1	Cs2g03980/orange1.1t00877	2
Cellular component	GO:0030139	endocytic vesicle	2/2209	22/18529	0.756539	1	Cs3g18230/Cs1g14330	2
Cellular component	GO:0030981	cortical microtubule cytoskeleton	2/2209	22/18529	0.756539	1	orange1.1t04061/Cs2g09630	2
Cellular component	GO:0022625	cytosolic large ribosomal subunit	7/2209	71/18529	0.757355	1	Cs3g07500/Cs6g07530/novel.851/Cs1g18675/Cs3g21570/Cs4g19960/Cs2g23270	7
Cellular component	GO:0120025	plasma membrane bounded cell projection	15/2209	146/18529	0.767517	1	Cs1g16090/Cs7g04100/Cs4g10200/Cs2g08110/Cs5g29210/Cs1g16050/orange1.1t04224/Cs1g16060/Cs1g17830/Cs7g10500/Cs4g12920/Cs6g20930/Cs6g04690/Cs5g20090/Cs2g29840	15
Cellular component	GO:0000152	nuclear ubiquitin ligase complex	2/2209	23/18529	0.77829	1	Cs5g05680/Cs8g05420	2
Cellular component	GO:0005881	cytoplasmic microtubule	2/2209	23/18529	0.77829	1	orange1.1t04061/Cs2g09630	2
Cellular component	GO:0009509	chromoplast	2/2209	23/18529	0.77829	1	Cs3g11490/Cs3g11060	2
Cellular component	GO:0005666	RNA polymerase III complex	1/2209	12/18529	0.782124	1	Cs5g10190	1
Cellular component	GO:0005685	U1 snRNP	1/2209	12/18529	0.782124	1	Cs4g03500	1
Cellular component	GO:0048471	perinuclear region of cytoplasm	3/2209	34/18529	0.788242	1	Cs5g33640/orange1.1t04084/Cs3g11210	3
Cellular component	GO:0090575	RNA polymerase II transcription factor complex	6/2209	65/18529	0.802533	1	orange1.1t03944/Cs2g23280/Cs9g16390/Cs5g09950/Cs3g04590/Cs9g16410	6
Cellular component	GO:0005732	small nucleolar ribonucleoprotein complex	1/2209	13/18529	0.808116	1	Cs4g03500	1
Cellular component	GO:0009574	preprophase band	1/2209	13/18529	0.808116	1	Cs2g09630	1
Cellular component	GO:0031305	integral component of mitochondrial inner membrane	1/2209	13/18529	0.808116	1	orange1.1t00877	1
Cellular component	GO:0042995	cell projection	15/2209	151/18529	0.809673	1	Cs1g16090/Cs7g04100/Cs4g10200/Cs2g08110/Cs5g29210/Cs1g16050/orange1.1t04224/Cs1g16060/Cs1g17830/Cs7g10500/Cs4g12920/Cs6g20930/Cs6g04690/Cs5g20090/Cs2g29840	15
Cellular component	GO:0031301	integral component of organelle membrane	6/2209	66/18529	0.814211	1	Cs5g29020/Cs5g10220/Cs3g23640/Cs8g06555/orange1.1t00877/Cs7g04460	6
Cellular component	GO:0030863	cortical cytoskeleton	2/2209	25/18529	0.816725	1	orange1.1t04061/Cs2g09630	2
Cellular component	GO:0009521	photosystem	7/2209	77/18529	0.826749	1	Cs9g07680/Cs9g07670/novel.243/Cs8g13660/Cs4g07650/Cs2g19680/Cs1g09310	7
Cellular component	GO:0005778	peroxisomal membrane	4/2209	47/18529	0.827634	1	Cs3g22600/Cs1g25730/Cs1g01505/novel.65	4
Cellular component	GO:0031903	microbody membrane	4/2209	47/18529	0.827634	1	Cs3g22600/Cs1g25730/Cs1g01505/novel.65	4
Cellular component	GO:0005770	late endosome	8/2209	87/18529	0.829021	1	Cs2g11840/Cs5g02760/Cs8g16310/Cs5g02770/Cs4g17010/Cs3g16650/Cs4g05020/Cs1g14330	8
Cellular component	GO:0030176	integral component of endoplasmic reticulum membrane	8/2209	87/18529	0.829021	1	Cs4g10410/Cs4g10500/Cs9g08200/Cs1g20370/Cs5g10220/Cs3g04040/Cs6g21270/Cs1g10740	8
Cellular component	GO:0031227	intrinsic component of endoplasmic reticulum membrane	8/2209	87/18529	0.829021	1	Cs4g10410/Cs4g10500/Cs9g08200/Cs1g20370/Cs5g10220/Cs3g04040/Cs6g21270/Cs1g10740	8
Cellular component	GO:0005777	peroxisome	19/2209	191/18529	0.830764	1	Cs7g21860/Cs7g08800/Cs5g07380/Cs3g22600/Cs9g02870/Cs9g04000/Cs1g25730/Cs1g26340/orange1.1t05709/orange1.1t04380/Cs1g01290/Cs7g21790/Cs1g09200/Cs5g03810/Cs1g01505/Cs6g08640/Cs7g10890/Cs9g02540/novel.65	19
Cellular component	GO:0042579	microbody	19/2209	191/18529	0.830764	1	Cs7g21860/Cs7g08800/Cs5g07380/Cs3g22600/Cs9g02870/Cs9g04000/Cs1g25730/Cs1g26340/orange1.1t05709/orange1.1t04380/Cs1g01290/Cs7g21790/Cs1g09200/Cs5g03810/Cs1g01505/Cs6g08640/Cs7g10890/Cs9g02540/novel.65	19
Cellular component	GO:0010369	chromocenter	1/2209	14/18529	0.831008	1	Cs7g19610	1
Cellular component	GO:0005905	clathrin-coated pit	2/2209	26/18529	0.833611	1	orange1.1t01639/Cs3g17750	2
Cellular component	GO:0035097	histone methyltransferase complex	2/2209	26/18529	0.833611	1	Cs1g05410/Cs8g05420	2
Cellular component	GO:0031300	intrinsic component of organelle membrane	6/2209	68/18529	0.835927	1	Cs5g29020/Cs5g10220/Cs3g23640/Cs8g06555/orange1.1t00877/Cs7g04460	6
Cellular component	GO:0009523	photosystem II	5/2209	58/18529	0.836705	1	Cs9g07680/Cs9g07670/novel.243/Cs8g13660/Cs2g19680	5
Cellular component	GO:0031902	late endosome membrane	5/2209	58/18529	0.836705	1	Cs2g11840/Cs8g16310/Cs4g17010/Cs3g16650/Cs1g14330	5
Cellular component	GO:0044798	nuclear transcription factor complex	6/2209	69/18529	0.845994	1	orange1.1t03944/Cs2g23280/Cs9g16390/Cs5g09950/Cs3g04590/Cs9g16410	6
Cellular component	GO:0019898	extrinsic component of membrane	7/2209	79/18529	0.84607	1	Cs5g28260/Cs5g02520/Cs7g08800/Cs4g08100/orange1.1t02464/Cs3g05940/Cs1g17345	7
Cellular component	GO:0015629	actin cytoskeleton	3/2209	38/18529	0.847422	1	Cs1g17830/Cs1g06370/orange1.1t03466	3
Cellular component	GO:0000407	phagophore assembly site	1/2209	15/18529	0.85117	1	Cs7g08800	1
Cellular component	GO:0005689	U12-type spliceosomal complex	1/2209	15/18529	0.85117	1	orange1.1t03693	1
Cellular component	GO:0005771	multivesicular body	1/2209	15/18529	0.85117	1	Cs1g14330	1
Cellular component	GO:0031304	intrinsic component of mitochondrial inner membrane	1/2209	15/18529	0.85117	1	orange1.1t00877	1
Cellular component	GO:0005684	U2-type spliceosomal complex	2/2209	28/18529	0.863224	1	orange1.1t03693/Cs7g27530	2
Cellular component	GO:0000418	RNA polymerase IV complex	1/2209	16/18529	0.868928	1	Cs5g10190	1
Cellular component	GO:0005720	nuclear heterochromatin	1/2209	16/18529	0.868928	1	Cs7g19610	1
Cellular component	GO:0071782	endoplasmic reticulum tubular network	1/2209	16/18529	0.868928	1	orange1.1t02329	1
Cellular component	GO:0099568	cytoplasmic region	8/2209	92/18529	0.871446	1	orange1.1t04061/Cs6g22190/orange1.1t02329/Cs5g11960/Cs7g24550/Cs2g09630/orange1.1t01333/Cs3g16120	8
Cellular component	GO:0010494	cytoplasmic stress granule	2/2209	29/18529	0.876145	1	Cs8g05200/Cs2g04120	2
Cellular component	GO:0015030	Cajal body	1/2209	17/18529	0.884568	1	novel.2033	1
Cellular component	GO:0031901	early endosome membrane	1/2209	17/18529	0.884568	1	Cs1g14330	1
Cellular component	GO:0031968	organelle outer membrane	10/2209	114/18529	0.886015	1	Cs4g05250/Cs9g01160/Cs2g21000/Cs1g24490/Cs4g05470/Cs8g18490/Cs1g15840/Cs5g09090/Cs8g06555/Cs7g04460	10
Cellular component	GO:0071011	precatalytic spliceosome	2/2209	30/18529	0.88793	1	Cs3g14800/orange1.1t03693	2
Cellular component	GO:0071013	catalytic step 2 spliceosome	2/2209	30/18529	0.88793	1	Cs4g03500/novel.2033	2
Cellular component	GO:0019867	outer membrane	10/2209	115/18529	0.892122	1	Cs4g05250/Cs9g01160/Cs2g21000/Cs1g24490/Cs4g05470/Cs8g18490/Cs1g15840/Cs5g09090/Cs8g06555/Cs7g04460	10
Cellular component	GO:0045259	proton-transporting ATP synthase complex	1/2209	18/18529	0.898342	1	Cs6g05950	1
Cellular component	GO:0043076	megasporocyte nucleus	1/2209	19/18529	0.910473	1	Cs6g15500	1
Cellular component	GO:0043078	polar nucleus	1/2209	19/18529	0.910473	1	Cs6g15500	1
Cellular component	GO:0000932	P-body	6/2209	78/18529	0.915644	1	Cs8g05200/Cs2g04120/Cs7g15290/Cs7g06230/Cs6g13950/orange1.1t04402	6
Cellular component	GO:0022626	cytosolic ribosome	14/2209	161/18529	0.923065	1	orange1.1t00556/Cs3g07500/Cs6g07530/Cs8g04340/Cs2g23190/novel.851/Cs6g21070/Cs1g16310/Cs1g18675/Cs4g13240/Cs6g17850/Cs3g21570/Cs4g19960/Cs2g23270	14
Cellular component	GO:0034708	methyltransferase complex	2/2209	34/18529	0.925388	1	Cs1g05410/Cs8g05420	2
Cellular component	GO:0044463	cell projection part	1/2209	21/18529	0.930567	1	Cs1g17830	1
Cellular component	GO:0120038	plasma membrane bounded cell projection part	1/2209	21/18529	0.930567	1	Cs1g17830	1
Cellular component	GO:0005795	Golgi stack	3/2209	47/18529	0.930607	1	Cs5g32930/Cs5g29020/Cs2g19390	3
Cellular component	GO:0005665	RNA polymerase II, core complex	1/2209	22/18529	0.938854	1	orange1.1t04402	1
Cellular component	GO:0009508	plastid chromosome	1/2209	22/18529	0.938854	1	orange1.1t03205	1
Cellular component	GO:0033177	proton-transporting two-sector ATPase complex, proton-transporting domain	1/2209	22/18529	0.938854	1	Cs6g05950	1
Cellular component	GO:0048188	Set1C/COMPASS complex	1/2209	22/18529	0.938854	1	Cs1g05410	1
Cellular component	GO:0009706	chloroplast inner membrane	7/2209	94/18529	0.941638	1	Cs9g17630/orange1.1t02937/Cs5g05870/Cs4g17690/Cs3g21910/Cs7g09120/Cs9g02990	7
Cellular component	GO:0015934	large ribosomal subunit	7/2209	95/18529	0.945548	1	Cs3g07500/Cs6g07530/novel.851/Cs1g18675/Cs3g21570/Cs4g19960/Cs2g23270	7
Cellular component	GO:0000229	cytoplasmic chromosome	1/2209	23/18529	0.946153	1	orange1.1t03205	1
Cellular component	GO:0030665	clathrin-coated vesicle membrane	1/2209	23/18529	0.946153	1	Cs2g11840	1
Cellular component	GO:0046540	U4/U6 x U5 tri-snRNP complex	1/2209	23/18529	0.946153	1	novel.2033	1
Cellular component	GO:0016592	mediator complex	3/2209	50/18529	0.947308	1	Cs9g05940/Cs5g31730/Cs3g14220	3
Cellular component	GO:0009528	plastid inner membrane	7/2209	96/18529	0.949223	1	Cs9g17630/orange1.1t02937/Cs5g05870/Cs4g17690/Cs3g21910/Cs7g09120/Cs9g02990	7
Cellular component	GO:0030532	small nuclear ribonucleoprotein complex	3/2209	52/18529	0.956274	1	Cs4g03500/orange1.1t03693/novel.2033	3
Cellular component	GO:0097525	spliceosomal snRNP complex	3/2209	52/18529	0.956274	1	Cs4g03500/orange1.1t03693/novel.2033	3
Cellular component	GO:0005758	mitochondrial intermembrane space	1/2209	25/18529	0.958241	1	Cs5g19640	1
Cellular component	GO:0032592	integral component of mitochondrial membrane	1/2209	25/18529	0.958241	1	orange1.1t00877	1
Cellular component	GO:0035770	ribonucleoprotein granule	6/2209	88/18529	0.959279	1	Cs8g05200/Cs2g04120/Cs7g15290/Cs7g06230/Cs6g13950/orange1.1t04402	6
Cellular component	GO:0036464	cytoplasmic ribonucleoprotein granule	6/2209	88/18529	0.959279	1	Cs8g05200/Cs2g04120/Cs7g15290/Cs7g06230/Cs6g13950/orange1.1t04402	6
Cellular component	GO:0005746	mitochondrial respiratory chain	3/2209	53/18529	0.960202	1	Cs1g21090/Cs1g15410/Cs5g09100	3
Cellular component	GO:0098803	respiratory chain complex	3/2209	53/18529	0.960202	1	Cs1g21090/Cs1g15410/Cs5g09100	3
Cellular component	GO:0000785	chromatin	12/2209	153/18529	0.960915	1	Cs2g17040/Cs5g30530/Cs5g30230/orange1.1t03169/Cs1g06920/Cs3g14190/novel.2228/Cs7g19610/Cs8g18050/Cs8g17690/Cs8g18120/Cs4g03450	12
Cellular component	GO:0010319	stromule	1/2209	26/18529	0.963226	1	orange1.1t00259	1
Cellular component	GO:0097526	spliceosomal tri-snRNP complex	1/2209	26/18529	0.963226	1	novel.2033	1
Cellular component	GO:0010287	plastoglobule	5/2209	78/18529	0.963517	1	Cs2g14120/Cs2g14100/Cs2g14090/novel.243/Cs3g07460	5
Cellular component	GO:0022627	cytosolic small ribosomal subunit	3/2209	54/18529	0.963796	1	Cs8g04340/Cs6g21070/Cs4g13240	3
Cellular component	GO:0008023	transcription elongation factor complex	1/2209	27/18529	0.967616	1	Cs9g08500	1
Cellular component	GO:0098573	intrinsic component of mitochondrial membrane	1/2209	27/18529	0.967616	1	orange1.1t00877	1
Cellular component	GO:0005747	mitochondrial respiratory chain complex I	2/2209	42/18529	0.967808	1	Cs1g15410/Cs5g09100	2
Cellular component	GO:0030964	NADH dehydrogenase complex	2/2209	42/18529	0.967808	1	Cs1g15410/Cs5g09100	2
Cellular component	GO:0045271	respiratory chain complex I	2/2209	42/18529	0.967808	1	Cs1g15410/Cs5g09100	2
Cellular component	GO:0019005	SCF ubiquitin ligase complex	5/2209	81/18529	0.971455	1	Cs6g15150/Cs1g14060/novel.1832/Cs4g07940/Cs7g21290	5
Cellular component	GO:0000781	chromosome, telomeric region	1/2209	28/18529	0.971483	1	Cs7g15050	1
Cellular component	GO:0031970	organelle envelope lumen	1/2209	28/18529	0.971483	1	Cs5g19640	1
Cellular component	GO:0120114	Sm-like protein family complex	3/2209	57/18529	0.972828	1	Cs4g03500/orange1.1t03693/novel.2033	3
Cellular component	GO:0030136	clathrin-coated vesicle	5/2209	82/18529	0.973723	1	Cs2g11840/orange1.1t01639/Cs3g17750/Cs9g11960/orange1.1t05223	5
Cellular component	GO:0042644	chloroplast nucleoid	1/2209	29/18529	0.974888	1	orange1.1t03205	1
Cellular component	GO:0015935	small ribosomal subunit	4/2209	71/18529	0.976091	1	Cs8g04340/Cs6g21070/Cs4g13240/Cs4g12360	4
Cellular component	GO:0042788	polysomal ribosome	2/2209	45/18529	0.976685	1	Cs2g23190/Cs2g23270	2
Cellular component	GO:0032580	Golgi cisterna membrane	1/2209	30/18529	0.977886	1	Cs5g29020	1
Cellular component	GO:0098800	inner mitochondrial membrane protein complex	5/2209	86/18529	0.98122	1	Cs1g21090/Cs2g03980/Cs1g15410/Cs5g09100/orange1.1t00877	5
Cellular component	GO:0009579	thylakoid	42/2209	466/18529	0.982054	1	Cs1g17380/Cs9g07680/Cs1g01540/Cs7g18550/orange1.1t04376/Cs9g07670/Cs8g03110/Cs8g21030/orange1.1t01733/orange1.1t03770/Cs5g14370/Cs5g16500/novel.2410/novel.243/orange1.1t00259/orange1.1t00198/Cs8g13660/Cs3g07460/orange1.1t00475/Cs3g22500/Cs3g17910/Cs5g19740/orange1.1t03205/Cs4g07650/novel.2411/Cs2g19680/Cs2g28260/Cs8g17690/Cs5g28560/Cs9g06990/Cs7g12270/Cs4g08210/Cs8g18120/Cs7g19710/Cs2g14610/Cs8g1…	42
Cellular component	GO:0070469	respiratory chain	4/2209	76/18529	0.984794	1	Cs5g19640/Cs1g21090/Cs1g15410/Cs5g09100	4
Cellular component	GO:0005769	early endosome	2/2209	49/18529	0.984914	1	Cs2g31270/Cs1g14330	2
Cellular component	GO:0005871	kinesin complex	2/2209	50/18529	0.986481	1	Cs9g03490/Cs6g11810	2
Cellular component	GO:0030659	cytoplasmic vesicle membrane	4/2209	80/18529	0.989494	1	Cs2g11840/Cs5g23090/Cs3g18230/Cs5g10390	4
Cellular component	GO:0044454	nuclear chromosome part	8/2209	129/18529	0.989735	1	Cs5g30530/Cs2g24880/Cs3g14190/Cs7g19610/Cs8g18050/Cs8g17690/Cs8g18120/Cs4g03450	8
Cellular component	GO:0044445	cytosolic part	14/2209	196/18529	0.989813	1	orange1.1t00556/Cs3g07500/Cs6g07530/Cs8g04340/Cs2g23190/novel.851/Cs6g21070/Cs1g16310/Cs1g18675/Cs4g13240/Cs6g17850/Cs3g21570/Cs4g19960/Cs2g23270	14
Cellular component	GO:0005643	nuclear pore	3/2209	67/18529	0.98986	1	orange1.1t04084/Cs3g11210/novel.2863	3
Cellular component	GO:0005844	polysome	2/2209	53/18529	0.990289	1	Cs2g23190/Cs2g23270	2
Cellular component	GO:0031985	Golgi cisterna	1/2209	37/18529	0.990922	1	Cs5g29020	1
Cellular component	GO:0044391	ribosomal subunit	11/2209	166/18529	0.991648	1	Cs3g07500/Cs6g07530/Cs8g04340/novel.851/Cs6g21070/Cs1g18675/Cs4g13240/Cs4g12360/Cs3g21570/Cs4g19960/Cs2g23270	11
Cellular component	GO:0012506	vesicle membrane	4/2209	83/18529	0.992071	1	Cs2g11840/Cs5g23090/Cs3g18230/Cs5g10390	4
Cellular component	GO:1990204	oxidoreductase complex	4/2209	84/18529	0.992786	1	Cs1g15410/Cs5g09100/orange1.1t02914/Cs7g22860	4
Cellular component	GO:0000228	nuclear chromosome	9/2209	148/18529	0.994143	1	Cs5g30530/Cs2g24880/Cs3g14190/Cs7g19610/Cs8g18050/Cs8g17690/Cs8g18120/Cs5g03020/Cs4g03450	9
Cellular component	GO:0000775	chromosome, centromeric region	1/2209	42/18529	0.995195	1	Cs6g22105	1
Cellular component	GO:0009534	chloroplast thylakoid	34/2209	418/18529	0.995459	1	Cs1g17380/Cs9g07680/orange1.1t04376/Cs9g07670/Cs8g03110/Cs8g21030/orange1.1t01733/orange1.1t03770/Cs5g14370/Cs5g16500/novel.2410/novel.243/orange1.1t00198/Cs8g13660/Cs3g07460/orange1.1t00475/Cs3g22500/Cs3g17910/Cs5g19740/orange1.1t03205/Cs4g07650/novel.2411/Cs2g19680/Cs2g28260/Cs9g06990/Cs7g12270/Cs4g08210/Cs7g19710/Cs2g14610/Cs8g19980/orange1.1t03382/Cs1g09310/Cs2g10970/Cs6g21000	34
Cellular component	GO:0031976	plastid thylakoid	34/2209	418/18529	0.995459	1	Cs1g17380/Cs9g07680/orange1.1t04376/Cs9g07670/Cs8g03110/Cs8g21030/orange1.1t01733/orange1.1t03770/Cs5g14370/Cs5g16500/novel.2410/novel.243/orange1.1t00198/Cs8g13660/Cs3g07460/orange1.1t00475/Cs3g22500/Cs3g17910/Cs5g19740/orange1.1t03205/Cs4g07650/novel.2411/Cs2g19680/Cs2g28260/Cs9g06990/Cs7g12270/Cs4g08210/Cs7g19710/Cs2g14610/Cs8g19980/orange1.1t03382/Cs1g09310/Cs2g10970/Cs6g21000	34
Cellular component	GO:0016469	proton-transporting two-sector ATPase complex	1/2209	43/18529	0.995769	1	Cs6g05950	1
Cellular component	GO:0042646	plastid nucleoid	1/2209	43/18529	0.995769	1	orange1.1t03205	1
Cellular component	GO:0005681	spliceosomal complex	10/2209	167/18529	0.996639	1	Cs4g16750/Cs5g03330/Cs2g05160/Cs4g03500/Cs3g14800/Cs5g11760/orange1.1t03693/novel.2033/Cs9g17370/Cs7g27530	10
Cellular component	GO:0080008	Cul4-RING E3 ubiquitin ligase complex	3/2209	78/18529	0.996711	1	Cs5g05680/Cs9g17160/Cs9g02410	3
Cellular component	GO:0005741	mitochondrial outer membrane	1/2209	45/18529	0.99672	1	Cs1g24490	1
Cellular component	GO:0000794	condensed nuclear chromosome	1/2209	47/18529	0.997457	1	Cs2g24880	1
Cellular component	GO:0044436	thylakoid part	29/2209	379/18529	0.997588	1	Cs9g07680/Cs9g07670/Cs8g03110/Cs8g21030/Cs5g14370/Cs5g16500/novel.243/orange1.1t00198/Cs8g13660/Cs3g07460/orange1.1t00475/Cs3g22500/Cs3g17910/Cs5g19740/orange1.1t03205/Cs4g07650/Cs2g19680/Cs2g28260/Cs5g28560/Cs9g06990/Cs7g12270/Cs4g08210/Cs7g19710/Cs2g14610/Cs8g19980/orange1.1t03382/Cs1g09310/Cs2g10970/Cs6g21000	29
Cellular component	GO:0005788	endoplasmic reticulum lumen	2/2209	66/18529	0.997745	1	Cs1g18720/Cs3g14220	2
Cellular component	GO:0016591	RNA polymerase II, holoenzyme	2/2209	66/18529	0.997745	1	Cs9g08500/orange1.1t04402	2
Cellular component	GO:0009295	nucleoid	1/2209	48/18529	0.997761	1	orange1.1t03205	1
Cellular component	GO:0030133	transport vesicle	1/2209	48/18529	0.997761	1	Cs1g17830	1
Cellular component	GO:0009524	phragmoplast	5/2209	111/18529	0.998004	1	Cs7g24550/Cs2g09630/Cs7g10630/orange1.1t01333/Cs3g16120	5
Cellular component	GO:0098798	mitochondrial protein complex	5/2209	111/18529	0.998004	1	Cs1g21090/Cs2g03980/Cs1g15410/Cs5g09100/orange1.1t00877	5
Cellular component	GO:0098687	chromosomal region	3/2209	83/18529	0.998052	1	Cs7g15050/Cs7g19610/Cs6g22105	3
Cellular component	GO:0044427	chromosomal part	19/2209	280/18529	0.998465	1	Cs7g15050/Cs2g17040/Cs5g30530/Cs5g30230/orange1.1t03169/Cs1g06920/Cs2g24880/Cs3g14190/novel.2228/Cs7g19610/Cs8g18050/Cs8g17690/Cs4g03440/Cs1g02620/Cs1g24300/Cs8g18120/Cs6g22105/Cs4g03450/Cs8g17400	19
Cellular component	GO:0044455	mitochondrial membrane part	5/2209	114/18529	0.998496	1	Cs1g21090/Cs2g03980/Cs1g15410/Cs5g09100/orange1.1t00877	5
Cellular component	GO:0000502	proteasome complex	1/2209	52/18529	0.998654	1	Cs6g07180	1
Cellular component	GO:1905369	endopeptidase complex	1/2209	52/18529	0.998654	1	Cs6g07180	1
Cellular component	GO:0031461	cullin-RING ubiquitin ligase complex	11/2209	192/18529	0.998777	1	Cs6g15150/Cs1g14060/novel.1832/Cs6g12970/Cs4g07940/Cs5g05680/novel.436/Cs4g17630/Cs9g17160/Cs9g02410/Cs7g21290	11
Cellular component	GO:0030135	coated vesicle	5/2209	117/18529	0.998869	1	Cs2g11840/orange1.1t01639/Cs3g17750/Cs9g11960/orange1.1t05223	5
Cellular component	GO:0030662	coated vesicle membrane	1/2209	55/18529	0.999082	1	Cs2g11840	1
Cellular component	GO:0031965	nuclear membrane	4/2209	106/18529	0.999167	1	Cs3g20065/Cs8g16340/Cs3g02920/Cs6g09040	4
Cellular component	GO:0016607	nuclear speck	3/2209	91/18529	0.999168	1	Cs5g03330/Cs5g29440/orange1.1t03693	3
Cellular component	GO:0009535	chloroplast thylakoid membrane	23/2209	336/18529	0.999294	1	Cs9g07680/Cs9g07670/Cs8g03110/Cs8g21030/Cs5g14370/Cs5g16500/novel.243/orange1.1t00198/Cs8g13660/Cs3g07460/orange1.1t00475/Cs3g22500/Cs5g19740/orange1.1t03205/Cs4g07650/Cs2g19680/Cs2g28260/Cs9g06990/Cs7g12270/Cs7g19710/Cs2g14610/Cs8g19980/Cs1g09310	23
Cellular component	GO:0055035	plastid thylakoid membrane	23/2209	336/18529	0.999294	1	Cs9g07680/Cs9g07670/Cs8g03110/Cs8g21030/Cs5g14370/Cs5g16500/novel.243/orange1.1t00198/Cs8g13660/Cs3g07460/orange1.1t00475/Cs3g22500/Cs5g19740/orange1.1t03205/Cs4g07650/Cs2g19680/Cs2g28260/Cs9g06990/Cs7g12270/Cs7g19710/Cs2g14610/Cs8g19980/Cs1g09310	23
Cellular component	GO:0016604	nuclear body	5/2209	124/18529	0.999424	1	Cs5g03330/Cs5g29440/Cs5g05680/orange1.1t03693/novel.2033	5
Cellular component	GO:0005759	mitochondrial matrix	4/2209	110/18529	0.999445	1	Cs3g20490/Cs2g29390/Cs2g23190/novel.2500	4
Cellular component	GO:0005802	trans-Golgi network	14/2209	238/18529	0.999449	1	Cs5g25090/Cs5g29020/Cs3g09000/Cs7g12540/Cs2g28730/Cs8g01390/Cs2g06720/orange1.1t00305/Cs9g09780/Cs5g13555/Cs3g20910/Cs4g17010/novel.2352/Cs8g13690	14
Cellular component	GO:0005875	microtubule associated complex	3/2209	96/18529	0.999514	1	Cs9g03490/Cs3g12980/Cs6g11810	3
Cellular component	GO:0005743	mitochondrial inner membrane	13/2209	228/18529	0.99952	1	Cs3g17390/Cs1g21090/Cs5g03570/Cs2g03980/orange1.1t02937/Cs6g05950/Cs1g15410/Cs1g17800/Cs5g09100/Cs4g18330/Cs4g17690/Cs7g12270/orange1.1t00877	13
Cellular component	GO:0005840	ribosome	27/2209	386/18529	0.99953	1	orange1.1t00556/Cs3g07500/Cs6g11320/Cs6g07530/Cs8g04340/Cs2g23190/Cs5g20790/Cs7g03830/novel.851/Cs6g21070/Cs1g16310/Cs2g04970/Cs1g18675/Cs4g13240/Cs4g12360/Cs5g25250/Cs6g17850/Cs3g21570/Cs5g03890/Cs6g05000/Cs2g22300/Cs4g19960/Cs9g02410/Cs2g23270/orange1.1t01672/Cs8g05390/Cs7g21330	27
Cellular component	GO:0055029	nuclear DNA-directed RNA polymerase complex	3/2209	98/18529	0.999609	1	Cs5g10190/Cs9g08500/orange1.1t04402	3
Cellular component	GO:1905368	peptidase complex	1/2209	62/18529	0.999623	1	Cs6g07180	1
Cellular component	GO:0000151	ubiquitin ligase complex	13/2209	233/18529	0.999674	1	Cs6g15150/Cs1g14060/novel.1832/Cs6g12970/Cs4g07940/Cs5g05680/novel.436/Cs8g05420/Cs5g23550/Cs4g17630/Cs9g17160/Cs9g02410/Cs7g21290	13
Cellular component	GO:0042651	thylakoid membrane	23/2209	351/18529	0.999733	1	Cs9g07680/Cs9g07670/Cs8g03110/Cs8g21030/Cs5g14370/Cs5g16500/novel.243/orange1.1t00198/Cs8g13660/Cs3g07460/orange1.1t00475/Cs3g22500/Cs5g19740/orange1.1t03205/Cs4g07650/Cs2g19680/Cs2g28260/Cs9g06990/Cs7g12270/Cs7g19710/Cs2g14610/Cs8g19980/Cs1g09310	23
Cellular component	GO:0061695	transferase complex, transferring phosphorus-containing groups	5/2209	132/18529	0.999737	1	Cs7g15050/Cs7g08800/Cs5g10190/Cs9g08500/orange1.1t04402	5
Cellular component	GO:0034357	photosynthetic membrane	23/2209	352/18529	0.99975	1	Cs9g07680/Cs9g07670/Cs8g03110/Cs8g21030/Cs5g14370/Cs5g16500/novel.243/orange1.1t00198/Cs8g13660/Cs3g07460/orange1.1t00475/Cs3g22500/Cs5g19740/orange1.1t03205/Cs4g07650/Cs2g19680/Cs2g28260/Cs9g06990/Cs7g12270/Cs7g19710/Cs2g14610/Cs8g19980/Cs1g09310	23
Cellular component	GO:0000428	DNA-directed RNA polymerase complex	3/2209	106/18529	0.999837	1	Cs5g10190/Cs9g08500/orange1.1t04402	3
Cellular component	GO:0030880	RNA polymerase complex	3/2209	106/18529	0.999837	1	Cs5g10190/Cs9g08500/orange1.1t04402	3
Cellular component	GO:0044440	endosomal part	9/2209	195/18529	0.99988	1	Cs2g11840/Cs3g22680/Cs8g16310/Cs3g23640/Cs4g17010/Cs3g16650/Cs4g05020/Cs5g23130/Cs1g14330	9
Cellular component	GO:0005740	mitochondrial envelope	18/2209	309/18529	0.999907	1	Cs3g17390/Cs5g19640/Cs1g21090/Cs5g03570/Cs2g03980/orange1.1t02937/Cs6g05950/Cs1g15410/Cs1g17800/Cs1g24490/Cs5g09100/Cs4g18330/Cs5g06040/Cs4g17690/Cs6g20440/Cs7g12270/Cs3g20130/orange1.1t00877	18
Cellular component	GO:0031966	mitochondrial membrane	17/2209	298/18529	0.999913	1	Cs3g17390/Cs1g21090/Cs5g03570/Cs2g03980/orange1.1t02937/Cs6g05950/Cs1g15410/Cs1g17800/Cs1g24490/Cs5g09100/Cs4g18330/Cs5g06040/Cs4g17690/Cs6g20440/Cs7g12270/Cs3g20130/orange1.1t00877	17
Cellular component	GO:0005635	nuclear envelope	8/2209	186/18529	0.999918	1	Cs3g20065/Cs5g24740/orange1.1t04084/Cs8g16340/Cs3g11210/novel.2863/Cs3g02920/Cs6g09040	8
Cellular component	GO:0000793	condensed chromosome	1/2209	74/18529	0.999918	1	Cs2g24880	1
Cellular component	GO:0010008	endosome membrane	8/2209	191/18529	0.999948	1	Cs2g11840/Cs3g22680/Cs8g16310/Cs3g23640/Cs4g17010/Cs3g16650/Cs5g23130/Cs1g14330	8
Cellular component	GO:0005694	chromosome	22/2209	366/18529	0.999956	1	Cs7g15050/Cs2g17040/Cs5g30530/Cs5g30230/orange1.1t03169/Cs1g06920/Cs2g24880/Cs3g14190/novel.2228/Cs7g19610/orange1.1t03205/Cs8g18050/Cs8g17690/Cs9g04200/Cs4g03440/Cs1g02620/Cs1g24300/Cs8g18120/Cs5g03020/Cs6g22105/Cs4g03450/Cs8g17400	22
Cellular component	GO:0019866	organelle inner membrane	18/2209	320/18529	0.999959	1	Cs3g17390/Cs1g21090/Cs5g03570/Cs9g17630/Cs2g03980/orange1.1t02937/Cs6g05950/Cs1g15410/Cs1g17800/Cs5g09100/Cs5g05870/Cs4g18330/Cs4g17690/Cs3g21910/Cs7g09120/Cs7g12270/Cs9g02990/orange1.1t00877	18
Cellular component	GO:0005819	spindle	1/2209	80/18529	0.999962	1	Cs7g10630	1
Cellular component	GO:0044433	cytoplasmic vesicle part	12/2209	265/18529	0.999992	1	Cs2g11840/Cs3g22680/Cs8g16310/Cs5g23090/Cs3g18230/Cs3g23640/Cs4g17010/Cs5g10390/Cs3g16650/Cs4g05020/Cs5g23130/Cs1g14330	12
Cellular component	GO:0005730	nucleolus	22/2209	392/18529	0.999994	1	Cs5g33130/Cs2g04120/Cs3g16700/Cs1g20920/Cs2g17040/Cs5g30530/Cs5g30230/Cs1g01330/Cs7g30550/Cs3g14190/Cs5g20790/Cs3g14220/Cs4g13240/Cs8g17690/Cs6g07160/Cs1g20030/Cs9g02410/novel.2863/Cs8g18120/Cs2g23270/Cs4g03450/Cs9g17370	22
Cellular component	GO:0005768	endosome	25/2209	429/18529	0.999994	1	Cs5g25090/Cs5g29020/Cs3g09000/orange1.1t01735/Cs2g11840/Cs2g28730/Cs3g22680/Cs5g02760/Cs8g01390/Cs2g31270/Cs7g08800/Cs2g06720/Cs8g16310/Cs1g06370/Cs5g02770/orange1.1t00305/Cs5g13555/Cs3g20910/Cs3g23640/Cs4g17010/Cs3g16650/novel.2352/Cs4g05020/Cs5g23130/Cs1g14330	25
Cellular component	GO:0005874	microtubule	9/2209	229/18529	0.999995	1	orange1.1t04061/Cs2g01800/Cs9g03490/Cs2g09630/Cs4g15140/Cs7g25470/Cs7g10630/Cs5g19620/Cs6g11810	9
Cellular component	GO:0098796	membrane protein complex	25/2209	437/18529	0.999997	1	Cs9g07680/Cs7g01200/Cs5g28260/Cs9g07670/Cs1g21090/Cs5g02520/Cs5g14730/Cs2g03980/orange1.1t00806/Cs7g08800/Cs6g05950/Cs1g15410/Cs8g18490/Cs5g09100/Cs7g17340/Cs2g06050/novel.243/Cs8g13660/orange1.1t00475/Cs4g07650/Cs2g19680/orange1.1t00877/Cs1g17345/Cs1g09310/Cs7g04460	25
Cellular component	GO:0099081	supramolecular polymer	9/2209	237/18529	0.999997	1	orange1.1t04061/Cs2g01800/Cs9g03490/Cs2g09630/Cs4g15140/Cs7g25470/Cs7g10630/Cs5g19620/Cs6g11810	9
Cellular component	GO:0099512	supramolecular fiber	9/2209	237/18529	0.999997	1	orange1.1t04061/Cs2g01800/Cs9g03490/Cs2g09630/Cs4g15140/Cs7g25470/Cs7g10630/Cs5g19620/Cs6g11810	9
Cellular component	GO:0099513	polymeric cytoskeletal fiber	9/2209	237/18529	0.999997	1	orange1.1t04061/Cs2g01800/Cs9g03490/Cs2g09630/Cs4g15140/Cs7g25470/Cs7g10630/Cs5g19620/Cs6g11810	9
Cellular component	GO:0099080	supramolecular complex	9/2209	238/18529	0.999998	1	orange1.1t04061/Cs2g01800/Cs9g03490/Cs2g09630/Cs4g15140/Cs7g25470/Cs7g10630/Cs5g19620/Cs6g11810	9
Cellular component	GO:0044429	mitochondrial part	22/2209	409/18529	0.999998	1	Cs3g17390/Cs3g20490/Cs5g19640/Cs2g29390/Cs1g21090/Cs5g03570/Cs2g03980/orange1.1t02937/Cs6g05950/Cs1g15410/Cs1g17800/Cs1g24490/Cs5g09100/Cs2g23190/Cs4g18330/Cs5g06040/novel.2500/Cs4g17690/Cs6g20440/Cs7g12270/Cs3g20130/orange1.1t00877	22
Cellular component	GO:0005856	cytoskeleton	21/2209	408/18529	0.999999	1	orange1.1t04061/Cs8g20080/Cs8g20070/Cs2g01800/Cs1g17830/Cs5g02540/Cs1g06370/Cs9g03490/orange1.1t01283/Cs7g24550/Cs2g09630/Cs4g15140/Cs7g25470/Cs7g10630/Cs3g12980/orange1.1t01333/Cs5g19620/Cs3g16120/Cs6g11810/Cs4g16055/orange1.1t03466	21
Cellular component	GO:0044430	cytoskeletal part	13/2209	313/18529	1	1	orange1.1t04061/Cs2g01800/Cs1g17830/Cs1g06370/Cs9g03490/Cs2g09630/Cs4g15140/Cs7g25470/Cs7g10630/Cs3g12980/Cs5g19620/Cs6g11810/orange1.1t03466	13
Cellular component	GO:1990234	transferase complex	25/2209	477/18529	1	1	Cs4g01990/Cs7g01200/Cs7g15050/Cs5g14730/orange1.1t00806/Cs7g08800/Cs1g05410/Cs6g15150/Cs7g17340/Cs5g10190/Cs1g14060/novel.1832/Cs2g06050/Cs6g12970/Cs4g07940/Cs9g08500/Cs5g05680/novel.436/Cs8g05420/Cs5g23550/Cs4g17630/Cs9g17160/Cs9g02410/Cs7g21290/orange1.1t04402	25
Cellular component	GO:0015630	microtubule cytoskeleton	10/2209	286/18529	1	1	orange1.1t04061/Cs2g01800/Cs9g03490/Cs2g09630/Cs4g15140/Cs7g25470/Cs7g10630/Cs3g12980/Cs5g19620/Cs6g11810	10
Cellular component	GO:0044451	nucleoplasm part	13/2209	347/18529	1	1	Cs5g03330/Cs9g05940/Cs5g31730/Cs1g05410/novel.2228/Cs5g29440/Cs3g14220/Cs9g08500/Cs5g05680/orange1.1t03693/Cs8g05420/novel.2033/orange1.1t04402	13
Cellular component	GO:0005654	nucleoplasm	20/2209	454/18529	1	1	Cs3g21790/Cs5g03330/Cs9g05940/Cs5g31730/Cs1g05410/Cs7g30550/orange1.1t04084/Cs5g10190/novel.2228/Cs3g11210/Cs5g29440/Cs3g14220/Cs9g08500/Cs5g05680/Cs3g13580/orange1.1t03693/Cs8g05420/novel.2863/novel.2033/orange1.1t04402	20
Biological process	GO:0019748	secondary metabolic process	119/2052	494/17132	2.5871e-14	5.19231e-11	Cs8g15220/Cs8g19970/novel.2185/Cs7g30410/Cs9g07970/orange1.1t02619/Cs7g13930/Cs2g25720/Cs4g03330/Cs7g04580/Cs3g25010/Cs6g07800/Cs6g07410/Cs6g09420/orange1.1t02091/Cs6g05320/orange1.1t02087/Cs7g18550/Cs8g21040/Cs8g19850/Cs8g17630/Cs1g15710/Cs7g25030/Cs7g04600/Cs6g07450/Cs4g12540/Cs1g16160/Cs1g23720/Cs5g16290/Cs5g27570/Cs2g22030/Cs7g31620/Cs7g15540/Cs6g11950/Cs1g21470/Cs1g21350/Cs6g12920/Cs2g12700/…	119
Biological process	GO:0009834	plant-type secondary cell wall biogenesis	29/2052	58/17132	1.40524e-12	1.41016e-09	Cs4g01990/Cs6g07800/orange1.1t04064/orange1.1t03392/Cs8g19850/Cs7g30510/Cs6g04310/Cs2g16190/Cs6g04870/Cs8g10780/Cs3g23600/Cs1g05500/Cs5g29200/Cs5g12220/Cs8g15710/Cs5g01350/Cs8g16840/Cs2g04590/Cs2g05490/Cs5g12230/Cs8g05250/Cs3g20910/Cs6g17170/Cs3g20590/Cs5g03130/Cs5g16420/orange1.1t00561/Cs9g14460/Cs7g01800	29
Biological process	GO:0009698	phenylpropanoid metabolic process	68/2052	246/17132	1.62459e-11	1.08685e-08	Cs8g15220/Cs8g19970/Cs7g30410/Cs9g07970/orange1.1t02619/Cs7g13930/Cs2g25720/Cs4g03330/Cs3g25010/Cs6g07800/Cs6g07410/orange1.1t02091/Cs6g05320/Cs8g21040/Cs8g19850/Cs8g17630/Cs7g25030/Cs6g07450/Cs4g12540/Cs1g16160/Cs1g23720/Cs5g16290/Cs7g31620/Cs6g11950/Cs6g12920/orange1.1t02085/Cs4g16650/Cs9g02930/Cs5g18370/Cs9g05940/Cs5g31730/Cs9g06490/Cs7g11550/orange1.1t01768/orange1.1t05402/Cs8g11710/Cs1g24250…	68
Biological process	GO:0071669	plant-type cell wall organization or biogenesis	64/2052	248/17132	1.41219e-09	7.08568e-07	orange1.1t02619/Cs5g25090/Cs4g01990/Cs2g25720/Cs6g07800/orange1.1t04064/Cs8g09160/Cs9g08760/Cs8g21040/orange1.1t03392/Cs8g19850/Cs5g09360/Cs3g09000/Cs5g28040/Cs7g30510/Cs5g32270/Cs6g04310/Cs2g16190/Cs6g04870/Cs8g10780/Cs3g23600/Cs1g05500/Cs5g29200/Cs3g21730/Cs5g12220/Cs9g05130/Cs8g15710/Cs5g01350/Cs9g08730/Cs8g16840/Cs7g29830/Cs4g08560/Cs2g04590/Cs6g08690/Cs2g05490/Cs8g21030/Cs3g26610/Cs2g01800/C…	64
Biological process	GO:0046271	phenylpropanoid catabolic process	16/2052	26/17132	2.76728e-09	1.11079e-06	Cs7g30410/Cs6g07800/Cs6g07410/Cs8g19850/Cs8g17630/Cs6g07450/Cs7g31620/Cs8g11710/Cs1g24250/orange1.1t00518/Cs8g18800/Cs6g06920/Cs6g11860/Cs3g08290/Cs6g06880/Cs7g23490	16
Biological process	GO:0071417	cellular response to organonitrogen compound	22/2052	48/17132	5.78135e-09	1.731e-06	Cs2g05170/Cs1g15710/Cs3g24000/orange1.1t04036/Cs7g07000/Cs1g26650/Cs4g02810/novel.206/Cs1g23580/Cs7g06980/novel.207/Cs7g06960/Cs2g02670/Cs7g06990/Cs7g06950/Cs4g02850/Cs7g06920/Cs2g05180/Cs2g18060/Cs2g18080/Cs7g06970/novel.365	22
Biological process	GO:0042546	cell wall biogenesis	56/2052	212/17132	6.03736e-09	1.731e-06	orange1.1t02619/Cs4g01990/Cs2g25720/Cs6g07800/orange1.1t04064/Cs4g03050/Cs9g08760/Cs8g21040/orange1.1t03392/Cs8g19850/Cs7g30510/Cs4g03140/Cs6g04310/Cs4g12320/Cs2g16190/Cs6g04870/Cs8g10780/Cs2g17920/Cs3g23600/Cs4g03060/Cs4g03130/Cs1g05500/Cs3g08950/Cs5g29200/Cs5g12220/Cs8g15710/Cs4g03070/Cs5g01350/Cs9g08730/Cs8g16840/Cs5g18370/Cs4g08560/Cs2g04590/Cs3g03080/Cs7g30960/Cs6g08690/Cs2g05490/Cs8g21030/C…	56
Biological process	GO:0046274	lignin catabolic process	15/2052	25/17132	1.43773e-08	3.37771e-06	Cs7g30410/Cs6g07800/Cs6g07410/Cs8g19850/Cs8g17630/Cs6g07450/Cs7g31620/Cs8g11710/Cs1g24250/orange1.1t00518/Cs8g18800/Cs6g06920/Cs6g11860/Cs6g06880/Cs7g23490	15
Biological process	GO:0009626	plant-type hypersensitive response	101/2052	487/17132	1.68296e-08	3.37771e-06	Cs2g28680/Cs2g05610/Cs5g19240/Cs5g24240/novel.705/Cs1g22410/Cs5g22460/Cs8g17090/orange1.1t01829/Cs8g17360/Cs9g01370/Cs5g19880/Cs1g22350/orange1.1t03486/orange1.1t02169/orange1.1t04706/Cs5g19460/orange1.1t01815/orange1.1t01823/orange1.1t04573/Cs1g24490/novel.1113/Cs2g30970/Cs5g19440/Cs5g20350/Cs4g05470/orange1.1t02495/orange1.1t03700/orange1.1t01844/Cs4g08100/orange1.1t05513/Cs5g20500/Cs5g20370/Cs…	101
Biological process	GO:0034050	host programmed cell death induced by symbiont	101/2052	487/17132	1.68296e-08	3.37771e-06	Cs2g28680/Cs2g05610/Cs5g19240/Cs5g24240/novel.705/Cs1g22410/Cs5g22460/Cs8g17090/orange1.1t01829/Cs8g17360/Cs9g01370/Cs5g19880/Cs1g22350/orange1.1t03486/orange1.1t02169/orange1.1t04706/Cs5g19460/orange1.1t01815/orange1.1t01823/orange1.1t04573/Cs1g24490/novel.1113/Cs2g30970/Cs5g19440/Cs5g20350/Cs4g05470/orange1.1t02495/orange1.1t03700/orange1.1t01844/Cs4g08100/orange1.1t05513/Cs5g20500/Cs5g20370/Cs…	101
Biological process	GO:0044550	secondary metabolite biosynthetic process	82/2052	375/17132	3.42987e-08	6.25795e-06	Cs8g15220/Cs8g19970/novel.2185/Cs9g07970/orange1.1t02619/Cs7g13930/Cs2g25720/Cs3g25010/Cs6g07800/Cs6g09420/orange1.1t02091/Cs6g05320/orange1.1t02087/Cs8g21040/Cs8g19850/Cs8g17630/Cs7g25030/Cs4g12540/Cs1g16160/Cs5g16290/Cs5g27570/Cs7g15540/Cs6g11950/Cs1g21470/Cs8g17360/orange1.1t02085/Cs5g29480/Cs4g16650/Cs3g24170/Cs9g02930/Cs1g04900/Cs9g06490/orange1.1t02662/orange1.1t01768/orange1.1t05402/Cs7g08…	82
Biological process	GO:1901699	cellular response to nitrogen compound	31/2052	93/17132	5.35294e-08	8.9528e-06	Cs2g05170/Cs2g28680/Cs1g15710/Cs3g24000/orange1.1t04036/Cs7g07000/Cs8g16010/Cs1g26650/Cs7g01770/Cs4g02810/novel.206/Cs8g15600/Cs1g23580/Cs7g06980/Cs2g28670/novel.431/novel.207/Cs7g06960/Cs2g02670/Cs7g06990/Cs1g01280/Cs7g06950/novel.1786/Cs4g02850/Cs7g06920/Cs2g05180/Cs2g18060/Cs2g18080/Cs7g06970/novel.198/novel.365	31
Biological process	GO:0009832	plant-type cell wall biogenesis	41/2052	145/17132	8.46442e-08	1.30678e-05	orange1.1t02619/Cs4g01990/Cs2g25720/Cs6g07800/orange1.1t04064/Cs9g08760/Cs8g21040/orange1.1t03392/Cs8g19850/Cs7g30510/Cs6g04310/Cs2g16190/Cs6g04870/Cs8g10780/Cs3g23600/Cs1g05500/Cs5g29200/Cs5g12220/Cs8g15710/Cs5g01350/Cs9g08730/Cs8g16840/Cs4g08560/Cs2g04590/Cs2g05490/Cs8g21030/Cs2g01800/Cs5g12230/Cs8g05250/Cs2g21100/Cs3g20910/Cs6g17170/Cs3g20590/Cs5g03130/Cs5g16420/orange1.1t00561/Cs2g19510/Cs6g0…	41
Biological process	GO:0045491	xylan metabolic process	19/2052	44/17132	2.04452e-07	2.73592e-05	orange1.1t04064/orange1.1t03392/Cs6g16270/Cs7g30510/Cs4g12320/Cs6g04870/Cs8g10780/Cs3g23600/Cs1g05500/Cs8g15710/Cs8g13800/Cs5g18370/Cs3g03080/Cs7g30960/Cs6g08690/Cs8g05250/Cs3g20910/Cs6g17170/Cs6g09180	19
Biological process	GO:0009808	lignin metabolic process	40/2052	144/17132	2.04478e-07	2.73592e-05	Cs7g30410/Cs6g07800/Cs6g07410/orange1.1t02091/Cs8g19850/Cs8g17630/Cs6g07450/Cs1g23720/Cs5g16290/Cs7g31620/orange1.1t02085/Cs5g18370/Cs7g11550/orange1.1t01768/orange1.1t05402/Cs8g11710/Cs1g24250/orange1.1t05216/orange1.1t00518/Cs8g18800/Cs6g06920/Cs7g25540/Cs6g11860/orange1.1t05018/Cs6g16650/orange1.1t01084/Cs2g30470/Cs5g19020/Cs1g03780/Cs7g25010/novel.2508/Cs6g06880/novel.2285/novel.739/orange1.1…	40
Biological process	GO:0010410	hemicellulose metabolic process	29/2052	89/17132	2.48287e-07	3.11446e-05	orange1.1t04064/Cs5g29020/Cs4g03050/orange1.1t03392/Cs6g16270/Cs7g30510/Cs4g03140/Cs4g12320/Cs6g04870/Cs8g10780/Cs2g17920/Cs3g23600/Cs4g03060/Cs4g03130/Cs1g05500/Cs3g08950/Cs8g15710/Cs8g13800/Cs4g03070/Cs5g18370/Cs3g03080/Cs7g30960/Cs6g08690/Cs8g05250/Cs3g20910/Cs6g17170/Cs4g03200/Cs6g09180/Cs1g21130	29
Biological process	GO:0045492	xylan biosynthetic process	15/2052	30/17132	3.78998e-07	4.25093e-05	orange1.1t04064/orange1.1t03392/Cs4g12320/Cs6g04870/Cs8g10780/Cs3g23600/Cs1g05500/Cs8g15710/Cs5g18370/Cs3g03080/Cs7g30960/Cs6g08690/Cs8g05250/Cs3g20910/Cs6g09180	15
Biological process	GO:0034637	cellular carbohydrate biosynthetic process	52/2052	214/17132	3.81249e-07	4.25093e-05	orange1.1t02619/Cs5g25090/Cs4g01990/Cs2g25720/orange1.1t04064/Cs7g08390/Cs5g29020/Cs9g08760/Cs8g21040/orange1.1t03392/Cs3g09000/Cs3g18450/Cs4g12320/Cs6g04870/Cs8g10780/Cs3g23600/Cs7g01200/Cs1g05500/Cs5g29200/Cs4g04430/Cs8g15710/Cs6g21350/Cs9g08730/Cs5g18370/Cs4g08560/Cs2g04590/Cs3g09800/Cs3g03080/Cs5g14730/Cs7g30960/Cs6g08690/orange1.1t00806/Cs1g01330/Cs9g14600/Cs3g09730/Cs7g17600/Cs7g17340/Cs8g0…	52
Biological process	GO:0044036	cell wall macromolecule metabolic process	41/2052	153/17132	4.17019e-07	4.40504e-05	orange1.1t02619/Cs4g01990/Cs2g25720/orange1.1t04064/Cs5g29020/Cs4g03050/Cs8g21040/orange1.1t03392/Cs6g16270/Cs7g30510/Cs4g03140/Cs4g12320/Cs6g04870/Cs8g10780/Cs2g17920/Cs3g23600/Cs4g03060/Cs4g03130/Cs1g05500/Cs3g08950/Cs8g15710/Cs8g13800/Cs4g03070/Cs5g18370/Cs3g03080/Cs7g30960/Cs6g08690/Cs9g02520/Cs6g10240/Cs8g05250/Cs3g20910/Cs6g17170/Cs4g03200/Cs8g01810/Cs6g09180/Cs5g21860/Cs2g19510/Cs1g24390/n…	41
Biological process	GO:0009699	phenylpropanoid biosynthetic process	51/2052	212/17132	6.81538e-07	6.83924e-05	Cs8g15220/Cs8g19970/Cs9g07970/orange1.1t02619/Cs7g13930/Cs2g25720/Cs3g25010/Cs6g07800/orange1.1t02091/Cs6g05320/Cs8g21040/Cs8g19850/Cs8g17630/Cs7g25030/Cs4g12540/Cs1g16160/Cs5g16290/Cs6g11950/orange1.1t02085/Cs4g16650/Cs9g02930/Cs9g06490/orange1.1t01768/orange1.1t05402/orange1.1t05216/Cs9g06450/Cs8g18800/Cs6g06920/Cs8g16290/Cs7g25540/orange1.1t05018/Cs6g16650/orange1.1t01084/Cs3g08290/Cs2g30470/C…	51
Biological process	GO:0010383	cell wall polysaccharide metabolic process	34/2052	119/17132	8.04147e-07	7.68535e-05	orange1.1t02619/Cs2g25720/orange1.1t04064/Cs5g29020/Cs4g03050/Cs8g21040/orange1.1t03392/Cs6g16270/Cs7g30510/Cs4g03140/Cs4g12320/Cs6g04870/Cs8g10780/Cs2g17920/Cs3g23600/Cs4g03060/Cs4g03130/Cs1g05500/Cs3g08950/Cs8g15710/Cs8g13800/Cs4g03070/Cs5g18370/Cs3g03080/Cs7g30960/Cs6g08690/Cs8g05250/Cs3g20910/Cs6g17170/Cs4g03200/Cs6g09180/Cs2g19510/novel.2352/Cs1g21130	34
Biological process	GO:1901698	response to nitrogen compound	66/2052	305/17132	1.07995e-06	9.85207e-05	Cs2g05170/Cs7g04580/Cs6g09420/Cs2g28680/Cs2g22630/Cs7g31000/Cs1g10610/Cs5g28040/Cs1g15710/Cs7g04600/Cs1g16090/Cs2g04400/Cs3g24000/orange1.1t00550/orange1.1t04036/Cs7g07000/Cs8g16010/Cs8g13100/Cs8g17360/Cs6g10120/Cs1g26650/Cs7g09440/Cs7g01770/orange1.1t04068/Cs4g02810/Cs5g06250/novel.206/Cs1g03250/Cs5g03280/Cs4g14510/Cs1g18580/Cs4g10020/Cs1g16050/Cs8g15600/Cs1g16060/Cs1g23580/novel.2729/Cs7g06980/…	66
Biological process	GO:0072593	reactive oxygen species metabolic process	41/2052	164/17132	2.92844e-06	0.000255538	Cs7g12370/Cs8g12000/orange1.1t01627/Cs5g32270/Cs8g12370/orange1.1t02033/Cs2g09310/Cs3g21730/orange1.1t02041/Cs9g05130/orange1.1t02225/orange1.1t00464/Cs5g02940/Cs6g09680/orange1.1t05402/Cs1g20650/Cs9g16150/Cs5g09470/Cs2g21810/Cs1g22120/Cs1g20630/Cs9g16590/Cs1g25730/Cs1g22960/Cs3g26600/Cs3g02280/Cs8g12410/orange1.1t05709/Cs3g17910/Cs1g25930/orange1.1t03802/Cs2g06140/novel.477/Cs2g05220/Cs5g18300/o…	41
Biological process	GO:0042743	hydrogen peroxide metabolic process	33/2052	122/17132	4.35943e-06	0.000364557	Cs7g12370/Cs5g32270/Cs8g12370/orange1.1t02033/Cs2g09310/Cs3g21730/orange1.1t02041/Cs9g05130/orange1.1t02225/Cs5g02940/Cs6g09680/orange1.1t05402/Cs1g20650/Cs2g21810/Cs1g20630/Cs9g16590/Cs1g25730/Cs1g22960/Cs3g26600/Cs3g02280/Cs8g12410/orange1.1t05709/Cs3g17910/Cs1g25930/orange1.1t03802/novel.477/Cs2g05220/Cs5g18300/orange1.1t02059/Cs7g05430/Cs3g02270/Cs4g17860/Cs2g09210	33
Biological process	GO:0070592	cell wall polysaccharide biosynthetic process	20/2052	58/17132	6.73832e-06	0.000540953	orange1.1t02619/Cs2g25720/orange1.1t04064/Cs8g21040/orange1.1t03392/Cs4g12320/Cs6g04870/Cs8g10780/Cs3g23600/Cs1g05500/Cs8g15710/Cs5g18370/Cs3g03080/Cs7g30960/Cs6g08690/Cs8g05250/Cs3g20910/Cs6g09180/Cs2g19510/novel.2352	20
Biological process	GO:0010243	response to organonitrogen compound	53/2052	241/17132	7.36644e-06	0.000568633	Cs2g05170/Cs7g04580/Cs6g09420/Cs2g22630/Cs7g31000/Cs1g10610/Cs5g28040/Cs1g15710/Cs7g04600/Cs1g16090/Cs2g04400/Cs3g24000/orange1.1t00550/orange1.1t04036/Cs7g07000/Cs8g17360/Cs6g10120/Cs1g26650/Cs7g09440/orange1.1t04068/Cs4g02810/novel.206/Cs1g03250/Cs5g03280/Cs4g14510/Cs1g18580/Cs4g10020/Cs1g16050/Cs1g16060/Cs1g23580/novel.2729/Cs7g06980/Cs2g15630/Cs6g18100/Cs1g22720/novel.207/Cs7g06960/Cs2g02670/…	53
Biological process	GO:0033692	cellular polysaccharide biosynthetic process	42/2052	176/17132	7.8847e-06	0.000586096	orange1.1t02619/Cs5g25090/Cs4g01990/Cs2g25720/orange1.1t04064/Cs5g29020/Cs9g08760/Cs8g21040/orange1.1t03392/Cs3g09000/Cs4g12320/Cs6g04870/Cs8g10780/Cs3g23600/Cs7g01200/Cs1g05500/Cs5g29200/Cs4g04430/Cs8g15710/Cs6g21350/Cs9g08730/Cs5g18370/Cs4g08560/Cs2g04590/Cs3g03080/Cs5g14730/Cs7g30960/Cs6g08690/orange1.1t00806/Cs3g09730/Cs7g17340/Cs8g05250/Cs2g06050/Cs6g17550/Cs2g21100/Cs5g10530/Cs3g20910/orang…	42
Biological process	GO:0071230	cellular response to amino acid stimulus	14/2052	33/17132	1.06292e-05	0.000761883	Cs2g05170/Cs7g07000/Cs1g26650/Cs4g02810/Cs7g06980/Cs7g06960/Cs7g06990/Cs7g06950/Cs4g02850/Cs7g06920/Cs2g05180/Cs2g18060/Cs2g18080/Cs7g06970	14
Biological process	GO:0044264	cellular polysaccharide metabolic process	62/2052	301/17132	1.19602e-05	0.000781038	orange1.1t02619/Cs5g25090/Cs4g01990/Cs2g25720/orange1.1t04064/Cs5g29020/Cs4g03050/Cs9g08760/Cs8g21040/orange1.1t03392/Cs3g09000/Cs4g03140/Cs4g12320/Cs6g04870/Cs8g10780/Cs2g17920/Cs8g19800/Cs7g12380/Cs3g23600/Cs4g03060/Cs4g03130/Cs7g01200/Cs1g05500/Cs3g08950/Cs5g29200/Cs4g04430/Cs8g15710/Cs6g21350/Cs4g03070/Cs9g08730/Cs5g18370/Cs4g08560/Cs2g04590/Cs3g03080/Cs5g14730/Cs7g30960/Cs6g08690/orange1.1t0…	62
Biological process	GO:0044038	cell wall macromolecule biosynthetic process	20/2052	60/17132	1.20639e-05	0.000781038	orange1.1t02619/Cs2g25720/orange1.1t04064/Cs8g21040/orange1.1t03392/Cs4g12320/Cs6g04870/Cs8g10780/Cs3g23600/Cs1g05500/Cs8g15710/Cs5g18370/Cs3g03080/Cs7g30960/Cs6g08690/Cs8g05250/Cs3g20910/Cs6g09180/Cs2g19510/novel.2352	20
Biological process	GO:0070589	cellular component macromolecule biosynthetic process	20/2052	60/17132	1.20639e-05	0.000781038	orange1.1t02619/Cs2g25720/orange1.1t04064/Cs8g21040/orange1.1t03392/Cs4g12320/Cs6g04870/Cs8g10780/Cs3g23600/Cs1g05500/Cs8g15710/Cs5g18370/Cs3g03080/Cs7g30960/Cs6g08690/Cs8g05250/Cs3g20910/Cs6g09180/Cs2g19510/novel.2352	20
Biological process	GO:0017001	antibiotic catabolic process	30/2052	113/17132	1.73862e-05	0.00109044	Cs7g12370/Cs5g32270/orange1.1t02033/Cs2g09310/Cs3g21730/orange1.1t02041/Cs9g05130/Cs5g28780/Cs5g16310/orange1.1t02225/Cs6g09680/orange1.1t05402/Cs2g21810/Cs9g16590/Cs1g25730/Cs1g22960/Cs3g08290/Cs3g26600/Cs3g02280/Cs3g17910/Cs1g25930/orange1.1t01032/novel.477/Cs1g12310/Cs2g05220/orange1.1t02059/Cs7g05430/Cs3g02270/Cs4g17860/Cs2g09210	30
Biological process	GO:0044262	cellular carbohydrate metabolic process	81/2052	431/17132	2.25996e-05	0.00137447	orange1.1t02619/Cs5g25090/Cs4g01990/Cs2g25720/orange1.1t04064/Cs7g08390/Cs5g29020/Cs4g03050/Cs9g08760/Cs8g21040/orange1.1t03392/Cs3g09000/Cs4g03140/Cs3g18450/Cs4g12320/Cs6g04870/Cs8g10780/Cs2g17920/Cs8g19800/Cs7g12380/Cs3g23600/Cs4g03060/Cs4g03130/Cs7g01200/Cs4g13120/Cs1g05500/Cs3g08950/Cs5g29200/Cs5g33470/Cs4g04430/Cs8g15710/Cs6g21350/Cs7g04100/Cs4g03070/Cs9g08730/Cs5g18370/Cs4g08560/Cs2g04590/C…	81
Biological process	GO:0052542	defense response by callose deposition	16/2052	44/17132	2.6093e-05	0.00151931	orange1.1t02087/Cs2g05610/Cs1g15710/Cs1g16090/Cs3g24000/orange1.1t00806/Cs5g02940/Cs7g08110/Cs1g16050/Cs6g17580/Cs1g16060/orange1.1t02796/Cs5g25070/Cs3g21550/Cs5g23130/Cs5g25060	16
Biological process	GO:0009813	flavonoid biosynthetic process	37/2052	155/17132	2.64952e-05	0.00151931	Cs6g08500/orange1.1t00725/Cs8g09800/orange1.1t00550/Cs5g11730/Cs5g16310/Cs4g18300/Cs1g23710/Cs8g09830/Cs9g06490/orange1.1t01733/Cs7g31010/Cs7g19580/Cs4g13310/Cs2g14970/Cs7g17600/orange1.1t05216/Cs8g09790/Cs9g06450/Cs5g33870/novel.210/orange1.1t01882/Cs9g18820/Cs7g19570/Cs7g29780/Cs5g33880/Cs9g18830/orange1.1t03176/Cs3g20330/novel.739/orange1.1t05736/Cs5g21250/novel.738/Cs9g19430/Cs9g11190/Cs3g244…	37
Biological process	GO:0033037	polysaccharide localization	19/2052	60/17132	4.46458e-05	0.002489	Cs1g01540/orange1.1t02087/Cs2g05610/Cs1g15710/Cs1g16090/Cs3g24000/Cs1g02580/orange1.1t00806/Cs5g02940/Cs7g08110/Cs1g16050/Cs6g17580/Cs1g16060/Cs7g17340/orange1.1t02796/Cs5g25070/Cs3g21550/Cs5g23130/Cs5g25060	19
Biological process	GO:0005976	polysaccharide metabolic process	85/2052	467/17132	4.80178e-05	0.00260464	orange1.1t02619/Cs5g25090/Cs4g01990/Cs2g25720/orange1.1t04064/Cs5g29020/Cs4g03050/Cs9g08760/Cs8g21040/orange1.1t03392/Cs6g16270/Cs3g09000/Cs5g28040/Cs7g30510/Cs4g03140/Cs9g04980/Cs4g12320/Cs6g04870/Cs8g10780/Cs2g17920/Cs8g19800/Cs7g09860/Cs7g12380/Cs3g23600/Cs4g03060/Cs4g03130/Cs5g26860/Cs7g01200/Cs1g05500/Cs3g08950/Cs2g01430/Cs5g29200/Cs1g16560/Cs4g04430/Cs8g15710/Cs6g21350/Cs8g13800/Cs4g03070/C…	85
Biological process	GO:0006979	response to oxidative stress	73/2052	388/17132	5.42414e-05	0.0028648	Cs7g12370/Cs3g21790/Cs2g28680/Cs6g07540/Cs5g28040/orange1.1t01627/Cs5g32270/Cs3g18450/Cs4g12540/Cs2g04400/Cs2g27610/orange1.1t00550/Cs9g02590/orange1.1t02033/Cs2g09310/Cs3g21730/Cs9g12460/orange1.1t02041/Cs9g05130/Cs8g17360/Cs5g06440/Cs2g18250/Cs9g02930/Cs7g01770/orange1.1t02225/Cs6g15290/orange1.1t00464/Cs7g16460/Cs6g09680/orange1.1t05402/orange1.1t03701/Cs4g12290/Cs5g03830/Cs7g09010/Cs8g15600/C…	73
Biological process	GO:0042744	hydrogen peroxide catabolic process	25/2052	92/17132	5.5961e-05	0.00287984	Cs7g12370/Cs5g32270/orange1.1t02033/Cs2g09310/Cs3g21730/orange1.1t02041/Cs9g05130/orange1.1t02225/Cs6g09680/orange1.1t05402/Cs2g21810/Cs9g16590/Cs1g25730/Cs1g22960/Cs3g26600/Cs3g02280/Cs3g17910/Cs1g25930/novel.477/Cs2g05220/orange1.1t02059/Cs7g05430/Cs3g02270/Cs4g17860/Cs2g09210	25
Biological process	GO:0016051	carbohydrate biosynthetic process	63/2052	323/17132	5.82448e-05	0.00292243	orange1.1t02619/Cs5g25090/Cs4g01990/Cs2g25720/orange1.1t04064/Cs7g08390/Cs5g29020/Cs9g08760/Cs8g21040/orange1.1t03392/Cs3g09000/Cs5g28040/Cs3g18450/Cs4g12320/Cs6g04870/Cs8g10780/Cs3g23600/Cs7g01200/Cs4g13120/Cs1g05500/Cs3g16700/Cs2g01430/Cs5g29200/Cs4g04430/Cs8g15710/Cs1g20920/Cs6g21350/Cs9g08730/Cs5g18370/Cs4g08560/Cs2g04590/Cs3g09800/Cs3g03080/Cs5g14730/Cs7g30960/Cs6g08690/Cs5g30310/orange1.1t0…	63
Biological process	GO:0000271	polysaccharide biosynthetic process	45/2052	209/17132	6.00049e-05	0.00293731	orange1.1t02619/Cs5g25090/Cs4g01990/Cs2g25720/orange1.1t04064/Cs5g29020/Cs9g08760/Cs8g21040/orange1.1t03392/Cs3g09000/Cs5g28040/Cs4g12320/Cs6g04870/Cs8g10780/Cs3g23600/Cs7g01200/Cs1g05500/Cs2g01430/Cs5g29200/Cs4g04430/Cs8g15710/Cs6g21350/Cs9g08730/Cs5g18370/Cs4g08560/Cs2g04590/Cs3g03080/Cs5g14730/Cs7g30960/Cs6g08690/Cs5g30310/orange1.1t00806/Cs3g09730/Cs7g17340/Cs8g05250/Cs2g06050/Cs6g17550/Cs2g2…	45
Biological process	GO:0009812	flavonoid metabolic process	39/2052	174/17132	7.30187e-05	0.00347616	Cs6g08500/orange1.1t00725/Cs7g05140/Cs8g09800/orange1.1t00550/Cs5g11730/Cs5g16310/Cs4g18300/Cs1g23710/Cs8g09830/Cs9g06490/orange1.1t01733/Cs7g31010/Cs7g19580/Cs4g13310/Cs2g14970/Cs7g17600/orange1.1t05216/Cs8g09790/Cs9g06450/Cs5g33870/novel.210/orange1.1t01882/Cs9g18820/Cs7g19570/Cs7g29780/Cs5g33880/Cs9g18830/orange1.1t03176/Cs5g05680/Cs3g20330/novel.739/orange1.1t05736/Cs5g21250/novel.738/Cs9g194…	39
Biological process	GO:0071323	cellular response to chitin	7/2052	11/17132	7.44767e-05	0.00347616	Cs3g24000/orange1.1t04036/novel.206/Cs1g23580/novel.207/Cs2g02670/novel.365	7
Biological process	GO:0010200	response to chitin	31/2052	129/17132	0.000101013	0.00460758	Cs6g09420/Cs2g22630/Cs7g31000/Cs1g10610/Cs1g16090/Cs2g04400/Cs3g24000/orange1.1t00550/orange1.1t04036/Cs8g17360/Cs6g10120/Cs7g09440/orange1.1t04068/novel.206/Cs1g03250/Cs5g03280/Cs4g14510/Cs1g18580/Cs4g10020/Cs1g16050/Cs1g16060/Cs1g23580/novel.2729/Cs2g15630/Cs1g22720/novel.207/Cs2g02670/novel.181/orange1.1t00397/Cs7g05010/novel.365	31
Biological process	GO:0016999	antibiotic metabolic process	45/2052	214/17132	0.000108067	0.0048198	Cs7g12370/Cs2g05610/Cs5g32270/Cs8g12370/Cs6g12050/orange1.1t02033/Cs2g09310/Cs3g21730/orange1.1t02041/Cs9g05130/Cs5g28780/Cs5g16310/orange1.1t02225/Cs5g02940/Cs6g09680/orange1.1t05402/Cs1g20650/Cs5g21200/Cs2g21810/Cs1g20630/Cs9g16590/Cs1g25730/Cs7g27120/Cs1g22960/Cs3g08290/Cs3g26600/Cs3g02280/Cs8g12410/orange1.1t05709/Cs5g29440/Cs3g17910/Cs1g25930/orange1.1t03802/orange1.1t01032/novel.477/Cs1g074…	45
Biological process	GO:0052545	callose localization	18/2052	59/17132	0.000120932	0.00527632	orange1.1t02087/Cs2g05610/Cs1g15710/Cs1g16090/Cs3g24000/Cs1g02580/orange1.1t00806/Cs5g02940/Cs7g08110/Cs1g16050/Cs6g17580/Cs1g16060/Cs7g17340/orange1.1t02796/Cs5g25070/Cs3g21550/Cs5g23130/Cs5g25060	18
Biological process	GO:0009723	response to ethylene	64/2052	338/17132	0.000125971	0.00537923	Cs3g21660/Cs1g20480/Cs2g22630/orange1.1t00580/Cs3g23270/Cs9g18590/Cs1g04650/Cs4g19480/Cs6g10250/orange1.1t02713/Cs7g05390/Cs3g17090/Cs3g12210/Cs3g19420/Cs5g16540/Cs7g01770/novel.1928/Cs5g33560/orange1.1t02436/orange1.1t02662/Cs5g02940/Cs1g03250/Cs7g06120/Cs3g26250/Cs4g07060/Cs6g21990/Cs1g01320/Cs7g04300/Cs4g10020/Cs7g26660/Cs8g18940/Cs8g15600/orange1.1t00851/Cs5g19600/Cs5g29870/novel.941/Cs7g0783…	64
Biological process	GO:0030001	metal ion transport	56/2052	287/17132	0.000144672	0.00604909	Cs2g10720/Cs2g05170/Cs6g09150/Cs2g01740/orange1.1t01627/Cs9g05010/Cs1g15710/Cs4g16810/Cs1g17440/Cs7g07000/Cs1g21430/Cs1g26650/Cs5g02760/Cs7g01770/Cs8g03110/Cs4g02810/Cs2g31270/Cs1g01860/Cs4g08930/orange1.1t01260/Cs4g09470/Cs4g20090/Cs8g15600/Cs1g22120/Cs2g11610/Cs5g03070/Cs5g16220/Cs5g16230/Cs5g02770/Cs5g03800/Cs7g06980/Cs5g03790/orange1.1t00555/Cs5g03780/Cs9g17270/Cs3g21230/Cs7g06960/Cs2g13800/C…	56
Biological process	GO:0009404	toxin metabolic process	16/2052	50/17132	0.000152891	0.00626229	Cs7g04580/Cs6g09420/Cs7g18550/Cs7g04600/Cs1g21470/Cs8g17360/orange1.1t02662/orange1.1t03624/Cs7g17600/Cs2g30630/Cs8g19390/orange1.1t04722/Cs6g07240/Cs5g03900/Cs5g03810/Cs9g07780	16
Biological process	GO:0010413	glucuronoxylan metabolic process	7/2052	12/17132	0.000160206	0.00630458	orange1.1t03392/Cs4g12320/Cs6g04870/Cs8g10780/Cs3g23600/Cs1g05500/Cs8g15710	7
Biological process	GO:0010417	glucuronoxylan biosynthetic process	7/2052	12/17132	0.000160206	0.00630458	orange1.1t03392/Cs4g12320/Cs6g04870/Cs8g10780/Cs3g23600/Cs1g05500/Cs8g15710	7
Biological process	GO:0009611	response to wounding	49/2052	244/17132	0.000179865	0.00694209	Cs9g07970/Cs3g19890/Cs9g11020/Cs8g12000/Cs5g28040/Cs6g13820/Cs1g18220/orange1.1t05560/orange1.1t00550/Cs9g08680/Cs5g13520/Cs9g07620/Cs7g15290/Cs1g18720/Cs8g17360/Cs2g11910/Cs8g03640/Cs7g04100/Cs1g26650/orange1.1t00464/Cs5g06250/orange1.1t02662/Cs7g16460/Cs3g11760/orange1.1t01993/Cs2g06950/Cs6g06690/orange1.1t00555/Cs1g19850/novel.1322/Cs3g11790/Cs3g06820/Cs4g14600/orange1.1t03666/Cs1g06220/Cs4g15…	49
Biological process	GO:0010817	regulation of hormone levels	87/2052	500/17132	0.000199339	0.00754856	Cs4g16860/Cs1g16430/Cs5g14480/orange1.1t02087/Cs6g19380/Cs5g03060/Cs2g05610/Cs6g12050/Cs3g19760/Cs3g17650/Cs5g28780/Cs2g12700/Cs9g06010/Cs3g17090/Cs4g14320/orange1.1t02139/Cs5g16310/Cs2g18250/orange1.1t01456/Cs7g29470/Cs1g16850/orange1.1t00464/Cs4g18300/Cs2g02500/orange1.1t02662/Cs4g13490/Cs7g29760/orange1.1t01769/Cs3g21210/Cs5g21200/orange1.1t02873/Cs9g01180/Cs7g14940/Cs8g13770/Cs2g23750/orange1…	87
Biological process	GO:0071369	cellular response to ethylene stimulus	48/2052	242/17132	0.000281452	0.0104606	Cs3g21660/Cs1g20480/Cs3g23270/Cs9g18590/Cs1g04650/Cs4g19480/Cs6g10250/orange1.1t02713/Cs7g05390/Cs3g17090/Cs3g12210/Cs3g19420/Cs7g01770/novel.1928/Cs5g33560/orange1.1t02436/orange1.1t02662/Cs5g02940/Cs1g03250/Cs7g06120/Cs4g07060/Cs1g01320/Cs7g04300/Cs4g10020/Cs7g26660/Cs8g18940/Cs8g15600/orange1.1t00851/Cs5g19600/Cs5g29870/novel.941/Cs1g22720/novel.1107/Cs1g11880/Cs6g16450/Cs3g17035/Cs3g20820/ora…	48
Biological process	GO:0009809	lignin biosynthetic process	29/2052	125/17132	0.000316861	0.0115626	Cs6g07800/orange1.1t02091/Cs8g19850/Cs8g17630/Cs5g16290/orange1.1t02085/orange1.1t01768/orange1.1t05402/orange1.1t05216/Cs8g18800/Cs6g06920/Cs7g25540/orange1.1t05018/Cs6g16650/orange1.1t01084/Cs2g30470/Cs5g19020/Cs1g03780/Cs7g25010/novel.2508/Cs6g06880/novel.2285/novel.739/orange1.1t05016/Cs7g23490/novel.738/Cs5g25000/Cs4g18140/Cs2g09210	29
Biological process	GO:0042445	hormone metabolic process	72/2052	405/17132	0.00036223	0.012982	Cs4g16860/Cs1g16430/Cs5g14480/orange1.1t02087/Cs6g19380/Cs5g03060/Cs2g05610/Cs6g12050/Cs3g19760/Cs5g28780/Cs2g12700/Cs9g06010/Cs3g17090/Cs4g14320/Cs5g16310/Cs2g18250/orange1.1t01456/Cs7g29470/orange1.1t00464/Cs2g02500/orange1.1t02662/Cs4g13490/Cs7g29760/Cs3g21210/Cs5g21200/orange1.1t02873/Cs7g14940/Cs8g13770/Cs2g23750/orange1.1t05216/Cs5g23090/Cs9g02870/Cs6g16000/Cs7g27120/Cs3g08290/Cs9g16520/Cs5…	72
Biological process	GO:2000762	regulation of phenylpropanoid metabolic process	8/2052	17/17132	0.000373154	0.013124	Cs6g12920/Cs9g05940/Cs5g31730/orange1.1t05402/Cs1g14060/novel.1832/Cs4g18140/Cs2g09210	8
Biological process	GO:0009636	response to toxic substance	37/2052	175/17132	0.00037927	0.013124	Cs6g08500/Cs3g21790/Cs7g04580/Cs7g18550/Cs5g28040/orange1.1t01627/Cs7g04600/Cs4g12540/Cs1g23720/Cs8g13100/Cs6g03850/Cs2g18250/Cs9g02930/orange1.1t00464/Cs6g03830/Cs7g31010/orange1.1t03624/Cs2g23750/Cs2g30630/Cs8g19390/Cs5g03800/Cs5g03790/Cs1g09670/Cs5g03780/orange1.1t04722/Cs3g20220/Cs2g13800/Cs6g07240/Cs5g03900/Cs4g08490/Cs7g32260/Cs5g03810/Cs4g13090/Cs4g05880/Cs3g06080/orange1.1t05657/Cs8g18240	37
Biological process	GO:0009873	ethylene-activated signaling pathway	45/2052	226/17132	0.000392786	0.0133614	Cs3g21660/Cs1g20480/Cs3g23270/Cs9g18590/Cs1g04650/Cs4g19480/Cs6g10250/orange1.1t02713/Cs7g05390/Cs3g17090/Cs3g12210/Cs3g19420/novel.1928/Cs5g33560/orange1.1t02436/orange1.1t02662/Cs5g02940/Cs1g03250/Cs7g06120/Cs4g07060/Cs1g01320/Cs7g04300/Cs4g10020/Cs7g26660/orange1.1t00851/Cs5g19600/Cs5g29870/novel.941/Cs1g22720/novel.1107/Cs1g11880/Cs6g16450/Cs3g17035/Cs3g20820/orange1.1t02709/orange1.1t02715/C…	45
Biological process	GO:0006816	calcium ion transport	15/2052	49/17132	0.000419211	0.0140226	Cs2g05170/Cs7g07000/Cs1g21430/Cs1g26650/Cs4g02810/Cs7g06980/Cs7g06960/Cs7g06990/Cs7g06950/Cs4g02850/Cs7g06920/Cs2g05180/Cs2g18060/Cs2g18080/Cs7g06970	15
Biological process	GO:0009968	negative regulation of signal transduction	26/2052	110/17132	0.000466017	0.014846	Cs3g19890/Cs4g15360/Cs1g04650/Cs1g16090/Cs6g10250/orange1.1t02713/Cs7g05390/Cs3g17090/Cs4g05390/Cs8g01150/Cs5g33560/Cs1g16050/Cs1g16060/Cs1g14060/novel.1832/Cs6g16450/Cs3g17035/Cs3g20820/orange1.1t02709/orange1.1t02715/Cs6g19610/orange1.1t03259/Cs7g06210/Cs1g24810/Cs4g05990/orange1.1t03890	26
Biological process	GO:0010648	negative regulation of cell communication	26/2052	110/17132	0.000466017	0.014846	Cs3g19890/Cs4g15360/Cs1g04650/Cs1g16090/Cs6g10250/orange1.1t02713/Cs7g05390/Cs3g17090/Cs4g05390/Cs8g01150/Cs5g33560/Cs1g16050/Cs1g16060/Cs1g14060/novel.1832/Cs6g16450/Cs3g17035/Cs3g20820/orange1.1t02709/orange1.1t02715/Cs6g19610/orange1.1t03259/Cs7g06210/Cs1g24810/Cs4g05990/orange1.1t03890	26
Biological process	GO:0023057	negative regulation of signaling	26/2052	110/17132	0.000466017	0.014846	Cs3g19890/Cs4g15360/Cs1g04650/Cs1g16090/Cs6g10250/orange1.1t02713/Cs7g05390/Cs3g17090/Cs4g05390/Cs8g01150/Cs5g33560/Cs1g16050/Cs1g16060/Cs1g14060/novel.1832/Cs6g16450/Cs3g17035/Cs3g20820/orange1.1t02709/orange1.1t02715/Cs6g19610/orange1.1t03259/Cs7g06210/Cs1g24810/Cs4g05990/orange1.1t03890	26
Biological process	GO:0010942	positive regulation of cell death	13/2052	40/17132	0.000528364	0.0163893	Cs5g22170/Cs8g12370/Cs5g22180/Cs5g22210/Cs1g20650/Cs1g20630/Cs5g22260/Cs1g09670/Cs8g12410/orange1.1t03802/Cs2g07510/orange1.1t03859/Cs1g07440	13
Biological process	GO:0098754	detoxification	15/2052	50/17132	0.000533349	0.0163893	Cs7g04580/Cs7g18550/Cs7g04600/Cs8g13100/orange1.1t03624/Cs2g30630/Cs8g19390/Cs5g03800/Cs5g03790/Cs5g03780/orange1.1t04722/Cs2g13800/Cs6g07240/Cs5g03900/Cs5g03810	15
Biological process	GO:0043200	response to amino acid	14/2052	45/17132	0.000538961	0.0163893	Cs2g05170/Cs7g07000/Cs1g26650/Cs4g02810/Cs7g06980/Cs7g06960/Cs7g06990/Cs7g06950/Cs4g02850/Cs7g06920/Cs2g05180/Cs2g18060/Cs2g18080/Cs7g06970	14
Biological process	GO:0030308	negative regulation of cell growth	7/2052	14/17132	0.000558077	0.0167173	Cs6g10250/orange1.1t02713/Cs6g16450/orange1.1t02709/orange1.1t02715/Cs6g19610/novel.198	7
Biological process	GO:0031407	oxylipin metabolic process	16/2052	56/17132	0.000643176	0.018708	Cs1g17380/Cs2g28680/orange1.1t04376/novel.705/Cs8g17090/Cs9g06650/Cs2g21000/orange1.1t03770/orange1.1t05513/novel.2410/Cs8g17080/Cs2g28670/novel.431/novel.2411/Cs5g28310/orange1.1t03727	16
Biological process	GO:0031408	oxylipin biosynthetic process	16/2052	56/17132	0.000643176	0.018708	Cs1g17380/Cs2g28680/orange1.1t04376/novel.705/Cs8g17090/Cs9g06650/Cs2g21000/orange1.1t03770/orange1.1t05513/novel.2410/Cs8g17080/Cs2g28670/novel.431/novel.2411/Cs5g28310/orange1.1t03727	16
Biological process	GO:0042737	drug catabolic process	50/2052	265/17132	0.000712316	0.0201976	Cs7g12370/Cs4g01680/Cs7g25030/Cs5g32270/Cs7g09860/orange1.1t02033/Cs2g09310/Cs3g21730/Cs6g11950/orange1.1t02041/Cs9g05130/Cs1g16560/Cs5g28780/Cs5g16310/orange1.1t02225/Cs4g06670/Cs6g09680/orange1.1t05402/Cs9g02520/Cs2g21810/Cs5g34710/Cs9g16590/orange1.1t00435/Cs1g25730/Cs1g22960/Cs8g16290/Cs3g08290/Cs3g26600/Cs3g02280/Cs2g16380/orange1.1t00475/Cs3g17910/Cs8g01810/Cs1g25930/Cs6g11440/orange1.1t010…	50
Biological process	GO:0006820	anion transport	53/2052	285/17132	0.000714515	0.0201976	Cs6g21320/Cs3g20065/Cs2g07720/Cs8g16400/Cs3g17390/Cs3g20790/Cs8g16010/Cs3g19460/Cs9g18910/Cs5g13360/Cs1g08340/Cs5g06250/Cs4g19640/Cs3g16370/Cs9g07580/Cs7g31320/Cs2g09545/Cs7g29450/Cs4g16160/Cs7g24730/Cs7g04490/orange1.1t01993/Cs4g04920/Cs5g17530/Cs5g04340/Cs7g13080/Cs5g10220/Cs2g30270/Cs1g01730/Cs9g18560/Cs7g04390/Cs1g19850/Cs4g02870/Cs5g02480/Cs4g07800/Cs7g22760/Cs2g16000/Cs7g09120/Cs1g01280/nov…	53
Biological process	GO:0070838	divalent metal ion transport	21/2052	84/17132	0.000726846	0.0202608	Cs2g10720/Cs2g05170/Cs1g15710/Cs7g07000/Cs1g21430/Cs1g26650/Cs4g02810/Cs2g31270/Cs4g08930/Cs2g11610/Cs7g06980/Cs7g06960/Cs7g06990/Cs7g06950/Cs4g02850/Cs7g06920/Cs2g05180/Cs2g18060/Cs2g18080/Cs7g06970/novel.900	21
Biological process	GO:0044000	movement in host	6/2052	11/17132	0.000791863	0.0206399	Cs9g09270/Cs2g28910/Cs7g14720/Cs5g26940/Cs7g23890/Cs5g29120	6
Biological process	GO:0046739	transport of virus in multicellular host	6/2052	11/17132	0.000791863	0.0206399	Cs9g09270/Cs2g28910/Cs7g14720/Cs5g26940/Cs7g23890/Cs5g29120	6
Biological process	GO:0051814	movement in other organism involved in symbiotic interaction	6/2052	11/17132	0.000791863	0.0206399	Cs9g09270/Cs2g28910/Cs7g14720/Cs5g26940/Cs7g23890/Cs5g29120	6
Biological process	GO:0052126	movement in host environment	6/2052	11/17132	0.000791863	0.0206399	Cs9g09270/Cs2g28910/Cs7g14720/Cs5g26940/Cs7g23890/Cs5g29120	6
Biological process	GO:0052192	movement in environment of other organism involved in symbiotic interaction	6/2052	11/17132	0.000791863	0.0206399	Cs9g09270/Cs2g28910/Cs7g14720/Cs5g26940/Cs7g23890/Cs5g29120	6
Biological process	GO:0009615	response to virus	29/2052	132/17132	0.000818159	0.0210519	Cs4g10410/Cs4g10500/Cs6g13820/Cs2g04120/novel.705/Cs8g17090/Cs3g11620/Cs7g17890/Cs6g03520/Cs4g20430/orange1.1t02795/Cs9g08200/orange1.1t05513/Cs8g17080/Cs2g28910/Cs2g17600/Cs2g17570/Cs4g02870/Cs2g07520/novel.2695/Cs5g26940/Cs7g23890/Cs5g14110/Cs1g02930/Cs1g10740/Cs6g12560/Cs3g24410/Cs7g17960/Cs8g18240	29
Biological process	GO:0016042	lipid catabolic process	47/2052	247/17132	0.000838812	0.0213101	Cs4g10140/Cs5g10750/Cs1g23250/Cs2g28680/Cs6g17290/Cs6g15160/Cs6g19380/Cs7g18030/Cs1g17310/Cs3g26460/novel.705/Cs8g17090/Cs7g26370/Cs3g23440/Cs5g30350/orange1.1t00747/Cs8g01950/Cs3g21210/Cs7g20810/Cs8g04910/Cs4g06810/Cs6g19840/orange1.1t05513/Cs9g04000/Cs2g25040/Cs7g15620/Cs8g20250/Cs8g17080/Cs2g28670/Cs2g29630/novel.431/Cs2g05250/Cs1g22940/Cs1g24480/Cs1g01290/Cs7g24420/Cs2g20480/Cs1g18410/Cs1g015…	47
Biological process	GO:0072511	divalent inorganic cation transport	21/2052	85/17132	0.000858211	0.0215304	Cs2g10720/Cs2g05170/Cs1g15710/Cs7g07000/Cs1g21430/Cs1g26650/Cs4g02810/Cs2g31270/Cs4g08930/Cs2g11610/Cs7g06980/Cs7g06960/Cs7g06990/Cs7g06950/Cs4g02850/Cs7g06920/Cs2g05180/Cs2g18060/Cs2g18080/Cs7g06970/novel.900	21
Biological process	GO:0048878	chemical homeostasis	66/2052	376/17132	0.000880118	0.0218074	orange1.1t00399/Cs3g19960/Cs6g09150/Cs2g01740/Cs5g05540/Cs6g07540/Cs6g19380/Cs8g12000/orange1.1t01627/Cs9g05010/Cs4g16810/Cs2g15860/orange1.1t01735/Cs1g16160/Cs7g13200/Cs4g03870/orange1.1t01908/Cs8g19230/orange1.1t03944/Cs2g12700/Cs3g19460/Cs2g11910/Cs9g18910/Cs5g02760/Cs6g08320/Cs7g01770/Cs5g02940/Cs1g01860/orange1.1t01260/Cs4g09470/Cs9g16150/Cs3g21210/Cs7g27090/Cs8g07490/orange1.1t02873/Cs3g138…	66
Biological process	GO:0019932	second-messenger-mediated signaling	16/2052	58/17132	0.000978972	0.0239609	Cs2g05170/Cs7g07000/Cs1g26650/Cs4g02810/Cs5g32900/Cs7g06980/Cs9g09780/Cs7g06960/Cs7g06990/Cs7g06950/Cs4g02850/Cs7g06920/Cs2g05180/Cs2g18060/Cs2g18080/Cs7g06970	16
Biological process	GO:0019722	calcium-mediated signaling	15/2052	53/17132	0.00104675	0.0250099	Cs2g05170/Cs7g07000/Cs1g26650/Cs4g02810/Cs5g32900/Cs7g06980/Cs7g06960/Cs7g06990/Cs7g06950/Cs4g02850/Cs7g06920/Cs2g05180/Cs2g18060/Cs2g18080/Cs7g06970	15
Biological process	GO:0055072	iron ion homeostasis	15/2052	53/17132	0.00104675	0.0250099	orange1.1t00399/Cs3g19960/Cs6g09150/Cs2g01740/orange1.1t03944/Cs7g01770/orange1.1t01260/Cs9g16150/Cs7g27090/Cs8g07490/Cs1g22120/Cs3g21230/Cs5g01560/Cs9g19360/Cs3g16650	15
Biological process	GO:0002237	response to molecule of bacterial origin	18/2052	70/17132	0.0011957	0.0282325	Cs9g08050/Cs5g15420/Cs1g16090/Cs8g15030/Cs7g25280/Cs6g08220/Cs1g24490/Cs1g16050/Cs1g16060/Cs7g27250/Cs1g23580/Cs7g27120/Cs6g18100/novel.207/orange1.1t02464/Cs2g02670/novel.365/Cs1g23560	18
Biological process	GO:0009682	induced systemic resistance	15/2052	54/17132	0.00129126	0.0301343	orange1.1t02087/Cs6g10120/Cs1g26650/orange1.1t00464/Cs3g26250/Cs4g05470/Cs4g14600/orange1.1t02796/Cs1g25540/Cs9g06470/Cs5g25070/Cs3g21550/Cs3g06080/Cs5g25460/Cs5g25060	15
Biological process	GO:0034599	cellular response to oxidative stress	21/2052	88/17132	0.00138186	0.0311075	Cs2g28680/Cs6g07540/Cs4g12540/orange1.1t00550/Cs2g18250/Cs9g02930/Cs7g01770/Cs4g12290/Cs8g15600/Cs2g23750/Cs1g25730/Cs6g18400/Cs2g28670/novel.431/Cs3g17910/Cs2g12960/orange1.1t02220/Cs7g15850/orange1.1t05657/Cs7g05430/Cs2g11200	21
Biological process	GO:0010483	pollen tube reception	6/2052	12/17132	0.00142352	0.0311075	Cs6g10250/orange1.1t02713/Cs6g16450/orange1.1t02709/orange1.1t02715/Cs6g19610	6
Biological process	GO:0010497	plasmodesmata-mediated intercellular transport	6/2052	12/17132	0.00142352	0.0311075	orange1.1t00617/Cs1g04200/Cs9g09270/Cs7g14720/Cs3g04880/Cs5g29120	6
Biological process	GO:0046794	transport of virus	6/2052	12/17132	0.00142352	0.0311075	Cs9g09270/Cs2g28910/Cs7g14720/Cs5g26940/Cs7g23890/Cs5g29120	6
Biological process	GO:0051703	intraspecies interaction between organisms	6/2052	12/17132	0.00142352	0.0311075	Cs6g10250/orange1.1t02713/Cs6g16450/orange1.1t02709/orange1.1t02715/Cs6g19610	6
Biological process	GO:0035690	cellular response to drug	34/2052	168/17132	0.00142595	0.0311075	Cs2g28680/Cs5g29020/Cs4g10410/Cs4g10500/Cs5g24670/Cs4g12540/Cs3g24000/orange1.1t04036/Cs7g15290/Cs6g10120/orange1.1t02139/Cs2g18250/Cs9g02930/Cs7g01770/orange1.1t00806/novel.206/Cs1g24490/Cs8g15600/Cs2g23750/Cs9g08200/Cs1g23580/Cs2g28670/novel.431/Cs4g14600/novel.207/Cs1g23200/Cs7g02970/Cs2g02670/novel.2695/Cs1g07440/Cs1g10740/novel.365/Cs1g23190/orange1.1t05657	34
Biological process	GO:0010345	suberin biosynthetic process	11/2052	34/17132	0.00146106	0.0315307	Cs8g15220/Cs8g19970/Cs9g07970/orange1.1t02619/Cs7g13930/Cs2g25720/Cs6g05320/Cs8g21040/Cs6g05270/Cs2g19510/Cs6g21270	11
Biological process	GO:0006576	cellular biogenic amine metabolic process	17/2052	66/17132	0.00158589	0.0338605	orange1.1t02087/Cs3g15140/Cs6g19210/Cs4g03300/Cs4g02260/Cs1g08550/Cs4g03280/Cs4g03250/Cs4g03270/orange1.1t02796/orange1.1t00222/Cs5g25070/Cs3g21550/Cs7g10890/orange1.1t03535/Cs9g05430/Cs5g25060	17
Biological process	GO:0055065	metal ion homeostasis	36/2052	182/17132	0.00160644	0.0339382	orange1.1t00399/Cs3g19960/Cs6g09150/Cs2g01740/Cs9g05010/Cs4g16810/Cs2g15860/Cs4g03870/orange1.1t01908/Cs8g19230/orange1.1t03944/Cs2g11910/Cs6g08320/Cs7g01770/Cs1g01860/orange1.1t01260/Cs4g09470/Cs9g16150/Cs7g27090/Cs8g07490/Cs1g22120/Cs5g03070/Cs5g16220/Cs5g16230/orange1.1t00555/Cs9g17270/Cs3g21230/Cs7g22760/Cs2g13800/orange1.1t04158/Cs5g01560/Cs5g20250/Cs9g19360/Cs6g06030/Cs3g16650/Cs2g10950	36
Biological process	GO:0042446	hormone biosynthetic process	53/2052	296/17132	0.00172707	0.0361065	Cs4g16860/Cs5g14480/orange1.1t02087/Cs6g19380/Cs5g03060/Cs6g12050/Cs2g12700/Cs9g06010/Cs3g17090/orange1.1t01456/Cs2g02500/orange1.1t02662/Cs4g13490/Cs7g29760/Cs3g21210/Cs7g14940/Cs8g13770/orange1.1t05216/Cs5g23090/Cs6g16000/Cs7g27120/Cs3g08290/Cs9g16520/Cs5g29440/Cs1g24480/orange1.1t02796/Cs3g16400/Cs6g13870/Cs3g13580/novel.90/Cs7g21790/Cs5g25070/Cs7g09110/Cs3g21550/Cs5g26130/Cs7g22090/Cs8g13780/…	53
Biological process	GO:0044106	cellular amine metabolic process	19/2052	78/17132	0.00177187	0.0366612	orange1.1t02087/Cs3g15140/Cs6g19210/Cs4g03300/Cs4g02260/orange1.1t01733/Cs1g08550/Cs4g03280/Cs4g03250/Cs4g03270/orange1.1t02796/orange1.1t00222/Cs5g25070/Cs3g21550/Cs5g26130/Cs7g10890/orange1.1t03535/Cs9g05430/Cs5g25060	19
Biological process	GO:0080167	response to karrikin	23/2052	102/17132	0.00188773	0.03866	Cs6g08500/Cs9g07680/Cs3g21790/Cs7g04580/Cs1g14690/Cs7g05140/Cs2g07720/Cs7g04600/Cs1g18220/Cs9g12460/Cs9g07670/Cs5g06440/Cs2g18250/Cs7g31010/Cs2g23750/Cs5g04340/Cs2g30650/Cs7g29780/orange1.1t04786/Cs5g10680/Cs4g18340/Cs7g17090/orange1.1t05657	23
Biological process	GO:0051274	beta-glucan biosynthetic process	19/2052	79/17132	0.00207595	0.0420851	Cs5g25090/Cs4g01990/Cs9g08760/Cs3g09000/Cs7g01200/Cs5g29200/Cs9g08730/Cs4g08560/Cs2g04590/Cs5g14730/Cs6g08690/orange1.1t00806/Cs3g09730/Cs7g17340/Cs2g06050/Cs2g21100/orange1.1t01105/novel.2352/Cs2g15690	19
Biological process	GO:0009664	plant-type cell wall organization	28/2052	134/17132	0.0022079	0.0443126	orange1.1t02619/Cs4g01990/Cs2g25720/Cs8g09160/Cs8g21040/Cs5g28040/Cs5g32270/Cs3g21730/Cs5g12220/Cs9g05130/Cs7g29830/Cs6g08690/Cs3g26610/Cs2g21810/Cs9g16590/Cs1g07100/Cs5g12230/Cs3g26600/Cs9g01630/Cs1g25930/orange1.1t00615/Cs2g19510/Cs7g09030/Cs6g02570/Cs5g10820/novel.2352/Cs2g05220/orange1.1t01738	28
Biological process	GO:0009309	amine biosynthetic process	15/2052	57/17132	0.00232875	0.0456667	orange1.1t02087/Cs3g15140/Cs6g19210/Cs4g03300/Cs4g02260/Cs4g03280/Cs4g03250/Cs4g03270/orange1.1t02796/orange1.1t00222/Cs5g25070/Cs3g21550/orange1.1t03535/Cs9g05430/Cs5g25060	15
Biological process	GO:0042401	cellular biogenic amine biosynthetic process	15/2052	57/17132	0.00232875	0.0456667	orange1.1t02087/Cs3g15140/Cs6g19210/Cs4g03300/Cs4g02260/Cs4g03280/Cs4g03250/Cs4g03270/orange1.1t02796/orange1.1t00222/Cs5g25070/Cs3g21550/orange1.1t03535/Cs9g05430/Cs5g25060	15
Biological process	GO:0009963	positive regulation of flavonoid biosynthetic process	6/2052	13/17132	0.00237695	0.0456667	orange1.1t00550/Cs4g18300/Cs5g33870/Cs5g33880/novel.739/novel.738	6
Biological process	GO:0010496	intercellular transport	6/2052	13/17132	0.00237695	0.0456667	orange1.1t00617/Cs1g04200/Cs9g09270/Cs7g14720/Cs3g04880/Cs5g29120	6
Biological process	GO:0002239	response to oomycetes	25/2052	116/17132	0.00238914	0.0456667	Cs8g18310/Cs9g08050/Cs4g10410/Cs4g10500/Cs1g16090/Cs8g12370/Cs7g32220/Cs5g28780/orange1.1t02139/Cs5g16310/Cs1g04900/Cs8g18300/Cs1g20650/Cs1g16050/Cs1g20630/Cs1g16060/Cs9g08200/Cs7g27120/Cs8g12410/orange1.1t01032/novel.2695/Cs1g12310/Cs1g10740/Cs1g23560/Cs4g18140	25
Biological process	GO:0009820	alkaloid metabolic process	17/2052	69/17132	0.00265458	0.0502618	Cs3g27120/Cs1g05930/Cs2g19300/Cs1g04260/Cs1g09020/Cs6g17140/Cs2g17520/Cs1g04300/Cs1g04290/Cs5g24470/Cs7g10100/Cs1g05840/Cs1g03950/Cs5g35070/orange1.1t03585/Cs5g10630/Cs9g08970	17
Biological process	GO:1902074	response to salt	8/2052	22/17132	0.00283052	0.0527917	Cs5g28040/Cs1g04650/Cs1g19970/Cs1g09670/Cs3g20590/Cs5g16420/Cs9g07350/Cs5g17030	8
Biological process	GO:0015698	inorganic anion transport	22/2052	99/17132	0.00284081	0.0527917	Cs3g17390/Cs3g20790/Cs8g16010/Cs9g18910/Cs5g06250/Cs4g19640/Cs9g07580/Cs2g09545/Cs7g29450/Cs4g16160/Cs7g04490/Cs5g17530/Cs1g01730/Cs9g18560/Cs7g22760/Cs7g09120/Cs1g01280/novel.1786/Cs8g06780/novel.198/Cs4g16170/novel.432	22
Biological process	GO:0050832	defense response to fungus	68/2052	408/17132	0.00289067	0.0532255	Cs9g08050/Cs6g09420/Cs2g28680/Cs1g19393/Cs6g05260/Cs4g10410/Cs7g31000/Cs8g12000/Cs8g16140/Cs1g04650/Cs7g26530/Cs1g15710/Cs4g10500/Cs1g16090/Cs8g05200/Cs5g28330/Cs1g18220/Cs3g24000/Cs7g27330/Cs6g10250/Cs3g16700/Cs5g29200/orange1.1t02713/Cs1g20920/Cs8g17360/Cs3g12210/Cs2g23280/Cs5g10550/Cs6g10120/Cs2g04590/orange1.1t00806/novel.298/Cs6g21990/orange1.1t05521/Cs8g18940/Cs1g16050/Cs5g34390/Cs1g16060/C…	68
Biological process	GO:0055080	cation homeostasis	43/2052	235/17132	0.00295343	0.0538867	orange1.1t00399/Cs3g19960/Cs6g09150/Cs2g01740/Cs5g05540/orange1.1t01627/Cs9g05010/Cs4g16810/Cs2g15860/orange1.1t01735/Cs1g16160/Cs4g03870/orange1.1t01908/Cs8g19230/orange1.1t03944/Cs2g11910/Cs5g02760/Cs6g08320/Cs7g01770/Cs1g01860/orange1.1t01260/Cs4g09470/Cs9g16150/Cs7g27090/Cs8g07490/Cs3g13830/Cs1g22120/Cs5g03070/Cs5g16220/Cs5g16230/Cs5g02770/orange1.1t00555/Cs9g17270/Cs3g21230/Cs7g22760/Cs2g138…	43
Biological process	GO:0006749	glutathione metabolic process	14/2052	53/17132	0.00309577	0.0558914	Cs7g04580/Cs7g18550/Cs7g04600/Cs6g03850/Cs6g03830/orange1.1t03624/Cs2g30630/Cs8g19390/orange1.1t04722/Cs3g20220/Cs6g07240/Cs5g03900/Cs5g03810/Cs4g13090	14
Biological process	GO:0001763	morphogenesis of a branching structure	10/2052	32/17132	0.0031747	0.0558914	Cs4g16860/Cs2g12980/Cs7g26800/Cs4g18300/Cs7g07500/Cs4g01330/Cs9g14980/Cs9g18290/Cs5g01410/Cs4g19460	10
Biological process	GO:0010223	secondary shoot formation	10/2052	32/17132	0.0031747	0.0558914	Cs4g16860/Cs2g12980/Cs7g26800/Cs4g18300/Cs7g07500/Cs4g01330/Cs9g14980/Cs9g18290/Cs5g01410/Cs4g19460	10
Biological process	GO:0010346	shoot axis formation	10/2052	32/17132	0.0031747	0.0558914	Cs4g16860/Cs2g12980/Cs7g26800/Cs4g18300/Cs7g07500/Cs4g01330/Cs9g14980/Cs9g18290/Cs5g01410/Cs4g19460	10
Biological process	GO:0000160	phosphorelay signal transduction system	46/2052	258/17132	0.00363328	0.058664	Cs3g21660/Cs1g20480/Cs3g23270/Cs9g18590/Cs1g04650/Cs4g19480/Cs6g10250/orange1.1t02713/Cs7g05390/Cs3g17090/Cs3g12210/Cs3g19420/novel.1928/Cs5g33560/orange1.1t02436/orange1.1t02662/Cs5g02940/Cs1g03250/Cs7g06120/Cs4g07060/Cs1g01320/Cs7g04300/Cs4g10020/Cs7g26660/orange1.1t00851/Cs5g19600/Cs5g29870/novel.941/Cs1g22720/novel.1107/Cs1g11880/Cs6g16450/Cs3g17035/Cs3g20820/orange1.1t02709/orange1.1t02715/C…	46
Biological process	GO:0048585	negative regulation of response to stimulus	46/2052	258/17132	0.00363328	0.058664	Cs3g19890/Cs7g04580/Cs4g15360/Cs8g16140/Cs5g28040/Cs1g04650/Cs1g15710/Cs7g04600/Cs1g16090/Cs6g10250/orange1.1t02713/Cs7g05390/Cs3g17090/Cs9g06650/Cs4g05390/Cs5g34550/orange1.1t00464/Cs8g01150/Cs5g33560/Cs4g02910/Cs6g21990/Cs3g26520/Cs2g19010/Cs1g16050/Cs1g16060/Cs1g14060/Cs7g31830/novel.1832/Cs2g12140/Cs7g07830/Cs4g14600/orange1.1t02464/Cs1g21300/Cs6g16450/Cs9g09310/Cs3g17035/Cs3g20820/orange1.1t…	46
Biological process	GO:0009620	response to fungus	80/2052	498/17132	0.00365001	0.058664	Cs9g08050/Cs6g09420/Cs2g28680/Cs1g19393/Cs6g05260/Cs4g10410/Cs7g31000/Cs8g12000/Cs8g16140/Cs5g28040/Cs1g04650/Cs7g26530/Cs1g15710/Cs4g10500/Cs1g16090/Cs8g05200/Cs5g28330/Cs1g18220/Cs3g24000/Cs1g14896/Cs7g27330/Cs6g10250/Cs3g16700/Cs5g29200/orange1.1t02713/Cs1g20920/Cs8g17360/Cs3g12210/Cs2g23280/Cs5g10550/Cs6g10120/Cs5g16310/Cs2g04590/orange1.1t00806/orange1.1t02662/novel.298/Cs6g21990/Cs1g14850/o…	80
Biological process	GO:0009624	response to nematode	17/2052	71/17132	0.00365678	0.058664	Cs7g28090/Cs2g07720/Cs5g28040/orange1.1t01713/Cs1g21350/Cs6g01710/Cs6g08320/Cs5g25370/Cs4g20090/Cs5g16500/Cs3g12520/Cs2g04290/Cs2g13530/Cs7g04390/Cs3g16650/Cs5g07770/Cs8g19980	17
Biological process	GO:2000280	regulation of root development	17/2052	71/17132	0.00365678	0.058664	orange1.1t00617/Cs1g04200/Cs3g17090/Cs2g11910/Cs3g18250/Cs8g07490/Cs5g17530/orange1.1t01712/orange1.1t05582/Cs3g20820/Cs7g04130/Cs3g04880/novel.198/Cs7g06210/Cs4g05990/Cs2g10950/novel.432	17
Biological process	GO:0016107	sesquiterpenoid catabolic process	5/2052	10/17132	0.00367358	0.058664	Cs6g19380/Cs3g21210/Cs1g24480/Cs8g05940/Cs3g23530	5
Biological process	GO:0042306	regulation of protein import into nucleus	5/2052	10/17132	0.00367358	0.058664	Cs5g15420/Cs7g25280/Cs6g08220/Cs7g27250/Cs5g02540	5
Biological process	GO:0043290	apocarotenoid catabolic process	5/2052	10/17132	0.00367358	0.058664	Cs6g19380/Cs3g21210/Cs1g24480/Cs8g05940/Cs3g23530	5
Biological process	GO:0046345	abscisic acid catabolic process	5/2052	10/17132	0.00367358	0.058664	Cs6g19380/Cs3g21210/Cs1g24480/Cs8g05940/Cs3g23530	5
Biological process	GO:1900180	regulation of protein localization to nucleus	5/2052	10/17132	0.00367358	0.058664	Cs5g15420/Cs7g25280/Cs6g08220/Cs7g27250/Cs5g02540	5
Biological process	GO:2000379	positive regulation of reactive oxygen species metabolic process	5/2052	10/17132	0.00367358	0.058664	Cs8g12370/Cs1g20650/Cs1g22120/Cs1g20630/Cs8g12410	5
Biological process	GO:0010941	regulation of cell death	22/2052	101/17132	0.00368294	0.058664	Cs5g22170/Cs8g12000/Cs8g12370/Cs5g22180/Cs2g10710/Cs5g22210/Cs5g02940/Cs1g20650/Cs3g12750/Cs1g20630/Cs5g22260/Cs2g12140/Cs1g09670/Cs8g12410/orange1.1t02464/orange1.1t03802/orange1.1t05308/Cs2g07510/orange1.1t03859/Cs1g07440/Cs3g12820/Cs3g12310	22
Biological process	GO:0005992	trehalose biosynthetic process	8/2052	23/17132	0.00389013	0.0614764	Cs7g08390/Cs3g18450/Cs3g09800/Cs1g01330/Cs9g14600/Cs7g17600/Cs9g18290/Cs9g14300	8
Biological process	GO:0046351	disaccharide biosynthetic process	10/2052	33/17132	0.00407382	0.0638762	Cs7g08390/Cs3g18450/Cs3g09800/Cs1g01330/Cs9g14600/Cs7g17600/Cs7g23850/Cs5g19060/Cs9g18290/Cs9g14300	10
Biological process	GO:0009718	anthocyanin-containing compound biosynthetic process	16/2052	66/17132	0.00415285	0.0646105	orange1.1t00725/Cs1g23710/orange1.1t01733/Cs7g19580/Cs4g13310/Cs2g14970/Cs7g17600/novel.210/orange1.1t01882/Cs9g18820/Cs7g19570/Cs9g18830/orange1.1t03176/orange1.1t05736/Cs5g21250/Cs3g24410	16
Biological process	GO:0048364	root development	74/2052	458/17132	0.00436147	0.0673344	Cs7g04580/orange1.1t00617/Cs5g05540/orange1.1t02087/Cs4g15770/Cs7g04600/Cs4g16810/Cs5g28330/orange1.1t03044/Cs6g10250/Cs4g18980/Cs7g15050/Cs1g21350/orange1.1t02713/Cs2g12700/Cs1g04200/Cs3g17090/Cs9g06650/Cs2g11910/Cs1g16850/Cs7g11020/Cs3g18250/Cs5g23960/Cs3g18630/Cs5g07380/Cs8g07490/Cs2g11880/Cs1g17830/Cs5g17530/Cs9g04000/orange1.1t01712/Cs6g20980/Cs7g07830/Cs1g09670/Cs2g09630/Cs4g06760/novel.110…	74
Biological process	GO:0098771	inorganic ion homeostasis	44/2052	247/17132	0.00444954	0.0681696	orange1.1t00399/Cs3g19960/Cs6g09150/Cs2g01740/Cs5g05540/orange1.1t01627/Cs9g05010/Cs4g16810/Cs2g15860/orange1.1t01735/Cs1g16160/Cs4g03870/orange1.1t01908/Cs8g19230/orange1.1t03944/Cs2g12700/Cs2g11910/Cs5g02760/Cs6g08320/Cs7g01770/Cs1g01860/orange1.1t01260/Cs4g09470/Cs9g16150/Cs7g27090/Cs8g07490/Cs3g13830/Cs1g22120/Cs5g03070/Cs5g16220/Cs5g16230/Cs5g02770/orange1.1t00555/Cs9g17270/Cs3g21230/Cs7g227…	44
Biological process	GO:0048527	lateral root development	23/2052	109/17132	0.00459841	0.0693836	Cs7g04580/Cs4g15770/Cs7g04600/Cs5g28330/Cs9g06650/Cs1g16850/Cs7g11020/Cs3g18250/Cs5g07380/Cs7g07830/Cs1g09670/Cs2g09630/orange1.1t00246/Cs3g20820/Cs7g04130/orange1.1t00615/Cs6g19770/Cs4g15780/Cs9g11040/novel.198/Cs7g06210/Cs5g30060/Cs5g30050	23
Biological process	GO:0022622	root system development	74/2052	459/17132	0.00460609	0.0693836	Cs7g04580/orange1.1t00617/Cs5g05540/orange1.1t02087/Cs4g15770/Cs7g04600/Cs4g16810/Cs5g28330/orange1.1t03044/Cs6g10250/Cs4g18980/Cs7g15050/Cs1g21350/orange1.1t02713/Cs2g12700/Cs1g04200/Cs3g17090/Cs9g06650/Cs2g11910/Cs1g16850/Cs7g11020/Cs3g18250/Cs5g23960/Cs3g18630/Cs5g07380/Cs8g07490/Cs2g11880/Cs1g17830/Cs5g17530/Cs9g04000/orange1.1t01712/Cs6g20980/Cs7g07830/Cs1g09670/Cs2g09630/Cs4g06760/novel.110…	74
Biological process	GO:0051187	cofactor catabolic process	26/2052	128/17132	0.00463249	0.0693836	Cs7g12370/Cs5g32270/orange1.1t02033/Cs2g09310/Cs3g21730/orange1.1t02041/Cs9g05130/orange1.1t02225/Cs6g09680/orange1.1t05402/Cs2g21810/Cs9g16590/Cs1g25730/Cs1g22960/Cs3g26600/Cs3g02280/Cs3g17910/Cs1g25930/novel.477/Cs4g13090/Cs2g05220/orange1.1t02059/Cs7g05430/Cs3g02270/Cs4g17860/Cs2g09210	26
Biological process	GO:0002213	defense response to insect	7/2052	19/17132	0.00476752	0.070356	orange1.1t00550/Cs7g26370/Cs8g19110/Cs9g06650/Cs2g25040/Cs2g20480/Cs3g06080	7
Biological process	GO:0008300	isoprenoid catabolic process	7/2052	19/17132	0.00476752	0.070356	Cs6g19380/Cs3g21210/Cs1g24480/Cs7g01700/Cs8g05940/Cs4g19460/Cs3g23530	7
Biological process	GO:0009991	response to extracellular stimulus	39/2052	214/17132	0.0048096	0.0704589	Cs1g14690/Cs5g01510/Cs3g20490/Cs3g20790/Cs6g09640/Cs3g16700/orange1.1t03944/Cs2g12700/Cs1g20920/Cs3g09690/Cs2g18250/Cs7g01770/Cs4g05250/Cs7g11020/Cs7g27090/Cs4g10020/Cs2g23750/Cs4g17870/Cs5g17530/novel.2729/novel.309/Cs9g09780/orange1.1t00555/orange1.1t04722/orange1.1t04786/orange1.1t04897/Cs3g17035/Cs8g03430/Cs1g18410/orange1.1t03802/Cs1g21950/Cs5g20250/Cs4g17010/Cs9g07350/orange1.1t04553/novel.…	39
Biological process	GO:0009407	toxin catabolic process	10/2052	34/17132	0.00516247	0.0750802	Cs7g04580/Cs7g18550/Cs7g04600/orange1.1t03624/Cs2g30630/Cs8g19390/orange1.1t04722/Cs6g07240/Cs5g03900/Cs5g03810	10
Biological process	GO:0009788	negative regulation of abscisic acid-activated signaling pathway	15/2052	62/17132	0.00553114	0.0787305	Cs3g19890/Cs4g15360/Cs1g04650/Cs1g16090/Cs6g10250/orange1.1t02713/Cs4g05390/Cs1g16050/Cs1g16060/Cs6g16450/orange1.1t02709/orange1.1t02715/Cs6g19610/Cs7g06210/orange1.1t03890	15
Biological process	GO:1901420	negative regulation of response to alcohol	15/2052	62/17132	0.00553114	0.0787305	Cs3g19890/Cs4g15360/Cs1g04650/Cs1g16090/Cs6g10250/orange1.1t02713/Cs4g05390/Cs1g16050/Cs1g16060/Cs6g16450/orange1.1t02709/orange1.1t02715/Cs6g19610/Cs7g06210/orange1.1t03890	15
Biological process	GO:1905958	negative regulation of cellular response to alcohol	15/2052	62/17132	0.00553114	0.0787305	Cs3g19890/Cs4g15360/Cs1g04650/Cs1g16090/Cs6g10250/orange1.1t02713/Cs4g05390/Cs1g16050/Cs1g16060/Cs6g16450/orange1.1t02709/orange1.1t02715/Cs6g19610/Cs7g06210/orange1.1t03890	15
Biological process	GO:0015893	drug transport	24/2052	117/17132	0.00559211	0.0790205	Cs7g09200/Cs4g17100/Cs1g15710/Cs3g17390/Cs3g20790/Cs6g15290/Cs7g11450/Cs7g16220/Cs3g22600/orange1.1t06054/Cs4g04920/orange1.1t04860/Cs2g30270/Cs2g13530/Cs7g16280/Cs9g16870/Cs8g20130/Cs7g28740/Cs5g28190/Cs7g16230/Cs3g16650/Cs2g13500/Cs6g18160/Cs8g16470	24
Biological process	GO:0031668	cellular response to extracellular stimulus	32/2052	169/17132	0.00563026	0.0790205	Cs1g14690/Cs5g01510/Cs3g20490/Cs3g20790/Cs6g09640/Cs3g16700/orange1.1t03944/Cs2g12700/Cs1g20920/Cs3g09690/Cs2g18250/Cs7g01770/Cs4g05250/Cs7g27090/Cs4g10020/Cs2g23750/Cs4g17870/novel.2729/novel.309/Cs9g09780/orange1.1t00555/orange1.1t04722/orange1.1t04786/orange1.1t04897/Cs3g17035/Cs1g18410/Cs5g20250/Cs9g07350/orange1.1t04553/novel.1600/novel.198/orange1.1t05657	32
Biological process	GO:0050801	ion homeostasis	48/2052	278/17132	0.00569453	0.0793675	orange1.1t00399/Cs3g19960/Cs6g09150/Cs2g01740/Cs5g05540/orange1.1t01627/Cs9g05010/Cs4g16810/Cs2g15860/orange1.1t01735/Cs1g16160/Cs7g13200/Cs4g03870/orange1.1t01908/Cs8g19230/orange1.1t03944/Cs2g12700/Cs3g19460/Cs2g11910/Cs9g18910/Cs5g02760/Cs6g08320/Cs7g01770/Cs1g01860/orange1.1t01260/Cs4g09470/Cs9g16150/Cs7g27090/Cs8g07490/Cs3g13830/Cs1g22120/Cs5g03070/Cs5g16220/Cs5g16230/Cs5g02770/orange1.1t005…	48
Biological process	GO:0006812	cation transport	59/2052	356/17132	0.00593047	0.0820859	Cs2g10720/Cs2g05170/Cs6g09150/Cs2g01740/orange1.1t01627/Cs9g05010/Cs1g15710/Cs4g16810/Cs1g17440/Cs7g07000/Cs1g21430/Cs1g26650/Cs5g02760/Cs7g01770/Cs8g03110/Cs4g02810/Cs2g31270/Cs1g01860/Cs4g08930/orange1.1t01260/Cs4g09470/Cs5g25370/Cs4g20090/Cs8g15600/Cs1g22120/Cs2g11610/Cs4g04920/Cs5g03070/Cs5g16220/Cs5g16230/Cs5g02770/Cs5g03800/Cs7g06980/Cs5g03790/orange1.1t00555/Cs5g03780/Cs9g17270/Cs3g21230/C…	59
Biological process	GO:0052543	callose deposition in cell wall	11/2052	40/17132	0.00600789	0.0825879	orange1.1t02087/Cs1g15710/Cs1g02580/orange1.1t00806/Cs7g08110/Cs6g17580/orange1.1t02796/Cs5g25070/Cs3g21550/Cs5g23130/Cs5g25060	11
Biological process	GO:0016036	cellular response to phosphate starvation	14/2052	57/17132	0.00627368	0.0854138	Cs1g14690/Cs3g16700/Cs2g12700/Cs1g20920/Cs7g01770/Cs4g05250/Cs4g10020/Cs4g17870/Cs9g09780/orange1.1t04786/Cs3g17035/Cs1g18410/Cs5g20250/orange1.1t04553	14
Biological process	GO:0071496	cellular response to external stimulus	33/2052	177/17132	0.00634733	0.0854138	Cs1g14690/Cs5g01510/Cs5g28040/Cs3g20490/Cs3g20790/Cs6g09640/Cs3g16700/orange1.1t03944/Cs2g12700/Cs1g20920/Cs3g09690/Cs2g18250/Cs7g01770/Cs4g05250/Cs7g27090/Cs4g10020/Cs2g23750/Cs4g17870/novel.2729/novel.309/Cs9g09780/orange1.1t00555/orange1.1t04722/orange1.1t04786/orange1.1t04897/Cs3g17035/Cs1g18410/Cs5g20250/Cs9g07350/orange1.1t04553/novel.1600/novel.198/orange1.1t05657	33
Biological process	GO:0048528	post-embryonic root development	26/2052	131/17132	0.00635434	0.0854138	Cs7g04580/Cs4g15770/Cs7g04600/Cs5g28330/Cs3g17090/Cs9g06650/Cs1g16850/Cs7g11020/Cs3g18250/Cs5g07380/Cs7g07830/Cs1g09670/Cs2g09630/novel.1107/orange1.1t00246/Cs3g20820/Cs7g04130/orange1.1t00615/Cs6g19770/Cs4g15780/Cs9g11040/novel.198/Cs7g06210/Cs5g30060/Cs5g30050/Cs4g05990	26
Biological process	GO:0052482	defense response by cell wall thickening	10/2052	35/17132	0.00646621	0.0854138	orange1.1t02087/Cs1g15710/orange1.1t00806/Cs7g08110/Cs6g17580/orange1.1t02796/Cs5g25070/Cs3g21550/Cs5g23130/Cs5g25060	10
Biological process	GO:0052544	defense response by callose deposition in cell wall	10/2052	35/17132	0.00646621	0.0854138	orange1.1t02087/Cs1g15710/orange1.1t00806/Cs7g08110/Cs6g17580/orange1.1t02796/Cs5g25070/Cs3g21550/Cs5g23130/Cs5g25060	10
Biological process	GO:0009627	systemic acquired resistance	19/2052	87/17132	0.0064688	0.0854138	Cs2g28680/Cs1g15710/Cs5g24670/Cs3g19760/Cs6g10120/orange1.1t02139/orange1.1t00464/Cs4g05470/Cs7g27120/Cs2g28670/novel.431/Cs4g14600/Cs5g29440/Cs1g23200/Cs4g02670/Cs8g03430/orange1.1t03802/Cs3g24410/Cs1g23190	19
Biological process	GO:0017000	antibiotic biosynthetic process	7/2052	20/17132	0.00658681	0.0864035	Cs6g12050/Cs5g02940/Cs7g27120/Cs3g08290/orange1.1t05709/Cs5g29440/Cs1g07440	7
Biological process	GO:0051273	beta-glucan metabolic process	25/2052	125/17132	0.00665373	0.0867145	Cs5g25090/Cs4g01990/Cs9g08760/Cs3g09000/Cs7g01200/Cs5g29200/Cs9g08730/Cs4g08560/Cs2g04590/Cs5g14730/Cs6g08690/orange1.1t00806/Cs2g12180/Cs3g09730/novel.301/Cs7g17340/Cs2g06050/Cs5g33460/Cs2g21100/orange1.1t01105/Cs5g01400/Cs1g21260/novel.2352/Cs7g13990/Cs2g15690	25
Biological process	GO:0009877	nodulation	9/2052	30/17132	0.00680033	0.0880534	Cs9g08050/Cs4g17490/Cs4g19000/Cs7g05780/orange1.1t02028/Cs3g18230/Cs9g04250/Cs6g09040/Cs1g23560	9
Biological process	GO:0006855	drug transmembrane transport	20/2052	94/17132	0.00716857	0.0922265	Cs7g09200/Cs4g17100/Cs1g15710/Cs3g17390/Cs6g15290/Cs7g16220/Cs3g22600/orange1.1t06054/orange1.1t04860/Cs2g13530/Cs7g16280/Cs9g16870/Cs8g20130/Cs7g28740/Cs5g28190/Cs7g16230/Cs3g16650/Cs2g13500/Cs6g18160/Cs8g16470	20
Biological process	GO:0052386	cell wall thickening	11/2052	41/17132	0.00734046	0.0933197	orange1.1t02087/Cs1g15710/Cs1g02580/orange1.1t00806/Cs7g08110/Cs6g17580/orange1.1t02796/Cs5g25070/Cs3g21550/Cs5g23130/Cs5g25060	11
Biological process	GO:0042430	indole-containing compound metabolic process	19/2052	88/17132	0.00734654	0.0933197	Cs6g09420/orange1.1t02087/Cs1g15710/Cs8g17360/Cs2g18250/orange1.1t01456/Cs7g29470/orange1.1t02662/Cs7g29760/Cs7g17600/Cs2g23750/orange1.1t05216/orange1.1t02796/Cs3g13580/Cs5g25070/Cs7g09110/Cs3g21550/orange1.1t05657/Cs5g25060	19
Biological process	GO:0007166	cell surface receptor signaling pathway	44/2052	254/17132	0.00741281	0.0935693	Cs2g12940/Cs8g16140/orange1.1t04036/Cs6g12050/Cs8g01470/Cs6g03940/Cs9g01370/Cs5g32110/Cs7g31940/Cs7g30720/Cs4g07400/orange1.1t01865/novel.206/Cs7g08250/Cs8g16310/Cs9g14540/Cs3g27330/Cs3g24220/Cs7g12400/Cs7g02280/Cs3g04510/Cs1g23580/Cs8g20580/Cs5g26070/novel.309/Cs2g13860/Cs1g26480/Cs3g10230/novel.207/Cs9g14490/Cs9g14510/Cs5g33490/Cs3g20500/Cs2g02670/Cs4g15920/orange1.1t05643/Cs1g12380/Cs6g02700/C…	44
Biological process	GO:0048544	recognition of pollen	24/2052	120/17132	0.00773087	0.096974	Cs4g11380/orange1.1t01610/Cs4g11600/Cs4g01410/novel.2813/Cs7g24550/Cs4g11620/Cs6g07030/Cs2g22380/Cs4g11370/Cs9g18950/Cs1g14880/Cs4g11850/Cs4g11560/Cs4g11820/Cs2g22470/Cs4g11750/orange1.1t01063/Cs4g11530/novel.1245/Cs2g22370/Cs4g11830/novel.1701/Cs4g11520	24
Biological process	GO:0009403	toxin biosynthetic process	6/2052	16/17132	0.00807709	0.0982467	Cs6g09420/Cs1g21470/Cs8g17360/orange1.1t02662/Cs7g17600/Cs9g07780	6
Biological process	GO:0016115	terpenoid catabolic process	6/2052	16/17132	0.00807709	0.0982467	Cs6g19380/Cs3g21210/Cs1g24480/Cs7g01700/Cs8g05940/Cs3g23530	6
Biological process	GO:0044766	multi-organism transport	6/2052	16/17132	0.00807709	0.0982467	Cs9g09270/Cs2g28910/Cs7g14720/Cs5g26940/Cs7g23890/Cs5g29120	6
Biological process	GO:1902579	multi-organism localization	6/2052	16/17132	0.00807709	0.0982467	Cs9g09270/Cs2g28910/Cs7g14720/Cs5g26940/Cs7g23890/Cs5g29120	6
Biological process	GO:2000652	regulation of secondary cell wall biogenesis	6/2052	16/17132	0.00807709	0.0982467	Cs2g16190/Cs2g05490/Cs3g20590/Cs5g16420/Cs9g14460/Cs7g01800	6
Biological process	GO:0006714	sesquiterpenoid metabolic process	13/2052	53/17132	0.00838599	0.10139	Cs4g16860/Cs6g19380/Cs7g09440/Cs3g21210/Cs5g14370/Cs8g13770/Cs1g24480/Cs5g17030/Cs8g13780/Cs5g01410/Cs8g05940/Cs4g19460/Cs3g23530	13
Biological process	GO:0016132	brassinosteroid biosynthetic process	9/2052	31/17132	0.00858377	0.103159	Cs6g19380/Cs3g21210/Cs5g23090/Cs1g24480/novel.1553/Cs2g17850/Cs5g10390/Cs8g05940/Cs3g23530	9
Biological process	GO:0000302	response to reactive oxygen species	31/2052	168/17132	0.0092588	0.11061	Cs3g21790/Cs2g28680/orange1.1t01627/Cs4g12540/Cs2g04400/Cs2g18250/Cs9g02930/Cs7g01770/Cs6g15290/orange1.1t00464/Cs7g16460/orange1.1t03701/Cs7g09010/Cs8g15600/Cs2g23750/Cs1g25730/Cs1g09670/Cs2g28670/novel.431/novel.1107/Cs3g17910/orange1.1t03802/Cs7g32260/Cs5g22010/Cs1g07440/Cs7g15850/Cs4g05880/Cs3g06080/orange1.1t05657/Cs8g18240/Cs7g05430	31
Biological process	GO:0002229	defense response to oomycetes	19/2052	90/17132	0.00939125	0.111481	Cs9g08050/Cs4g10410/Cs4g10500/Cs1g16090/Cs8g12370/Cs5g28780/orange1.1t02139/Cs5g16310/Cs1g20650/Cs1g16050/Cs1g20630/Cs1g16060/Cs9g08200/Cs7g27120/Cs8g12410/orange1.1t01032/Cs1g12310/Cs1g10740/Cs1g23560	19
Biological process	GO:0055076	transition metal ion homeostasis	26/2052	135/17132	0.00944284	0.111481	orange1.1t00399/Cs3g19960/Cs6g09150/Cs2g01740/Cs4g16810/Cs4g03870/orange1.1t01908/Cs8g19230/orange1.1t03944/Cs6g08320/Cs7g01770/Cs1g01860/orange1.1t01260/Cs9g16150/Cs7g27090/Cs8g07490/Cs1g22120/Cs5g03070/Cs5g16220/Cs5g16230/Cs9g17270/Cs3g21230/Cs2g13800/Cs5g01560/Cs9g19360/Cs3g16650	26
Biological process	GO:0046148	pigment biosynthetic process	35/2052	196/17132	0.00995621	0.116854	Cs9g07680/orange1.1t00725/Cs9g19270/Cs9g07670/Cs4g10240/Cs5g34550/Cs4g18300/Cs1g23710/orange1.1t02937/orange1.1t01733/Cs7g19580/Cs4g13310/Cs2g14970/Cs7g17600/orange1.1t05216/orange1.1t04957/Cs5g33870/novel.210/novel.1333/orange1.1t01882/Cs9g18820/Cs7g19570/Cs5g33880/Cs9g18830/orange1.1t03176/Cs1g19360/Cs7g30360/Cs6g17510/orange1.1t05736/Cs5g21250/novel.1672/Cs7g19710/Cs3g24410/Cs5g22660/Cs3g11060	35
Biological process	GO:0040011	locomotion	11/2052	43/17132	0.0106861	0.124692	Cs8g17360/Cs9g09270/Cs5g34390/Cs2g28910/Cs5g28840/Cs7g14720/Cs5g16520/Cs3g02350/Cs5g26940/Cs7g23890/Cs5g29120	11
Biological process	GO:0031667	response to nutrient levels	32/2052	177/17132	0.01115	0.129352	Cs1g14690/Cs5g01510/Cs3g20490/Cs3g20790/Cs6g09640/Cs3g16700/orange1.1t03944/Cs2g12700/Cs1g20920/Cs3g09690/Cs7g01770/Cs4g05250/Cs7g11020/Cs7g27090/Cs4g10020/Cs4g17870/Cs5g17530/novel.2729/Cs9g09780/orange1.1t00555/orange1.1t04786/orange1.1t04897/Cs3g17035/Cs8g03430/Cs1g18410/orange1.1t03802/Cs1g21950/Cs5g20250/Cs4g17010/orange1.1t04553/novel.198/Cs3g06080	32
Biological process	GO:0000041	transition metal ion transport	16/2052	73/17132	0.0114519	0.132092	Cs2g10720/Cs6g09150/Cs2g01740/Cs1g15710/Cs4g08930/orange1.1t01260/Cs8g15600/Cs1g22120/Cs2g11610/Cs5g03800/Cs5g03790/Cs5g03780/Cs3g21230/Cs3g16650/Cs8g19460/novel.900	16
Biological process	GO:0008037	cell recognition	24/2052	124/17132	0.0115796	0.132782	Cs4g11380/orange1.1t01610/Cs4g11600/Cs4g01410/novel.2813/Cs7g24550/Cs4g11620/Cs6g07030/Cs2g22380/Cs4g11370/Cs9g18950/Cs1g14880/Cs4g11850/Cs4g11560/Cs4g11820/Cs2g22470/Cs4g11750/orange1.1t01063/Cs4g11530/novel.1245/Cs2g22370/Cs4g11830/novel.1701/Cs4g11520	24
Biological process	GO:0010039	response to iron ion	14/2052	61/17132	0.0116441	0.132782	Cs3g17090/Cs3g24170/Cs7g01770/orange1.1t01260/Cs8g07490/Cs8g15600/Cs1g02240/Cs3g21230/Cs5g01560/Cs3g05310/Cs1g02270/Cs1g02250/Cs4g05990/Cs5g28530	14
Biological process	GO:0009683	indoleacetic acid metabolic process	10/2052	38/17132	0.0119373	0.134597	orange1.1t02087/orange1.1t01456/Cs7g29470/Cs7g29760/orange1.1t02796/Cs3g13580/Cs5g25070/Cs7g09110/Cs3g21550/Cs5g25060	10
Biological process	GO:0055088	lipid homeostasis	10/2052	38/17132	0.0119373	0.134597	Cs6g07540/Cs6g19380/Cs7g13200/Cs3g21210/orange1.1t02873/Cs5g23090/Cs1g24480/Cs5g10390/Cs8g05940/Cs3g23530	10
Biological process	GO:0046283	anthocyanin-containing compound metabolic process	18/2052	86/17132	0.0123024	0.137939	orange1.1t00725/Cs7g05140/Cs1g23710/orange1.1t01733/Cs7g19580/Cs4g13310/Cs2g14970/Cs7g17600/novel.210/orange1.1t01882/Cs9g18820/Cs7g19570/Cs9g18830/orange1.1t03176/Cs5g05680/orange1.1t05736/Cs5g21250/Cs3g24410	18
Biological process	GO:0010089	xylem development	11/2052	44/17132	0.0127442	0.142098	orange1.1t05402/Cs8g16310/Cs4g01330/Cs9g14980/Cs2g11880/Cs5g22560/orange1.1t00246/Cs4g13640/Cs1g09650/Cs9g14460/Cs2g09210	11
Biological process	GO:0015706	nitrate transport	12/2052	50/17132	0.0132124	0.144905	Cs8g16010/Cs5g06250/Cs4g19640/Cs4g16160/Cs7g04490/Cs5g17530/Cs7g22760/Cs1g01280/novel.1786/novel.198/Cs4g16170/novel.432	12
Biological process	GO:0031669	cellular response to nutrient levels	25/2052	132/17132	0.0132319	0.144905	Cs1g14690/Cs5g01510/Cs3g20490/Cs3g20790/Cs6g09640/Cs3g16700/orange1.1t03944/Cs2g12700/Cs1g20920/Cs3g09690/Cs7g01770/Cs4g05250/Cs7g27090/Cs4g10020/Cs4g17870/novel.2729/Cs9g09780/orange1.1t00555/orange1.1t04786/orange1.1t04897/Cs3g17035/Cs1g18410/Cs5g20250/orange1.1t04553/novel.198	25
Biological process	GO:0006865	amino acid transport	15/2052	68/17132	0.0132848	0.144905	Cs6g21320/Cs3g20065/Cs3g19460/Cs1g08340/Cs3g16370/Cs7g31320/Cs7g24730/Cs4g02870/Cs5g02480/Cs4g07800/Cs7g28740/Cs4g07810/Cs8g02760/Cs3g20130/Cs7g03780	15
Biological process	GO:0042537	benzene-containing compound metabolic process	15/2052	68/17132	0.0132848	0.144905	Cs2g05610/Cs7g25030/Cs6g12050/Cs6g11950/Cs5g28780/Cs5g16310/Cs5g21200/Cs7g27120/Cs8g16290/Cs3g08290/Cs5g29440/orange1.1t01032/Cs1g07440/Cs1g12310/Cs5g18300	15
Biological process	GO:0009850	auxin metabolic process	20/2052	100/17132	0.0141767	0.153798	orange1.1t02087/Cs2g18250/orange1.1t01456/Cs7g29470/Cs7g29760/Cs8g13770/Cs2g23750/Cs9g02870/Cs6g16000/orange1.1t02796/Cs3g13580/Cs5g25070/Cs7g09110/Cs3g21550/Cs7g22090/Cs8g13780/Cs3g25570/Cs1g24810/orange1.1t05657/Cs5g25060	20
Biological process	GO:0010104	regulation of ethylene-activated signaling pathway	7/2052	23/17132	0.0151111	0.159499	Cs7g05390/Cs3g17090/Cs5g33560/Cs3g17035/Cs3g20820/Cs4g05990/Cs9g05050	7
Biological process	GO:0070297	regulation of phosphorelay signal transduction system	7/2052	23/17132	0.0151111	0.159499	Cs7g05390/Cs3g17090/Cs5g33560/Cs3g17035/Cs3g20820/Cs4g05990/Cs9g05050	7
Biological process	GO:0009625	response to insect	6/2052	18/17132	0.015179	0.159499	Cs5g15420/Cs7g25280/Cs6g08220/Cs7g27250/Cs4g14600/Cs3g06080	6
Biological process	GO:0048859	formation of anatomical boundary	6/2052	18/17132	0.015179	0.159499	Cs7g26800/Cs1g16850/Cs7g07500/Cs3g27630/Cs9g11040/Cs9g05050	6
Biological process	GO:0090691	formation of plant organ boundary	6/2052	18/17132	0.015179	0.159499	Cs7g26800/Cs1g16850/Cs7g07500/Cs3g27630/Cs9g11040/Cs9g05050	6
Biological process	GO:2000069	regulation of post-embryonic root development	6/2052	18/17132	0.015179	0.159499	Cs3g17090/Cs3g18250/Cs3g20820/Cs7g04130/Cs7g06210/Cs4g05990	6
Biological process	GO:0030244	cellulose biosynthetic process	14/2052	63/17132	0.0154136	0.16112	Cs5g25090/Cs4g01990/Cs9g08760/Cs3g09000/Cs5g29200/Cs9g08730/Cs4g08560/Cs2g04590/Cs6g08690/Cs3g09730/Cs2g21100/orange1.1t01105/novel.2352/Cs2g15690	14
Biological process	GO:0016131	brassinosteroid metabolic process	10/2052	40/17132	0.0171618	0.178162	Cs6g19380/Cs3g21210/orange1.1t02873/Cs5g23090/Cs1g24480/novel.1553/Cs2g17850/Cs5g10390/Cs8g05940/Cs3g23530	10
Biological process	GO:0009267	cellular response to starvation	22/2052	115/17132	0.0172563	0.178162	Cs1g14690/Cs5g01510/Cs3g20490/Cs3g16700/orange1.1t03944/Cs2g12700/Cs1g20920/Cs3g09690/Cs7g01770/Cs4g05250/Cs7g27090/Cs4g10020/Cs4g17870/Cs9g09780/orange1.1t00555/orange1.1t04786/orange1.1t04897/Cs3g17035/Cs1g18410/Cs5g20250/orange1.1t04553/novel.198	22
Biological process	GO:0042594	response to starvation	25/2052	135/17132	0.0173102	0.178162	Cs1g14690/Cs5g01510/Cs3g20490/Cs3g16700/orange1.1t03944/Cs2g12700/Cs1g20920/Cs3g09690/Cs7g01770/Cs4g05250/Cs7g27090/Cs4g10020/Cs4g17870/Cs5g17530/Cs9g09780/orange1.1t00555/orange1.1t04786/orange1.1t04897/Cs3g17035/Cs1g18410/Cs1g21950/Cs5g20250/Cs4g17010/orange1.1t04553/novel.198	25
Biological process	GO:0010268	brassinosteroid homeostasis	8/2052	29/17132	0.0177431	0.180779	Cs6g19380/Cs3g21210/orange1.1t02873/Cs5g23090/Cs1g24480/Cs5g10390/Cs8g05940/Cs3g23530	8
Biological process	GO:0009312	oligosaccharide biosynthetic process	11/2052	46/17132	0.0177446	0.180779	Cs7g08390/Cs3g18450/Cs3g09800/Cs1g01330/Cs9g14600/Cs2g19390/Cs7g17600/Cs7g23850/Cs5g19060/Cs9g18290/Cs9g14300	11
Biological process	GO:0071281	cellular response to iron ion	12/2052	52/17132	0.0179526	0.181974	Cs3g17090/Cs3g24170/Cs7g01770/orange1.1t01260/Cs8g15600/Cs1g02240/Cs3g21230/Cs3g05310/Cs1g02270/Cs1g02250/Cs4g05990/Cs5g28530	12
Biological process	GO:0009875	pollen-pistil interaction	25/2052	136/17132	0.0188709	0.189001	Cs4g11380/orange1.1t01610/Cs4g11600/Cs4g01410/novel.2813/Cs7g24550/Cs4g11620/Cs6g07030/Cs2g22380/Cs4g11370/Cs9g18950/Cs1g14880/Cs4g11850/Cs4g11560/Cs4g11820/Cs2g22470/Cs4g11750/Cs3g02350/orange1.1t01063/Cs4g11530/novel.1245/Cs2g22370/Cs4g11830/novel.1701/Cs4g11520	25
Biological process	GO:1901615	organic hydroxy compound metabolic process	51/2052	319/17132	0.0190442	0.189001	Cs2g28680/Cs6g19380/Cs2g05610/Cs1g16160/Cs6g12050/Cs4g13120/Cs2g23840/Cs2g14120/Cs5g28780/Cs8g03640/Cs5g16310/Cs7g09440/orange1.1t00747/Cs2g21000/Cs1g08550/Cs3g21210/Cs5g21200/Cs5g14370/orange1.1t02873/Cs8g13770/orange1.1t05216/Cs5g23090/Cs2g23850/Cs5g33870/Cs2g14100/Cs7g27120/Cs2g14090/Cs8g16770/Cs2g28670/Cs3g08290/novel.431/Cs5g33880/Cs5g29440/Cs1g24480/Cs7g18040/orange1.1t01771/orange1.1t01032…	51
Biological process	GO:0033157	regulation of intracellular protein transport	7/2052	24/17132	0.0191793	0.189001	Cs5g15420/Cs7g25280/Cs6g08220/Cs6g22190/Cs5g11960/Cs7g27250/Cs5g02540	7
Biological process	GO:0046164	alcohol catabolic process	7/2052	24/17132	0.0191793	0.189001	Cs6g19380/Cs4g13120/Cs3g21210/Cs3g08290/Cs1g24480/Cs8g05940/Cs3g23530	7
Biological process	GO:0002252	immune effector process	18/2052	90/17132	0.0192873	0.189001	Cs6g13820/novel.705/Cs8g17090/Cs3g11620/Cs6g10120/Cs1g26650/Cs7g17890/Cs6g03520/orange1.1t00464/Cs4g20430/Cs5g02940/orange1.1t05513/Cs8g17080/Cs2g07520/novel.2695/Cs3g06080/Cs6g12560/Cs7g17960	18
Biological process	GO:0034308	primary alcohol metabolic process	5/2052	14/17132	0.0193655	0.189001	Cs2g14120/Cs1g08550/Cs2g14100/Cs2g14090/Cs3g08290	5
Biological process	GO:0072330	monocarboxylic acid biosynthetic process	57/2052	363/17132	0.0193859	0.189001	Cs1g17380/Cs9g07970/Cs7g13930/Cs2g28680/Cs7g13310/orange1.1t02087/Cs7g25030/orange1.1t00556/Cs6g12050/orange1.1t04376/novel.705/Cs4g18980/Cs6g11950/Cs6g16980/Cs8g17090/Cs9g06650/orange1.1t01456/Cs7g09440/orange1.1t02607/Cs2g21000/orange1.1t01733/orange1.1t03770/Cs7g29760/Cs5g14370/Cs3g18630/Cs7g04300/Cs8g13770/Cs1g20370/Cs8g05800/orange1.1t05513/Cs7g27120/Cs8g16290/novel.2410/Cs8g17080/Cs2g28670/…	57
Biological process	GO:0010143	cutin biosynthetic process	9/2052	35/17132	0.0193992	0.189001	orange1.1t00375/Cs7g31730/Cs6g07920/Cs5g28330/Cs7g04300/Cs6g20410/Cs6g20790/Cs6g21270/Cs7g17090	9
Biological process	GO:0044242	cellular lipid catabolic process	17/2052	84/17132	0.0202072	0.195236	Cs2g28680/Cs6g19380/orange1.1t00747/Cs3g21210/Cs9g04000/Cs7g15620/Cs2g28670/Cs2g29630/novel.431/Cs1g24480/Cs1g01290/Cs1g18410/Cs6g08640/Cs7g01700/Cs8g05940/Cs4g19460/Cs3g23530	17
Biological process	GO:0034220	ion transmembrane transport	46/2052	284/17132	0.0202337	0.195236	Cs2g10720/Cs6g21320/Cs6g11700/Cs3g20065/Cs2g07720/Cs8g16400/orange1.1t01627/Cs9g05010/Cs3g17390/Cs5g08710/Cs1g17440/Cs3g01900/Cs3g19460/Cs4g19580/Cs8g17900/Cs1g21430/Cs3g16370/Cs4g08930/orange1.1t01260/Cs4g09470/Cs5g25370/Cs4g20090/Cs7g24730/Cs2g11610/Cs7g13080/Cs5g10220/Cs1g01730/Cs3g21230/Cs4g02870/Cs3g18230/Cs5g02480/Cs6g11660/Cs4g07800/Cs7g22760/Cs2g16000/orange1.1t04158/Cs7g28740/Cs4g04460/C…	46
Biological process	GO:1901616	organic hydroxy compound catabolic process	11/2052	47/17132	0.0207321	0.199088	Cs6g19380/Cs4g13120/Cs5g28780/Cs5g16310/Cs3g21210/Cs3g08290/Cs1g24480/orange1.1t01032/Cs1g12310/Cs8g05940/Cs3g23530	11
Biological process	GO:0030243	cellulose metabolic process	20/2052	104/17132	0.0212783	0.203359	Cs5g25090/Cs4g01990/Cs9g08760/Cs3g09000/Cs5g29200/Cs9g08730/Cs4g08560/Cs2g04590/Cs6g08690/Cs2g12180/Cs3g09730/novel.301/Cs5g33460/Cs2g21100/orange1.1t01105/Cs5g01400/Cs1g21260/novel.2352/Cs7g13990/Cs2g15690	20
Biological process	GO:0071241	cellular response to inorganic substance	19/2052	98/17132	0.0225029	0.214044	Cs2g28680/Cs8g16010/Cs3g17090/Cs3g24170/Cs7g01770/orange1.1t01260/Cs8g15600/Cs1g02240/Cs2g28670/novel.431/Cs3g21230/novel.1107/Cs1g01280/novel.1786/Cs3g05310/Cs1g02270/Cs1g02250/Cs4g05990/Cs5g28530	19
Biological process	GO:0009684	indoleacetic acid biosynthetic process	9/2052	36/17132	0.023195	0.216668	orange1.1t02087/orange1.1t01456/Cs7g29760/orange1.1t02796/Cs3g13580/Cs5g25070/Cs7g09110/Cs3g21550/Cs5g25060	9
Biological process	GO:0016129	phytosteroid biosynthetic process	9/2052	36/17132	0.023195	0.216668	Cs6g19380/Cs3g21210/Cs5g23090/Cs1g24480/novel.1553/Cs2g17850/Cs5g10390/Cs8g05940/Cs3g23530	9
Biological process	GO:0006790	sulfur compound metabolic process	51/2052	323/17132	0.023547	0.216668	Cs8g15220/Cs7g04580/Cs6g09420/Cs5g01510/orange1.1t02087/Cs7g18550/Cs1g06660/Cs1g15710/Cs4g11090/Cs7g04600/Cs2g22030/Cs6g19210/Cs1g21470/Cs1g21350/Cs6g03850/Cs8g17360/Cs2g28930/orange1.1t02662/Cs4g02260/Cs6g03830/Cs2g19240/Cs7g08110/Cs5g03440/Cs6g15360/orange1.1t03624/Cs3g18630/Cs7g17600/Cs7g30780/Cs2g30630/Cs8g19390/Cs2g06630/orange1.1t04722/Cs3g20220/Cs4g03720/orange1.1t05897/orange1.1t02796/Cs6…	51
Biological process	GO:0009697	salicylic acid biosynthetic process	4/2052	10/17132	0.0237504	0.216668	Cs6g12050/Cs7g27120/Cs5g29440/Cs1g07440	4
Biological process	GO:0010597	green leaf volatile biosynthetic process	4/2052	10/17132	0.0237504	0.216668	orange1.1t04376/orange1.1t03770/novel.2410/novel.2411	4
Biological process	GO:0019372	lipoxygenase pathway	4/2052	10/17132	0.0237504	0.216668	orange1.1t04376/orange1.1t03770/novel.2410/novel.2411	4
Biological process	GO:0046834	lipid phosphorylation	4/2052	10/17132	0.0237504	0.216668	Cs1g06660/Cs3g22680/Cs6g19820/Cs2g06630	4
Biological process	GO:0046854	phosphatidylinositol phosphorylation	4/2052	10/17132	0.0237504	0.216668	Cs1g06660/Cs3g22680/Cs6g19820/Cs2g06630	4
Biological process	GO:1904591	positive regulation of protein import	4/2052	10/17132	0.0237504	0.216668	Cs5g15420/Cs7g25280/Cs6g08220/Cs7g27250	4
Biological process	GO:0046677	response to antibiotic	64/2052	419/17132	0.0239814	0.217405	Cs3g21790/Cs2g28680/Cs5g29020/orange1.1t00580/Cs4g10410/Cs4g11190/Cs5g28040/orange1.1t01627/Cs4g10500/Cs5g24670/Cs4g12540/Cs6g13820/Cs7g15290/Cs2g12700/Cs3g19420/Cs6g10120/orange1.1t02139/Cs5g16310/Cs2g18250/Cs9g02930/Cs7g19070/orange1.1t00464/orange1.1t00806/Cs7g16460/Cs6g21990/Cs3g18250/orange1.1t03701/Cs1g24490/Cs7g09010/Cs4g05890/Cs2g23750/Cs9g08200/Cs8g19390/Cs7g07830/Cs1g09670/Cs2g17600/Cs2…	64
Biological process	GO:0006073	cellular glucan metabolic process	40/2052	244/17132	0.0241561	0.217405	Cs5g25090/Cs4g01990/Cs5g29020/Cs4g03050/Cs9g08760/Cs3g09000/Cs4g03140/Cs2g17920/Cs8g19800/Cs7g12380/Cs4g03060/Cs4g03130/Cs7g01200/Cs3g08950/Cs5g29200/Cs4g04430/Cs4g03070/Cs9g08730/Cs4g08560/Cs2g04590/Cs5g14730/Cs6g08690/orange1.1t00806/Cs2g12180/Cs3g09730/novel.301/Cs7g17340/Cs2g06050/Cs6g17550/Cs5g33460/Cs2g21100/orange1.1t01105/Cs4g03200/Cs5g01400/Cs7g22090/Cs1g21260/novel.2352/Cs1g21130/Cs7g13…	40
Biological process	GO:0044042	glucan metabolic process	40/2052	244/17132	0.0241561	0.217405	Cs5g25090/Cs4g01990/Cs5g29020/Cs4g03050/Cs9g08760/Cs3g09000/Cs4g03140/Cs2g17920/Cs8g19800/Cs7g12380/Cs4g03060/Cs4g03130/Cs7g01200/Cs3g08950/Cs5g29200/Cs4g04430/Cs4g03070/Cs9g08730/Cs4g08560/Cs2g04590/Cs5g14730/Cs6g08690/orange1.1t00806/Cs2g12180/Cs3g09730/novel.301/Cs7g17340/Cs2g06050/Cs6g17550/Cs5g33460/Cs2g21100/orange1.1t01105/Cs4g03200/Cs5g01400/Cs7g22090/Cs1g21260/novel.2352/Cs1g21130/Cs7g13…	40
Biological process	GO:0009851	auxin biosynthetic process	15/2052	73/17132	0.0246761	0.221094	orange1.1t02087/orange1.1t01456/Cs7g29760/Cs8g13770/Cs6g16000/orange1.1t02796/Cs3g13580/Cs5g25070/Cs7g09110/Cs3g21550/Cs7g22090/Cs8g13780/Cs3g25570/Cs1g24810/Cs5g25060	15
Biological process	GO:0015711	organic anion transport	27/2052	153/17132	0.024795	0.221171	Cs6g21320/Cs3g20065/Cs2g07720/Cs8g16400/Cs3g17390/Cs3g19460/Cs1g08340/Cs3g16370/Cs7g31320/Cs7g24730/orange1.1t01993/Cs4g04920/Cs5g04340/Cs7g13080/Cs5g10220/Cs2g30270/Cs7g04390/Cs1g19850/Cs4g02870/Cs5g02480/Cs4g07800/Cs2g16000/Cs7g28740/Cs4g07810/Cs8g02760/Cs3g20130/Cs7g03780	27
Biological process	GO:0042435	indole-containing compound biosynthetic process	14/2052	67/17132	0.0256751	0.226457	Cs6g09420/orange1.1t02087/Cs8g17360/orange1.1t01456/orange1.1t02662/Cs7g29760/Cs7g17600/orange1.1t05216/orange1.1t02796/Cs3g13580/Cs5g25070/Cs7g09110/Cs3g21550/Cs5g25060	14
Biological process	GO:0010105	negative regulation of ethylene-activated signaling pathway	6/2052	20/17132	0.0257261	0.226457	Cs7g05390/Cs3g17090/Cs5g33560/Cs3g17035/Cs3g20820/Cs4g05990	6
Biological process	GO:0070298	negative regulation of phosphorelay signal transduction system	6/2052	20/17132	0.0257261	0.226457	Cs7g05390/Cs3g17090/Cs5g33560/Cs3g17035/Cs3g20820/Cs4g05990	6
Biological process	GO:0002764	immune response-regulating signaling pathway	5/2052	15/17132	0.0262435	0.226473	Cs6g12050/Cs2g13860/Cs2g02670/Cs7g20890/novel.365	5
Biological process	GO:0046822	regulation of nucleocytoplasmic transport	5/2052	15/17132	0.0262435	0.226473	Cs5g15420/Cs7g25280/Cs6g08220/Cs7g27250/Cs5g02540	5
Biological process	GO:0071219	cellular response to molecule of bacterial origin	5/2052	15/17132	0.0262435	0.226473	Cs1g23580/Cs7g27120/novel.207/Cs2g02670/novel.365	5
Biological process	GO:0071732	cellular response to nitric oxide	5/2052	15/17132	0.0262435	0.226473	Cs2g28680/Cs7g01770/Cs8g15600/Cs2g28670/novel.431	5
Biological process	GO:0005991	trehalose metabolic process	8/2052	31/17132	0.0262921	0.226473	Cs7g08390/Cs3g18450/Cs3g09800/Cs1g01330/Cs9g14600/Cs7g17600/Cs9g18290/Cs9g14300	8
Biological process	GO:0010038	response to metal ion	62/2052	407/17132	0.027258	0.233191	Cs7g30410/Cs2g22630/orange1.1t00580/Cs7g18550/Cs5g28040/Cs7g19160/Cs8g19800/novel.705/Cs3g16700/Cs8g17090/Cs6g03850/Cs8g19230/Cs1g20920/Cs3g17090/Cs3g22510/Cs5g16540/Cs5g29480/Cs3g24170/Cs6g08320/Cs7g01770/orange1.1t02319/Cs6g03830/Cs1g01330/Cs5g03280/orange1.1t01260/orange1.1t03624/Cs8g07490/Cs3g09730/Cs8g15600/Cs1g22120/orange1.1t05513/Cs2g30270/Cs2g23190/Cs5g03800/Cs5g03790/Cs7g07830/Cs1g02240…	62
Biological process	GO:0050826	response to freezing	12/2052	55/17132	0.0273043	0.233191	Cs4g10410/Cs5g15420/Cs4g10500/Cs7g25280/Cs8g17360/Cs3g19420/Cs6g08220/Cs7g30960/Cs9g08200/Cs7g27250/Cs7g30940/Cs1g10740	12
Biological process	GO:0006721	terpenoid metabolic process	47/2052	297/17132	0.0277542	0.234349	Cs4g16860/Cs5g14480/Cs6g19380/Cs2g07240/Cs9g19270/Cs5g27570/Cs2g14120/Cs2g12700/Cs3g17090/Cs7g09440/Cs4g10240/Cs2g07250/Cs4g18300/Cs7g30820/Cs2g16290/Cs4g12450/Cs3g21210/Cs5g14370/Cs5g07980/Cs7g14940/Cs8g13770/orange1.1t04957/Cs2g14100/Cs2g14090/novel.1333/Cs8g20950/Cs8g19280/Cs6g07330/Cs5g09460/Cs9g16520/Cs1g24480/Cs4g04630/Cs4g04730/Cs6g17510/Cs8g09720/Cs5g17030/Cs4g12050/Cs8g13780/Cs7g01700/Cs…	47
Biological process	GO:0003333	amino acid transmembrane transport	11/2052	49/17132	0.0277903	0.234349	Cs6g21320/Cs3g20065/Cs3g19460/Cs3g16370/Cs7g24730/Cs4g02870/Cs5g02480/Cs4g07800/Cs7g28740/Cs4g07810/Cs7g03780	11
Biological process	GO:0034614	cellular response to reactive oxygen species	11/2052	49/17132	0.0277903	0.234349	Cs2g28680/Cs4g12540/Cs2g18250/Cs9g02930/Cs7g01770/Cs8g15600/Cs2g23750/Cs2g28670/novel.431/Cs7g15850/orange1.1t05657	11
Biological process	GO:0043455	regulation of secondary metabolic process	10/2052	43/17132	0.0279097	0.234371	Cs6g12920/Cs2g12700/Cs9g05940/Cs5g31730/orange1.1t05402/Cs1g14060/novel.1832/Cs5g17030/Cs4g18140/Cs2g09210	10
Biological process	GO:0009740	gibberellic acid mediated signaling pathway	16/2052	81/17132	0.0293071	0.240578	Cs7g05140/Cs2g16940/Cs2g12700/Cs6g21120/Cs5g34550/Cs8g01150/Cs2g25740/Cs9g16520/Cs6g17190/Cs5g10680/Cs2g14770/orange1.1t03259/Cs3g22420/Cs1g24810/novel.1831/novel.544	16
Biological process	GO:0010476	gibberellin mediated signaling pathway	16/2052	81/17132	0.0293071	0.240578	Cs7g05140/Cs2g16940/Cs2g12700/Cs6g21120/Cs5g34550/Cs8g01150/Cs2g25740/Cs9g16520/Cs6g17190/Cs5g10680/Cs2g14770/orange1.1t03259/Cs3g22420/Cs1g24810/novel.1831/novel.544	16
Biological process	GO:0071370	cellular response to gibberellin stimulus	16/2052	81/17132	0.0293071	0.240578	Cs7g05140/Cs2g16940/Cs2g12700/Cs6g21120/Cs5g34550/Cs8g01150/Cs2g25740/Cs9g16520/Cs6g17190/Cs5g10680/Cs2g14770/orange1.1t03259/Cs3g22420/Cs1g24810/novel.1831/novel.544	16
Biological process	GO:0051223	regulation of protein transport	7/2052	26/17132	0.0294879	0.240578	Cs5g15420/Cs7g25280/Cs6g08220/Cs6g22190/Cs5g11960/Cs7g27250/Cs5g02540	7
Biological process	GO:0070201	regulation of establishment of protein localization	7/2052	26/17132	0.0294879	0.240578	Cs5g15420/Cs7g25280/Cs6g08220/Cs6g22190/Cs5g11960/Cs7g27250/Cs5g02540	7
Biological process	GO:0090087	regulation of peptide transport	7/2052	26/17132	0.0294879	0.240578	Cs5g15420/Cs7g25280/Cs6g08220/Cs6g22190/Cs5g11960/Cs7g27250/Cs5g02540	7
Biological process	GO:0097237	cellular response to toxic substance	7/2052	26/17132	0.0294879	0.240578	Cs6g08500/Cs4g12540/Cs2g18250/Cs9g02930/Cs7g31010/Cs2g23750/orange1.1t05657	7
Biological process	GO:0071236	cellular response to antibiotic	25/2052	142/17132	0.0306764	0.249262	Cs2g28680/Cs5g29020/Cs4g10410/Cs4g10500/Cs5g24670/Cs4g12540/Cs7g15290/Cs6g10120/orange1.1t02139/Cs2g18250/Cs9g02930/orange1.1t00806/Cs1g24490/Cs2g23750/Cs9g08200/Cs2g28670/novel.431/Cs4g14600/Cs1g23200/Cs7g02970/novel.2695/Cs1g07440/Cs1g10740/Cs1g23190/orange1.1t05657	25
Biological process	GO:0045926	negative regulation of growth	8/2052	32/17132	0.0314894	0.254835	Cs6g10250/orange1.1t02713/Cs3g14770/Cs6g16450/orange1.1t02709/orange1.1t02715/Cs6g19610/novel.198	8
Biological process	GO:0009687	abscisic acid metabolic process	10/2052	44/17132	0.0323701	0.257459	Cs6g19380/Cs7g09440/Cs3g21210/Cs5g14370/Cs8g13770/Cs1g24480/Cs5g17030/Cs8g13780/Cs8g05940/Cs3g23530	10
Biological process	GO:0043288	apocarotenoid metabolic process	10/2052	44/17132	0.0323701	0.257459	Cs6g19380/Cs7g09440/Cs3g21210/Cs5g14370/Cs8g13770/Cs1g24480/Cs5g17030/Cs8g13780/Cs8g05940/Cs3g23530	10
Biological process	GO:0006595	polyamine metabolic process	6/2052	21/17132	0.0324664	0.257459	Cs6g19210/Cs4g02260/orange1.1t00222/Cs7g10890/orange1.1t03535/Cs9g05430	6
Biological process	GO:0015849	organic acid transport	23/2052	129/17132	0.0325285	0.257459	Cs6g21320/Cs3g20065/Cs2g07720/Cs3g17390/Cs3g19460/Cs1g08340/Cs3g16370/Cs7g31320/Cs7g24730/orange1.1t01993/Cs4g04920/Cs7g13080/Cs2g30270/Cs7g04390/Cs1g19850/Cs4g02870/Cs5g02480/Cs4g07800/Cs7g28740/Cs4g07810/Cs8g02760/Cs3g20130/Cs7g03780	23
Biological process	GO:0046942	carboxylic acid transport	23/2052	129/17132	0.0325285	0.257459	Cs6g21320/Cs3g20065/Cs2g07720/Cs3g17390/Cs3g19460/Cs1g08340/Cs3g16370/Cs7g31320/Cs7g24730/orange1.1t01993/Cs4g04920/Cs7g13080/Cs2g30270/Cs7g04390/Cs1g19850/Cs4g02870/Cs5g02480/Cs4g07800/Cs7g28740/Cs4g07810/Cs8g02760/Cs3g20130/Cs7g03780	23
Biological process	GO:0006690	icosanoid metabolic process	4/2052	11/17132	0.0338506	0.257459	orange1.1t04376/orange1.1t03770/novel.2410/novel.2411	4
Biological process	GO:0009700	indole phytoalexin biosynthetic process	4/2052	11/17132	0.0338506	0.257459	Cs6g09420/Cs8g17360/orange1.1t02662/Cs7g17600	4
Biological process	GO:0010067	procambium histogenesis	4/2052	11/17132	0.0338506	0.257459	Cs4g01330/Cs9g14980/Cs5g05490/Cs3g23280	4
Biological process	GO:0010120	camalexin biosynthetic process	4/2052	11/17132	0.0338506	0.257459	Cs6g09420/Cs8g17360/orange1.1t02662/Cs7g17600	4
Biological process	GO:0046217	indole phytoalexin metabolic process	4/2052	11/17132	0.0338506	0.257459	Cs6g09420/Cs8g17360/orange1.1t02662/Cs7g17600	4
Biological process	GO:0052314	phytoalexin metabolic process	4/2052	11/17132	0.0338506	0.257459	Cs6g09420/Cs8g17360/orange1.1t02662/Cs7g17600	4
Biological process	GO:0052315	phytoalexin biosynthetic process	4/2052	11/17132	0.0338506	0.257459	Cs6g09420/Cs8g17360/orange1.1t02662/Cs7g17600	4
Biological process	GO:0052317	camalexin metabolic process	4/2052	11/17132	0.0338506	0.257459	Cs6g09420/Cs8g17360/orange1.1t02662/Cs7g17600	4
Biological process	GO:0071491	cellular response to red light	4/2052	11/17132	0.0338506	0.257459	Cs9g07680/Cs5g03300/Cs9g07670/Cs5g34550	4
Biological process	GO:1905177	tracheary element differentiation	4/2052	11/17132	0.0338506	0.257459	Cs4g19330/Cs1g15590/Cs4g13030/Cs9g14460	4
Biological process	GO:0005984	disaccharide metabolic process	13/2052	63/17132	0.0338661	0.257459	Cs7g08390/Cs3g18450/Cs5g33470/Cs7g04100/Cs3g09800/Cs1g01330/Cs9g14600/Cs7g17600/Cs3g22560/Cs7g23850/Cs5g19060/Cs9g18290/Cs9g14300	13
Biological process	GO:0010114	response to red light	15/2052	76/17132	0.0343334	0.258371	Cs9g07680/orange1.1t02087/Cs7g05140/Cs5g03300/Cs9g07670/Cs5g34550/Cs4g18240/orange1.1t04912/Cs8g12630/orange1.1t02796/Cs5g25070/Cs3g21550/orange1.1t04682/Cs3g06080/Cs5g25060	15
Biological process	GO:0006075	(1->3)-beta-D-glucan biosynthetic process	5/2052	16/17132	0.0345009	0.258371	Cs7g01200/Cs5g14730/orange1.1t00806/Cs7g17340/Cs2g06050	5
Biological process	GO:1904589	regulation of protein import	5/2052	16/17132	0.0345009	0.258371	Cs5g15420/Cs7g25280/Cs6g08220/Cs7g27250/Cs5g02540	5
Biological process	GO:1905428	regulation of plant organ formation	5/2052	16/17132	0.0345009	0.258371	Cs2g12980/Cs7g26800/Cs7g07500/Cs9g18290/Cs3g16650	5
Biological process	GO:0009250	glucan biosynthetic process	22/2052	123/17132	0.0348199	0.25979	Cs5g25090/Cs4g01990/Cs5g29020/Cs9g08760/Cs3g09000/Cs7g01200/Cs5g29200/Cs4g04430/Cs9g08730/Cs4g08560/Cs2g04590/Cs5g14730/Cs6g08690/orange1.1t00806/Cs3g09730/Cs7g17340/Cs2g06050/Cs6g17550/Cs2g21100/orange1.1t01105/novel.2352/Cs2g15690	22
Biological process	GO:0009962	regulation of flavonoid biosynthetic process	7/2052	27/17132	0.0358206	0.264633	orange1.1t00550/Cs4g18300/Cs5g33870/Cs5g33880/novel.739/novel.738/Cs3g24410	7
Biological process	GO:0032386	regulation of intracellular transport	7/2052	27/17132	0.0358206	0.264633	Cs5g15420/Cs7g25280/Cs6g08220/Cs6g22190/Cs5g11960/Cs7g27250/Cs5g02540	7
Biological process	GO:0007568	aging	47/2052	302/17132	0.0358645	0.264633	Cs8g18310/orange1.1t02784/Cs2g06670/Cs5g03060/Cs2g04090/Cs7g27330/Cs7g32220/Cs8g19110/Cs6g10120/Cs1g17390/Cs2g04110/Cs5g16310/Cs3g01130/Cs2g02500/Cs8g18300/orange1.1t00806/orange1.1t02662/Cs4g13490/Cs9g04630/orange1.1t02079/Cs9g16150/Cs7g17600/Cs9g05270/Cs5g22560/Cs7g07830/Cs2g15700/Cs1g09670/Cs2g15490/Cs6g02660/Cs3g16400/Cs7g02970/Cs7g22760/Cs2g27790/Cs8g16870/Cs7g31460/Cs8g03950/orange1.1t01032…	47
Biological process	GO:0016128	phytosteroid metabolic process	10/2052	45/17132	0.0373074	0.270595	Cs6g19380/Cs3g21210/orange1.1t02873/Cs5g23090/Cs1g24480/novel.1553/Cs2g17850/Cs5g10390/Cs8g05940/Cs3g23530	10
Biological process	GO:1902644	tertiary alcohol metabolic process	10/2052	45/17132	0.0373074	0.270595	Cs6g19380/Cs7g09440/Cs3g21210/Cs5g14370/Cs8g13770/Cs1g24480/Cs5g17030/Cs8g13780/Cs8g05940/Cs3g23530	10
Biological process	GO:0042447	hormone catabolic process	8/2052	33/17132	0.0373467	0.270595	Cs5g28780/Cs4g14320/Cs5g16310/Cs3g08290/orange1.1t01032/Cs3g25370/Cs4g14450/Cs1g12310	8
Biological process	GO:0055075	potassium ion homeostasis	8/2052	33/17132	0.0373467	0.270595	Cs9g05010/Cs2g11910/Cs4g09470/orange1.1t00555/Cs7g22760/orange1.1t04158/Cs6g06030/Cs2g10950	8
Biological process	GO:1903338	regulation of cell wall organization or biogenesis	8/2052	33/17132	0.0373467	0.270595	Cs5g28040/Cs2g16190/Cs2g05490/Cs3g20590/Cs5g16420/novel.2352/Cs9g14460/Cs7g01800	8
Biological process	GO:1905393	plant organ formation	22/2052	124/17132	0.0377163	0.27229	Cs4g16860/Cs2g12980/Cs4g15770/Cs5g28330/Cs7g26800/Cs9g06650/Cs4g18300/Cs7g07500/Cs4g01330/Cs9g14980/Cs1g23040/orange1.1t00246/orange1.1t00615/Cs9g18290/Cs6g19770/Cs4g15780/Cs3g16650/Cs5g30060/Cs5g01410/Cs5g30050/Cs6g15700/Cs4g19460	22
Biological process	GO:0006631	fatty acid metabolic process	45/2052	289/17132	0.0390227	0.280712	Cs8g19970/Cs1g17380/Cs9g07970/Cs7g13930/Cs2g28680/Cs7g13310/Cs5g28330/orange1.1t00556/Cs9g16620/orange1.1t04376/novel.705/Cs6g16980/Cs8g17090/Cs9g06650/orange1.1t02607/Cs4g14970/Cs4g05250/Cs2g21000/orange1.1t01733/orange1.1t03770/Cs3g18630/Cs9g02870/Cs1g20370/Cs8g05800/orange1.1t05513/Cs9g04000/Cs1g26340/Cs5g10160/novel.2410/Cs8g17080/Cs2g28670/novel.431/Cs1g01290/Cs7g03710/Cs3g04040/orange1.1t05…	45
Biological process	GO:0010310	regulation of hydrogen peroxide metabolic process	6/2052	22/17132	0.0402553	0.287432	Cs8g12370/Cs1g20650/Cs1g20630/Cs8g12410/orange1.1t03802/Cs5g18300	6
Biological process	GO:0046189	phenol-containing compound biosynthetic process	6/2052	22/17132	0.0402553	0.287432	Cs1g16160/Cs6g12050/Cs7g27120/Cs3g08290/Cs5g29440/Cs1g07440	6
Biological process	GO:0010016	shoot system morphogenesis	30/2052	181/17132	0.0403866	0.287432	Cs4g16860/Cs2g12980/Cs7g26800/Cs7g05860/Cs5g04290/Cs2g18250/Cs4g18300/orange1.1t00806/Cs3g18630/Cs7g07500/orange1.1t01993/Cs2g23750/Cs4g01330/Cs9g14980/Cs1g23520/Cs6g20920/Cs9g07615/Cs1g19850/novel.948/Cs7g04130/Cs8g02980/Cs9g18290/Cs7g22090/Cs2g15820/Cs6g19770/Cs5g09920/Cs5g01410/orange1.1t05657/Cs6g15700/Cs4g19460	30
Biological process	GO:0044403	symbiont process	29/2052	174/17132	0.0406619	0.288369	Cs9g08050/Cs6g12050/Cs4g17490/Cs3g11620/Cs7g17890/Cs6g03520/Cs9g09270/Cs4g19000/orange1.1t04084/Cs7g12400/Cs9g05020/Cs7g05780/Cs5g22560/orange1.1t02028/Cs3g11210/Cs2g28910/Cs4g02870/Cs3g18230/Cs5g33490/Cs7g14720/Cs9g04250/Cs5g29490/Cs5g09530/Cs5g26940/Cs7g23890/Cs6g09040/Cs7g17960/Cs1g23560/Cs5g29120	29
Biological process	GO:0009835	fruit ripening	15/2052	78/17132	0.0421352	0.297765	orange1.1t02784/Cs5g03060/Cs1g17390/Cs3g01130/Cs2g02500/Cs4g13490/orange1.1t02079/Cs3g16400/Cs8g16870/Cs5g06310/Cs5g01400/Cs1g17410/Cs7g27010/orange1.1t03606/orange1.1t02511	15
Biological process	GO:0048508	embryonic meristem development	9/2052	40/17132	0.0436671	0.304992	Cs7g26800/Cs7g05860/Cs7g11550/Cs3g18630/Cs7g07500/Cs4g01330/Cs9g14980/Cs5g05490/Cs3g23280	9
Biological process	GO:0006066	alcohol metabolic process	22/2052	126/17132	0.0440373	0.304992	Cs6g19380/Cs4g13120/Cs2g14120/Cs8g03640/Cs7g09440/orange1.1t00747/Cs1g08550/Cs3g21210/Cs5g14370/Cs8g13770/Cs2g14100/Cs2g14090/Cs3g08290/Cs1g24480/Cs7g18040/orange1.1t01771/Cs9g09790/Cs5g17030/Cs8g13780/Cs8g05940/Cs3g23530/Cs7g04930	22
Biological process	GO:0006596	polyamine biosynthetic process	5/2052	17/17132	0.0441941	0.304992	Cs6g19210/Cs4g02260/orange1.1t00222/orange1.1t03535/Cs9g05430	5
Biological process	GO:0043467	regulation of generation of precursor metabolites and energy	5/2052	17/17132	0.0441941	0.304992	Cs1g24170/Cs7g04300/Cs4g14980/Cs4g07650/Cs6g20790	5
Biological process	GO:0071731	response to nitric oxide	5/2052	17/17132	0.0441941	0.304992	Cs2g28680/Cs7g01770/Cs8g15600/Cs2g28670/novel.431	5
Biological process	GO:0097366	response to bronchodilator	5/2052	17/17132	0.0441941	0.304992	Cs2g28680/Cs7g01770/Cs8g15600/Cs2g28670/novel.431	5
Biological process	GO:0044272	sulfur compound biosynthetic process	25/2052	147/17132	0.0442215	0.304992	Cs6g09420/Cs5g01510/orange1.1t02087/Cs4g11090/Cs6g19210/Cs1g21470/Cs8g17360/Cs2g28930/orange1.1t02662/Cs4g02260/Cs7g08110/Cs3g18630/Cs7g17600/Cs7g30780/orange1.1t05897/orange1.1t02796/Cs3g11520/Cs7g13320/Cs5g25070/Cs3g21550/Cs3g11490/Cs5g12370/Cs9g07780/Cs9g05430/Cs5g25060	25
Biological process	GO:0032388	positive regulation of intracellular transport	4/2052	12/17132	0.0460771	0.31137	Cs5g15420/Cs7g25280/Cs6g08220/Cs7g27250	4
Biological process	GO:0051222	positive regulation of protein transport	4/2052	12/17132	0.0460771	0.31137	Cs5g15420/Cs7g25280/Cs6g08220/Cs7g27250	4
Biological process	GO:0090316	positive regulation of intracellular protein transport	4/2052	12/17132	0.0460771	0.31137	Cs5g15420/Cs7g25280/Cs6g08220/Cs7g27250	4
Biological process	GO:1903829	positive regulation of cellular protein localization	4/2052	12/17132	0.0460771	0.31137	Cs5g15420/Cs7g25280/Cs6g08220/Cs7g27250	4
Biological process	GO:1904951	positive regulation of establishment of protein localization	4/2052	12/17132	0.0460771	0.31137	Cs5g15420/Cs7g25280/Cs6g08220/Cs7g27250	4
Biological process	GO:2000023	regulation of lateral root development	4/2052	12/17132	0.0460771	0.31137	Cs3g18250/Cs3g20820/Cs7g04130/Cs7g06210	4
Biological process	GO:0072329	monocarboxylic acid catabolic process	15/2052	79/17132	0.0464753	0.313007	Cs2g28680/Cs6g19380/Cs5g28780/Cs5g16310/Cs3g21210/Cs9g04000/Cs2g28670/novel.431/Cs1g24480/Cs1g01290/orange1.1t01032/Cs6g08640/Cs1g12310/Cs8g05940/Cs3g23530	15
Biological process	GO:1901264	carbohydrate derivative transport	11/2052	53/17132	0.0467877	0.313592	Cs2g06990/Cs2g07720/Cs8g16400/Cs2g22670/Cs2g09545/orange1.1t05572/Cs5g04340/Cs5g10220/Cs2g16000/orange1.1t05580/Cs8g20000	11
Biological process	GO:0016143	S-glycoside metabolic process	13/2052	66/17132	0.0473435	0.313592	orange1.1t02087/Cs1g15710/Cs2g22030/Cs1g21350/Cs2g19240/Cs7g08110/Cs6g15360/orange1.1t02796/Cs5g25070/Cs3g21550/Cs1g21310/Cs5g12370/Cs5g25060	13
Biological process	GO:0019757	glycosinolate metabolic process	13/2052	66/17132	0.0473435	0.313592	orange1.1t02087/Cs1g15710/Cs2g22030/Cs1g21350/Cs2g19240/Cs7g08110/Cs6g15360/orange1.1t02796/Cs5g25070/Cs3g21550/Cs1g21310/Cs5g12370/Cs5g25060	13
Biological process	GO:0019760	glucosinolate metabolic process	13/2052	66/17132	0.0473435	0.313592	orange1.1t02087/Cs1g15710/Cs2g22030/Cs1g21350/Cs2g19240/Cs7g08110/Cs6g15360/orange1.1t02796/Cs5g25070/Cs3g21550/Cs1g21310/Cs5g12370/Cs5g25060	13
Biological process	GO:0071248	cellular response to metal ion	13/2052	66/17132	0.0473435	0.313592	Cs3g17090/Cs3g24170/Cs7g01770/orange1.1t01260/Cs8g15600/Cs1g02240/Cs3g21230/novel.1107/Cs3g05310/Cs1g02270/Cs1g02250/Cs4g05990/Cs5g28530	13
Biological process	GO:0042545	cell wall modification	23/2052	134/17132	0.047545	0.313891	orange1.1t02087/Cs5g28040/Cs1g15710/Cs1g16560/Cs1g02580/Cs6g08690/orange1.1t00806/Cs4g06670/Cs7g08110/Cs6g17580/Cs2g16380/orange1.1t02796/Cs9g01630/Cs6g11440/orange1.1t00615/Cs5g25070/Cs3g21550/orange1.1t01085/Cs7g09030/novel.2352/orange1.1t01738/Cs5g23130/Cs5g25060	23
Biological process	GO:0010411	xyloglucan metabolic process	10/2052	47/17132	0.04869	0.320396	Cs5g29020/Cs4g03050/Cs4g03140/Cs2g17920/Cs4g03060/Cs4g03130/Cs3g08950/Cs4g03070/Cs4g03200/Cs1g21130	10
Biological process	GO:0043062	extracellular structure organization	6/2052	23/17132	0.0491297	0.321183	Cs5g12220/Cs6g22190/Cs5g11960/Cs5g12230/Cs6g02570/novel.2352	6
Biological process	GO:1902532	negative regulation of intracellular signal transduction	6/2052	23/17132	0.0491297	0.321183	Cs7g05390/Cs3g17090/Cs5g33560/Cs3g17035/Cs3g20820/Cs4g05990	6
Biological process	GO:0042440	pigment metabolic process	37/2052	235/17132	0.0494687	0.32235	Cs9g07680/orange1.1t00725/Cs7g05140/Cs9g19270/Cs9g07670/Cs4g10240/Cs5g34550/Cs4g18300/Cs1g23710/orange1.1t02937/orange1.1t01733/Cs7g19580/Cs4g13310/Cs2g14970/Cs7g17600/orange1.1t05216/orange1.1t04957/Cs5g33870/novel.210/novel.1333/orange1.1t01882/Cs9g18820/Cs7g19570/Cs5g33880/Cs9g18830/orange1.1t03176/Cs1g19360/Cs5g05680/Cs7g30360/Cs6g17510/orange1.1t05736/Cs5g21250/novel.1672/Cs7g19710/Cs3g24410…	37
Biological process	GO:0044419	interspecies interaction between organisms	33/2052	206/17132	0.0497317	0.323015	Cs9g08050/Cs1g19393/Cs6g12050/Cs4g17490/Cs3g11620/Cs5g10550/Cs7g17890/Cs6g03520/Cs9g09270/orange1.1t05521/Cs4g19000/orange1.1t04084/Cs7g12400/Cs9g05020/Cs7g05780/Cs5g22560/orange1.1t02028/Cs3g11210/Cs2g28910/Cs4g02870/Cs3g18230/Cs5g33490/Cs7g14720/Cs9g04250/Cs5g29490/Cs5g09530/Cs5g26940/Cs7g23890/Cs6g09040/Cs7g17960/Cs8g07260/Cs1g23560/Cs5g29120	33
Biological process	GO:0016101	diterpenoid metabolic process	12/2052	60/17132	0.0500123	0.323789	Cs5g14480/Cs2g14120/Cs2g12700/Cs3g17090/Cs7g30820/Cs5g07980/Cs7g14940/Cs2g14100/Cs2g14090/Cs9g16520/Cs9g01770/Cs4g05990	12
Biological process	GO:0071941	nitrogen cycle metabolic process	9/2052	41/17132	0.0502307	0.323839	Cs7g13200/Cs8g16010/Cs5g06250/Cs7g04490/Cs5g18210/Cs7g04390/novel.1786/orange1.1t00222/orange1.1t04553	9
Biological process	GO:0002832	negative regulation of response to biotic stimulus	7/2052	29/17132	0.0510221	0.323839	Cs1g16090/Cs9g06650/Cs6g21990/Cs3g26520/Cs1g16050/Cs1g16060/Cs1g21300	7
Biological process	GO:0009827	plant-type cell wall modification	7/2052	29/17132	0.0510221	0.323839	Cs5g28040/Cs6g08690/Cs9g01630/orange1.1t00615/Cs7g09030/novel.2352/orange1.1t01738	7
Biological process	GO:0009833	plant-type primary cell wall biogenesis	7/2052	29/17132	0.0510221	0.323839	Cs4g01990/Cs9g08760/Cs5g29200/Cs9g08730/Cs4g08560/Cs2g04590/Cs2g21100	7
Biological process	GO:0032102	negative regulation of response to external stimulus	7/2052	29/17132	0.0510221	0.323839	Cs1g16090/Cs9g06650/Cs6g21990/Cs3g26520/Cs1g16050/Cs1g16060/Cs1g21300	7
Biological process	GO:0043901	negative regulation of multi-organism process	7/2052	29/17132	0.0510221	0.323839	Cs1g16090/Cs9g06650/Cs6g21990/Cs3g26520/Cs1g16050/Cs1g16060/Cs1g21300	7
Biological process	GO:2001057	reactive nitrogen species metabolic process	8/2052	35/17132	0.0511495	0.323839	Cs7g13200/Cs8g16010/Cs5g06250/Cs5g09470/Cs7g04490/Cs5g18210/Cs7g04390/novel.1786	8
Biological process	GO:1901136	carbohydrate derivative catabolic process	13/2052	67/17132	0.0525599	0.331723	Cs4g01680/Cs1g15710/Cs6g15100/Cs9g02520/Cs2g19240/orange1.1t00435/orange1.1t02914/Cs9g05270/orange1.1t00475/Cs8g01810/Cs5g21860/orange1.1t05124/Cs8g17580	13
Biological process	GO:0009739	response to gibberellin	27/2052	164/17132	0.0533509	0.335659	orange1.1t00580/Cs7g05140/Cs2g16940/Cs2g12700/Cs6g21120/Cs7g09440/Cs5g34550/Cs8g01150/orange1.1t03624/Cs7g07830/Cs2g15700/Cs2g15490/Cs2g25740/Cs9g16520/Cs5g03130/Cs6g07240/Cs6g17190/Cs2g15480/Cs5g10680/Cs2g14770/orange1.1t03259/Cs2g04940/Cs7g06210/Cs3g22420/Cs1g24810/novel.1831/novel.544	27
Biological process	GO:1903825	organic acid transmembrane transport	14/2052	74/17132	0.0545495	0.341062	Cs6g21320/Cs3g20065/Cs2g07720/Cs3g17390/Cs3g19460/Cs3g16370/Cs7g24730/Cs7g13080/Cs4g02870/Cs5g02480/Cs4g07800/Cs7g28740/Cs4g07810/Cs7g03780	14
Biological process	GO:1905039	carboxylic acid transmembrane transport	14/2052	74/17132	0.0545495	0.341062	Cs6g21320/Cs3g20065/Cs2g07720/Cs3g17390/Cs3g19460/Cs3g16370/Cs7g24730/Cs7g13080/Cs4g02870/Cs5g02480/Cs4g07800/Cs7g28740/Cs4g07810/Cs7g03780	14
Biological process	GO:2000377	regulation of reactive oxygen species metabolic process	10/2052	48/17132	0.055168	0.343858	orange1.1t01627/Cs8g12370/orange1.1t00464/Cs1g20650/Cs1g22120/Cs1g20630/Cs8g12410/orange1.1t03802/Cs5g18300/novel.544	10
Biological process	GO:0070301	cellular response to hydrogen peroxide	5/2052	18/17132	0.0553538	0.343947	Cs4g12540/Cs2g18250/Cs9g02930/Cs2g23750/orange1.1t05657	5
Biological process	GO:0009814	defense response, incompatible interaction	43/2052	282/17132	0.0568742	0.352304	Cs2g28680/Cs4g10410/Cs1g15710/Cs4g10500/Cs5g24670/Cs6g13820/Cs7g27330/Cs3g19760/Cs3g16700/Cs5g13520/Cs1g20920/Cs6g10120/orange1.1t02139/Cs7g17890/orange1.1t00464/Cs4g05470/Cs9g08200/Cs7g27120/novel.2729/Cs2g13860/Cs2g28670/novel.431/Cs4g14600/Cs5g29440/orange1.1t02464/Cs1g23200/Cs2g02670/Cs2g27790/Cs4g02670/orange1.1t05345/novel.181/Cs8g03430/orange1.1t03802/Cs2g07510/Cs8g09010/Cs1g10740/orange1.…	43
Biological process	GO:0048646	anatomical structure formation involved in morphogenesis	34/2052	216/17132	0.0578105	0.353235	Cs4g16860/Cs7g28090/Cs2g12980/Cs4g15770/Cs5g28330/Cs7g26800/Cs9g06650/Cs2g11910/Cs7g29830/Cs2g11570/Cs1g16850/Cs4g18300/Cs7g07500/Cs4g01330/Cs9g14980/Cs1g23040/orange1.1t00246/Cs7g04130/Cs3g27630/orange1.1t03802/orange1.1t00615/Cs9g18290/Cs6g19770/Cs4g15780/Cs9g11040/Cs3g16650/Cs2g11560/Cs5g30060/Cs5g01410/Cs5g30050/Cs2g10950/Cs9g05050/Cs6g15700/Cs4g19460	34
Biological process	GO:0051607	defense response to virus	13/2052	68/17132	0.0581552	0.353235	Cs6g13820/novel.705/Cs8g17090/Cs3g11620/Cs7g17890/Cs6g03520/Cs4g20430/orange1.1t05513/Cs8g17080/Cs2g07520/novel.2695/Cs6g12560/Cs7g17960	13
Biological process	GO:0009696	salicylic acid metabolic process	11/2052	55/17132	0.0589888	0.353235	Cs2g05610/Cs6g12050/Cs5g28780/Cs5g16310/Cs5g21200/Cs7g27120/Cs5g29440/orange1.1t01032/Cs1g07440/Cs1g12310/Cs5g18300	11
Biological process	GO:0006879	cellular iron ion homeostasis	6/2052	24/17132	0.0591131	0.353235	Cs6g09150/orange1.1t03944/Cs7g01770/orange1.1t01260/Cs7g27090/Cs3g21230	6
Biological process	GO:0010540	basipetal auxin transport	6/2052	24/17132	0.0591131	0.353235	Cs1g16850/orange1.1t01769/Cs9g01180/Cs9g01170/Cs3g20820/Cs9g11040	6
Biological process	GO:0071216	cellular response to biotic stimulus	6/2052	24/17132	0.0591131	0.353235	Cs5g28040/Cs1g23580/Cs7g27120/novel.207/Cs2g02670/novel.365	6
Biological process	GO:0006026	aminoglycan catabolic process	8/2052	36/17132	0.0591364	0.353235	Cs4g01680/Cs9g02520/orange1.1t00435/orange1.1t00475/Cs8g01810/Cs5g21860/orange1.1t05124/Cs8g17580	8
Biological process	GO:0006030	chitin metabolic process	8/2052	36/17132	0.0591364	0.353235	Cs4g01680/Cs9g02520/orange1.1t00435/orange1.1t00475/Cs8g01810/Cs5g21860/orange1.1t05124/Cs8g17580	8
Biological process	GO:0006032	chitin catabolic process	8/2052	36/17132	0.0591364	0.353235	Cs4g01680/Cs9g02520/orange1.1t00435/orange1.1t00475/Cs8g01810/Cs5g21860/orange1.1t05124/Cs8g17580	8
Biological process	GO:0009641	shade avoidance	8/2052	36/17132	0.0591364	0.353235	orange1.1t02087/Cs3g25620/orange1.1t02796/Cs5g05680/Cs5g25070/Cs7g09110/Cs3g21550/Cs5g25060	8
Biological process	GO:0046348	amino sugar catabolic process	8/2052	36/17132	0.0591364	0.353235	Cs4g01680/Cs9g02520/orange1.1t00435/orange1.1t00475/Cs8g01810/Cs5g21860/orange1.1t05124/Cs8g17580	8
Biological process	GO:1901072	glucosamine-containing compound catabolic process	8/2052	36/17132	0.0591364	0.353235	Cs4g01680/Cs9g02520/orange1.1t00435/orange1.1t00475/Cs8g01810/Cs5g21860/orange1.1t05124/Cs8g17580	8
Biological process	GO:0009831	plant-type cell wall modification involved in multidimensional cell growth	4/2052	13/17132	0.060429	0.356709	Cs9g01630/Cs7g09030/novel.2352/orange1.1t01738	4
Biological process	GO:0016024	CDP-diacylglycerol biosynthetic process	4/2052	13/17132	0.060429	0.356709	orange1.1t00375/Cs7g31730/orange1.1t00198/Cs7g17090	4
Biological process	GO:0046341	CDP-diacylglycerol metabolic process	4/2052	13/17132	0.060429	0.356709	orange1.1t00375/Cs7g31730/orange1.1t00198/Cs7g17090	4
Biological process	GO:1901658	glycosyl compound catabolic process	4/2052	13/17132	0.060429	0.356709	Cs1g15710/Cs6g15100/Cs2g19240/Cs9g05270	4
Biological process	GO:0018958	phenol-containing compound metabolic process	13/2052	69/17132	0.0641377	0.377491	Cs2g05610/Cs1g16160/Cs6g12050/Cs5g28780/Cs5g16310/Cs5g21200/Cs7g27120/Cs3g08290/Cs5g29440/orange1.1t01032/Cs1g07440/Cs1g12310/Cs5g18300	13
Biological process	GO:0010311	lateral root formation	9/2052	43/17132	0.0652197	0.382737	Cs4g15770/Cs5g28330/Cs9g06650/orange1.1t00246/orange1.1t00615/Cs6g19770/Cs4g15780/Cs5g30060/Cs5g30050	9
Biological process	GO:0090696	post-embryonic plant organ development	29/2052	182/17132	0.0661375	0.386991	Cs7g04580/Cs4g15770/Cs7g04600/Cs5g28330/Cs3g17090/Cs9g06650/Cs1g16850/Cs7g11020/Cs3g18250/Cs5g07380/Cs7g07830/Cs1g23040/Cs1g09670/Cs2g09630/novel.1107/orange1.1t00246/Cs3g20820/Cs7g04130/orange1.1t00615/Cs7g22090/novel.618/Cs6g19770/Cs4g15780/Cs9g11040/novel.198/Cs7g06210/Cs5g30060/Cs5g30050/Cs4g05990	29
Biological process	GO:0006869	lipid transport	16/2052	90/17132	0.0677555	0.392527	Cs7g01050/Cs5g31010/Cs5g24670/orange1.1t02097/Cs5g31020/orange1.1t04699/Cs5g31030/orange1.1t01993/Cs7g04390/Cs1g19850/Cs6g11920/Cs2g13000/Cs9g07260/Cs7g01110/Cs4g05020/Cs6g09950	16
Biological process	GO:0042631	cellular response to water deprivation	8/2052	37/17132	0.0678659	0.392527	Cs5g01510/Cs2g18250/Cs2g23750/novel.309/orange1.1t04722/Cs9g07350/novel.1600/orange1.1t05657	8
Biological process	GO:0071462	cellular response to water stimulus	8/2052	37/17132	0.0678659	0.392527	Cs5g01510/Cs2g18250/Cs2g23750/novel.309/orange1.1t04722/Cs9g07350/novel.1600/orange1.1t05657	8
Biological process	GO:1901071	glucosamine-containing compound metabolic process	8/2052	37/17132	0.0678659	0.392527	Cs4g01680/Cs9g02520/orange1.1t00435/orange1.1t00475/Cs8g01810/Cs5g21860/orange1.1t05124/Cs8g17580	8
Biological process	GO:0009411	response to UV	20/2052	118/17132	0.0683153	0.393639	Cs9g07680/Cs7g05140/Cs9g07670/Cs8g17360/Cs1g16850/orange1.1t00464/Cs7g09590/Cs7g16460/Cs1g24490/Cs1g06920/Cs5g33870/Cs7g27120/Cs6g18100/Cs5g33880/orange1.1t05352/Cs2g27790/Cs9g17160/Cs9g11040/Cs3g24410/orange1.1t05431	20
Biological process	GO:0009692	ethylene metabolic process	7/2052	31/17132	0.0697533	0.393639	Cs5g03060/Cs2g02500/orange1.1t02662/Cs4g13490/Cs3g16400/Cs5g26130/orange1.1t03606	7
Biological process	GO:0009693	ethylene biosynthetic process	7/2052	31/17132	0.0697533	0.393639	Cs5g03060/Cs2g02500/orange1.1t02662/Cs4g13490/Cs3g16400/Cs5g26130/orange1.1t03606	7
Biological process	GO:0043449	cellular alkene metabolic process	7/2052	31/17132	0.0697533	0.393639	Cs5g03060/Cs2g02500/orange1.1t02662/Cs4g13490/Cs3g16400/Cs5g26130/orange1.1t03606	7
Biological process	GO:0043450	alkene biosynthetic process	7/2052	31/17132	0.0697533	0.393639	Cs5g03060/Cs2g02500/orange1.1t02662/Cs4g13490/Cs3g16400/Cs5g26130/orange1.1t03606	7
Biological process	GO:1900673	olefin metabolic process	7/2052	31/17132	0.0697533	0.393639	Cs5g03060/Cs2g02500/orange1.1t02662/Cs4g13490/Cs3g16400/Cs5g26130/orange1.1t03606	7
Biological process	GO:1900674	olefin biosynthetic process	7/2052	31/17132	0.0697533	0.393639	Cs5g03060/Cs2g02500/orange1.1t02662/Cs4g13490/Cs3g16400/Cs5g26130/orange1.1t03606	7
Biological process	GO:0009862	systemic acquired resistance, salicylic acid mediated signaling pathway	6/2052	25/17132	0.0702157	0.393639	Cs5g24670/Cs6g10120/orange1.1t02139/Cs4g14600/Cs1g23200/Cs1g23190	6
Biological process	GO:0010337	regulation of salicylic acid metabolic process	6/2052	25/17132	0.0702157	0.393639	Cs2g05610/Cs6g12050/Cs7g27120/Cs5g29440/Cs1g07440/Cs5g18300	6
Biological process	GO:0016998	cell wall macromolecule catabolic process	6/2052	25/17132	0.0702157	0.393639	Cs9g02520/Cs6g10240/Cs8g01810/Cs5g21860/Cs1g24390/orange1.1t05124	6
Biological process	GO:0042343	indole glucosinolate metabolic process	6/2052	25/17132	0.0702157	0.393639	orange1.1t02087/Cs1g15710/orange1.1t02796/Cs5g25070/Cs3g21550/Cs5g25060	6
Biological process	GO:1901568	fatty acid derivative metabolic process	13/2052	70/17132	0.0705142	0.394212	Cs8g15220/Cs7g13310/Cs6g05260/orange1.1t00556/orange1.1t04376/orange1.1t03770/Cs5g03440/novel.2410/Cs2g17600/Cs2g17570/novel.2411/Cs5g14110/Cs6g21270	13
Biological process	GO:0030003	cellular cation homeostasis	24/2052	147/17132	0.0707395	0.394373	Cs6g09150/Cs2g01740/Cs5g05540/orange1.1t01627/Cs9g05010/Cs4g16810/orange1.1t01735/Cs1g16160/Cs8g19230/orange1.1t03944/Cs6g08320/Cs7g01770/Cs1g01860/orange1.1t01260/Cs4g09470/Cs7g27090/Cs5g03070/Cs5g16220/Cs5g16230/Cs9g17270/Cs3g21230/Cs2g13800/Cs5g20250/Cs6g06030	24
Biological process	GO:0098656	anion transmembrane transport	21/2052	126/17132	0.0727969	0.404719	Cs6g21320/Cs3g20065/Cs2g07720/Cs8g16400/Cs3g17390/Cs3g19460/Cs3g16370/Cs7g24730/Cs7g13080/Cs5g10220/Cs1g01730/Cs4g02870/Cs5g02480/Cs4g07800/Cs2g16000/Cs7g28740/Cs4g07810/Cs7g20890/Cs5g23130/Cs8g01040/Cs7g03780	21
Biological process	GO:0055067	monovalent inorganic cation homeostasis	16/2052	91/17132	0.0734796	0.407298	Cs5g05540/orange1.1t01627/Cs9g05010/Cs4g16810/orange1.1t01735/Cs1g16160/Cs2g11910/Cs5g02760/Cs4g09470/Cs3g13830/Cs5g02770/orange1.1t00555/Cs7g22760/orange1.1t04158/Cs6g06030/Cs2g10950	16
Biological process	GO:0001666	response to hypoxia	9/2052	44/17132	0.0736668	0.407298	Cs5g28040/novel.705/Cs8g17090/Cs3g17090/orange1.1t05513/Cs8g17080/Cs4g14600/orange1.1t03802/Cs4g05990	9
Biological process	GO:0031349	positive regulation of defense response	27/2052	170/17132	0.0764355	0.42144	Cs9g08050/Cs4g10410/Cs5g22170/Cs4g10500/Cs1g16090/Cs6g12050/Cs5g22180/Cs6g10120/Cs1g26650/orange1.1t00464/Cs5g22210/orange1.1t00806/Cs1g16050/Cs1g16060/Cs9g08200/Cs7g27120/Cs5g22260/Cs2g13860/Cs1g09670/orange1.1t02464/Cs2g02670/Cs7g20890/Cs5g22500/Cs3g06080/Cs1g10740/novel.365/Cs1g23560	27
Biological process	GO:0035725	sodium ion transmembrane transport	4/2052	14/17132	0.0768545	0.42144	orange1.1t01627/Cs9g05010/Cs4g09470/Cs4g04460	4
Biological process	GO:0071456	cellular response to hypoxia	4/2052	14/17132	0.0768545	0.42144	novel.705/Cs8g17090/orange1.1t05513/Cs8g17080	4
Biological process	GO:1902170	cellular response to reactive nitrogen species	8/2052	38/17132	0.0773449	0.422973	Cs2g28680/Cs8g16010/Cs7g01770/Cs8g15600/Cs2g28670/novel.431/Cs1g01280/novel.1786	8
Biological process	GO:1901617	organic hydroxy compound biosynthetic process	31/2052	200/17132	0.0793458	0.432737	Cs2g28680/Cs6g19380/Cs1g16160/Cs6g12050/Cs2g23840/Cs7g09440/Cs3g21210/Cs5g14370/Cs8g13770/orange1.1t05216/Cs5g23090/Cs2g23850/Cs5g33870/Cs7g27120/Cs8g16770/Cs2g28670/Cs3g08290/novel.431/Cs5g33880/Cs5g29440/Cs1g24480/Cs5g17030/Cs3g10940/Cs8g13780/novel.1553/Cs2g17850/Cs1g07440/Cs5g10390/Cs8g05940/Cs3g23530/Cs7g04930	31
Biological process	GO:0016054	organic acid catabolic process	24/2052	149/17132	0.0799716	0.43297	Cs1g24170/Cs2g28680/Cs5g01510/Cs6g19380/Cs7g25030/Cs2g23840/Cs6g11950/Cs5g28780/Cs5g16310/Cs3g21210/Cs2g23850/Cs9g04000/Cs8g16290/Cs2g28670/novel.431/Cs1g24480/Cs1g01290/orange1.1t01032/orange1.1t00222/Cs6g08640/Cs1g12310/Cs7g22860/Cs8g05940/Cs3g23530	24
Biological process	GO:0046395	carboxylic acid catabolic process	24/2052	149/17132	0.0799716	0.43297	Cs1g24170/Cs2g28680/Cs5g01510/Cs6g19380/Cs7g25030/Cs2g23840/Cs6g11950/Cs5g28780/Cs5g16310/Cs3g21210/Cs2g23850/Cs9g04000/Cs8g16290/Cs2g28670/novel.431/Cs1g24480/Cs1g01290/orange1.1t01032/orange1.1t00222/Cs6g08640/Cs1g12310/Cs7g22860/Cs8g05940/Cs3g23530	24
Biological process	GO:0042126	nitrate metabolic process	7/2052	32/17132	0.0804673	0.43297	Cs7g13200/Cs8g16010/Cs5g06250/Cs7g04490/Cs5g18210/Cs7g04390/novel.1786	7
Biological process	GO:0042128	nitrate assimilation	7/2052	32/17132	0.0804673	0.43297	Cs7g13200/Cs8g16010/Cs5g06250/Cs7g04490/Cs5g18210/Cs7g04390/novel.1786	7
Biological process	GO:0072507	divalent inorganic cation homeostasis	7/2052	32/17132	0.0804673	0.43297	Cs2g15860/Cs4g03870/orange1.1t01908/Cs8g19230/Cs6g08320/Cs2g13800/Cs5g20250	7
Biological process	GO:0009074	aromatic amino acid family catabolic process	5/2052	20/17132	0.0820723	0.440425	Cs7g25030/Cs2g23840/Cs6g11950/Cs2g23850/Cs8g16290	5
Biological process	GO:1901657	glycosyl compound metabolic process	29/2052	186/17132	0.0823936	0.440564	orange1.1t02087/Cs1g15710/Cs7g12380/Cs2g22030/Cs6g19210/Cs1g21350/Cs6g15100/Cs7g01380/Cs4g02260/Cs2g16290/Cs2g19240/Cs7g08110/Cs1g06790/Cs6g15360/Cs4g11970/Cs9g05270/Cs8g19280/Cs6g07330/orange1.1t02796/Cs5g25070/orange1.1t04553/Cs6g17850/Cs3g21550/Cs1g21310/Cs8g06110/novel.1672/Cs5g12370/Cs9g05430/Cs5g25060	29
Biological process	GO:0008645	hexose transmembrane transport	9/2052	45/17132	0.0827566	0.440564	Cs9g06620/Cs4g15770/Cs3g12510/Cs2g08110/Cs3g12410/Cs3g12520/orange1.1t03833/orange1.1t04897/Cs4g15780	9
Biological process	GO:1902288	regulation of defense response to oomycetes	9/2052	45/17132	0.0827566	0.440564	Cs9g08050/Cs4g10410/Cs4g10500/Cs1g16090/Cs1g16050/Cs1g16060/Cs9g08200/Cs1g10740/Cs1g23560	9
Biological process	GO:0006873	cellular ion homeostasis	25/2052	157/17132	0.0835657	0.443694	Cs6g09150/Cs2g01740/Cs5g05540/orange1.1t01627/Cs9g05010/Cs4g16810/orange1.1t01735/Cs1g16160/Cs8g19230/orange1.1t03944/Cs9g18910/Cs6g08320/Cs7g01770/Cs1g01860/orange1.1t01260/Cs4g09470/Cs7g27090/Cs5g03070/Cs5g16220/Cs5g16230/Cs9g17270/Cs3g21230/Cs2g13800/Cs5g20250/Cs6g06030	25
Biological process	GO:0014070	response to organic cyclic compound	63/2052	444/17132	0.0860023	0.455427	Cs2g28680/Cs5g29020/orange1.1t00580/Cs4g10410/Cs4g11190/Cs5g28040/Cs1g15710/Cs4g10500/Cs5g24670/Cs6g13820/Cs6g10250/Cs7g15290/orange1.1t02713/Cs6g03940/Cs2g12700/Cs3g19420/Cs3g18070/Cs6g10120/orange1.1t02139/Cs5g16310/Cs7g28110/Cs7g19070/orange1.1t00806/Cs6g21990/Cs3g18250/Cs1g24490/orange1.1t02873/Cs4g05890/Cs9g08200/Cs8g19390/Cs7g07830/Cs2g17600/Cs2g17570/Cs2g28670/novel.431/Cs4g14600/Cs5g29440…	63
Biological process	GO:0019439	aromatic compound catabolic process	44/2052	299/17132	0.0863009	0.455463	Cs7g30410/Cs6g07800/Cs6g07410/Cs2g06670/Cs8g19850/Cs8g17630/Cs1g15710/Cs7g25030/Cs6g07450/Cs4g18980/Cs7g31620/Cs2g23840/Cs6g11950/Cs6g15100/Cs7g15290/Cs7g06230/Cs5g28780/Cs5g16310/orange1.1t00584/Cs2g05830/Cs8g11710/Cs1g24250/Cs7g04300/Cs2g23850/Cs6g13950/orange1.1t00518/Cs8g18800/orange1.1t04212/Cs6g06920/Cs8g16290/Cs6g11860/Cs9g05270/Cs2g12650/Cs3g08290/Cs1g15840/Cs9g18120/Cs6g06880/orange1.1t0…	44
Biological process	GO:0000741	karyogamy	8/2052	39/17132	0.087575	0.455463	Cs7g22000/Cs9g15750/Cs2g10070/Cs5g04430/novel.1945/orange1.1t02578/Cs7g15910/Cs6g01350	8
Biological process	GO:0006022	aminoglycan metabolic process	8/2052	39/17132	0.087575	0.455463	Cs4g01680/Cs9g02520/orange1.1t00435/orange1.1t00475/Cs8g01810/Cs5g21860/orange1.1t05124/Cs8g17580	8
Biological process	GO:0010197	polar nucleus fusion	8/2052	39/17132	0.087575	0.455463	Cs7g22000/Cs9g15750/Cs2g10070/Cs5g04430/novel.1945/orange1.1t02578/Cs7g15910/Cs6g01350	8
Biological process	GO:0034605	cellular response to heat	8/2052	39/17132	0.087575	0.455463	Cs9g07680/Cs6g09420/Cs9g07670/Cs3g05800/Cs3g19420/orange1.1t00851/orange1.1t04402/novel.1859	8
Biological process	GO:0060548	negative regulation of cell death	8/2052	39/17132	0.087575	0.455463	Cs8g12000/Cs5g02940/Cs3g12750/Cs2g12140/orange1.1t02464/orange1.1t05308/Cs3g12820/Cs3g12310	8
Biological process	GO:0009856	pollination	45/2052	307/17132	0.0878248	0.455463	Cs4g11380/orange1.1t01610/Cs6g10250/Cs4g11600/orange1.1t02713/Cs8g17360/orange1.1t02445/Cs4g10200/Cs7g11550/Cs5g34390/Cs4g01410/Cs2g28150/novel.2813/Cs7g24550/Cs4g11620/Cs6g07030/Cs5g28840/Cs5g04910/Cs6g16450/Cs2g22380/Cs4g11370/Cs9g18950/orange1.1t02709/Cs9g10110/Cs1g14880/orange1.1t02715/Cs4g11850/Cs5g16520/Cs4g11560/Cs6g19610/Cs4g11820/Cs2g22470/Cs5g20250/orange1.1t03383/Cs4g11750/Cs3g02350/Cs…	45
Biological process	GO:0044706	multi-multicellular organism process	45/2052	307/17132	0.0878248	0.455463	Cs4g11380/orange1.1t01610/Cs6g10250/Cs4g11600/orange1.1t02713/Cs8g17360/orange1.1t02445/Cs4g10200/Cs7g11550/Cs5g34390/Cs4g01410/Cs2g28150/novel.2813/Cs7g24550/Cs4g11620/Cs6g07030/Cs5g28840/Cs5g04910/Cs6g16450/Cs2g22380/Cs4g11370/Cs9g18950/orange1.1t02709/Cs9g10110/Cs1g14880/orange1.1t02715/Cs4g11850/Cs5g16520/Cs4g11560/Cs6g19610/Cs4g11820/Cs2g22470/Cs5g20250/orange1.1t03383/Cs4g11750/Cs3g02350/Cs…	45
Biological process	GO:0002218	activation of innate immune response	12/2052	66/17132	0.0909827	0.468211	Cs6g12050/Cs6g10120/Cs1g26650/orange1.1t00464/orange1.1t00806/Cs2g13860/orange1.1t02464/Cs2g02670/Cs7g20890/Cs5g22500/Cs3g06080/novel.365	12
Biological process	GO:0002253	activation of immune response	12/2052	66/17132	0.0909827	0.468211	Cs6g12050/Cs6g10120/Cs1g26650/orange1.1t00464/orange1.1t00806/Cs2g13860/orange1.1t02464/Cs2g02670/Cs7g20890/Cs5g22500/Cs3g06080/novel.365	12
Biological process	GO:0051701	interaction with host	12/2052	66/17132	0.0909827	0.468211	Cs6g12050/Cs3g11620/Cs7g17890/Cs6g03520/Cs9g09270/Cs2g28910/Cs4g02870/Cs7g14720/Cs5g26940/Cs7g23890/Cs7g17960/Cs5g29120	12
Biological process	GO:0009311	oligosaccharide metabolic process	17/2052	101/17132	0.0920694	0.471695	Cs7g08390/Cs3g18450/Cs9g12460/Cs5g33470/Cs7g04100/Cs5g06440/Cs3g09800/Cs1g01330/Cs9g14600/Cs2g19390/Cs7g17600/novel.1781/Cs3g22560/Cs7g23850/Cs5g19060/Cs9g18290/Cs9g14300	17
Biological process	GO:0015749	monosaccharide transmembrane transport	9/2052	46/17132	0.09249	0.471695	Cs9g06620/Cs4g15770/Cs3g12510/Cs2g08110/Cs3g12410/Cs3g12520/orange1.1t03833/orange1.1t04897/Cs4g15780	9
Biological process	GO:0030258	lipid modification	16/2052	94/17132	0.0925292	0.471695	Cs2g28680/Cs1g06660/Cs9g16620/Cs9g06650/Cs3g22680/Cs6g19820/Cs9g04000/Cs5g10160/Cs2g06630/Cs2g28670/novel.431/Cs1g01290/Cs7g03710/Cs1g01270/Cs6g08640/Cs6g20310	16
Biological process	GO:1900150	regulation of defense response to fungus	14/2052	80/17132	0.0925998	0.471695	Cs9g08050/Cs4g10410/Cs4g10500/Cs1g16090/Cs3g24000/Cs6g21990/Cs1g16050/Cs1g16060/Cs9g08200/Cs1g21300/Cs1g10740/orange1.1t03890/Cs1g23560/Cs9g05050	14
Biological process	GO:0008643	carbohydrate transport	22/2052	137/17132	0.0928661	0.471854	Cs1g01540/Cs9g06620/Cs2g07720/Cs8g16400/Cs4g15770/Cs3g12510/Cs7g04100/Cs2g08110/Cs3g12410/Cs3g12520/Cs5g10220/Cs4g08320/orange1.1t03833/Cs9g15300/Cs7g02970/orange1.1t04897/Cs2g16000/Cs9g15170/Cs4g15780/Cs9g15290/Cs2g04140/Cs8g20000	22
Biological process	GO:0006633	fatty acid biosynthetic process	30/2052	196/17132	0.0942502	0.477274	Cs1g17380/Cs9g07970/Cs7g13930/Cs2g28680/Cs7g13310/orange1.1t00556/orange1.1t04376/novel.705/Cs6g16980/Cs8g17090/Cs9g06650/orange1.1t02607/Cs2g21000/orange1.1t01733/orange1.1t03770/Cs3g18630/Cs1g20370/Cs8g05800/orange1.1t05513/novel.2410/Cs8g17080/Cs2g28670/novel.431/Cs3g04040/Cs2g13450/novel.2411/Cs1g07440/Cs3g06080/Cs5g28310/orange1.1t03727	30
Biological process	GO:0010065	primary meristem tissue development	4/2052	15/17132	0.0952585	0.477274	Cs4g01330/Cs9g14980/Cs5g05490/Cs3g23280	4
Biological process	GO:0080001	mucilage extrusion from seed coat	4/2052	15/17132	0.0952585	0.477274	Cs3g15800/Cs5g28040/Cs8g06080/Cs3g23350	4
Biological process	GO:0071446	cellular response to salicylic acid stimulus	20/2052	123/17132	0.0955297	0.477274	Cs2g28680/Cs5g29020/Cs4g10410/Cs4g10500/Cs5g24670/Cs7g15290/Cs6g10120/orange1.1t02139/orange1.1t00806/Cs1g24490/Cs9g08200/Cs2g28670/novel.431/Cs4g14600/Cs1g23200/Cs7g02970/novel.2695/Cs1g07440/Cs1g10740/Cs1g23190	20
Biological process	GO:0010623	programmed cell death involved in cell development	6/2052	27/17132	0.0957521	0.477274	Cs3g27650/Cs2g15700/Cs2g15490/Cs2g27790/Cs2g15480/Cs2g04940	6
Biological process	GO:0071804	cellular potassium ion transport	6/2052	27/17132	0.0957521	0.477274	orange1.1t01627/Cs9g05010/Cs1g17440/Cs4g09470/Cs4g20090/orange1.1t01767	6
Biological process	GO:0071805	potassium ion transmembrane transport	6/2052	27/17132	0.0957521	0.477274	orange1.1t01627/Cs9g05010/Cs1g17440/Cs4g09470/Cs4g20090/orange1.1t01767	6
Biological process	GO:0051193	regulation of cofactor metabolic process	10/2052	53/17132	0.0958352	0.477274	Cs9g07680/Cs8g12370/Cs9g07670/Cs1g20650/Cs7g04300/Cs1g20630/Cs8g12410/orange1.1t03802/Cs6g20790/Cs5g18300	10
Biological process	GO:0009751	response to salicylic acid	46/2052	317/17132	0.0965514	0.47965	Cs2g28680/Cs5g29020/orange1.1t00580/Cs4g10410/Cs4g11190/Cs4g10500/Cs5g24670/Cs6g13820/Cs7g15290/Cs2g12700/Cs3g19420/Cs6g10120/orange1.1t02139/Cs5g16310/Cs7g19070/orange1.1t00806/Cs6g21990/Cs3g18250/Cs1g24490/Cs4g05890/Cs9g08200/Cs8g19390/Cs7g07830/Cs2g17600/Cs2g17570/Cs2g28670/novel.431/Cs4g14600/Cs5g29440/Cs6g19660/Cs1g23200/Cs7g02970/Cs1g21200/Cs5g25240/Cs6g17190/orange1.1t01032/Cs9g15630/novel…	46
Biological process	GO:0002238	response to molecule of fungal origin	5/2052	21/17132	0.0975741	0.481158	Cs1g16090/Cs1g16050/Cs1g16060/Cs2g02670/novel.365	5
Biological process	GO:0006074	(1->3)-beta-D-glucan metabolic process	5/2052	21/17132	0.0975741	0.481158	Cs7g01200/Cs5g14730/orange1.1t00806/Cs7g17340/Cs2g06050	5
Biological process	GO:0009759	indole glucosinolate biosynthetic process	5/2052	21/17132	0.0975741	0.481158	orange1.1t02087/orange1.1t02796/Cs5g25070/Cs3g21550/Cs5g25060	5
Biological process	GO:0036293	response to decreased oxygen levels	9/2052	47/17132	0.102864	0.505998	Cs5g28040/novel.705/Cs8g17090/Cs3g17090/orange1.1t05513/Cs8g17080/Cs4g14600/orange1.1t03802/Cs4g05990	9
Biological process	GO:0031347	regulation of defense response	50/2052	350/17132	0.105612	0.515577	Cs9g08050/Cs4g10410/Cs5g22170/Cs8g16140/Cs1g15710/Cs4g10500/Cs1g16090/Cs3g24000/orange1.1t00550/Cs6g12050/Cs3g19760/Cs5g13520/Cs5g22180/Cs9g07620/Cs9g06650/Cs6g10120/Cs3g10900/Cs1g26650/orange1.1t00464/Cs4g20430/Cs5g22210/orange1.1t00806/Cs5g10130/Cs6g21990/Cs3g26520/Cs1g16050/Cs1g16060/Cs2g28150/Cs9g08200/Cs7g31830/Cs7g27120/Cs5g22260/Cs2g13860/Cs2g12140/Cs1g09670/Cs9g16600/Cs4g14600/orange1.1t0…	50
Biological process	GO:0009914	hormone transport	17/2052	103/17132	0.105751	0.515577	Cs3g17650/orange1.1t02139/Cs1g16850/Cs4g18300/orange1.1t01769/Cs9g01180/Cs9g01170/Cs1g17850/Cs3g20820/Cs7g04130/Cs6g14390/Cs7g09110/Cs2g06140/Cs7g22090/Cs6g19770/Cs7g11790/Cs9g11040	17
Biological process	GO:0000122	negative regulation of transcription by RNA polymerase II	3/2052	10/17132	0.10815	0.515577	Cs7g11020/novel.2228/Cs7g07830	3
Biological process	GO:0006559	L-phenylalanine catabolic process	3/2052	10/17132	0.10815	0.515577	Cs7g25030/Cs6g11950/Cs8g16290	3
Biological process	GO:0009395	phospholipid catabolic process	3/2052	10/17132	0.10815	0.515577	Cs7g15620/Cs2g29630/Cs1g18410	3
Biological process	GO:0033306	phytol metabolic process	3/2052	10/17132	0.10815	0.515577	Cs2g14120/Cs2g14100/Cs2g14090	3
Biological process	GO:0051552	flavone metabolic process	3/2052	10/17132	0.10815	0.515577	orange1.1t05216/Cs5g33870/Cs5g33880	3
Biological process	GO:0051553	flavone biosynthetic process	3/2052	10/17132	0.10815	0.515577	orange1.1t05216/Cs5g33870/Cs5g33880	3
Biological process	GO:0070413	trehalose metabolism in response to stress	3/2052	10/17132	0.10815	0.515577	Cs7g08390/Cs3g09800/Cs9g14300	3
Biological process	GO:1902025	nitrate import	3/2052	10/17132	0.10815	0.515577	Cs5g17530/novel.198/novel.432	3
Biological process	GO:1902222	erythrose 4-phosphate/phosphoenolpyruvate family amino acid catabolic process	3/2052	10/17132	0.10815	0.515577	Cs7g25030/Cs6g11950/Cs8g16290	3
Biological process	GO:1903173	fatty alcohol metabolic process	3/2052	10/17132	0.10815	0.515577	Cs2g14120/Cs2g14100/Cs2g14090	3
Biological process	GO:2000068	regulation of defense response to insect	3/2052	10/17132	0.10815	0.515577	orange1.1t00550/Cs9g06650/Cs3g06080	3
Biological process	GO:0046323	glucose import	8/2052	41/17132	0.110266	0.523178	Cs9g06620/Cs4g15770/Cs3g12510/Cs2g08110/Cs3g12410/Cs3g12520/orange1.1t03833/Cs4g15780	8
Biological process	GO:1904659	glucose transmembrane transport	8/2052	41/17132	0.110266	0.523178	Cs9g06620/Cs4g15770/Cs3g12510/Cs2g08110/Cs3g12410/Cs3g12520/orange1.1t03833/Cs4g15780	8
Biological process	GO:0071407	cellular response to organic cyclic compound	30/2052	200/17132	0.114263	0.535405	Cs2g28680/Cs5g29020/Cs4g10410/Cs1g15710/Cs4g10500/Cs5g24670/Cs6g10250/Cs7g15290/orange1.1t02713/Cs6g03940/Cs6g10120/orange1.1t02139/orange1.1t00806/Cs1g24490/Cs9g08200/Cs2g28670/novel.431/Cs4g14600/Cs6g16450/Cs1g23200/Cs7g02970/orange1.1t02709/orange1.1t02715/Cs6g19610/Cs3g23900/novel.2695/Cs1g07440/Cs1g10740/Cs6g22200/Cs1g23190	30
Biological process	GO:0019336	phenol-containing compound catabolic process	5/2052	22/17132	0.114433	0.535405	Cs5g28780/Cs5g16310/Cs3g08290/orange1.1t01032/Cs1g12310	5
Biological process	GO:0097501	stress response to metal ion	5/2052	22/17132	0.114433	0.535405	Cs5g03800/Cs5g03790/Cs5g03780/Cs2g27790/Cs2g13800	5
Biological process	GO:0007186	G protein-coupled receptor signaling pathway	4/2052	16/17132	0.115511	0.535405	Cs5g28260/Cs5g11570/Cs5g02520/Cs1g17345	4
Biological process	GO:0033385	geranylgeranyl diphosphate metabolic process	4/2052	16/17132	0.115511	0.535405	Cs4g10240/orange1.1t04957/novel.1333/Cs6g17510	4
Biological process	GO:0033386	geranylgeranyl diphosphate biosynthetic process	4/2052	16/17132	0.115511	0.535405	Cs4g10240/orange1.1t04957/novel.1333/Cs6g17510	4
Biological process	GO:0036294	cellular response to decreased oxygen levels	4/2052	16/17132	0.115511	0.535405	novel.705/Cs8g17090/orange1.1t05513/Cs8g17080	4
Biological process	GO:0051194	positive regulation of cofactor metabolic process	4/2052	16/17132	0.115511	0.535405	Cs8g12370/Cs1g20650/Cs1g20630/Cs8g12410	4
Biological process	GO:0071453	cellular response to oxygen levels	4/2052	16/17132	0.115511	0.535405	novel.705/Cs8g17090/orange1.1t05513/Cs8g17080	4
Biological process	GO:0071577	zinc ion transmembrane transport	4/2052	16/17132	0.115511	0.535405	Cs2g10720/Cs4g08930/Cs2g11610/novel.900	4
Biological process	GO:0009308	amine metabolic process	27/2052	178/17132	0.116672	0.539542	orange1.1t02087/Cs3g15140/Cs6g19210/Cs4g03300/Cs9g06010/Cs4g14320/Cs4g02260/orange1.1t01733/Cs1g08550/Cs4g03280/Cs5g09470/Cs4g03250/Cs4g03270/orange1.1t02796/Cs6g13870/novel.90/Cs3g25370/orange1.1t00222/Cs4g14450/Cs5g25070/Cs3g21550/Cs5g26130/Cs7g10890/orange1.1t03535/Cs8g01870/Cs9g05430/Cs5g25060	27
Biological process	GO:0009629	response to gravity	12/2052	69/17132	0.117472	0.541993	Cs7g05140/Cs1g16850/Cs5g34550/novel.1135/Cs5g12530/Cs7g04130/Cs6g14390/Cs7g09110/Cs4g17010/Cs7g22090/Cs9g11040/orange1.1t01781	12
Biological process	GO:0009408	response to heat	31/2052	209/17132	0.122228	0.562642	Cs9g07680/Cs1g01540/Cs6g09420/Cs4g15360/Cs8g12000/Cs3g14240/Cs7g02670/Cs9g07670/Cs3g05800/Cs3g19420/Cs2g29390/Cs8g18360/Cs7g02660/orange1.1t02795/orange1.1t03624/Cs6g17580/orange1.1t00851/Cs4g14980/Cs2g23190/Cs4g14600/Cs5g18500/orange1.1t03205/Cs6g07240/Cs6g17190/Cs7g32260/Cs2g06140/Cs3g16650/Cs4g05880/Cs8g18240/orange1.1t04402/novel.1859	31
Biological process	GO:0008202	steroid metabolic process	19/2052	120/17132	0.124006	0.569518	Cs9g11020/Cs6g19380/Cs2g21000/Cs3g11760/Cs3g21210/orange1.1t02873/Cs5g23090/Cs6g15150/Cs3g11790/Cs3g06820/Cs1g24480/Cs5g22610/Cs3g10940/novel.1553/Cs2g17850/Cs5g10390/Cs5g28310/Cs8g05940/Cs3g23530	19
Biological process	GO:0044282	small molecule catabolic process	28/2052	187/17132	0.125466	0.570154	Cs1g24170/Cs2g28680/Cs5g01510/Cs6g19380/Cs7g25030/Cs4g13120/Cs2g23840/Cs6g11950/Cs6g15100/Cs5g28780/Cs5g16310/Cs3g21210/Cs2g23850/Cs9g04000/Cs8g16290/Cs9g05270/Cs2g28670/Cs3g08290/novel.431/Cs1g24480/Cs1g01290/orange1.1t01032/orange1.1t00222/Cs6g08640/Cs1g12310/Cs7g22860/Cs8g05940/Cs3g23530	28
Biological process	GO:0045489	pectin biosynthetic process	9/2052	49/17132	0.125499	0.570154	orange1.1t02619/Cs2g25720/Cs8g21040/Cs5g28040/Cs4g12320/Cs2g01430/Cs6g08690/Cs5g30310/Cs2g19510	9
Biological process	GO:0010109	regulation of photosynthesis	6/2052	29/17132	0.125565	0.570154	Cs1g24170/Cs2g07720/Cs8g03110/Cs7g09460/Cs4g14980/Cs4g07650	6
Biological process	GO:0010193	response to ozone	6/2052	29/17132	0.125565	0.570154	orange1.1t00464/Cs7g16460/orange1.1t03701/Cs7g09010/Cs5g22010/Cs1g07440	6
Biological process	GO:0052546	cell wall pectin metabolic process	6/2052	29/17132	0.125565	0.570154	orange1.1t02619/Cs4g01990/Cs2g25720/Cs8g21040/Cs5g28040/Cs2g19510	6
Biological process	GO:0042391	regulation of membrane potential	11/2052	63/17132	0.127408	0.577218	Cs9g18390/Cs9g18340/Cs9g18370/Cs9g18270/Cs4g20090/Cs5g16500/Cs9g18350/orange1.1t00485/orange1.1t04158/Cs9g18140/orange1.1t01767	11
Biological process	GO:0006720	isoprenoid metabolic process	49/2052	348/17132	0.128745	0.581964	Cs4g16860/Cs5g14480/Cs6g19380/Cs2g07240/Cs9g19270/Cs5g27570/Cs2g14120/Cs2g12700/Cs3g17090/Cs7g09440/Cs4g10240/Cs2g07250/Cs4g18300/Cs7g30820/Cs2g16290/Cs4g12450/Cs3g21210/Cs5g14370/Cs5g07980/Cs7g14940/Cs8g13770/orange1.1t04957/Cs2g14100/Cs2g14090/novel.1333/Cs8g20950/Cs8g19280/Cs6g07330/Cs5g09460/Cs9g16520/Cs1g24480/Cs4g04630/Cs4g04730/Cs6g17510/Cs8g09720/Cs8g07030/Cs5g17030/Cs4g12050/Cs8g13780/Cs…	49
Biological process	GO:0060918	auxin transport	16/2052	99/17132	0.130621	0.589114	orange1.1t02139/Cs1g16850/Cs4g18300/orange1.1t01769/Cs9g01180/Cs9g01170/Cs1g17850/Cs3g20820/Cs7g04130/Cs6g14390/Cs7g09110/Cs2g06140/Cs7g22090/Cs6g19770/Cs7g11790/Cs9g11040	16
Biological process	GO:0046777	protein autophosphorylation	33/2052	226/17132	0.132415	0.595241	Cs5g15420/Cs3g24000/Cs6g10250/Cs7g25280/orange1.1t02713/Cs3g17090/Cs6g08220/Cs6g19820/orange1.1t02662/Cs7g09460/Cs1g06650/Cs8g18940/Cs9g14540/Cs7g09010/Cs7g31040/Cs7g27250/Cs2g13860/Cs7g10500/Cs6g16450/Cs2g02670/orange1.1t01612/orange1.1t02709/orange1.1t01609/orange1.1t00355/Cs4g15920/orange1.1t02715/orange1.1t05643/Cs6g19610/Cs4g10440/Cs6g02700/novel.365/Cs8g01040/Cs4g05990	33
Biological process	GO:0048830	adventitious root development	5/2052	23/17132	0.132572	0.595241	orange1.1t02087/orange1.1t02796/Cs5g25070/Cs3g21550/Cs5g25060	5
Biological process	GO:0016106	sesquiterpenoid biosynthetic process	8/2052	43/17132	0.135842	0.598339	Cs4g16860/Cs7g09440/Cs5g14370/Cs8g13770/Cs5g17030/Cs8g13780/Cs5g01410/Cs4g19460	8
Biological process	GO:1902531	regulation of intracellular signal transduction	8/2052	43/17132	0.135842	0.598339	Cs3g24000/Cs7g05390/Cs3g17090/Cs5g33560/Cs3g17035/Cs3g20820/Cs4g05990/Cs9g05050	8
Biological process	GO:0009855	determination of bilateral symmetry	3/2052	11/17132	0.136013	0.598339	Cs8g14710/Cs6g07820/Cs2g16510	3
Biological process	GO:0015851	nucleobase transport	3/2052	11/17132	0.136013	0.598339	Cs3g17650/Cs7g11450/novel.736	3
Biological process	GO:0030026	cellular manganese ion homeostasis	3/2052	11/17132	0.136013	0.598339	Cs6g08320/orange1.1t01260/Cs3g21230	3
Biological process	GO:0051090	regulation of DNA-binding transcription factor activity	3/2052	11/17132	0.136013	0.598339	orange1.1t00580/orange1.1t00550/Cs1g09670	3
Biological process	GO:0009640	photomorphogenesis	13/2052	78/17132	0.13606	0.598339	Cs7g04580/Cs7g05140/Cs1g10610/Cs7g04600/Cs5g03300/Cs3g25620/Cs1g16850/Cs5g34550/orange1.1t00464/Cs5g05680/Cs6g19770/Cs9g11040/orange1.1t02763	13
Biological process	GO:0042542	response to hydrogen peroxide	12/2052	71/17132	0.137336	0.598339	Cs3g21790/orange1.1t01627/Cs4g12540/Cs2g18250/Cs9g02930/Cs2g23750/Cs1g09670/Cs7g32260/Cs4g05880/Cs3g06080/orange1.1t05657/Cs8g18240	12
Biological process	GO:0000060	protein import into nucleus, translocation	4/2052	17/17132	0.137455	0.598339	Cs5g15420/Cs7g25280/Cs6g08220/Cs7g27250	4
Biological process	GO:0006826	iron ion transport	4/2052	17/17132	0.137455	0.598339	Cs6g09150/Cs2g01740/Cs8g15600/Cs3g16650	4
Biological process	GO:0009864	induced systemic resistance, jasmonic acid mediated signaling pathway	4/2052	17/17132	0.137455	0.598339	Cs6g10120/Cs1g26650/orange1.1t00464/Cs3g06080	4
Biological process	GO:0033384	geranyl diphosphate biosynthetic process	4/2052	17/17132	0.137455	0.598339	Cs4g10240/orange1.1t04957/novel.1333/Cs6g17510	4
Biological process	GO:0045337	farnesyl diphosphate biosynthetic process	4/2052	17/17132	0.137455	0.598339	Cs4g10240/orange1.1t04957/novel.1333/Cs6g17510	4
Biological process	GO:0055069	zinc ion homeostasis	4/2052	17/17132	0.137455	0.598339	Cs4g03870/orange1.1t01908/Cs8g19230/Cs6g08320	4
Biological process	GO:0070482	response to oxygen levels	9/2052	50/17132	0.137734	0.598339	Cs5g28040/novel.705/Cs8g17090/Cs3g17090/orange1.1t05513/Cs8g17080/Cs4g14600/orange1.1t03802/Cs4g05990	9
Biological process	GO:1901361	organic cyclic compound catabolic process	44/2052	312/17132	0.140937	0.61093	Cs7g30410/Cs6g07800/Cs6g07410/Cs2g06670/Cs8g19850/Cs8g17630/Cs1g15710/Cs7g25030/Cs6g07450/Cs4g18980/Cs7g31620/Cs2g23840/Cs6g11950/Cs6g15100/Cs7g15290/Cs7g06230/Cs5g28780/Cs5g16310/orange1.1t00584/Cs2g05830/Cs8g11710/Cs1g24250/Cs7g04300/Cs2g23850/Cs6g13950/orange1.1t00518/Cs8g18800/orange1.1t04212/Cs6g06920/Cs8g16290/Cs6g11860/Cs9g05270/Cs2g12650/Cs3g08290/Cs1g15840/Cs9g18120/Cs6g06880/orange1.1t0…	44
Biological process	GO:0019432	triglyceride biosynthetic process	6/2052	30/17132	0.141971	0.611449	Cs2g14120/Cs7g04300/Cs2g14100/Cs2g14090/orange1.1t01771/Cs6g20790	6
Biological process	GO:0030641	regulation of cellular pH	6/2052	30/17132	0.141971	0.611449	Cs5g05540/orange1.1t01627/Cs9g05010/orange1.1t01735/Cs1g16160/Cs4g09470	6
Biological process	GO:0051453	regulation of intracellular pH	6/2052	30/17132	0.141971	0.611449	Cs5g05540/orange1.1t01627/Cs9g05010/orange1.1t01735/Cs1g16160/Cs4g09470	6
Biological process	GO:0016144	S-glycoside biosynthetic process	7/2052	37/17132	0.147105	0.629509	orange1.1t02087/Cs7g08110/orange1.1t02796/Cs5g25070/Cs3g21550/Cs5g12370/Cs5g25060	7
Biological process	GO:0019758	glycosinolate biosynthetic process	7/2052	37/17132	0.147105	0.629509	orange1.1t02087/Cs7g08110/orange1.1t02796/Cs5g25070/Cs3g21550/Cs5g12370/Cs5g25060	7
Biological process	GO:0019761	glucosinolate biosynthetic process	7/2052	37/17132	0.147105	0.629509	orange1.1t02087/Cs7g08110/orange1.1t02796/Cs5g25070/Cs3g21550/Cs5g12370/Cs5g25060	7
Biological process	GO:0009637	response to blue light	12/2052	72/17132	0.14791	0.631606	Cs9g07680/Cs3g21790/Cs1g10610/Cs5g04290/Cs9g07670/Cs1g16850/Cs8g12630/Cs4g17010/novel.2695/Cs9g11040/Cs3g06080/Cs8g01040	12
Biological process	GO:0007267	cell-cell signaling	8/2052	44/17132	0.149658	0.63749	Cs9g16620/Cs9g17210/Cs1g26650/Cs5g32900/Cs5g10160/Cs7g03710/novel.198/novel.337	8
Biological process	GO:0034219	carbohydrate transmembrane transport	10/2052	58/17132	0.150355	0.63749	Cs9g06620/Cs2g07720/Cs4g15770/Cs3g12510/Cs2g08110/Cs3g12410/Cs3g12520/orange1.1t03833/orange1.1t04897/Cs4g15780	10
Biological process	GO:0009646	response to absence of light	9/2052	51/17132	0.150558	0.63749	Cs3g20490/Cs7g07830/orange1.1t04897/Cs5g05680/novel.2695/Cs3g16650/Cs3g06080/orange1.1t03890/Cs4g18140	9
Biological process	GO:0016102	diterpenoid biosynthetic process	9/2052	51/17132	0.150558	0.63749	Cs5g14480/Cs2g12700/Cs3g17090/Cs7g30820/Cs5g07980/Cs7g14940/Cs9g16520/Cs9g01770/Cs4g05990	9
Biological process	GO:0006817	phosphate ion transport	5/2052	24/17132	0.151904	0.640484	Cs3g17390/Cs7g29450/Cs9g18560/Cs7g09120/Cs8g06780	5
Biological process	GO:0010030	positive regulation of seed germination	5/2052	24/17132	0.151904	0.640484	Cs9g07680/Cs9g07670/Cs3g05800/Cs5g21200/Cs2g14770	5
Biological process	GO:0055082	cellular chemical homeostasis	27/2052	184/17132	0.154192	0.648772	Cs6g09150/Cs2g01740/Cs5g05540/Cs6g07540/orange1.1t01627/Cs9g05010/Cs4g16810/orange1.1t01735/Cs1g16160/Cs8g19230/orange1.1t03944/Cs9g18910/Cs6g08320/Cs7g01770/Cs1g01860/orange1.1t01260/Cs4g09470/Cs7g27090/Cs5g03070/Cs5g16220/Cs5g16230/Cs9g17270/Cs1g15840/Cs3g21230/Cs2g13800/Cs5g20250/Cs6g06030	27
Biological process	GO:0006825	copper ion transport	4/2052	18/17132	0.160912	0.665877	Cs5g03800/Cs5g03790/Cs5g03780/Cs8g19460	4
Biological process	GO:0009269	response to desiccation	4/2052	18/17132	0.160912	0.665877	Cs5g32270/orange1.1t00550/Cs9g05130/Cs9g07350	4
Biological process	GO:0010232	vascular transport	4/2052	18/17132	0.160912	0.665877	Cs2g01740/Cs4g16810/Cs5g04340/Cs7g17340	4
Biological process	GO:0010233	phloem transport	4/2052	18/17132	0.160912	0.665877	Cs2g01740/Cs4g16810/Cs5g04340/Cs7g17340	4
Biological process	GO:0045338	farnesyl diphosphate metabolic process	4/2052	18/17132	0.160912	0.665877	Cs4g10240/orange1.1t04957/novel.1333/Cs6g17510	4
Biological process	GO:0052325	cell wall pectin biosynthetic process	4/2052	18/17132	0.160912	0.665877	orange1.1t02619/Cs2g25720/Cs8g21040/Cs2g19510	4
Biological process	GO:0072348	sulfur compound transport	4/2052	18/17132	0.160912	0.665877	Cs3g17390/Cs9g07580/Cs5g04340/Cs1g01730	4
Biological process	GO:1990169	stress response to copper ion	4/2052	18/17132	0.160912	0.665877	Cs5g03800/Cs5g03790/Cs5g03780/Cs2g27790	4
Biological process	GO:0034440	lipid oxidation	10/2052	59/17132	0.162831	0.671663	Cs2g28680/Cs9g16620/Cs9g06650/Cs9g04000/Cs5g10160/Cs2g28670/novel.431/Cs1g01290/Cs7g03710/Cs6g08640	10
Biological process	GO:0009926	auxin polar transport	14/2052	88/17132	0.16391	0.671663	orange1.1t02139/Cs1g16850/Cs4g18300/orange1.1t01769/Cs9g01180/Cs9g01170/Cs1g17850/Cs3g20820/Cs7g04130/Cs7g09110/Cs2g06140/Cs7g22090/Cs6g19770/Cs9g11040	14
Biological process	GO:0019395	fatty acid oxidation	9/2052	52/17132	0.163949	0.671663	Cs2g28680/Cs9g16620/Cs9g04000/Cs5g10160/Cs2g28670/novel.431/Cs1g01290/Cs7g03710/Cs6g08640	9
Biological process	GO:0006040	amino sugar metabolic process	8/2052	45/17132	0.164124	0.671663	Cs4g01680/Cs9g02520/orange1.1t00435/orange1.1t00475/Cs8g01810/Cs5g21860/orange1.1t05124/Cs8g17580	8
Biological process	GO:0010214	seed coat development	8/2052	45/17132	0.164124	0.671663	Cs3g15800/Cs5g28040/Cs1g16160/Cs8g06080/Cs2g11880/Cs9g02570/Cs3g23350/Cs7g24550	8
Biological process	GO:0009410	response to xenobiotic stimulus	3/2052	12/17132	0.165992	0.671663	novel.1808/Cs4g13090/Cs5g10630	3
Biological process	GO:0009799	specification of symmetry	3/2052	12/17132	0.165992	0.671663	Cs8g14710/Cs6g07820/Cs2g16510	3
Biological process	GO:0015850	organic hydroxy compound transport	3/2052	12/17132	0.165992	0.671663	orange1.1t03682/Cs2g08110/Cs7g04390	3
Biological process	GO:0080024	indolebutyric acid metabolic process	3/2052	12/17132	0.165992	0.671663	Cs2g18250/Cs2g23750/orange1.1t05657	3
Biological process	GO:0098719	sodium ion import across plasma membrane	3/2052	12/17132	0.165992	0.671663	orange1.1t01627/Cs9g05010/Cs4g09470	3
Biological process	GO:2000904	regulation of starch metabolic process	3/2052	12/17132	0.165992	0.671663	Cs7g12380/Cs6g17550/Cs7g22090	3
Biological process	GO:0010876	lipid localization	16/2052	103/17132	0.166686	0.671765	Cs7g01050/Cs5g31010/Cs5g24670/orange1.1t02097/Cs5g31020/orange1.1t04699/Cs5g31030/orange1.1t01993/Cs7g04390/Cs1g19850/Cs6g11920/Cs2g13000/Cs9g07260/Cs7g01110/Cs4g05020/Cs6g09950	16
Biological process	GO:1901659	glycosyl compound biosynthetic process	16/2052	103/17132	0.166686	0.671765	orange1.1t02087/Cs7g12380/Cs6g19210/Cs4g02260/Cs2g16290/Cs7g08110/Cs8g19280/Cs6g07330/orange1.1t02796/Cs5g25070/orange1.1t04553/Cs3g21550/Cs8g06110/Cs5g12370/Cs9g05430/Cs5g25060	16
Biological process	GO:0032101	regulation of response to external stimulus	25/2052	171/17132	0.1698	0.682945	Cs9g08050/Cs4g10410/Cs4g10500/Cs1g16090/Cs3g24000/orange1.1t00550/Cs3g19760/Cs9g06650/Cs4g20430/Cs7g11020/Cs6g21990/Cs3g26520/Cs1g16050/Cs1g16060/Cs4g17870/Cs9g08200/Cs7g27120/Cs4g14600/Cs1g21300/novel.2695/Cs3g06080/Cs1g10740/orange1.1t03890/Cs1g23560/Cs9g05050	25
Biological process	GO:0031348	negative regulation of defense response	15/2052	96/17132	0.17054	0.684546	Cs8g16140/Cs1g15710/Cs1g16090/Cs9g06650/orange1.1t00464/Cs6g21990/Cs3g26520/Cs1g16050/Cs1g16060/Cs7g31830/Cs2g12140/Cs4g14600/orange1.1t02464/Cs1g21300/Cs7g14590	15
Biological process	GO:0048573	photoperiodism, flowering	17/2052	111/17132	0.17216	0.688959	Cs3g21790/orange1.1t00580/Cs6g09820/orange1.1t00345/orange1.1t03173/orange1.1t00589/Cs4g02910/Cs2g14970/Cs2g19010/Cs9g13930/novel.309/Cs9g16520/Cs9g09310/Cs5g05680/novel.1600/novel.198/Cs3g06080	17
Biological process	GO:0046688	response to copper ion	5/2052	25/17132	0.172326	0.688959	Cs7g30410/Cs5g03800/Cs5g03790/Cs5g03780/Cs2g27790	5
Biological process	GO:0009630	gravitropism	11/2052	67/17132	0.173201	0.691084	Cs7g05140/Cs1g16850/Cs5g34550/novel.1135/Cs5g12530/Cs6g14390/Cs7g09110/Cs4g17010/Cs7g22090/Cs9g11040/orange1.1t01781	11
Biological process	GO:0006875	cellular metal ion homeostasis	18/2052	119/17132	0.177091	0.702632	Cs6g09150/Cs2g01740/Cs4g16810/Cs8g19230/orange1.1t03944/Cs6g08320/Cs7g01770/Cs1g01860/orange1.1t01260/Cs7g27090/Cs5g03070/Cs5g16220/Cs5g16230/Cs9g17270/Cs3g21230/Cs2g13800/Cs5g20250/Cs6g06030	18
Biological process	GO:0010103	stomatal complex morphogenesis	6/2052	32/17132	0.177496	0.702632	Cs6g20920/Cs9g07615/novel.948/Cs7g04130/Cs8g02980/Cs5g09920	6
Biological process	GO:0046460	neutral lipid biosynthetic process	6/2052	32/17132	0.177496	0.702632	Cs2g14120/Cs7g04300/Cs2g14100/Cs2g14090/orange1.1t01771/Cs6g20790	6
Biological process	GO:0046463	acylglycerol biosynthetic process	6/2052	32/17132	0.177496	0.702632	Cs2g14120/Cs7g04300/Cs2g14100/Cs2g14090/orange1.1t01771/Cs6g20790	6
Biological process	GO:0006641	triglyceride metabolic process	7/2052	39/17132	0.179325	0.708476	Cs2g14120/orange1.1t00747/Cs7g04300/Cs2g14100/Cs2g14090/orange1.1t01771/Cs6g20790	7
Biological process	GO:0009787	regulation of abscisic acid-activated signaling pathway	19/2052	127/17132	0.181548	0.712929	Cs3g19890/Cs4g15360/Cs7g05140/Cs8g16140/Cs1g04650/Cs1g16090/Cs6g10250/orange1.1t02713/Cs4g05390/Cs1g16050/Cs1g16060/Cs7g31040/Cs5g02540/Cs6g16450/orange1.1t02709/orange1.1t02715/Cs6g19610/Cs7g06210/orange1.1t03890	19
Biological process	GO:1901419	regulation of response to alcohol	19/2052	127/17132	0.181548	0.712929	Cs3g19890/Cs4g15360/Cs7g05140/Cs8g16140/Cs1g04650/Cs1g16090/Cs6g10250/orange1.1t02713/Cs4g05390/Cs1g16050/Cs1g16060/Cs7g31040/Cs5g02540/Cs6g16450/orange1.1t02709/orange1.1t02715/Cs6g19610/Cs7g06210/orange1.1t03890	19
Biological process	GO:1905957	regulation of cellular response to alcohol	19/2052	127/17132	0.181548	0.712929	Cs3g19890/Cs4g15360/Cs7g05140/Cs8g16140/Cs1g04650/Cs1g16090/Cs6g10250/orange1.1t02713/Cs4g05390/Cs1g16050/Cs1g16060/Cs7g31040/Cs5g02540/Cs6g16450/orange1.1t02709/orange1.1t02715/Cs6g19610/Cs7g06210/orange1.1t03890	19
Biological process	GO:0009415	response to water	49/2052	359/17132	0.182044	0.712929	Cs1g01540/Cs9g06620/Cs7g30330/Cs7g04580/Cs6g09420/orange1.1t00544/Cs6g05260/Cs2g22630/Cs3g23270/Cs5g01510/Cs5g28040/Cs5g32270/Cs7g04600/Cs2g27610/Cs8g19800/orange1.1t00550/Cs9g05130/Cs7g02670/Cs8g17360/Cs9g18910/Cs2g18250/Cs2g04590/Cs7g11550/Cs3g14880/Cs3g14770/Cs7g03810/Cs7g02660/Cs3g21210/Cs2g23750/orange1.1t00851/Cs4g14980/novel.309/orange1.1t04722/Cs3g20590/Cs7g04130/Cs8g03430/Cs6g20440/Cs5g1…	49
Biological process	GO:0016114	terpenoid biosynthetic process	38/2052	273/17132	0.182229	0.712929	Cs4g16860/Cs5g14480/Cs2g07240/Cs9g19270/Cs5g27570/Cs2g12700/Cs3g17090/Cs7g09440/Cs4g10240/Cs2g07250/Cs4g18300/Cs7g30820/Cs2g16290/Cs4g12450/Cs5g14370/Cs5g07980/Cs7g14940/Cs8g13770/orange1.1t04957/novel.1333/Cs8g20950/Cs8g19280/Cs6g07330/Cs5g09460/Cs9g16520/Cs4g04630/Cs4g04730/Cs6g17510/Cs8g09720/Cs5g17030/Cs4g12050/Cs8g13780/Cs9g01770/Cs5g01410/Cs3g11060/Cs4g05990/Cs4g19460/Cs7g04930	38
Biological process	GO:0006558	L-phenylalanine metabolic process	4/2052	19/17132	0.185692	0.717587	Cs7g25030/Cs6g11950/Cs8g16290/Cs9g10010	4
Biological process	GO:0010072	primary shoot apical meristem specification	4/2052	19/17132	0.185692	0.717587	Cs7g26800/Cs7g05860/Cs3g18630/Cs7g07500	4
Biological process	GO:0046244	salicylic acid catabolic process	4/2052	19/17132	0.185692	0.717587	Cs5g28780/Cs5g16310/orange1.1t01032/Cs1g12310	4
Biological process	GO:0060148	positive regulation of posttranscriptional gene silencing	4/2052	19/17132	0.185692	0.717587	Cs2g17600/Cs2g17570/Cs5g14110/novel.2033	4
Biological process	GO:0098739	import across plasma membrane	4/2052	19/17132	0.185692	0.717587	orange1.1t01627/Cs9g05010/Cs4g09470/Cs7g28740	4
Biological process	GO:1902221	erythrose 4-phosphate/phosphoenolpyruvate family amino acid metabolic process	4/2052	19/17132	0.185692	0.717587	Cs7g25030/Cs6g11950/Cs8g16290/Cs9g10010	4
Biological process	GO:0010150	leaf senescence	32/2052	227/17132	0.185922	0.717587	Cs8g18310/Cs2g06670/Cs2g04090/Cs7g27330/Cs7g32220/Cs6g10120/Cs2g04110/Cs5g16310/Cs8g18300/orange1.1t00806/orange1.1t02662/Cs9g04630/Cs9g16150/Cs7g17600/Cs9g05270/Cs5g22560/Cs7g07830/Cs2g15700/Cs1g09670/Cs2g15490/Cs6g02660/Cs7g02970/Cs7g22760/Cs2g27790/Cs8g16870/Cs7g31460/Cs8g03950/orange1.1t01032/Cs2g15480/Cs2g04940/Cs1g12310/Cs7g15850	32
Biological process	GO:0046916	cellular transition metal ion homeostasis	15/2052	98/17132	0.191363	0.73717	Cs6g09150/Cs4g16810/Cs8g19230/orange1.1t03944/Cs6g08320/Cs7g01770/Cs1g01860/orange1.1t01260/Cs7g27090/Cs5g03070/Cs5g16220/Cs5g16230/Cs9g17270/Cs3g21230/Cs2g13800	15
Biological process	GO:0090693	plant organ senescence	32/2052	228/17132	0.192811	0.74012	Cs8g18310/Cs2g06670/Cs2g04090/Cs7g27330/Cs7g32220/Cs6g10120/Cs2g04110/Cs5g16310/Cs8g18300/orange1.1t00806/orange1.1t02662/Cs9g04630/Cs9g16150/Cs7g17600/Cs9g05270/Cs5g22560/Cs7g07830/Cs2g15700/Cs1g09670/Cs2g15490/Cs6g02660/Cs7g02970/Cs7g22760/Cs2g27790/Cs8g16870/Cs7g31460/Cs8g03950/orange1.1t01032/Cs2g15480/Cs2g04940/Cs1g12310/Cs7g15850	32
Biological process	GO:2000022	regulation of jasmonic acid mediated signaling pathway	5/2052	26/17132	0.193728	0.74012	Cs6g08500/Cs9g07620/Cs7g31010/Cs4g14600/Cs9g05050	5
Biological process	GO:0010025	wax biosynthetic process	8/2052	47/17132	0.194864	0.74012	Cs8g15220/Cs7g13310/Cs6g05260/orange1.1t00556/Cs2g17600/Cs2g17570/Cs5g14110/Cs6g21270	8
Biological process	GO:0040034	regulation of development, heterochronic	8/2052	47/17132	0.194864	0.74012	Cs3g21660/Cs7g26800/Cs3g17090/Cs7g07500/Cs2g15820/Cs1g04680/Cs4g05990/Cs6g15700	8
Biological process	GO:0030004	cellular monovalent inorganic cation homeostasis	7/2052	40/17132	0.196459	0.74012	Cs5g05540/orange1.1t01627/Cs9g05010/orange1.1t01735/Cs1g16160/Cs4g09470/Cs6g06030	7
Biological process	GO:0071470	cellular response to osmotic stress	7/2052	40/17132	0.196459	0.74012	Cs8g12000/Cs2g18250/Cs5g02940/Cs8g18940/Cs2g23750/Cs7g02970/orange1.1t05657	7
Biological process	GO:0010167	response to nitrate	6/2052	33/17132	0.196478	0.74012	Cs8g16010/Cs5g06250/Cs5g29440/Cs7g22760/Cs1g01280/novel.1786	6
Biological process	GO:0009643	photosynthetic acclimation	3/2052	13/17132	0.19766	0.74012	Cs2g07720/Cs8g03110/Cs3g03670	3
Biological process	GO:0009938	negative regulation of gibberellic acid mediated signaling pathway	3/2052	13/17132	0.19766	0.74012	Cs8g01150/orange1.1t03259/Cs1g24810	3
Biological process	GO:0042548	regulation of photosynthesis, light reaction	3/2052	13/17132	0.19766	0.74012	Cs1g24170/Cs4g14980/Cs4g07650	3
Biological process	GO:0043487	regulation of RNA stability	3/2052	13/17132	0.19766	0.74012	Cs2g05830/orange1.1t04212/Cs2g13240	3
Biological process	GO:0055071	manganese ion homeostasis	3/2052	13/17132	0.19766	0.74012	Cs6g08320/orange1.1t01260/Cs3g21230	3
Biological process	GO:0055074	calcium ion homeostasis	3/2052	13/17132	0.19766	0.74012	Cs2g15860/Cs6g08320/Cs5g20250	3
Biological process	GO:0098659	inorganic cation import across plasma membrane	3/2052	13/17132	0.19766	0.74012	orange1.1t01627/Cs9g05010/Cs4g09470	3
Biological process	GO:0099587	inorganic ion import across plasma membrane	3/2052	13/17132	0.19766	0.74012	orange1.1t01627/Cs9g05010/Cs4g09470	3
Biological process	GO:0000272	polysaccharide catabolic process	28/2052	198/17132	0.199929	0.746635	Cs6g16270/Cs9g04980/Cs8g19800/Cs7g09860/Cs5g26860/Cs1g16560/Cs4g04430/Cs8g13800/Cs4g06670/Cs2g12180/Cs2g22040/Cs5g34710/novel.301/Cs6g10240/orange1.1t00435/Cs5g33460/Cs2g16380/Cs8g01810/Cs6g11440/Cs5g21860/Cs5g01400/Cs1g24390/orange1.1t01085/Cs1g21260/orange1.1t05124/Cs2g23970/Cs7g13990/Cs8g17580	28
Biological process	GO:0009648	photoperiodism	19/2052	129/17132	0.200144	0.746635	Cs3g21790/orange1.1t00580/Cs6g09820/orange1.1t00345/Cs7g15290/orange1.1t03173/orange1.1t00589/Cs4g02910/Cs2g14970/Cs2g19010/Cs9g13930/Cs2g12095/novel.309/Cs9g16520/Cs9g09310/Cs5g05680/novel.1600/novel.198/Cs3g06080	19
Biological process	GO:0010224	response to UV-B	13/2052	84/17132	0.201501	0.750302	Cs7g05140/Cs8g17360/orange1.1t00464/Cs7g09590/Cs7g16460/Cs1g06920/Cs5g33870/Cs7g27120/Cs5g33880/orange1.1t05352/Cs2g27790/Cs9g17160/Cs3g24410	13
Biological process	GO:0001558	regulation of cell growth	12/2052	77/17132	0.206727	0.768337	Cs6g10250/orange1.1t02713/Cs4g10200/Cs7g07830/Cs6g16450/Cs3g17035/orange1.1t02709/orange1.1t02715/Cs5g16520/Cs6g19610/Cs2g17850/novel.198	12
Biological process	GO:0042547	cell wall modification involved in multidimensional cell growth	4/2052	20/17132	0.211597	0.783535	Cs9g01630/Cs7g09030/novel.2352/orange1.1t01738	4
Biological process	GO:0044273	sulfur compound catabolic process	4/2052	20/17132	0.211597	0.783535	Cs5g01510/Cs1g15710/Cs2g19240/Cs4g13090	4
Biological process	GO:0009686	gibberellin biosynthetic process	7/2052	41/17132	0.214205	0.790271	Cs5g14480/Cs2g12700/Cs3g17090/Cs7g14940/Cs9g16520/Cs9g01770/Cs4g05990	7
Biological process	GO:0006935	chemotaxis	5/2052	27/17132	0.215996	0.790271	Cs8g17360/Cs5g34390/Cs5g28840/Cs5g16520/Cs3g02350	5
Biological process	GO:0009958	positive gravitropism	5/2052	27/17132	0.215996	0.790271	Cs7g05140/Cs1g16850/Cs6g14390/Cs7g09110/Cs9g11040	5
Biological process	GO:0010183	pollen tube guidance	5/2052	27/17132	0.215996	0.790271	Cs8g17360/Cs5g34390/Cs5g28840/Cs5g16520/Cs3g02350	5
Biological process	GO:0042330	taxis	5/2052	27/17132	0.215996	0.790271	Cs8g17360/Cs5g34390/Cs5g28840/Cs5g16520/Cs3g02350	5
Biological process	GO:0050918	positive chemotaxis	5/2052	27/17132	0.215996	0.790271	Cs8g17360/Cs5g34390/Cs5g28840/Cs5g16520/Cs3g02350	5
Biological process	GO:0006004	fucose metabolic process	6/2052	34/17132	0.216173	0.790271	Cs5g29020/Cs7g01390/Cs6g07510/Cs2g10740/Cs2g04670/Cs3g19220	6
Biological process	GO:0006885	regulation of pH	10/2052	63/17132	0.217354	0.790272	Cs5g05540/orange1.1t01627/Cs9g05010/orange1.1t01735/Cs1g16160/Cs5g02760/Cs4g09470/Cs3g13830/Cs5g02770/Cs6g06030	10
Biological process	GO:0019827	stem cell population maintenance	10/2052	63/17132	0.217354	0.790272	Cs7g15050/orange1.1t03231/Cs2g04840/Cs7g09110/novel.1419/Cs1g21310/novel.2352/Cs7g31470/Cs5g25540/Cs6g14760	10
Biological process	GO:0098727	maintenance of cell number	10/2052	63/17132	0.217354	0.790272	Cs7g15050/orange1.1t03231/Cs2g04840/Cs7g09110/novel.1419/Cs1g21310/novel.2352/Cs7g31470/Cs5g25540/Cs6g14760	10
Biological process	GO:0010646	regulation of cell communication	44/2052	326/17132	0.218971	0.794709	Cs6g08500/Cs3g19890/Cs4g10410/Cs4g15360/Cs7g05140/Cs8g16140/Cs1g04650/Cs4g10500/Cs1g16090/Cs3g24000/Cs6g10250/Cs9g07620/orange1.1t02713/Cs6g03940/Cs7g05390/Cs3g17090/Cs4g05390/Cs8g01150/Cs5g33560/Cs7g31010/orange1.1t01769/Cs1g16050/Cs1g16060/Cs7g31040/Cs4g17870/Cs9g08200/Cs5g02540/Cs1g14060/novel.1832/Cs4g14600/Cs6g16450/Cs3g17035/Cs3g20820/orange1.1t02709/orange1.1t02715/Cs6g19610/orange1.1t0325…	44
Biological process	GO:0009559	embryo sac central cell differentiation	8/2052	49/17132	0.227758	0.823624	Cs7g22000/Cs9g15750/Cs2g10070/Cs5g04430/novel.1945/orange1.1t02578/Cs7g15910/Cs6g01350	8
Biological process	GO:0010166	wax metabolic process	8/2052	49/17132	0.227758	0.823624	Cs8g15220/Cs7g13310/Cs6g05260/orange1.1t00556/Cs2g17600/Cs2g17570/Cs5g14110/Cs6g21270	8
Biological process	GO:0010044	response to aluminum ion	3/2052	14/17132	0.230607	0.828335	Cs5g28040/Cs3g22510/Cs2g30270	3
Biological process	GO:0034644	cellular response to UV	3/2052	14/17132	0.230607	0.828335	Cs9g07680/Cs9g07670/orange1.1t05352	3
Biological process	GO:0090481	pyrimidine nucleotide-sugar transmembrane transport	3/2052	14/17132	0.230607	0.828335	Cs8g16400/Cs5g10220/Cs2g16000	3
Biological process	GO:0002831	regulation of response to biotic stimulus	23/2052	163/17132	0.230844	0.828335	Cs9g08050/Cs4g10410/Cs4g10500/Cs1g16090/Cs3g24000/orange1.1t00550/Cs3g19760/Cs9g06650/Cs4g20430/Cs6g21990/Cs3g26520/Cs1g16050/Cs1g16060/Cs9g08200/Cs7g27120/Cs4g14600/Cs1g21300/novel.2695/Cs3g06080/Cs1g10740/orange1.1t03890/Cs1g23560/Cs9g05050	23
Biological process	GO:0009966	regulation of signal transduction	43/2052	320/17132	0.231125	0.828335	Cs6g08500/Cs3g19890/Cs4g10410/Cs4g15360/Cs7g05140/Cs8g16140/Cs1g04650/Cs4g10500/Cs1g16090/Cs3g24000/Cs6g10250/Cs9g07620/orange1.1t02713/Cs6g03940/Cs7g05390/Cs3g17090/Cs4g05390/Cs8g01150/Cs5g33560/Cs7g31010/orange1.1t01769/Cs1g16050/Cs1g16060/Cs7g31040/Cs9g08200/Cs5g02540/Cs1g14060/novel.1832/Cs4g14600/Cs6g16450/Cs3g17035/Cs3g20820/orange1.1t02709/orange1.1t02715/Cs6g19610/orange1.1t03259/Cs7g1179…	43
Biological process	GO:0009685	gibberellin metabolic process	7/2052	42/17132	0.232505	0.831609	Cs5g14480/Cs2g12700/Cs3g17090/Cs7g14940/Cs9g16520/Cs9g01770/Cs4g05990	7
Biological process	GO:0009414	response to water deprivation	47/2052	352/17132	0.232867	0.831609	Cs1g01540/Cs9g06620/Cs7g30330/Cs7g04580/Cs6g09420/orange1.1t00544/Cs6g05260/Cs2g22630/Cs3g23270/Cs5g01510/Cs5g28040/Cs5g32270/Cs7g04600/Cs2g27610/Cs8g19800/orange1.1t00550/Cs9g05130/Cs7g02670/Cs8g17360/Cs9g18910/Cs2g18250/Cs2g04590/Cs7g11550/Cs3g14880/Cs3g14770/Cs7g03810/Cs7g02660/Cs3g21210/Cs2g23750/orange1.1t00851/Cs4g14980/novel.309/orange1.1t04722/Cs3g20590/Cs7g04130/Cs8g03430/Cs6g20440/Cs5g1…	47
Biological process	GO:0009595	detection of biotic stimulus	4/2052	21/17132	0.238426	0.83424	Cs2g02670/Cs7g20890/Cs5g23130/novel.365	4
Biological process	GO:0009959	negative gravitropism	4/2052	21/17132	0.238426	0.83424	Cs5g34550/Cs5g12530/Cs4g17010/Cs7g22090	4
Biological process	GO:0010215	cellulose microfibril organization	4/2052	21/17132	0.238426	0.83424	Cs5g12220/Cs5g12230/Cs6g02570/novel.2352	4
Biological process	GO:0019344	cysteine biosynthetic process	4/2052	21/17132	0.238426	0.83424	Cs5g01510/Cs1g21470/Cs3g11520/Cs3g11490	4
Biological process	GO:0030198	extracellular matrix organization	4/2052	21/17132	0.238426	0.83424	Cs5g12220/Cs5g12230/Cs6g02570/novel.2352	4
Biological process	GO:0042451	purine nucleoside biosynthetic process	4/2052	21/17132	0.238426	0.83424	Cs6g19210/Cs4g02260/Cs8g06110/Cs9g05430	4
Biological process	GO:0046129	purine ribonucleoside biosynthetic process	4/2052	21/17132	0.238426	0.83424	Cs6g19210/Cs4g02260/Cs8g06110/Cs9g05430	4
Biological process	GO:0051050	positive regulation of transport	4/2052	21/17132	0.238426	0.83424	Cs5g15420/Cs7g25280/Cs6g08220/Cs7g27250	4
Biological process	GO:0071897	DNA biosynthetic process	4/2052	21/17132	0.238426	0.83424	Cs7g15050/Cs2g05830/Cs4g04190/Cs6g18100	4
Biological process	GO:0098581	detection of external biotic stimulus	4/2052	21/17132	0.238426	0.83424	Cs2g02670/Cs7g20890/Cs5g23130/novel.365	4
Biological process	GO:0006814	sodium ion transport	5/2052	28/17132	0.239007	0.83424	orange1.1t01627/Cs9g05010/Cs4g09470/Cs4g04460/Cs8g19980	5
Biological process	GO:0032881	regulation of polysaccharide metabolic process	5/2052	28/17132	0.239007	0.83424	Cs5g28040/Cs7g12380/Cs6g17550/Cs7g22090/novel.2352	5
Biological process	GO:0048359	mucilage metabolic process involved in seed coat development	5/2052	28/17132	0.239007	0.83424	Cs3g15800/Cs5g28040/Cs8g06080/Cs3g23350/Cs7g24550	5
Biological process	GO:0009642	response to light intensity	20/2052	141/17132	0.242686	0.845608	Cs9g07680/Cs7g30330/Cs2g07720/Cs3g20490/Cs5g03330/Cs9g07670/Cs8g03110/Cs4g14980/Cs7g07830/orange1.1t04897/Cs5g05680/Cs3g03670/Cs7g32260/novel.2695/Cs3g16650/Cs4g05880/Cs3g06080/orange1.1t03890/Cs8g18240/Cs4g18140	20
Biological process	GO:0023051	regulation of signaling	43/2052	322/17132	0.244268	0.849645	Cs6g08500/Cs3g19890/Cs4g10410/Cs4g15360/Cs7g05140/Cs8g16140/Cs1g04650/Cs4g10500/Cs1g16090/Cs3g24000/Cs6g10250/Cs9g07620/orange1.1t02713/Cs6g03940/Cs7g05390/Cs3g17090/Cs4g05390/Cs8g01150/Cs5g33560/Cs7g31010/orange1.1t01769/Cs1g16050/Cs1g16060/Cs7g31040/Cs9g08200/Cs5g02540/Cs1g14060/novel.1832/Cs4g14600/Cs6g16450/Cs3g17035/Cs3g20820/orange1.1t02709/orange1.1t02715/Cs6g19610/orange1.1t03259/Cs7g1179…	43
Biological process	GO:0009743	response to carbohydrate	21/2052	149/17132	0.245178	0.851337	Cs2g07720/Cs1g04650/Cs3g20490/Cs2g15460/Cs4g02200/Cs7g15290/Cs3g17090/Cs4g05390/orange1.1t00061/orange1.1t01733/Cs7g04300/orange1.1t03231/Cs5g17530/orange1.1t00555/orange1.1t04897/Cs2g27790/Cs5g10680/Cs7g27570/Cs6g20790/novel.2352/Cs4g05990	21
Biological process	GO:0010102	lateral root morphogenesis	10/2052	65/17132	0.247041	0.856322	Cs4g15770/Cs5g28330/Cs9g06650/Cs2g09630/orange1.1t00246/orange1.1t00615/Cs6g19770/Cs4g15780/Cs5g30060/Cs5g30050	10
Biological process	GO:0098660	inorganic ion transmembrane transport	17/2052	119/17132	0.255409	0.883805	Cs2g10720/orange1.1t01627/Cs9g05010/Cs3g17390/Cs1g17440/Cs1g21430/Cs4g08930/orange1.1t01260/Cs4g09470/Cs4g20090/Cs2g11610/Cs1g01730/Cs3g21230/Cs7g22760/Cs4g04460/novel.900/orange1.1t01767	17
Biological process	GO:0016032	viral process	14/2052	96/17132	0.256332	0.88547	Cs9g09270/orange1.1t04084/Cs7g12400/Cs9g05020/Cs5g22560/Cs3g11210/Cs2g28910/Cs4g02870/Cs5g33490/Cs7g14720/Cs5g09530/Cs5g26940/Cs7g23890/Cs5g29120	14
Biological process	GO:0008356	asymmetric cell division	6/2052	36/17132	0.257377	0.886031	Cs3g14110/Cs5g23960/novel.1135/Cs2g16170/Cs6g20980/Cs7g10500	6
Biological process	GO:0043562	cellular response to nitrogen levels	6/2052	36/17132	0.257377	0.886031	Cs6g09640/Cs3g09690/novel.2729/orange1.1t04897/Cs1g18410/novel.198	6
Biological process	GO:0010101	post-embryonic root morphogenesis	10/2052	66/17132	0.262391	0.892681	Cs4g15770/Cs5g28330/Cs9g06650/Cs2g09630/orange1.1t00246/orange1.1t00615/Cs6g19770/Cs4g15780/Cs5g30060/Cs5g30050	10
Biological process	GO:1901570	fatty acid derivative biosynthetic process	8/2052	51/17132	0.262459	0.892681	Cs8g15220/Cs7g13310/Cs6g05260/orange1.1t00556/Cs2g17600/Cs2g17570/Cs5g14110/Cs6g21270	8
Biological process	GO:0005985	sucrose metabolic process	5/2052	29/17132	0.262641	0.892681	Cs5g33470/Cs7g04100/Cs3g22560/Cs7g23850/Cs5g19060	5
Biological process	GO:0071365	cellular response to auxin stimulus	37/2052	277/17132	0.263104	0.892681	Cs7g03030/Cs1g15710/Cs7g15760/Cs1g16850/orange1.1t00464/Cs1g13970/Cs7g22420/orange1.1t01769/Cs7g31320/Cs3g18250/orange1.1t02550/Cs6g07180/Cs4g18240/Cs6g16000/Cs4g12720/Cs5g34430/orange1.1t04916/Cs7g17540/Cs5g32400/Cs2g08570/Cs3g20820/Cs7g04130/Cs7g14120/Cs4g03490/Cs6g14390/Cs6g19770/Cs8g16930/Cs7g11790/Cs9g11040/Cs3g25570/Cs4g17050/Cs3g06080/Cs1g24810/orange1.1t02763/Cs5g25540/orange1.1t01781/Cs6…	37
Biological process	GO:0006570	tyrosine metabolic process	3/2052	15/17132	0.264445	0.892681	Cs2g23840/Cs4g05200/Cs2g23850	3
Biological process	GO:0006828	manganese ion transport	3/2052	15/17132	0.264445	0.892681	orange1.1t01260/Cs1g22120/Cs3g21230	3
Biological process	GO:0033500	carbohydrate homeostasis	3/2052	15/17132	0.264445	0.892681	Cs8g12000/Cs5g02940/Cs1g15840	3
Biological process	GO:0048572	short-day photoperiodism	3/2052	15/17132	0.264445	0.892681	Cs4g02910/Cs9g16520/Cs9g09310	3
Biological process	GO:0048575	short-day photoperiodism, flowering	3/2052	15/17132	0.264445	0.892681	Cs4g02910/Cs9g16520/Cs9g09310	3
Biological process	GO:1903409	reactive oxygen species biosynthetic process	3/2052	15/17132	0.264445	0.892681	Cs5g02940/Cs5g09470/orange1.1t05709	3
Biological process	GO:2000067	regulation of root morphogenesis	3/2052	15/17132	0.264445	0.892681	Cs2g11910/Cs8g07490/Cs2g10950	3
Biological process	GO:0006829	zinc ion transport	4/2052	22/17132	0.265981	0.892681	Cs2g10720/Cs4g08930/Cs2g11610/novel.900	4
Biological process	GO:0015780	nucleotide-sugar transmembrane transport	4/2052	22/17132	0.265981	0.892681	Cs8g16400/Cs5g10220/Cs2g16000/Cs8g20000	4
Biological process	GO:0070726	cell wall assembly	4/2052	22/17132	0.265981	0.892681	Cs5g12220/Cs5g12230/Cs6g02570/novel.2352	4
Biological process	GO:0071668	plant-type cell wall assembly	4/2052	22/17132	0.265981	0.892681	Cs5g12220/Cs5g12230/Cs6g02570/novel.2352	4
Biological process	GO:0010073	meristem maintenance	18/2052	128/17132	0.269406	0.901917	Cs1g14690/Cs5g28040/Cs7g15050/Cs4g15570/Cs7g11550/orange1.1t03231/Cs3g26340/orange1.1t04786/orange1.1t05582/Cs7g09110/Cs5g20250/novel.1419/Cs1g21310/novel.2352/Cs7g31470/Cs5g25540/Cs6g15700/Cs6g14760	18
Biological process	GO:0006638	neutral lipid metabolic process	7/2052	44/17132	0.27053	0.901917	Cs2g14120/orange1.1t00747/Cs7g04300/Cs2g14100/Cs2g14090/orange1.1t01771/Cs6g20790	7
Biological process	GO:0006639	acylglycerol metabolic process	7/2052	44/17132	0.27053	0.901917	Cs2g14120/orange1.1t00747/Cs7g04300/Cs2g14100/Cs2g14090/orange1.1t01771/Cs6g20790	7
Biological process	GO:0097164	ammonium ion metabolic process	7/2052	44/17132	0.27053	0.901917	Cs6g19210/Cs4g02260/Cs1g18410/orange1.1t00222/orange1.1t03535/Cs5g10630/Cs9g05430	7
Biological process	GO:0009694	jasmonic acid metabolic process	6/2052	37/17132	0.27872	0.926145	Cs1g16430/Cs3g19760/orange1.1t00464/Cs7g21790/Cs1g07440/Cs3g06080	6
Biological process	GO:0042278	purine nucleoside metabolic process	6/2052	37/17132	0.27872	0.926145	Cs6g19210/Cs6g15100/Cs4g02260/Cs9g05270/Cs8g06110/Cs9g05430	6
Biological process	GO:0006220	pyrimidine nucleotide metabolic process	8/2052	52/17132	0.28037	0.928551	orange1.1t00375/Cs7g31730/Cs7g12380/Cs6g19330/orange1.1t00198/orange1.1t04553/Cs8g06110/Cs7g17090	8
Biological process	GO:0006221	pyrimidine nucleotide biosynthetic process	8/2052	52/17132	0.28037	0.928551	orange1.1t00375/Cs7g31730/Cs7g12380/Cs6g19330/orange1.1t00198/orange1.1t04553/Cs8g06110/Cs7g17090	8
Biological process	GO:0010191	mucilage metabolic process	5/2052	30/17132	0.286775	0.946642	Cs3g15800/Cs5g28040/Cs8g06080/Cs3g23350/Cs7g24550	5
Biological process	GO:0010252	auxin homeostasis	5/2052	30/17132	0.286775	0.946642	Cs7g07830/Cs3g20820/novel.739/novel.738/orange1.1t04463	5
Biological process	GO:0098655	cation transmembrane transport	16/2052	114/17132	0.287804	0.948245	Cs2g10720/orange1.1t01627/Cs9g05010/Cs1g17440/Cs1g21430/Cs4g08930/orange1.1t01260/Cs4g09470/Cs5g25370/Cs4g20090/Cs2g11610/Cs3g21230/Cs7g22760/Cs4g04460/novel.900/orange1.1t01767	16
Biological process	GO:0006813	potassium ion transport	12/2052	83/17132	0.288206	0.948245	orange1.1t01627/Cs9g05010/Cs1g17440/Cs5g02760/Cs8g03110/Cs4g09470/Cs4g20090/Cs5g02770/orange1.1t00555/orange1.1t04158/Cs6g06030/orange1.1t01767	12
Biological process	GO:0009606	tropism	13/2052	91/17132	0.292001	0.959159	Cs7g05140/Cs1g16850/Cs5g34550/orange1.1t02329/novel.1135/Cs5g12530/Cs6g14390/Cs7g09110/Cs4g17010/Cs7g22090/Cs9g11040/Cs8g01040/orange1.1t01781	13
Biological process	GO:0016119	carotene metabolic process	3/2052	16/17132	0.298814	0.971992	Cs7g01700/Cs3g11060/Cs4g19460	3
Biological process	GO:0019856	pyrimidine nucleobase biosynthetic process	3/2052	16/17132	0.298814	0.971992	Cs7g11450/Cs6g19330/orange1.1t04553	3
Biological process	GO:0051238	sequestering of metal ion	3/2052	16/17132	0.298814	0.971992	Cs8g19230/orange1.1t01260/Cs3g21230	3
Biological process	GO:0051781	positive regulation of cell division	3/2052	16/17132	0.298814	0.971992	Cs5g23960/Cs7g02070/Cs6g20980	3
Biological process	GO:1900992	(-)-secologanin metabolic process	3/2052	16/17132	0.298814	0.971992	Cs2g16290/Cs8g19280/Cs6g07330	3
Biological process	GO:1900994	(-)-secologanin biosynthetic process	3/2052	16/17132	0.298814	0.971992	Cs2g16290/Cs8g19280/Cs6g07330	3
Biological process	GO:0022603	regulation of anatomical structure morphogenesis	18/2052	131/17132	0.303561	0.985836	Cs2g12980/Cs7g01200/Cs7g26800/Cs2g11910/Cs4g10200/Cs4g18300/Cs5g14730/orange1.1t00806/Cs8g07490/Cs7g07500/Cs7g17340/Cs2g06050/Cs3g26340/Cs5g16520/Cs9g18290/novel.618/Cs3g16650/Cs2g10950	18
Biological process	GO:0009733	response to auxin	59/2052	460/17132	0.30557	0.990756	Cs7g03030/Cs2g22630/orange1.1t00580/Cs1g23760/Cs5g28040/Cs1g15710/Cs7g15760/orange1.1t01713/Cs1g16850/Cs7g19070/orange1.1t00464/Cs1g13970/Cs7g22420/orange1.1t01769/Cs7g31320/Cs3g18250/Cs5g23960/orange1.1t03624/orange1.1t02550/Cs6g07180/Cs4g18240/Cs6g16000/Cs2g11880/Cs4g12720/Cs5g34430/orange1.1t04916/Cs6g20980/Cs7g07830/Cs1g09670/Cs2g09630/Cs7g17540/Cs5g32400/Cs2g27790/Cs2g08570/Cs3g20820/Cs7g041…	59
Biological process	GO:0032350	regulation of hormone metabolic process	10/2052	69/17132	0.310096	1	Cs2g05610/Cs6g12050/Cs2g12700/Cs6g16000/Cs7g27120/Cs5g29440/Cs5g26130/Cs7g22090/Cs1g07440/Cs5g18300	10
Biological process	GO:0009750	response to fructose	5/2052	31/17132	0.311289	1	Cs3g17090/orange1.1t04897/Cs2g27790/Cs5g10680/Cs4g05990	5
Biological process	GO:0010014	meristem initiation	5/2052	31/17132	0.311289	1	Cs7g26800/Cs7g05860/Cs3g18630/Cs7g07500/Cs3g27630	5
Biological process	GO:0040008	regulation of growth	43/2052	332/17132	0.314594	1	Cs7g04580/Cs7g03030/orange1.1t02087/Cs7g04600/Cs6g10250/Cs5g20520/orange1.1t02713/Cs6g21120/Cs4g10200/orange1.1t00464/Cs4g15570/orange1.1t04406/Cs3g14770/Cs3g18250/orange1.1t02550/orange1.1t02873/Cs5g12160/Cs5g28490/Cs4g12720/Cs7g07830/orange1.1t01039/Cs3g26340/Cs7g17540/orange1.1t02796/Cs6g16450/orange1.1t05582/Cs3g17035/Cs2g08570/orange1.1t02709/Cs9g10110/orange1.1t02715/Cs5g16520/Cs6g19610/Cs6…	43
Biological process	GO:0006972	hyperosmotic response	8/2052	54/17132	0.31707	1	Cs5g32270/Cs9g05130/Cs2g18250/Cs8g01390/Cs7g17600/Cs2g23750/Cs4g05880/orange1.1t05657	8
Biological process	GO:0009744	response to sucrose	12/2052	85/17132	0.317295	1	Cs2g07720/Cs3g20490/Cs4g02200/Cs3g17090/Cs4g05390/orange1.1t01733/Cs7g04300/orange1.1t03231/Cs2g27790/Cs5g10680/Cs6g20790/Cs4g05990	12
Biological process	GO:0032103	positive regulation of response to external stimulus	12/2052	85/17132	0.317295	1	Cs9g08050/Cs4g10410/Cs4g10500/Cs1g16090/Cs1g16050/Cs1g16060/Cs4g17870/Cs9g08200/Cs7g27120/Cs3g06080/Cs1g10740/Cs1g23560	12
Biological process	GO:0045089	positive regulation of innate immune response	13/2052	93/17132	0.319879	1	Cs6g12050/Cs6g10120/Cs1g26650/orange1.1t00464/orange1.1t00806/Cs2g13860/Cs1g09670/orange1.1t02464/Cs2g02670/Cs7g20890/Cs5g22500/Cs3g06080/novel.365	13
Biological process	GO:0009741	response to brassinosteroid	14/2052	101/17132	0.321972	1	Cs6g10250/orange1.1t02713/Cs6g03940/Cs3g18070/Cs7g28110/orange1.1t02873/Cs6g16450/orange1.1t02709/Cs7g30360/orange1.1t02715/Cs6g19610/Cs3g23900/Cs2g17850/Cs6g22200	14
Biological process	GO:1902290	positive regulation of defense response to oomycetes	6/2052	39/17132	0.322466	1	Cs9g08050/Cs4g10410/Cs4g10500/Cs9g08200/Cs1g10740/Cs1g23560	6
Biological process	GO:0009593	detection of chemical stimulus	4/2052	24/17132	0.322499	1	Cs7g09460/orange1.1t04970/Cs2g02670/novel.365	4
Biological process	GO:0018904	ether metabolic process	4/2052	24/17132	0.322499	1	Cs4g12290/Cs3g08290/Cs2g12960/orange1.1t02220	4
Biological process	GO:0090421	embryonic meristem initiation	4/2052	24/17132	0.322499	1	Cs7g26800/Cs7g05860/Cs3g18630/Cs7g07500	4
Biological process	GO:1903959	regulation of anion transmembrane transport	4/2052	24/17132	0.322499	1	Cs4g02870/Cs7g20890/Cs5g23130/Cs8g01040	4
Biological process	GO:0009863	salicylic acid mediated signaling pathway	15/2052	109/17132	0.323668	1	Cs5g29020/Cs4g10410/Cs4g10500/Cs5g24670/Cs7g15290/Cs6g10120/orange1.1t02139/orange1.1t00806/Cs1g24490/Cs9g08200/Cs4g14600/Cs1g23200/Cs1g07440/Cs1g10740/Cs1g23190	15
Biological process	GO:0098662	inorganic cation transmembrane transport	15/2052	109/17132	0.323668	1	Cs2g10720/orange1.1t01627/Cs9g05010/Cs1g17440/Cs1g21430/Cs4g08930/orange1.1t01260/Cs4g09470/Cs4g20090/Cs2g11610/Cs3g21230/Cs7g22760/Cs4g04460/novel.900/orange1.1t01767	15
Biological process	GO:0034754	cellular hormone metabolic process	18/2052	133/17132	0.327021	1	orange1.1t02087/Cs9g06010/Cs4g14320/orange1.1t01456/Cs7g29470/Cs7g29760/orange1.1t05216/orange1.1t02796/Cs6g13870/Cs3g13580/novel.90/Cs3g25370/Cs4g14450/Cs5g25070/Cs7g09110/Cs3g21550/Cs8g01870/Cs5g25060	18
Biological process	GO:0034285	response to disaccharide	12/2052	86/17132	0.332098	1	Cs2g07720/Cs3g20490/Cs4g02200/Cs3g17090/Cs4g05390/orange1.1t01733/Cs7g04300/orange1.1t03231/Cs2g27790/Cs5g10680/Cs6g20790/Cs4g05990	12
Biological process	GO:0006722	triterpenoid metabolic process	3/2052	17/17132	0.333391	1	Cs8g20950/Cs4g04630/Cs4g04730	3
Biological process	GO:0009934	regulation of meristem structural organization	3/2052	17/17132	0.333391	1	Cs4g18300/Cs3g26340/novel.618	3
Biological process	GO:0016104	triterpenoid biosynthetic process	3/2052	17/17132	0.333391	1	Cs8g20950/Cs4g04630/Cs4g04730	3
Biological process	GO:0010087	phloem or xylem histogenesis	16/2052	118/17132	0.337717	1	orange1.1t05402/Cs8g16310/Cs4g01330/Cs9g14980/Cs2g11880/Cs5g22560/Cs5g05490/Cs1g22720/orange1.1t00246/Cs4g13640/Cs7g09110/Cs3g23280/Cs2g17850/Cs1g09650/Cs9g14460/Cs2g09210	16
Biological process	GO:0048584	positive regulation of response to stimulus	40/2052	311/17132	0.33925	1	Cs9g08050/Cs3g21790/Cs4g10410/Cs5g22170/Cs8g16140/Cs4g10500/Cs1g16090/Cs3g24000/Cs6g12050/Cs5g22180/Cs6g03940/Cs8g17360/Cs6g10120/Cs1g26650/orange1.1t00464/Cs5g22210/orange1.1t00806/Cs4g02910/Cs1g16050/Cs1g16060/Cs7g31040/Cs4g17870/orange1.1t00851/Cs9g08200/Cs5g02540/Cs7g27120/Cs5g22260/Cs2g13860/Cs1g09670/Cs6g18100/orange1.1t02464/Cs2g02670/Cs7g04130/Cs7g20890/Cs7g11790/Cs5g22500/Cs3g06080/Cs1g1…	40
Biological process	GO:0006997	nucleus organization	9/2052	63/17132	0.339871	1	Cs7g22000/Cs9g15750/Cs2g10070/Cs5g04430/Cs7g15050/novel.1945/orange1.1t02578/Cs7g15910/Cs6g01350	9
Biological process	GO:0006152	purine nucleoside catabolic process	2/2052	10/17132	0.340863	1	Cs6g15100/Cs9g05270	2
Biological process	GO:0006572	tyrosine catabolic process	2/2052	10/17132	0.340863	1	Cs2g23840/Cs2g23850	2
Biological process	GO:0006863	purine nucleobase transport	2/2052	10/17132	0.340863	1	Cs3g17650/novel.736	2
Biological process	GO:0015908	fatty acid transport	2/2052	10/17132	0.340863	1	orange1.1t01993/Cs1g19850	2
Biological process	GO:0032973	amino acid export across plasma membrane	2/2052	10/17132	0.340863	1	Cs3g19460/Cs4g02870	2
Biological process	GO:0042454	ribonucleoside catabolic process	2/2052	10/17132	0.340863	1	Cs6g15100/Cs9g05270	2
Biological process	GO:0042659	regulation of cell fate specification	2/2052	10/17132	0.340863	1	Cs2g11910/Cs2g10950	2
Biological process	GO:0043171	peptide catabolic process	2/2052	10/17132	0.340863	1	Cs1g17850/Cs4g13090	2
Biological process	GO:0043488	regulation of mRNA stability	2/2052	10/17132	0.340863	1	orange1.1t04212/Cs2g13240	2
Biological process	GO:0046618	drug export	2/2052	10/17132	0.340863	1	Cs2g13500/Cs6g18160	2
Biological process	GO:0048829	root cap development	2/2052	10/17132	0.340863	1	Cs5g23960/Cs6g20980	2
Biological process	GO:0051494	negative regulation of cytoskeleton organization	2/2052	10/17132	0.340863	1	Cs8g20080/Cs8g20070	2
Biological process	GO:0090708	specification of plant organ axis polarity	2/2052	10/17132	0.340863	1	Cs2g11910/Cs2g10950	2
Biological process	GO:0098661	inorganic anion transmembrane transport	2/2052	10/17132	0.340863	1	Cs3g17390/Cs1g01730	2
Biological process	GO:0140115	export across plasma membrane	2/2052	10/17132	0.340863	1	Cs3g19460/Cs4g02870	2
Biological process	GO:1902115	regulation of organelle assembly	2/2052	10/17132	0.340863	1	Cs6g22190/Cs5g11960	2
Biological process	GO:1902904	negative regulation of supramolecular fiber organization	2/2052	10/17132	0.340863	1	Cs8g20080/Cs8g20070	2
Biological process	GO:0016125	sterol metabolic process	10/2052	71/17132	0.342952	1	Cs6g19380/Cs2g21000/Cs3g21210/Cs5g23090/Cs1g24480/Cs3g10940/Cs5g10390/Cs5g28310/Cs8g05940/Cs3g23530	10
Biological process	GO:0044247	cellular polysaccharide catabolic process	10/2052	71/17132	0.342952	1	Cs8g19800/Cs4g04430/Cs2g12180/novel.301/Cs6g10240/Cs5g33460/Cs5g01400/Cs1g24390/Cs1g21260/Cs7g13990	10
Biological process	GO:0046885	regulation of hormone biosynthetic process	7/2052	48/17132	0.350537	1	Cs6g12050/Cs2g12700/Cs6g16000/Cs7g27120/Cs5g26130/Cs7g22090/Cs1g07440	7
Biological process	GO:0006833	water transport	4/2052	25/17132	0.351104	1	Cs2g11910/Cs8g17900/Cs8g09510/Cs2g10950	4
Biological process	GO:0009902	chloroplast relocation	4/2052	25/17132	0.351104	1	Cs9g01160/orange1.1t03902/Cs8g01040/Cs3g26040	4
Biological process	GO:0042044	fluid transport	4/2052	25/17132	0.351104	1	Cs2g11910/Cs8g17900/Cs8g09510/Cs2g10950	4
Biological process	GO:0046184	aldehyde biosynthetic process	4/2052	25/17132	0.351104	1	Cs2g16290/Cs8g19280/Cs8g16770/Cs6g07330	4
Biological process	GO:0051667	establishment of plastid localization	4/2052	25/17132	0.351104	1	Cs9g01160/orange1.1t03902/Cs8g01040/Cs3g26040	4
Biological process	GO:0071472	cellular response to salt stress	4/2052	25/17132	0.351104	1	Cs2g18250/Cs8g18940/Cs2g23750/orange1.1t05657	4
Biological process	GO:0009817	defense response to fungus, incompatible interaction	8/2052	56/17132	0.354616	1	Cs1g15710/Cs7g27330/Cs3g16700/Cs1g20920/Cs2g02670/Cs2g27790/Cs2g07510/novel.365	8
Biological process	GO:0072528	pyrimidine-containing compound biosynthetic process	10/2052	72/17132	0.359597	1	orange1.1t00375/Cs7g31730/Cs4g11090/Cs7g12380/Cs7g11450/Cs6g19330/orange1.1t00198/orange1.1t04553/Cs8g06110/Cs7g17090	10
Biological process	GO:0002833	positive regulation of response to biotic stimulus	11/2052	80/17132	0.361073	1	Cs9g08050/Cs4g10410/Cs4g10500/Cs1g16090/Cs1g16050/Cs1g16060/Cs9g08200/Cs7g27120/Cs3g06080/Cs1g10740/Cs1g23560	11
Biological process	GO:0046486	glycerolipid metabolic process	19/2052	144/17132	0.362667	1	orange1.1t00375/Cs7g31730/Cs1g06660/Cs2g14120/Cs3g22680/orange1.1t00747/Cs6g19820/Cs7g04300/Cs2g14100/Cs2g14090/Cs2g06630/orange1.1t00198/orange1.1t03552/orange1.1t01771/Cs1g18410/Cs1g01270/Cs6g20310/Cs6g20790/Cs7g17090	19
Biological process	GO:0002684	positive regulation of immune system process	13/2052	96/17132	0.362774	1	Cs6g12050/Cs6g10120/Cs1g26650/orange1.1t00464/orange1.1t00806/Cs2g13860/Cs1g09670/orange1.1t02464/Cs2g02670/Cs7g20890/Cs5g22500/Cs3g06080/novel.365	13
Biological process	GO:0050778	positive regulation of immune response	13/2052	96/17132	0.362774	1	Cs6g12050/Cs6g10120/Cs1g26650/orange1.1t00464/orange1.1t00806/Cs2g13860/Cs1g09670/orange1.1t02464/Cs2g02670/Cs7g20890/Cs5g22500/Cs3g06080/novel.365	13
Biological process	GO:0006575	cellular modified amino acid metabolic process	15/2052	112/17132	0.363368	1	Cs7g04580/Cs7g18550/Cs7g04600/Cs6g03850/Cs6g03830/orange1.1t03624/Cs2g30630/Cs8g19390/orange1.1t04722/Cs3g20220/Cs6g07240/Cs5g03900/Cs5g03810/Cs4g13090/orange1.1t02047	15
Biological process	GO:0006525	arginine metabolic process	3/2052	18/17132	0.367887	1	orange1.1t01733/orange1.1t00222/orange1.1t04553	3
Biological process	GO:0006835	dicarboxylic acid transport	3/2052	18/17132	0.367887	1	Cs3g17390/Cs7g13080/Cs7g28740	3
Biological process	GO:0010112	regulation of systemic acquired resistance	3/2052	18/17132	0.367887	1	Cs3g19760/Cs7g27120/Cs4g14600	3
Biological process	GO:0016137	glycoside metabolic process	3/2052	18/17132	0.367887	1	Cs2g16290/Cs8g19280/Cs6g07330	3
Biological process	GO:0016138	glycoside biosynthetic process	3/2052	18/17132	0.367887	1	Cs2g16290/Cs8g19280/Cs6g07330	3
Biological process	GO:0042775	mitochondrial ATP synthesis coupled electron transport	3/2052	18/17132	0.367887	1	Cs9g02590/Cs5g19640/Cs1g21090	3
Biological process	GO:0071483	cellular response to blue light	3/2052	18/17132	0.367887	1	Cs9g07680/Cs1g10610/Cs9g07670	3
Biological process	GO:1901804	beta-glucoside metabolic process	3/2052	18/17132	0.367887	1	Cs2g16290/Cs8g19280/Cs6g07330	3
Biological process	GO:1901806	beta-glucoside biosynthetic process	3/2052	18/17132	0.367887	1	Cs2g16290/Cs8g19280/Cs6g07330	3
Biological process	GO:0010218	response to far red light	10/2052	73/17132	0.376344	1	Cs9g07680/Cs3g21790/Cs7g05140/Cs9g07670/Cs1g16850/orange1.1t03174/Cs4g18240/Cs8g12630/Cs9g11040/Cs3g06080	10
Biological process	GO:0019750	chloroplast localization	4/2052	26/17132	0.379717	1	Cs9g01160/orange1.1t03902/Cs8g01040/Cs3g26040	4
Biological process	GO:0044070	regulation of anion transport	4/2052	26/17132	0.379717	1	Cs4g02870/Cs7g20890/Cs5g23130/Cs8g01040	4
Biological process	GO:0046112	nucleobase biosynthetic process	4/2052	26/17132	0.379717	1	Cs7g11450/Cs6g19330/orange1.1t04553/novel.1672	4
Biological process	GO:0051644	plastid localization	4/2052	26/17132	0.379717	1	Cs9g01160/orange1.1t03902/Cs8g01040/Cs3g26040	4
Biological process	GO:0006486	protein glycosylation	21/2052	162/17132	0.384193	1	Cs9g08050/Cs5g29020/orange1.1t03392/Cs7g01390/Cs6g07510/Cs8g10780/Cs8g15710/Cs6g21350/Cs8g01390/Cs2g10740/Cs2g04670/Cs2g19390/novel.2160/Cs2g21360/novel.1781/Cs5g26820/Cs3g19220/Cs6g15800/Cs4g19500/novel.885/Cs1g23560	21
Biological process	GO:0043413	macromolecule glycosylation	21/2052	162/17132	0.384193	1	Cs9g08050/Cs5g29020/orange1.1t03392/Cs7g01390/Cs6g07510/Cs8g10780/Cs8g15710/Cs6g21350/Cs8g01390/Cs2g10740/Cs2g04670/Cs2g19390/novel.2160/Cs2g21360/novel.1781/Cs5g26820/Cs3g19220/Cs6g15800/Cs4g19500/novel.885/Cs1g23560	21
Biological process	GO:0000162	tryptophan biosynthetic process	5/2052	34/17132	0.385961	1	orange1.1t02087/orange1.1t02796/Cs5g25070/Cs3g21550/Cs5g25060	5
Biological process	GO:0009688	abscisic acid biosynthetic process	5/2052	34/17132	0.385961	1	Cs7g09440/Cs5g14370/Cs8g13770/Cs5g17030/Cs8g13780	5
Biological process	GO:0043289	apocarotenoid biosynthetic process	5/2052	34/17132	0.385961	1	Cs7g09440/Cs5g14370/Cs8g13770/Cs5g17030/Cs8g13780	5
Biological process	GO:0046219	indolalkylamine biosynthetic process	5/2052	34/17132	0.385961	1	orange1.1t02087/orange1.1t02796/Cs5g25070/Cs3g21550/Cs5g25060	5
Biological process	GO:0048506	regulation of timing of meristematic phase transition	5/2052	34/17132	0.385961	1	Cs3g21660/Cs3g17090/Cs1g04680/Cs4g05990/Cs6g15700	5
Biological process	GO:0048510	regulation of timing of transition from vegetative to reproductive phase	5/2052	34/17132	0.385961	1	Cs3g21660/Cs3g17090/Cs1g04680/Cs4g05990/Cs6g15700	5
Biological process	GO:0045088	regulation of innate immune response	19/2052	146/17132	0.386348	1	Cs3g24000/Cs6g12050/Cs3g19760/Cs5g13520/Cs6g10120/Cs1g26650/orange1.1t00464/orange1.1t00806/Cs7g31830/Cs7g27120/Cs2g13860/Cs1g09670/Cs4g14600/orange1.1t02464/Cs2g02670/Cs7g20890/Cs5g22500/Cs3g06080/novel.365	19
Biological process	GO:0006414	translational elongation	2/2052	11/17132	0.386385	1	Cs3g07500/Cs1g16310	2
Biological process	GO:0006874	cellular calcium ion homeostasis	2/2052	11/17132	0.386385	1	Cs6g08320/Cs5g20250	2
Biological process	GO:0009095	aromatic amino acid family biosynthetic process, prephenate pathway	2/2052	11/17132	0.386385	1	Cs4g05200/Cs9g10010	2
Biological process	GO:0009164	nucleoside catabolic process	2/2052	11/17132	0.386385	1	Cs6g15100/Cs9g05270	2
Biological process	GO:0009704	de-etiolation	2/2052	11/17132	0.386385	1	Cs7g04580/Cs7g04600	2
Biological process	GO:0010959	regulation of metal ion transport	2/2052	11/17132	0.386385	1	Cs8g15600/orange1.1t00555	2
Biological process	GO:0015740	C4-dicarboxylate transport	2/2052	11/17132	0.386385	1	Cs3g17390/Cs7g13080	2
Biological process	GO:0034656	nucleobase-containing small molecule catabolic process	2/2052	11/17132	0.386385	1	Cs6g15100/Cs9g05270	2
Biological process	GO:0043242	negative regulation of protein complex disassembly	2/2052	11/17132	0.386385	1	Cs8g20080/Cs8g20070	2
Biological process	GO:0045493	xylan catabolic process	2/2052	11/17132	0.386385	1	Cs6g16270/Cs8g13800	2
Biological process	GO:0048639	positive regulation of developmental growth	2/2052	11/17132	0.386385	1	Cs5g20520/Cs5g12160	2
Biological process	GO:0051103	DNA ligation involved in DNA repair	2/2052	11/17132	0.386385	1	Cs4g04190/Cs6g18100	2
Biological process	GO:0071421	manganese ion transmembrane transport	2/2052	11/17132	0.386385	1	orange1.1t01260/Cs3g21230	2
Biological process	GO:2000034	regulation of seed maturation	2/2052	11/17132	0.386385	1	Cs4g13640/orange1.1t03259	2
Biological process	GO:0016098	monoterpenoid metabolic process	6/2052	42/17132	0.389502	1	Cs2g16290/Cs8g19280/Cs6g07330/Cs5g09460/Cs8g09720/Cs7g04930	6
Biological process	GO:0016099	monoterpenoid biosynthetic process	6/2052	42/17132	0.389502	1	Cs2g16290/Cs8g19280/Cs6g07330/Cs5g09460/Cs8g09720/Cs7g04930	6
Biological process	GO:0030245	cellulose catabolic process	6/2052	42/17132	0.389502	1	Cs2g12180/novel.301/Cs5g33460/Cs5g01400/Cs1g21260/Cs7g13990	6
Biological process	GO:0046364	monosaccharide biosynthetic process	6/2052	42/17132	0.389502	1	Cs5g29020/Cs4g13120/Cs3g16700/Cs1g20920/Cs4g19710/Cs6g17580	6
Biological process	GO:0009639	response to red or far red light	31/2052	244/17132	0.391308	1	Cs9g07680/Cs3g21790/Cs7g04580/orange1.1t02087/Cs7g05140/Cs1g10610/Cs7g04600/Cs5g03300/Cs3g25620/Cs9g07670/Cs1g16850/Cs5g34550/orange1.1t00464/orange1.1t03174/Cs3g21210/Cs7g07200/Cs4g18240/orange1.1t04912/Cs8g12630/Cs6g12970/orange1.1t02796/Cs5g05680/Cs5g25070/Cs7g09110/Cs3g21550/Cs6g19770/orange1.1t04682/Cs9g11040/Cs3g06080/orange1.1t02763/Cs5g25060	31
Biological process	GO:0072527	pyrimidine-containing compound metabolic process	11/2052	82/17132	0.392919	1	orange1.1t00375/Cs7g31730/Cs4g11090/Cs7g12380/Cs6g15100/Cs7g11450/Cs6g19330/orange1.1t00198/orange1.1t04553/Cs8g06110/Cs7g17090	11
Biological process	GO:0009101	glycoprotein biosynthetic process	21/2052	163/17132	0.395491	1	Cs9g08050/Cs5g29020/orange1.1t03392/Cs7g01390/Cs6g07510/Cs8g10780/Cs8g15710/Cs6g21350/Cs8g01390/Cs2g10740/Cs2g04670/Cs2g19390/novel.2160/Cs2g21360/novel.1781/Cs5g26820/Cs3g19220/Cs6g15800/Cs4g19500/novel.885/Cs1g23560	21
Biological process	GO:0016052	carbohydrate catabolic process	36/2052	286/17132	0.401401	1	Cs6g16270/Cs9g04980/Cs8g19800/Cs7g09860/Cs5g26860/Cs4g13120/Cs4g18980/Cs9g12460/Cs1g16560/Cs4g04430/Cs8g13800/Cs5g06440/Cs4g06670/Cs2g12180/Cs2g22040/Cs7g04300/Cs5g34710/novel.301/Cs6g10240/orange1.1t00435/Cs5g33460/Cs1g15840/Cs2g16380/Cs9g18120/Cs8g01810/Cs6g11440/Cs5g21860/Cs5g01400/Cs1g24390/orange1.1t01085/Cs1g21260/Cs6g20790/orange1.1t05124/Cs2g23970/Cs7g13990/Cs8g17580	36
Biological process	GO:0010359	regulation of anion channel activity	3/2052	19/17132	0.402048	1	Cs7g20890/Cs5g23130/Cs8g01040	3
Biological process	GO:0019319	hexose biosynthetic process	3/2052	19/17132	0.402048	1	Cs5g29020/Cs3g16700/Cs1g20920	3
Biological process	GO:0019852	L-ascorbic acid metabolic process	3/2052	19/17132	0.402048	1	Cs4g13120/Cs4g19710/Cs6g17580	3
Biological process	GO:0019853	L-ascorbic acid biosynthetic process	3/2052	19/17132	0.402048	1	Cs4g13120/Cs4g19710/Cs6g17580	3
Biological process	GO:1900376	regulation of secondary metabolite biosynthetic process	3/2052	19/17132	0.402048	1	orange1.1t05402/Cs4g18140/Cs2g09210	3
Biological process	GO:0007623	circadian rhythm	23/2052	180/17132	0.403538	1	Cs3g21790/orange1.1t00580/Cs7g05140/Cs7g25680/Cs1g16390/Cs5g16540/orange1.1t03174/Cs2g14970/Cs4g19330/Cs1g15590/Cs2g19010/orange1.1t03231/Cs6g16000/Cs1g06920/Cs2g12095/Cs2g06050/Cs5g26470/Cs2g30470/orange1.1t04897/Cs5g05680/Cs3g06080/Cs8g01040/Cs7g27530	23
Biological process	GO:0009072	aromatic amino acid family metabolic process	13/2052	99/17132	0.406457	1	orange1.1t02087/Cs7g25030/Cs2g23840/Cs6g11950/Cs4g05200/Cs5g21200/Cs2g23850/Cs8g16290/orange1.1t02796/Cs9g10010/Cs5g25070/Cs3g21550/Cs5g25060	13
Biological process	GO:0006534	cysteine metabolic process	4/2052	27/17132	0.408191	1	Cs5g01510/Cs1g21470/Cs3g11520/Cs3g11490	4
Biological process	GO:0006995	cellular response to nitrogen starvation	4/2052	27/17132	0.408191	1	Cs3g09690/orange1.1t04897/Cs1g18410/novel.198	4
Biological process	GO:0009616	virus induced gene silencing	4/2052	27/17132	0.408191	1	Cs3g11620/Cs7g17890/Cs6g03520/Cs7g17960	4
Biological process	GO:0045927	positive regulation of growth	4/2052	27/17132	0.408191	1	Cs5g20520/Cs5g12160/Cs7g07830/Cs3g17035	4
Biological process	GO:0052018	modulation by symbiont of RNA levels in host	4/2052	27/17132	0.408191	1	Cs3g11620/Cs7g17890/Cs6g03520/Cs7g17960	4
Biological process	GO:0052249	modulation of RNA levels in other organism involved in symbiotic interaction	4/2052	27/17132	0.408191	1	Cs3g11620/Cs7g17890/Cs6g03520/Cs7g17960	4
Biological process	GO:0046686	response to cadmium ion	31/2052	246/17132	0.409827	1	Cs2g22630/orange1.1t00580/Cs7g18550/Cs7g19160/Cs8g19800/novel.705/Cs3g16700/Cs8g17090/Cs6g03850/Cs1g20920/Cs5g16540/orange1.1t02319/Cs6g03830/Cs1g01330/Cs5g03280/Cs3g09730/orange1.1t05513/Cs2g23190/Cs7g07830/Cs8g17080/orange1.1t04722/Cs3g14220/orange1.1t01105/orange1.1t00397/Cs2g13800/Cs5g16520/Cs7g24920/novel.1180/Cs3g24410/Cs8g18240/Cs9g07780	31
Biological process	GO:0046128	purine ribonucleoside metabolic process	5/2052	35/17132	0.410872	1	Cs6g19210/Cs4g02260/Cs9g05270/Cs8g06110/Cs9g05430	5
Biological process	GO:0070417	cellular response to cold	5/2052	35/17132	0.410872	1	Cs3g19420/Cs4g05470/orange1.1t04897/Cs4g18140/novel.1859	5
Biological process	GO:1902645	tertiary alcohol biosynthetic process	5/2052	35/17132	0.410872	1	Cs7g09440/Cs5g14370/Cs8g13770/Cs5g17030/Cs8g13780	5
Biological process	GO:0009063	cellular amino acid catabolic process	9/2052	67/17132	0.410953	1	Cs1g24170/Cs5g01510/Cs7g25030/Cs2g23840/Cs6g11950/Cs2g23850/Cs8g16290/orange1.1t00222/Cs7g22860	9
Biological process	GO:0051302	regulation of cell division	9/2052	67/17132	0.410953	1	Cs3g17090/Cs2g11910/Cs5g23960/Cs7g02070/Cs6g20980/novel.618/novel.198/Cs4g05990/Cs2g10950	9
Biological process	GO:0009746	response to hexose	8/2052	59/17132	0.411675	1	Cs2g07720/Cs1g04650/Cs3g17090/orange1.1t04897/Cs2g27790/Cs5g10680/novel.2352/Cs4g05990	8
Biological process	GO:0009933	meristem structural organization	8/2052	59/17132	0.411675	1	Cs7g26800/Cs7g05860/Cs4g18300/Cs3g18630/Cs7g07500/Cs3g26340/Cs3g27630/novel.618	8
Biological process	GO:0007338	single fertilization	6/2052	43/17132	0.411914	1	Cs6g10250/orange1.1t02713/Cs6g16450/orange1.1t02709/orange1.1t02715/Cs6g19610	6
Biological process	GO:0006109	regulation of carbohydrate metabolic process	7/2052	51/17132	0.412061	1	Cs5g28040/Cs7g12380/Cs7g04300/Cs6g17550/Cs7g22090/Cs6g20790/novel.2352	7
Biological process	GO:0043269	regulation of ion transport	9/2052	68/17132	0.428801	1	Cs4g20090/Cs8g15600/orange1.1t00555/Cs4g02870/orange1.1t04158/Cs7g20890/Cs5g23130/Cs8g01040/Cs7g04460	9
Biological process	GO:0001704	formation of primary germ layer	2/2052	12/17132	0.430464	1	Cs2g11910/Cs2g10950	2
Biological process	GO:0001706	endoderm formation	2/2052	12/17132	0.430464	1	Cs2g11910/Cs2g10950	2
Biological process	GO:0006266	DNA ligation	2/2052	12/17132	0.430464	1	Cs4g04190/Cs6g18100	2
Biological process	GO:0007369	gastrulation	2/2052	12/17132	0.430464	1	Cs2g11910/Cs2g10950	2
Biological process	GO:0007492	endoderm development	2/2052	12/17132	0.430464	1	Cs2g11910/Cs2g10950	2
Biological process	GO:0010019	chloroplast-nucleus signaling pathway	2/2052	12/17132	0.430464	1	orange1.1t03231/Cs5g22660	2
Biological process	GO:0010222	stem vascular tissue pattern formation	2/2052	12/17132	0.430464	1	orange1.1t01993/Cs1g19850	2
Biological process	GO:0019742	pentacyclic triterpenoid metabolic process	2/2052	12/17132	0.430464	1	Cs8g20950/Cs4g04730	2
Biological process	GO:0019745	pentacyclic triterpenoid biosynthetic process	2/2052	12/17132	0.430464	1	Cs8g20950/Cs4g04730	2
Biological process	GO:0030048	actin filament-based movement	2/2052	12/17132	0.430464	1	Cs1g17830/Cs1g06370	2
Biological process	GO:0034508	centromere complex assembly	2/2052	12/17132	0.430464	1	Cs7g19610/Cs6g22105	2
Biological process	GO:0035987	endodermal cell differentiation	2/2052	12/17132	0.430464	1	Cs2g11910/Cs2g10950	2
Biological process	GO:0045861	negative regulation of proteolysis	2/2052	12/17132	0.430464	1	Cs3g05800/Cs6g07180	2
Biological process	GO:0048579	negative regulation of long-day photoperiodism, flowering	2/2052	12/17132	0.430464	1	Cs4g02910/Cs2g19010	2
Biological process	GO:0051262	protein tetramerization	2/2052	12/17132	0.430464	1	Cs5g01510/Cs1g18540	2
Biological process	GO:1901879	regulation of protein depolymerization	2/2052	12/17132	0.430464	1	Cs8g20080/Cs8g20070	2
Biological process	GO:0006334	nucleosome assembly	5/2052	36/17132	0.435629	1	Cs2g17040/Cs5g30230/Cs8g17690/Cs8g18120/Cs4g03450	5
Biological process	GO:0009173	pyrimidine ribonucleoside monophosphate metabolic process	3/2052	20/17132	0.435657	1	Cs7g12380/Cs6g19330/orange1.1t04553	3
Biological process	GO:0010078	maintenance of root meristem identity	3/2052	20/17132	0.435657	1	Cs7g09110/novel.2352/Cs7g31470	3
Biological process	GO:0036473	cell death in response to oxidative stress	3/2052	20/17132	0.435657	1	Cs4g12540/Cs9g02930/Cs7g15850	3
Biological process	GO:0097468	programmed cell death in response to reactive oxygen species	3/2052	20/17132	0.435657	1	Cs4g12540/Cs9g02930/Cs7g15850	3
Biological process	GO:1900425	negative regulation of defense response to bacterium	3/2052	20/17132	0.435657	1	Cs6g21990/Cs3g26520/Cs1g21300	3
Biological process	GO:0008299	isoprenoid biosynthetic process	40/2052	323/17132	0.435967	1	Cs4g16860/Cs5g14480/Cs2g07240/Cs9g19270/Cs5g27570/Cs2g12700/Cs3g17090/Cs7g09440/Cs4g10240/Cs2g07250/Cs4g18300/Cs7g30820/Cs2g16290/Cs4g12450/Cs5g14370/Cs5g07980/Cs7g14940/Cs8g13770/orange1.1t04957/novel.1333/Cs8g20950/Cs8g19280/Cs6g07330/Cs5g09460/Cs9g16520/Cs4g04630/Cs4g04730/Cs6g17510/Cs8g09720/Cs8g07030/Cs5g17030/Cs4g12050/Cs8g13780/Cs6g21270/Cs9g01770/Cs5g01410/Cs3g11060/Cs4g05990/Cs4g19460/Cs…	40
Biological process	GO:0001906	cell killing	4/2052	28/17132	0.436388	1	Cs1g19393/Cs5g10550/orange1.1t05521/Cs8g07260	4
Biological process	GO:0031640	killing of cells of other organism	4/2052	28/17132	0.436388	1	Cs1g19393/Cs5g10550/orange1.1t05521/Cs8g07260	4
Biological process	GO:0044364	disruption of cells of other organism	4/2052	28/17132	0.436388	1	Cs1g19393/Cs5g10550/orange1.1t05521/Cs8g07260	4
Biological process	GO:0045488	pectin metabolic process	18/2052	142/17132	0.436637	1	orange1.1t02619/Cs4g01990/Cs2g25720/Cs8g21040/Cs5g28040/Cs4g12320/Cs7g09860/Cs2g01430/Cs1g16560/Cs6g08690/Cs5g30310/Cs4g06670/Cs5g34710/Cs2g16380/Cs6g11440/Cs2g19510/orange1.1t01085/Cs2g23970	18
Biological process	GO:0043902	positive regulation of multi-organism process	11/2052	85/17132	0.440929	1	Cs9g08050/Cs4g10410/Cs4g10500/Cs1g16090/Cs1g16050/Cs1g16060/Cs9g08200/Cs7g27120/Cs3g06080/Cs1g10740/Cs1g23560	11
Biological process	GO:0010565	regulation of cellular ketone metabolic process	10/2052	77/17132	0.443698	1	Cs2g05610/Cs6g12050/Cs2g12700/orange1.1t01733/Cs7g27120/Cs5g29440/Cs5g26130/Cs5g17030/Cs1g07440/Cs5g18300	10
Biological process	GO:0071214	cellular response to abiotic stimulus	28/2052	225/17132	0.444746	1	Cs9g07680/Cs3g21790/Cs5g01510/Cs7g05140/Cs8g12000/Cs1g10610/Cs5g03300/Cs9g07670/Cs2g18250/Cs5g34550/orange1.1t00464/Cs5g02940/orange1.1t03174/Cs8g18940/Cs7g07200/Cs2g23750/novel.309/orange1.1t04722/Cs6g18100/Cs6g12970/Cs7g02970/orange1.1t05352/Cs5g05680/Cs9g07350/novel.1600/novel.2352/Cs4g18920/orange1.1t05657	28
Biological process	GO:0104004	cellular response to environmental stimulus	28/2052	225/17132	0.444746	1	Cs9g07680/Cs3g21790/Cs5g01510/Cs7g05140/Cs8g12000/Cs1g10610/Cs5g03300/Cs9g07670/Cs2g18250/Cs5g34550/orange1.1t00464/Cs5g02940/orange1.1t03174/Cs8g18940/Cs7g07200/Cs2g23750/novel.309/orange1.1t04722/Cs6g18100/Cs6g12970/Cs7g02970/orange1.1t05352/Cs5g05680/Cs9g07350/novel.1600/novel.2352/Cs4g18920/orange1.1t05657	28
Biological process	GO:0009742	brassinosteroid mediated signaling pathway	9/2052	69/17132	0.446607	1	Cs6g10250/orange1.1t02713/Cs6g03940/Cs6g16450/orange1.1t02709/orange1.1t02715/Cs6g19610/Cs3g23900/Cs6g22200	9
Biological process	GO:0043401	steroid hormone mediated signaling pathway	9/2052	69/17132	0.446607	1	Cs6g10250/orange1.1t02713/Cs6g03940/Cs6g16450/orange1.1t02709/orange1.1t02715/Cs6g19610/Cs3g23900/Cs6g22200	9
Biological process	GO:0048545	response to steroid hormone	9/2052	69/17132	0.446607	1	Cs6g10250/orange1.1t02713/Cs6g03940/Cs6g16450/orange1.1t02709/orange1.1t02715/Cs6g19610/Cs3g23900/Cs6g22200	9
Biological process	GO:0071383	cellular response to steroid hormone stimulus	9/2052	69/17132	0.446607	1	Cs6g10250/orange1.1t02713/Cs6g03940/Cs6g16450/orange1.1t02709/orange1.1t02715/Cs6g19610/Cs3g23900/Cs6g22200	9
Biological process	GO:0016108	tetraterpenoid metabolic process	8/2052	61/17132	0.449675	1	Cs9g19270/Cs4g10240/Cs4g18300/orange1.1t04957/novel.1333/Cs6g17510/Cs7g01700/Cs3g11060	8
Biological process	GO:0016116	carotenoid metabolic process	8/2052	61/17132	0.449675	1	Cs9g19270/Cs4g10240/Cs4g18300/orange1.1t04957/novel.1333/Cs6g17510/Cs7g01700/Cs3g11060	8
Biological process	GO:0034284	response to monosaccharide	8/2052	61/17132	0.449675	1	Cs2g07720/Cs1g04650/Cs3g17090/orange1.1t04897/Cs2g27790/Cs5g10680/novel.2352/Cs4g05990	8
Biological process	GO:0071396	cellular response to lipid	55/2052	449/17132	0.450808	1	Cs3g19890/Cs4g15360/Cs7g05140/Cs8g16140/Cs1g04650/Cs1g16090/Cs2g16940/orange1.1t00550/Cs6g10250/orange1.1t00478/orange1.1t02713/Cs6g03940/Cs2g12700/Cs8g17360/Cs6g21120/Cs2g18250/Cs4g05390/Cs5g34550/Cs8g01150/Cs5g02940/Cs6g15360/Cs5g09470/Cs1g16050/Cs2g23750/Cs1g16060/Cs7g31040/Cs4g14980/Cs5g02540/novel.309/Cs7g11560/Cs2g25740/Cs9g16520/Cs6g16450/Cs7g02970/orange1.1t02709/orange1.1t02715/Cs6g17190…	55
Biological process	GO:1903827	regulation of cellular protein localization	7/2052	53/17132	0.452931	1	Cs5g15420/Cs7g25280/Cs6g08220/Cs6g22190/Cs5g11960/Cs7g27250/Cs5g02540	7
Biological process	GO:0044087	regulation of cellular component biogenesis	12/2052	94/17132	0.453533	1	Cs2g16190/Cs8g20080/Cs8g20070/Cs2g05490/Cs6g22190/Cs5g11960/Cs3g20590/Cs5g16420/Cs6g02570/novel.2352/Cs9g14460/Cs7g01800	12
Biological process	GO:0062012	regulation of small molecule metabolic process	12/2052	94/17132	0.453533	1	Cs2g05610/Cs6g12050/Cs2g12700/orange1.1t01733/Cs7g04300/Cs7g27120/Cs5g29440/Cs5g26130/Cs5g17030/Cs1g07440/Cs6g20790/Cs5g18300	12
Biological process	GO:0009062	fatty acid catabolic process	6/2052	45/17132	0.456407	1	Cs2g28680/Cs9g04000/Cs2g28670/novel.431/Cs1g01290/Cs6g08640	6
Biological process	GO:0042538	hyperosmotic salinity response	6/2052	45/17132	0.456407	1	Cs5g32270/Cs9g05130/Cs2g18250/Cs7g17600/Cs2g23750/orange1.1t05657	6
Biological process	GO:0008360	regulation of cell shape	5/2052	37/17132	0.460146	1	Cs7g01200/Cs5g14730/orange1.1t00806/Cs7g17340/Cs2g06050	5
Biological process	GO:0019725	cellular homeostasis	40/2052	326/17132	0.460604	1	Cs6g09150/Cs2g01740/Cs5g05540/Cs6g07540/orange1.1t01627/Cs9g05010/Cs4g16810/orange1.1t01735/Cs1g16160/Cs5g10830/Cs8g19230/orange1.1t03944/Cs3g02660/Cs9g18910/Cs6g08320/Cs7g01770/Cs1g01860/Cs2g13810/orange1.1t01260/Cs4g09470/Cs4g12290/Cs7g27090/Cs5g03070/Cs5g16220/Cs5g16230/Cs9g17270/Cs1g15840/Cs7g29170/Cs3g21230/Cs4g18320/Cs2g12960/Cs2g13800/Cs5g16520/orange1.1t04754/Cs5g20250/Cs2g06140/Cs6g06030…	40
Biological process	GO:0080134	regulation of response to stress	57/2052	467/17132	0.46065	1	Cs9g08050/Cs7g04580/Cs4g10410/Cs5g22170/Cs8g16140/Cs5g28040/Cs1g15710/Cs4g10500/Cs7g04600/Cs1g16090/Cs3g24000/orange1.1t00550/Cs6g12050/Cs3g19760/Cs5g13520/Cs5g22180/Cs9g07620/Cs8g17360/Cs9g06650/Cs6g10120/Cs3g10900/Cs1g26650/orange1.1t00464/Cs4g20430/Cs5g22210/orange1.1t00806/Cs5g10130/Cs6g21990/Cs3g26520/Cs1g16050/Cs1g16060/Cs4g17870/orange1.1t00851/Cs2g28150/Cs9g08200/Cs7g31830/Cs7g27120/Cs5g2…	57
Biological process	GO:0070085	glycosylation	21/2052	169/17132	0.463758	1	Cs9g08050/Cs5g29020/orange1.1t03392/Cs7g01390/Cs6g07510/Cs8g10780/Cs8g15710/Cs6g21350/Cs8g01390/Cs2g10740/Cs2g04670/Cs2g19390/novel.2160/Cs2g21360/novel.1781/Cs5g26820/Cs3g19220/Cs6g15800/Cs4g19500/novel.885/Cs1g23560	21
Biological process	GO:0006636	unsaturated fatty acid biosynthetic process	4/2052	29/17132	0.464187	1	Cs2g28680/Cs2g28670/novel.431/Cs3g06080	4
Biological process	GO:0033559	unsaturated fatty acid metabolic process	4/2052	29/17132	0.464187	1	Cs2g28680/Cs2g28670/novel.431/Cs3g06080	4
Biological process	GO:0071367	cellular response to brassinosteroid stimulus	9/2052	70/17132	0.464336	1	Cs6g10250/orange1.1t02713/Cs6g03940/Cs6g16450/orange1.1t02709/orange1.1t02715/Cs6g19610/Cs3g23900/Cs6g22200	9
Biological process	GO:0045892	negative regulation of transcription, DNA-templated	28/2052	227/17132	0.464416	1	Cs1g10610/Cs5g28040/Cs2g12700/Cs6g10120/orange1.1t00589/Cs7g11020/Cs5g30530/Cs4g02910/Cs4g10020/Cs4g15790/Cs3g14190/orange1.1t05012/Cs6g09800/Cs4g16280/novel.2228/Cs5g22560/Cs7g07830/Cs7g19610/Cs8g18050/Cs4g13640/Cs2g04840/Cs8g05420/Cs7g23170/Cs6g18930/Cs7g06210/Cs9g07000/Cs1g14460/orange1.1t03890	28
Biological process	GO:0010015	root morphogenesis	27/2052	219/17132	0.467237	1	Cs4g15770/Cs4g16810/Cs5g28330/Cs4g18980/Cs2g12700/Cs9g06650/Cs2g11910/Cs7g11020/Cs8g07490/Cs1g17830/Cs9g04000/Cs2g09630/Cs4g06760/orange1.1t00246/orange1.1t05582/Cs3g20820/orange1.1t00615/Cs1g01270/Cs7g09110/Cs6g19770/Cs4g15780/Cs3g16650/novel.2352/Cs5g30060/Cs7g31470/Cs5g30050/Cs2g10950	27
Biological process	GO:0009937	regulation of gibberellic acid mediated signaling pathway	3/2052	21/17132	0.468529	1	Cs8g01150/orange1.1t03259/Cs1g24810	3
Biological process	GO:0010099	regulation of photomorphogenesis	3/2052	21/17132	0.468529	1	Cs7g05140/Cs5g03300/Cs5g34550	3
Biological process	GO:0016311	dephosphorylation	8/2052	62/17132	0.468535	1	Cs7g31730/Cs4g15360/Cs3g14770/Cs1g01270/Cs6g05110/Cs6g20310/Cs7g17090/Cs2g17970	8
Biological process	GO:0031329	regulation of cellular catabolic process	8/2052	62/17132	0.468535	1	Cs6g09420/Cs2g05830/Cs7g04300/Cs6g07180/orange1.1t04212/Cs5g23550/Cs6g20790/Cs2g13240	8
Biological process	GO:1901606	alpha-amino acid catabolic process	8/2052	62/17132	0.468535	1	Cs5g01510/Cs7g25030/Cs2g23840/Cs6g11950/Cs2g23850/Cs8g16290/orange1.1t00222/Cs7g22860	8
Biological process	GO:0019684	photosynthesis, light reaction	12/2052	95/17132	0.468739	1	Cs1g24170/Cs4g14980/Cs9g16890/novel.243/Cs4g03720/orange1.1t00475/Cs3g22500/Cs5g19740/Cs4g07650/Cs2g19680/Cs3g03670/Cs6g21000	12
Biological process	GO:0006207	'de novo' pyrimidine nucleobase biosynthetic process	2/2052	13/17132	0.472792	1	Cs6g19330/orange1.1t04553	2
Biological process	GO:0006526	arginine biosynthetic process	2/2052	13/17132	0.472792	1	orange1.1t01733/orange1.1t04553	2
Biological process	GO:0006836	neurotransmitter transport	2/2052	13/17132	0.472792	1	Cs7g28740/Cs3g20130	2
Biological process	GO:0006882	cellular zinc ion homeostasis	2/2052	13/17132	0.472792	1	Cs8g19230/Cs6g08320	2
Biological process	GO:0009299	mRNA transcription	2/2052	13/17132	0.472792	1	Cs8g12630/Cs3g25570	2
Biological process	GO:0009638	phototropism	2/2052	13/17132	0.472792	1	Cs4g17010/Cs8g01040	2
Biological process	GO:0009904	chloroplast accumulation movement	2/2052	13/17132	0.472792	1	orange1.1t03902/Cs3g26040	2
Biological process	GO:0043090	amino acid import	2/2052	13/17132	0.472792	1	Cs3g19460/Cs7g28740	2
Biological process	GO:1902456	regulation of stomatal opening	2/2052	13/17132	0.472792	1	Cs4g14980/orange1.1t02858	2
Biological process	GO:0010393	galacturonan metabolic process	18/2052	145/17132	0.473616	1	orange1.1t02619/Cs4g01990/Cs2g25720/Cs8g21040/Cs5g28040/Cs4g12320/Cs7g09860/Cs2g01430/Cs1g16560/Cs6g08690/Cs5g30310/Cs4g06670/Cs5g34710/Cs2g16380/Cs6g11440/Cs2g19510/orange1.1t01085/Cs2g23970	18
Biological process	GO:0035821	modification of morphology or physiology of other organism	10/2052	79/17132	0.477171	1	Cs1g19393/Cs6g12050/Cs3g11620/Cs5g10550/Cs7g17890/Cs6g03520/orange1.1t05521/Cs4g02870/Cs7g17960/Cs8g07260	10
Biological process	GO:0051253	negative regulation of RNA metabolic process	30/2052	245/17132	0.478006	1	Cs1g10610/Cs5g28040/Cs9g07620/Cs2g12700/Cs6g10120/orange1.1t00589/Cs7g11020/Cs5g30530/Cs4g02910/Cs4g10020/Cs4g15790/orange1.1t04212/Cs3g14190/orange1.1t05012/Cs6g09800/Cs4g16280/novel.2228/Cs5g22560/Cs7g07830/Cs7g19610/Cs8g18050/Cs4g13640/Cs2g04840/Cs8g05420/Cs7g23170/Cs6g18930/Cs7g06210/Cs9g07000/Cs1g14460/orange1.1t03890	30
Biological process	GO:0000097	sulfur amino acid biosynthetic process	6/2052	46/17132	0.478362	1	Cs5g01510/Cs1g21470/Cs2g28930/Cs3g11520/Cs7g13320/Cs3g11490	6
Biological process	GO:0031497	chromatin assembly	6/2052	46/17132	0.478362	1	Cs2g17040/Cs5g30230/Cs7g19610/Cs8g17690/Cs8g18120/Cs4g03450	6
Biological process	GO:0042455	ribonucleoside biosynthetic process	6/2052	46/17132	0.478362	1	Cs7g12380/Cs6g19210/Cs4g02260/orange1.1t04553/Cs8g06110/Cs9g05430	6
Biological process	GO:0006568	tryptophan metabolic process	5/2052	38/17132	0.484343	1	orange1.1t02087/orange1.1t02796/Cs5g25070/Cs3g21550/Cs5g25060	5
Biological process	GO:0006586	indolalkylamine metabolic process	5/2052	38/17132	0.484343	1	orange1.1t02087/orange1.1t02796/Cs5g25070/Cs3g21550/Cs5g25060	5
Biological process	GO:0009409	response to cold	46/2052	379/17132	0.485558	1	Cs9g07680/Cs1g01540/Cs5g25090/Cs3g21790/Cs6g09420/Cs7g13310/Cs2g22630/orange1.1t00580/Cs3g23270/Cs4g10410/Cs4g15360/Cs7g31000/Cs3g09000/Cs5g15420/Cs5g32270/Cs4g10500/orange1.1t00556/Cs7g25280/Cs9g05130/Cs6g08940/Cs7g02670/Cs9g07670/Cs8g17360/Cs3g19420/Cs6g08220/Cs6g01840/Cs7g30960/Cs7g11550/Cs7g11700/Cs7g02660/Cs4g05470/Cs9g08200/Cs7g27250/Cs7g30940/orange1.1t00259/orange1.1t00555/Cs6g18100/Cs2g3…	46
Biological process	GO:0090698	post-embryonic plant morphogenesis	24/2052	196/17132	0.4869	1	Cs4g15770/Cs5g28330/Cs9g06650/orange1.1t01993/Cs7g07830/Cs1g23040/Cs6g20920/Cs9g07615/Cs2g09630/Cs8g12630/Cs1g19850/novel.948/orange1.1t00246/Cs7g04130/Cs8g02980/orange1.1t00615/Cs7g22090/Cs2g15820/novel.618/Cs6g19770/Cs4g15780/Cs5g09920/Cs5g30060/Cs5g30050	24
Biological process	GO:0009644	response to high light intensity	8/2052	63/17132	0.48725	1	Cs9g07680/Cs7g30330/Cs5g03330/Cs9g07670/Cs4g14980/Cs7g32260/Cs4g05880/Cs8g18240	8
Biological process	GO:0048511	rhythmic process	24/2052	197/17132	0.49747	1	Cs7g12370/Cs3g21790/orange1.1t00580/Cs7g05140/Cs7g25680/Cs1g16390/Cs5g16540/orange1.1t03174/Cs2g14970/Cs4g19330/Cs1g15590/Cs2g19010/orange1.1t03231/Cs6g16000/Cs1g06920/Cs2g12095/Cs2g06050/Cs5g26470/Cs2g30470/orange1.1t04897/Cs5g05680/Cs3g06080/Cs8g01040/Cs7g27530	24
Biological process	GO:0009734	auxin-activated signaling pathway	32/2052	264/17132	0.499804	1	Cs7g03030/Cs7g15760/Cs1g16850/Cs1g13970/orange1.1t01769/Cs7g31320/orange1.1t02550/Cs4g18240/Cs6g16000/Cs4g12720/Cs5g34430/orange1.1t04916/Cs7g17540/Cs5g32400/Cs2g08570/Cs3g20820/Cs7g04130/Cs7g14120/Cs4g03490/Cs6g14390/Cs6g19770/Cs8g16930/Cs7g11790/Cs9g11040/Cs3g25570/Cs4g17050/Cs3g06080/Cs1g24810/orange1.1t02763/Cs5g25540/orange1.1t01781/Cs6g14760	32
Biological process	GO:0009163	nucleoside biosynthetic process	6/2052	47/17132	0.500045	1	Cs7g12380/Cs6g19210/Cs4g02260/orange1.1t04553/Cs8g06110/Cs9g05430	6
Biological process	GO:0015718	monocarboxylic acid transport	6/2052	47/17132	0.500045	1	Cs2g07720/orange1.1t01993/Cs4g04920/Cs7g04390/Cs1g19850/Cs3g20130	6
Biological process	GO:0051275	beta-glucan catabolic process	6/2052	47/17132	0.500045	1	Cs2g12180/novel.301/Cs5g33460/Cs5g01400/Cs1g21260/Cs7g13990	6
Biological process	GO:1902679	negative regulation of RNA biosynthetic process	29/2052	239/17132	0.500209	1	Cs1g10610/Cs5g28040/Cs9g07620/Cs2g12700/Cs6g10120/orange1.1t00589/Cs7g11020/Cs5g30530/Cs4g02910/Cs4g10020/Cs4g15790/Cs3g14190/orange1.1t05012/Cs6g09800/Cs4g16280/novel.2228/Cs5g22560/Cs7g07830/Cs7g19610/Cs8g18050/Cs4g13640/Cs2g04840/Cs8g05420/Cs7g23170/Cs6g18930/Cs7g06210/Cs9g07000/Cs1g14460/orange1.1t03890	29
Biological process	GO:1903507	negative regulation of nucleic acid-templated transcription	29/2052	239/17132	0.500209	1	Cs1g10610/Cs5g28040/Cs9g07620/Cs2g12700/Cs6g10120/orange1.1t00589/Cs7g11020/Cs5g30530/Cs4g02910/Cs4g10020/Cs4g15790/Cs3g14190/orange1.1t05012/Cs6g09800/Cs4g16280/novel.2228/Cs5g22560/Cs7g07830/Cs7g19610/Cs8g18050/Cs4g13640/Cs2g04840/Cs8g05420/Cs7g23170/Cs6g18930/Cs7g06210/Cs9g07000/Cs1g14460/orange1.1t03890	29
Biological process	GO:0006071	glycerol metabolic process	3/2052	22/17132	0.50051	1	orange1.1t00747/Cs7g18040/orange1.1t01771	3
Biological process	GO:0006119	oxidative phosphorylation	3/2052	22/17132	0.50051	1	Cs9g02590/Cs5g19640/Cs1g21090	3
Biological process	GO:0009956	radial pattern formation	3/2052	22/17132	0.50051	1	Cs7g11550/novel.1135/Cs6g14390	3
Biological process	GO:0016553	base conversion or substitution editing	3/2052	22/17132	0.50051	1	Cs9g01080/Cs7g11700/Cs5g16590	3
Biological process	GO:0019400	alditol metabolic process	3/2052	22/17132	0.50051	1	orange1.1t00747/Cs7g18040/orange1.1t01771	3
Biological process	GO:0022898	regulation of transmembrane transporter activity	3/2052	22/17132	0.50051	1	Cs7g20890/Cs5g23130/Cs8g01040	3
Biological process	GO:0032409	regulation of transporter activity	3/2052	22/17132	0.50051	1	Cs7g20890/Cs5g23130/Cs8g01040	3
Biological process	GO:0032412	regulation of ion transmembrane transporter activity	3/2052	22/17132	0.50051	1	Cs7g20890/Cs5g23130/Cs8g01040	3
Biological process	GO:0042773	ATP synthesis coupled electron transport	3/2052	22/17132	0.50051	1	Cs9g02590/Cs5g19640/Cs1g21090	3
Biological process	GO:0051651	maintenance of location in cell	3/2052	22/17132	0.50051	1	orange1.1t01260/novel.1135/Cs3g21230	3
Biological process	GO:0072503	cellular divalent inorganic cation homeostasis	3/2052	22/17132	0.50051	1	Cs8g19230/Cs6g08320/Cs5g20250	3
Biological process	GO:1900424	regulation of defense response to bacterium	11/2052	89/17132	0.504307	1	Cs4g10410/Cs4g10500/Cs1g16090/Cs6g21990/Cs3g26520/Cs1g16050/Cs1g16060/Cs9g08200/Cs7g27120/Cs1g21300/Cs1g10740	11
Biological process	GO:0009119	ribonucleoside metabolic process	8/2052	64/17132	0.505783	1	Cs7g12380/Cs6g19210/Cs6g15100/Cs4g02260/Cs9g05270/orange1.1t04553/Cs8g06110/Cs9g05430	8
Biological process	GO:0044092	negative regulation of molecular function	5/2052	39/17132	0.508148	1	orange1.1t00580/Cs3g05800/Cs4g14980/Cs7g07830/Cs8g01040	5
Biological process	GO:0002682	regulation of immune system process	21/2052	173/17132	0.509039	1	Cs3g24000/Cs6g12050/Cs3g19760/Cs5g13520/Cs6g10120/Cs1g26650/orange1.1t00464/Cs4g20430/orange1.1t00806/Cs7g31830/Cs7g27120/Cs2g13860/Cs1g09670/Cs4g14600/orange1.1t02464/Cs2g02670/Cs7g20890/novel.2695/Cs5g22500/Cs3g06080/novel.365	21
Biological process	GO:0051049	regulation of transport	18/2052	148/17132	0.510283	1	Cs5g15420/Cs7g25280/Cs6g08220/Cs6g22190/Cs4g20090/Cs8g15600/Cs5g11960/Cs7g27250/Cs5g02540/orange1.1t00555/Cs4g02870/orange1.1t04158/Cs7g22090/Cs7g20890/Cs6g02570/Cs5g23130/Cs8g01040/Cs7g04460	18
Biological process	GO:0010118	stomatal movement	15/2052	123/17132	0.511835	1	Cs4g15360/Cs9g05010/orange1.1t03173/orange1.1t00464/Cs5g02940/Cs3g12750/Cs4g14980/Cs2g11880/Cs7g13080/Cs7g04390/Cs5g05680/orange1.1t02858/Cs3g12820/Cs8g01040/Cs3g12310	15
Biological process	GO:0010374	stomatal complex development	7/2052	56/17132	0.513002	1	Cs3g26520/Cs6g20920/Cs9g07615/novel.948/Cs7g04130/Cs8g02980/Cs5g09920	7
Biological process	GO:0016109	tetraterpenoid biosynthetic process	7/2052	56/17132	0.513002	1	Cs9g19270/Cs4g10240/Cs4g18300/orange1.1t04957/novel.1333/Cs6g17510/Cs3g11060	7
Biological process	GO:0016117	carotenoid biosynthetic process	7/2052	56/17132	0.513002	1	Cs9g19270/Cs4g10240/Cs4g18300/orange1.1t04957/novel.1333/Cs6g17510/Cs3g11060	7
Biological process	GO:0002697	regulation of immune effector process	2/2052	14/17132	0.513156	1	Cs4g20430/novel.2695	2
Biological process	GO:0008655	pyrimidine-containing compound salvage	2/2052	14/17132	0.513156	1	Cs7g12380/Cs7g11450	2
Biological process	GO:0009089	lysine biosynthetic process via diaminopimelate	2/2052	14/17132	0.513156	1	Cs9g16890/novel.424	2
Biological process	GO:0009870	defense response signaling pathway, resistance gene-dependent	2/2052	14/17132	0.513156	1	orange1.1t00806/Cs5g22500	2
Biological process	GO:0010375	stomatal complex patterning	2/2052	14/17132	0.513156	1	Cs1g12850/Cs7g04130	2
Biological process	GO:0010962	regulation of glucan biosynthetic process	2/2052	14/17132	0.513156	1	Cs6g17550/novel.2352	2
Biological process	GO:0015695	organic cation transport	2/2052	14/17132	0.513156	1	Cs5g25370/Cs4g04920	2
Biological process	GO:0015696	ammonium transport	2/2052	14/17132	0.513156	1	Cs5g25370/Cs4g04920	2
Biological process	GO:0018107	peptidyl-threonine phosphorylation	2/2052	14/17132	0.513156	1	orange1.1t00555/orange1.1t02758	2
Biological process	GO:0018210	peptidyl-threonine modification	2/2052	14/17132	0.513156	1	orange1.1t00555/orange1.1t02758	2
Biological process	GO:0043087	regulation of GTPase activity	2/2052	14/17132	0.513156	1	Cs8g21030/Cs2g06720	2
Biological process	GO:0045003	double-strand break repair via synthesis-dependent strand annealing	2/2052	14/17132	0.513156	1	Cs4g03440/Cs8g17400	2
Biological process	GO:0045851	pH reduction	2/2052	14/17132	0.513156	1	Cs1g16160/Cs3g13830	2
Biological process	GO:0046451	diaminopimelate metabolic process	2/2052	14/17132	0.513156	1	Cs9g16890/novel.424	2
Biological process	GO:0050688	regulation of defense response to virus	2/2052	14/17132	0.513156	1	Cs4g20430/novel.2695	2
Biological process	GO:0060145	viral gene silencing in virus induced gene silencing	2/2052	14/17132	0.513156	1	Cs7g17890/Cs7g17960	2
Biological process	GO:0080144	amino acid homeostasis	2/2052	14/17132	0.513156	1	Cs3g19460/Cs7g28740	2
Biological process	GO:1990069	stomatal opening	2/2052	14/17132	0.513156	1	Cs4g14980/orange1.1t02858	2
Biological process	GO:0009100	glycoprotein metabolic process	22/2052	182/17132	0.515982	1	Cs9g08050/Cs5g29020/orange1.1t03392/Cs7g01390/Cs6g07510/Cs8g10780/Cs8g15710/Cs6g21350/Cs8g01390/Cs2g14530/Cs2g10740/Cs2g04670/Cs2g19390/novel.2160/Cs2g21360/novel.1781/Cs5g26820/Cs3g19220/Cs6g15800/Cs4g19500/novel.885/Cs1g23560	22
Biological process	GO:0006284	base-excision repair	4/2052	31/17132	0.518176	1	Cs6g15500/orange1.1t03234/Cs7g12050/Cs9g04200	4
Biological process	GO:0006541	glutamine metabolic process	4/2052	31/17132	0.518176	1	Cs2g12980/Cs8g16770/orange1.1t04553/novel.1672	4
Biological process	GO:0046131	pyrimidine ribonucleoside metabolic process	4/2052	31/17132	0.518176	1	Cs7g12380/Cs6g15100/orange1.1t04553/Cs8g06110	4
Biological process	GO:0098586	cellular response to virus	4/2052	31/17132	0.518176	1	Cs3g11620/Cs7g17890/Cs6g03520/Cs7g17960	4
Biological process	GO:2000030	regulation of response to red or far red light	4/2052	31/17132	0.518176	1	Cs7g05140/Cs5g03300/Cs5g34550/orange1.1t00464	4
Biological process	GO:0044003	modification by symbiont of host morphology or physiology	6/2052	48/17132	0.521403	1	Cs6g12050/Cs3g11620/Cs7g17890/Cs6g03520/Cs4g02870/Cs7g17960	6
Biological process	GO:0048532	anatomical structure arrangement	8/2052	65/17132	0.5241	1	Cs7g26800/Cs7g05860/Cs4g18300/Cs3g18630/Cs7g07500/Cs3g26340/Cs3g27630/novel.618	8
Biological process	GO:0007389	pattern specification process	25/2052	208/17132	0.524803	1	Cs9g11020/Cs5g28040/Cs8g14710/Cs1g12850/Cs2g11910/Cs7g11550/Cs3g11760/Cs6g07820/Cs2g01800/orange1.1t01993/novel.1135/Cs1g23040/Cs2g16510/Cs1g19850/Cs3g11790/Cs3g06820/Cs3g26340/Cs7g04130/Cs5g22610/Cs6g14390/Cs4g17010/Cs4g05020/Cs5g25540/Cs2g10950/Cs6g14760	25
Biological process	GO:0006650	glycerophospholipid metabolic process	12/2052	99/17132	0.528683	1	orange1.1t00375/Cs7g31730/Cs1g06660/Cs3g22680/Cs6g19820/Cs2g06630/orange1.1t00198/orange1.1t03552/Cs1g18410/Cs1g01270/Cs6g20310/Cs7g17090	12
Biological process	GO:0009867	jasmonic acid mediated signaling pathway	14/2052	116/17132	0.530711	1	Cs6g08500/Cs9g07620/Cs7g15290/Cs6g10120/Cs1g26650/orange1.1t00464/Cs7g31010/Cs5g29870/Cs4g14600/Cs5g23050/Cs1g07440/orange1.1t04179/Cs3g06080/Cs9g05050	14
Biological process	GO:0006662	glycerol ether metabolic process	3/2052	23/17132	0.531476	1	Cs4g12290/Cs2g12960/orange1.1t02220	3
Biological process	GO:0009649	entrainment of circadian clock	3/2052	23/17132	0.531476	1	Cs2g14970/Cs1g06920/Cs5g05680	3
Biological process	GO:0017148	negative regulation of translation	3/2052	23/17132	0.531476	1	Cs7g06230/Cs6g13950/Cs2g13240	3
Biological process	GO:0034249	negative regulation of cellular amide metabolic process	3/2052	23/17132	0.531476	1	Cs7g06230/Cs6g13950/Cs2g13240	3
Biological process	GO:0045995	regulation of embryonic development	3/2052	23/17132	0.531476	1	Cs5g28040/Cs2g11910/Cs2g10950	3
Biological process	GO:0071249	cellular response to nitrate	3/2052	23/17132	0.531476	1	Cs8g16010/Cs1g01280/novel.1786	3
Biological process	GO:0034765	regulation of ion transmembrane transport	7/2052	57/17132	0.53252	1	Cs4g20090/Cs4g02870/orange1.1t04158/Cs7g20890/Cs5g23130/Cs8g01040/Cs7g04460	7
Biological process	GO:2000113	negative regulation of cellular macromolecule biosynthetic process	31/2052	260/17132	0.53983	1	Cs1g10610/Cs5g28040/Cs7g06230/Cs2g12700/Cs6g10120/orange1.1t00589/Cs7g11020/Cs5g30530/Cs4g02910/Cs4g10020/Cs4g15790/Cs6g13950/Cs3g14190/orange1.1t05012/Cs6g09800/Cs4g16280/novel.2228/Cs5g22560/Cs7g07830/Cs7g19610/Cs8g18050/Cs4g13640/Cs2g04840/Cs8g05420/Cs7g23170/Cs6g18930/Cs7g06210/Cs2g13240/Cs9g07000/Cs1g14460/orange1.1t03890	31
Biological process	GO:0050776	regulation of immune response	19/2052	159/17132	0.541093	1	Cs3g24000/Cs6g12050/Cs3g19760/Cs5g13520/Cs6g10120/Cs1g26650/orange1.1t00464/orange1.1t00806/Cs7g31830/Cs7g27120/Cs2g13860/Cs1g09670/Cs4g14600/orange1.1t02464/Cs2g02670/Cs7g20890/Cs5g22500/Cs3g06080/novel.365	19
Biological process	GO:0009251	glucan catabolic process	8/2052	66/17132	0.542169	1	Cs8g19800/Cs4g04430/Cs2g12180/novel.301/Cs5g33460/Cs5g01400/Cs1g21260/Cs7g13990	8
Biological process	GO:1900426	positive regulation of defense response to bacterium	8/2052	66/17132	0.542169	1	Cs4g10410/Cs4g10500/Cs1g16090/Cs1g16050/Cs1g16060/Cs9g08200/Cs7g27120/Cs1g10740	8
Biological process	GO:0046488	phosphatidylinositol metabolic process	6/2052	49/17132	0.54239	1	Cs1g06660/Cs3g22680/Cs6g19820/Cs2g06630/Cs1g01270/Cs6g20310	6
Biological process	GO:0010119	regulation of stomatal movement	10/2052	83/17132	0.542603	1	Cs4g15360/Cs9g05010/orange1.1t03173/orange1.1t00464/Cs5g02940/Cs4g14980/Cs2g11880/Cs7g04390/Cs5g05680/orange1.1t02858	10
Biological process	GO:0042214	terpene metabolic process	4/2052	32/17132	0.544192	1	Cs5g27570/Cs7g01700/Cs3g11060/Cs4g19460	4
Biological process	GO:0060147	regulation of posttranscriptional gene silencing	4/2052	32/17132	0.544192	1	Cs2g17600/Cs2g17570/Cs5g14110/novel.2033	4
Biological process	GO:0048507	meristem development	33/2052	278/17132	0.550136	1	Cs3g21660/Cs1g14690/Cs5g28040/Cs7g26800/Cs7g15050/Cs7g05860/Cs3g17090/Cs4g18300/Cs4g15570/Cs7g11550/Cs3g18630/Cs7g07500/orange1.1t03231/Cs4g01330/Cs9g14980/Cs5g05490/Cs3g26340/orange1.1t04786/orange1.1t05582/Cs3g27630/Cs7g09110/Cs5g20250/novel.1419/Cs1g21310/novel.618/Cs3g23280/novel.2352/Cs1g04680/Cs7g31470/Cs4g05990/Cs5g25540/Cs6g15700/Cs6g14760	33
Biological process	GO:0000578	embryonic axis specification	2/2052	15/17132	0.55142	1	Cs7g11550/Cs4g17010	2
Biological process	GO:0006521	regulation of cellular amino acid metabolic process	2/2052	15/17132	0.55142	1	orange1.1t01733/Cs5g26130	2
Biological process	GO:0006535	cysteine biosynthetic process from serine	2/2052	15/17132	0.55142	1	Cs3g11520/Cs3g11490	2
Biological process	GO:0009806	lignan metabolic process	2/2052	15/17132	0.55142	1	Cs3g25010/Cs3g08290	2
Biological process	GO:0009807	lignan biosynthetic process	2/2052	15/17132	0.55142	1	Cs3g25010/Cs3g08290	2
Biological process	GO:0010052	guard cell differentiation	2/2052	15/17132	0.55142	1	Cs9g07615/Cs7g04130	2
Biological process	GO:0030307	positive regulation of cell growth	2/2052	15/17132	0.55142	1	Cs7g07830/Cs3g17035	2
Biological process	GO:0033238	regulation of cellular amine metabolic process	2/2052	15/17132	0.55142	1	orange1.1t01733/Cs5g26130	2
Biological process	GO:0045168	cell-cell signaling involved in cell fate commitment	2/2052	15/17132	0.55142	1	novel.198/novel.337	2
Biological process	GO:0046886	positive regulation of hormone biosynthetic process	2/2052	15/17132	0.55142	1	Cs5g26130/Cs7g22090	2
Biological process	GO:0055062	phosphate ion homeostasis	2/2052	15/17132	0.55142	1	Cs2g12700/Cs6g08320	2
Biological process	GO:0072506	trivalent inorganic anion homeostasis	2/2052	15/17132	0.55142	1	Cs2g12700/Cs6g08320	2
Biological process	GO:0009566	fertilization	7/2052	58/17132	0.551722	1	Cs6g10250/orange1.1t02713/Cs3g10900/Cs6g16450/orange1.1t02709/orange1.1t02715/Cs6g19610	7
Biological process	GO:0055081	anion homeostasis	5/2052	41/17132	0.554334	1	Cs7g13200/Cs2g12700/Cs3g19460/Cs6g08320/Cs7g28740	5
Biological process	GO:0006694	steroid biosynthetic process	10/2052	84/17132	0.558504	1	Cs6g19380/Cs3g21210/Cs5g23090/Cs1g24480/Cs3g10940/novel.1553/Cs2g17850/Cs5g10390/Cs8g05940/Cs3g23530	10
Biological process	GO:1905421	regulation of plant organ morphogenesis	3/2052	24/17132	0.56133	1	Cs2g11910/Cs8g07490/Cs2g10950	3
Biological process	GO:0009112	nucleobase metabolic process	6/2052	50/17132	0.562962	1	Cs7g12380/Cs7g11450/Cs2g11590/Cs6g19330/orange1.1t04553/novel.1672	6
Biological process	GO:0009756	carbohydrate mediated signaling	6/2052	50/17132	0.562962	1	Cs2g15460/Cs7g15290/Cs3g17090/orange1.1t00061/Cs7g27570/Cs4g05990	6
Biological process	GO:0010074	maintenance of meristem identity	6/2052	50/17132	0.562962	1	orange1.1t03231/Cs7g09110/novel.1419/Cs1g21310/novel.2352/Cs7g31470	6
Biological process	GO:0045017	glycerolipid biosynthetic process	11/2052	93/17132	0.565614	1	orange1.1t00375/Cs7g31730/Cs2g14120/Cs7g04300/Cs2g14100/Cs2g14090/orange1.1t00198/orange1.1t03552/orange1.1t01771/Cs6g20790/Cs7g17090	11
Biological process	GO:0006206	pyrimidine nucleobase metabolic process	4/2052	33/17132	0.569461	1	Cs7g12380/Cs7g11450/Cs6g19330/orange1.1t04553	4
Biological process	GO:0006213	pyrimidine nucleoside metabolic process	4/2052	33/17132	0.569461	1	Cs7g12380/Cs6g15100/orange1.1t04553/Cs8g06110	4
Biological process	GO:0030104	water homeostasis	4/2052	33/17132	0.569461	1	Cs2g11910/Cs7g04130/Cs6g06030/Cs2g10950	4
Biological process	GO:0015995	chlorophyll biosynthetic process	7/2052	59/17132	0.570575	1	Cs9g07680/Cs9g07670/Cs5g34550/orange1.1t02937/Cs7g30360/Cs7g19710/Cs5g22660	7
Biological process	GO:0018298	protein-chromophore linkage	7/2052	59/17132	0.570575	1	Cs5g02590/Cs1g06920/novel.243/Cs2g19680/Cs7g07450/Cs8g01040/Cs1g09310	7
Biological process	GO:0032880	regulation of protein localization	7/2052	59/17132	0.570575	1	Cs5g15420/Cs7g25280/Cs6g08220/Cs6g22190/Cs5g11960/Cs7g27250/Cs5g02540	7
Biological process	GO:0010558	negative regulation of macromolecule biosynthetic process	32/2052	272/17132	0.571702	1	Cs1g10610/Cs5g28040/Cs9g07620/Cs7g06230/Cs2g12700/Cs6g10120/orange1.1t00589/Cs7g11020/Cs5g30530/Cs4g02910/Cs4g10020/Cs4g15790/Cs6g13950/Cs3g14190/orange1.1t05012/Cs6g09800/Cs4g16280/novel.2228/Cs5g22560/Cs7g07830/Cs7g19610/Cs8g18050/Cs4g13640/Cs2g04840/Cs8g05420/Cs7g23170/Cs6g18930/Cs7g06210/Cs2g13240/Cs9g07000/Cs1g14460/orange1.1t03890	32
Biological process	GO:0009067	aspartate family amino acid biosynthetic process	5/2052	42/17132	0.576608	1	Cs5g01510/Cs2g28930/Cs9g16890/Cs7g13320/novel.424	5
Biological process	GO:0009070	serine family amino acid biosynthetic process	5/2052	42/17132	0.576608	1	Cs5g01510/Cs1g21470/orange1.1t04496/Cs3g11520/Cs3g11490	5
Biological process	GO:0090332	stomatal closure	5/2052	42/17132	0.576608	1	Cs9g05010/Cs3g12750/Cs7g13080/Cs3g12820/Cs3g12310	5
Biological process	GO:0044275	cellular carbohydrate catabolic process	11/2052	94/17132	0.580468	1	Cs8g19800/Cs4g13120/Cs4g04430/Cs2g12180/novel.301/Cs6g10240/Cs5g33460/Cs5g01400/Cs1g24390/Cs1g21260/Cs7g13990	11
Biological process	GO:0051817	modification of morphology or physiology of other organism involved in symbiotic interaction	6/2052	51/17132	0.583082	1	Cs6g12050/Cs3g11620/Cs7g17890/Cs6g03520/Cs4g02870/Cs7g17960	6
Biological process	GO:0032879	regulation of localization	23/2052	197/17132	0.585388	1	Cs5g15420/Cs1g16090/Cs3g24000/Cs7g25280/Cs8g19230/Cs6g08220/Cs6g22190/Cs4g20090/Cs1g16050/Cs8g15600/Cs1g16060/Cs5g11960/Cs7g27250/Cs5g02540/orange1.1t00555/Cs4g02870/orange1.1t04158/Cs7g22090/Cs7g20890/Cs6g02570/Cs5g23130/Cs8g01040/Cs7g04460	23
Biological process	GO:0000027	ribosomal large subunit assembly	2/2052	16/17132	0.587506	1	Cs3g21570/Cs9g02410	2
Biological process	GO:0006012	galactose metabolic process	2/2052	16/17132	0.587506	1	Cs9g05650/Cs5g10530	2
Biological process	GO:0006241	CTP biosynthetic process	2/2052	16/17132	0.587506	1	Cs7g12380/Cs8g06110	2
Biological process	GO:0009085	lysine biosynthetic process	2/2052	16/17132	0.587506	1	Cs9g16890/novel.424	2
Biological process	GO:0009208	pyrimidine ribonucleoside triphosphate metabolic process	2/2052	16/17132	0.587506	1	Cs7g12380/Cs8g06110	2
Biological process	GO:0009209	pyrimidine ribonucleoside triphosphate biosynthetic process	2/2052	16/17132	0.587506	1	Cs7g12380/Cs8g06110	2
Biological process	GO:0009313	oligosaccharide catabolic process	2/2052	16/17132	0.587506	1	Cs9g12460/Cs5g06440	2
Biological process	GO:0009861	jasmonic acid and ethylene-dependent systemic resistance	2/2052	16/17132	0.587506	1	Cs5g13520/Cs5g12370	2
Biological process	GO:0009900	dehiscence	2/2052	16/17132	0.587506	1	Cs5g01350/orange1.1t00561	2
Biological process	GO:0009903	chloroplast avoidance movement	2/2052	16/17132	0.587506	1	orange1.1t03902/Cs3g26040	2
Biological process	GO:0010206	photosystem II repair	2/2052	16/17132	0.587506	1	Cs5g19740/Cs6g21000	2
Biological process	GO:0010600	regulation of auxin biosynthetic process	2/2052	16/17132	0.587506	1	Cs6g16000/Cs7g22090	2
Biological process	GO:0019321	pentose metabolic process	2/2052	16/17132	0.587506	1	Cs6g16270/Cs2g01220	2
Biological process	GO:0032885	regulation of polysaccharide biosynthetic process	2/2052	16/17132	0.587506	1	Cs6g17550/novel.2352	2
Biological process	GO:0042304	regulation of fatty acid biosynthetic process	2/2052	16/17132	0.587506	1	orange1.1t01733/Cs1g07440	2
Biological process	GO:0042761	very long-chain fatty acid biosynthetic process	2/2052	16/17132	0.587506	1	Cs7g13930/Cs3g04040	2
Biological process	GO:0043928	exonucleolytic nuclear-transcribed mRNA catabolic process involved in deadenylation-dependent decay	2/2052	16/17132	0.587506	1	Cs7g06230/Cs6g13950	2
Biological process	GO:0046036	CTP metabolic process	2/2052	16/17132	0.587506	1	Cs7g12380/Cs8g06110	2
Biological process	GO:0046839	phospholipid dephosphorylation	2/2052	16/17132	0.587506	1	Cs1g01270/Cs6g20310	2
Biological process	GO:0046856	phosphatidylinositol dephosphorylation	2/2052	16/17132	0.587506	1	Cs1g01270/Cs6g20310	2
Biological process	GO:0051341	regulation of oxidoreductase activity	2/2052	16/17132	0.587506	1	Cs7g07830/Cs6g21270	2
Biological process	GO:0051648	vesicle localization	2/2052	16/17132	0.587506	1	Cs7g24550/Cs6g02570	2
Biological process	GO:0051650	establishment of vesicle localization	2/2052	16/17132	0.587506	1	Cs7g24550/Cs6g02570	2
Biological process	GO:0055083	monovalent inorganic anion homeostasis	2/2052	16/17132	0.587506	1	Cs2g12700/Cs6g08320	2
Biological process	GO:0072505	divalent inorganic anion homeostasis	2/2052	16/17132	0.587506	1	Cs2g12700/Cs6g08320	2
Biological process	GO:0080187	floral organ senescence	2/2052	16/17132	0.587506	1	Cs2g06670/Cs2g27790	2
Biological process	GO:1900618	regulation of shoot system morphogenesis	2/2052	16/17132	0.587506	1	Cs2g12980/Cs9g18290	2
Biological process	GO:0007584	response to nutrient	3/2052	25/17132	0.589998	1	Cs8g03430/orange1.1t03802/Cs3g06080	3
Biological process	GO:0009129	pyrimidine nucleoside monophosphate metabolic process	3/2052	25/17132	0.589998	1	Cs7g12380/Cs6g19330/orange1.1t04553	3
Biological process	GO:0043069	negative regulation of programmed cell death	3/2052	25/17132	0.589998	1	Cs8g12000/Cs5g02940/orange1.1t02464	3
Biological process	GO:0048826	cotyledon morphogenesis	3/2052	25/17132	0.589998	1	orange1.1t01993/Cs1g19850/Cs2g15820	3
Biological process	GO:0000723	telomere maintenance	4/2052	34/17132	0.593928	1	Cs7g15050/Cs2g05830/Cs5g25540/Cs6g14760	4
Biological process	GO:0032200	telomere organization	4/2052	34/17132	0.593928	1	Cs7g15050/Cs2g05830/Cs5g25540/Cs6g14760	4
Biological process	GO:0033383	geranyl diphosphate metabolic process	4/2052	34/17132	0.593928	1	Cs4g10240/orange1.1t04957/novel.1333/Cs6g17510	4
Biological process	GO:0005996	monosaccharide metabolic process	16/2052	138/17132	0.594749	1	Cs5g29020/Cs6g16270/Cs7g01390/Cs6g07510/Cs2g01220/Cs4g13120/Cs3g16700/Cs1g20920/Cs2g14530/Cs2g10740/Cs9g05650/Cs2g04670/Cs4g19710/Cs6g17580/Cs5g10530/Cs3g19220	16
Biological process	GO:0006644	phospholipid metabolic process	23/2052	198/17132	0.595559	1	orange1.1t00375/Cs7g31730/Cs6g07920/Cs3g23660/Cs1g06660/Cs3g22680/Cs4g10240/Cs6g19820/orange1.1t04957/Cs7g15620/novel.1333/Cs4g10970/Cs2g06630/Cs2g29630/orange1.1t00198/orange1.1t03552/Cs6g20410/Cs1g18410/Cs6g17510/Cs1g01270/Cs8g07030/Cs6g20310/Cs7g17090	23
Biological process	GO:0090697	post-embryonic plant organ morphogenesis	14/2052	121/17132	0.597073	1	Cs4g15770/Cs5g28330/Cs9g06650/Cs7g07830/Cs1g23040/Cs2g09630/orange1.1t00246/orange1.1t00615/Cs7g22090/novel.618/Cs6g19770/Cs4g15780/Cs5g30060/Cs5g30050	14
Biological process	GO:0034293	sexual sporulation	5/2052	43/17132	0.598279	1	Cs2g11570/Cs7g04130/Cs2g09930/Cs2g11560/Cs1g03630	5
Biological process	GO:0043934	sporulation	5/2052	43/17132	0.598279	1	Cs2g11570/Cs7g04130/Cs2g09930/Cs2g11560/Cs1g03630	5
Biological process	GO:0048236	plant-type sporogenesis	5/2052	43/17132	0.598279	1	Cs2g11570/Cs7g04130/Cs2g09930/Cs2g11560/Cs1g03630	5
Biological process	GO:0071489	cellular response to red or far red light	12/2052	104/17132	0.600272	1	Cs9g07680/Cs3g21790/Cs7g05140/Cs1g10610/Cs5g03300/Cs9g07670/Cs5g34550/orange1.1t00464/orange1.1t03174/Cs7g07200/Cs6g12970/Cs5g05680	12
Biological process	GO:0019751	polyol metabolic process	6/2052	52/17132	0.602717	1	Cs4g13120/Cs8g03640/orange1.1t00747/Cs3g08290/Cs7g18040/orange1.1t01771	6
Biological process	GO:0048366	leaf development	50/2052	429/17132	0.605202	1	Cs8g18310/Cs2g06670/Cs9g18590/Cs2g04090/Cs5g28040/Cs7g27330/Cs7g32220/Cs7g26800/Cs5g04290/Cs9g07620/Cs6g10120/Cs2g04110/Cs5g16310/Cs8g18300/orange1.1t00806/orange1.1t02662/Cs9g04630/Cs9g16150/Cs7g07500/orange1.1t01993/Cs7g17600/Cs1g17830/Cs1g23520/novel.1135/Cs9g05270/Cs4g16280/Cs5g22560/Cs7g07830/Cs2g15700/Cs1g09670/Cs1g19850/Cs2g15490/Cs9g16520/Cs6g02660/Cs7g02970/Cs7g22760/Cs2g27790/Cs7g04130/…	50
Biological process	GO:0009816	defense response to bacterium, incompatible interaction	11/2052	96/17132	0.609493	1	Cs4g10410/Cs4g10500/Cs6g13820/Cs9g08200/novel.2729/Cs2g13860/orange1.1t02464/novel.181/Cs2g07510/Cs1g10740/orange1.1t01824	11
Biological process	GO:0006779	porphyrin-containing compound biosynthetic process	8/2052	70/17132	0.611419	1	Cs9g07680/Cs9g07670/Cs5g34550/orange1.1t02937/Cs1g19360/Cs7g30360/Cs7g19710/Cs5g22660	8
Biological process	GO:0046434	organophosphate catabolic process	9/2052	79/17132	0.61561	1	Cs4g18980/Cs7g04300/orange1.1t02914/Cs7g15620/Cs2g29630/Cs1g15840/Cs9g18120/Cs1g18410/Cs6g20790	9
Biological process	GO:0006783	heme biosynthetic process	3/2052	26/17132	0.617425	1	Cs5g34550/orange1.1t02937/Cs1g19360	3
Biological process	GO:0010212	response to ionizing radiation	4/2052	35/17132	0.617548	1	Cs4g04190/Cs6g18100/Cs4g03440/Cs8g17400	4
Biological process	GO:0060249	anatomical structure homeostasis	4/2052	35/17132	0.617548	1	Cs7g15050/Cs2g05830/Cs5g25540/Cs6g14760	4
Biological process	GO:0034504	protein localization to nucleus	10/2052	88/17132	0.619682	1	Cs5g15420/Cs7g25280/Cs6g08220/Cs5g24740/orange1.1t04084/Cs7g27250/Cs5g02540/novel.1135/Cs3g11210/novel.2863	10
Biological process	GO:0001709	cell fate determination	2/2052	17/17132	0.621388	1	Cs5g20250/orange1.1t03383	2
Biological process	GO:0006144	purine nucleobase metabolic process	2/2052	17/17132	0.621388	1	Cs2g11590/novel.1672	2
Biological process	GO:0009148	pyrimidine nucleoside triphosphate biosynthetic process	2/2052	17/17132	0.621388	1	Cs7g12380/Cs8g06110	2
Biological process	GO:0009838	abscission	2/2052	17/17132	0.621388	1	Cs9g05340/Cs2g06720	2
Biological process	GO:0010192	mucilage biosynthetic process	2/2052	17/17132	0.621388	1	Cs5g28040/Cs7g24550	2
Biological process	GO:0016554	cytidine to uridine editing	2/2052	17/17132	0.621388	1	Cs7g11700/Cs5g16590	2
Biological process	GO:0032352	positive regulation of hormone metabolic process	2/2052	17/17132	0.621388	1	Cs5g26130/Cs7g22090	2
Biological process	GO:0045324	late endosome to vacuole transport	2/2052	17/17132	0.621388	1	Cs4g17010/Cs1g14330	2
Biological process	GO:0061013	regulation of mRNA catabolic process	2/2052	17/17132	0.621388	1	orange1.1t04212/Cs2g13240	2
Biological process	GO:0072523	purine-containing compound catabolic process	2/2052	17/17132	0.621388	1	Cs6g15100/Cs9g05270	2
Biological process	GO:0003002	regionalization	20/2052	175/17132	0.623851	1	Cs9g11020/Cs5g28040/Cs8g14710/Cs1g12850/Cs7g11550/Cs3g11760/Cs6g07820/Cs2g01800/orange1.1t01993/novel.1135/Cs1g23040/Cs2g16510/Cs1g19850/Cs3g11790/Cs3g06820/Cs3g26340/Cs7g04130/Cs5g22610/Cs6g14390/Cs4g05020	20
Biological process	GO:0071215	cellular response to abscisic acid stimulus	37/2052	322/17132	0.632915	1	Cs3g19890/Cs4g15360/Cs7g05140/Cs8g16140/Cs1g04650/Cs1g16090/orange1.1t00550/Cs6g10250/orange1.1t00478/orange1.1t02713/Cs8g17360/Cs2g18250/Cs4g05390/Cs5g02940/Cs6g15360/Cs5g09470/Cs1g16050/Cs2g23750/Cs1g16060/Cs7g31040/Cs4g14980/Cs5g02540/novel.309/Cs7g11560/Cs6g16450/Cs7g02970/orange1.1t02709/orange1.1t02715/Cs3g04040/Cs6g19610/Cs4g10440/Cs5g17030/novel.1600/novel.2352/Cs7g06210/orange1.1t05657/o…	37
Biological process	GO:0097306	cellular response to alcohol	37/2052	322/17132	0.632915	1	Cs3g19890/Cs4g15360/Cs7g05140/Cs8g16140/Cs1g04650/Cs1g16090/orange1.1t00550/Cs6g10250/orange1.1t00478/orange1.1t02713/Cs8g17360/Cs2g18250/Cs4g05390/Cs5g02940/Cs6g15360/Cs5g09470/Cs1g16050/Cs2g23750/Cs1g16060/Cs7g31040/Cs4g14980/Cs5g02540/novel.309/Cs7g11560/Cs6g16450/Cs7g02970/orange1.1t02709/orange1.1t02715/Cs3g04040/Cs6g19610/Cs4g10440/Cs5g17030/novel.1600/novel.2352/Cs7g06210/orange1.1t05657/o…	37
Biological process	GO:0071395	cellular response to jasmonic acid stimulus	14/2052	124/17132	0.634831	1	Cs6g08500/Cs9g07620/Cs7g15290/Cs6g10120/Cs1g26650/orange1.1t00464/Cs7g31010/Cs5g29870/Cs4g14600/Cs5g23050/Cs1g07440/orange1.1t04179/Cs3g06080/Cs9g05050	14
Biological process	GO:0006665	sphingolipid metabolic process	5/2052	45/17132	0.639673	1	Cs6g07540/Cs1g20370/Cs3g26960/Cs3g04040/Cs8g13690	5
Biological process	GO:0072350	tricarboxylic acid metabolic process	5/2052	45/17132	0.639673	1	Cs3g15140/Cs4g03300/Cs4g03280/Cs4g03250/Cs4g03270	5
Biological process	GO:0009556	microsporogenesis	4/2052	36/17132	0.640288	1	Cs2g11570/Cs2g09930/Cs2g11560/Cs1g03630	4
Biological process	GO:0010449	root meristem growth	4/2052	36/17132	0.640288	1	Cs7g15050/orange1.1t05582/Cs5g25540/Cs6g14760	4
Biological process	GO:0019318	hexose metabolic process	12/2052	107/17132	0.640719	1	Cs5g29020/Cs7g01390/Cs6g07510/Cs3g16700/Cs1g20920/Cs2g14530/Cs2g10740/Cs9g05650/Cs2g04670/Cs6g17580/Cs5g10530/Cs3g19220	12
Biological process	GO:0034762	regulation of transmembrane transport	7/2052	63/17132	0.641939	1	Cs4g20090/Cs4g02870/orange1.1t04158/Cs7g20890/Cs5g23130/Cs8g01040/Cs7g04460	7
Biological process	GO:0060341	regulation of cellular localization	7/2052	63/17132	0.641939	1	Cs5g15420/Cs7g25280/Cs6g08220/Cs6g22190/Cs5g11960/Cs7g27250/Cs5g02540	7
Biological process	GO:0009086	methionine biosynthetic process	3/2052	27/17132	0.64358	1	Cs5g01510/Cs2g28930/Cs7g13320	3
Biological process	GO:0009218	pyrimidine ribonucleotide metabolic process	3/2052	27/17132	0.64358	1	Cs7g12380/orange1.1t04553/Cs8g06110	3
Biological process	GO:0009220	pyrimidine ribonucleotide biosynthetic process	3/2052	27/17132	0.64358	1	Cs7g12380/orange1.1t04553/Cs8g06110	3
Biological process	GO:0009895	negative regulation of catabolic process	3/2052	27/17132	0.64358	1	Cs6g07180/orange1.1t04212/Cs7g14590	3
Biological process	GO:0022904	respiratory electron transport chain	3/2052	27/17132	0.64358	1	Cs9g02590/Cs5g19640/Cs1g21090	3
Biological process	GO:0030041	actin filament polymerization	3/2052	27/17132	0.64358	1	Cs8g20080/Cs8g20070/Cs6g02570	3
Biological process	GO:0030833	regulation of actin filament polymerization	3/2052	27/17132	0.64358	1	Cs8g20080/Cs8g20070/Cs6g02570	3
Biological process	GO:0046132	pyrimidine ribonucleoside biosynthetic process	3/2052	27/17132	0.64358	1	Cs7g12380/orange1.1t04553/Cs8g06110	3
Biological process	GO:0048235	pollen sperm cell differentiation	3/2052	27/17132	0.64358	1	Cs4g10200/Cs7g17090/Cs8g19460	3
Biological process	GO:0009116	nucleoside metabolic process	9/2052	81/17132	0.646162	1	Cs7g12380/Cs6g19210/Cs6g15100/Cs4g02260/Cs9g05270/orange1.1t04553/Cs8g06110/novel.1672/Cs9g05430	9
Biological process	GO:0045165	cell fate commitment	9/2052	81/17132	0.646162	1	Cs2g11910/novel.1135/Cs5g20250/orange1.1t03383/Cs8g16930/novel.1553/novel.198/novel.337/Cs2g10950	9
Biological process	GO:0000726	non-recombinational repair	2/2052	18/17132	0.653076	1	Cs4g04190/Cs6g18100	2
Biological process	GO:0006094	gluconeogenesis	2/2052	18/17132	0.653076	1	Cs3g16700/Cs1g20920	2
Biological process	GO:0006222	UMP biosynthetic process	2/2052	18/17132	0.653076	1	Cs7g12380/orange1.1t04553	2
Biological process	GO:0006303	double-strand break repair via nonhomologous end joining	2/2052	18/17132	0.653076	1	Cs4g04190/Cs6g18100	2
Biological process	GO:0006553	lysine metabolic process	2/2052	18/17132	0.653076	1	Cs9g16890/novel.424	2
Biological process	GO:0009174	pyrimidine ribonucleoside monophosphate biosynthetic process	2/2052	18/17132	0.653076	1	Cs7g12380/orange1.1t04553	2
Biological process	GO:0010189	vitamin E biosynthetic process	2/2052	18/17132	0.653076	1	Cs2g23840/Cs2g23850	2
Biological process	GO:0010453	regulation of cell fate commitment	2/2052	18/17132	0.653076	1	Cs2g11910/Cs2g10950	2
Biological process	GO:0019217	regulation of fatty acid metabolic process	2/2052	18/17132	0.653076	1	orange1.1t01733/Cs1g07440	2
Biological process	GO:0019253	reductive pentose-phosphate cycle	2/2052	18/17132	0.653076	1	Cs7g24920/Cs6g18680	2
Biological process	GO:0019685	photosynthesis, dark reaction	2/2052	18/17132	0.653076	1	Cs7g24920/Cs6g18680	2
Biological process	GO:0030042	actin filament depolymerization	2/2052	18/17132	0.653076	1	Cs8g20080/Cs8g20070	2
Biological process	GO:0030150	protein import into mitochondrial matrix	2/2052	18/17132	0.653076	1	Cs2g03980/orange1.1t00877	2
Biological process	GO:0035601	protein deacylation	2/2052	18/17132	0.653076	1	novel.2228/orange1.1t05197	2
Biological process	GO:0042360	vitamin E metabolic process	2/2052	18/17132	0.653076	1	Cs2g23840/Cs2g23850	2
Biological process	GO:0043244	regulation of protein complex disassembly	2/2052	18/17132	0.653076	1	Cs8g20080/Cs8g20070	2
Biological process	GO:0046049	UMP metabolic process	2/2052	18/17132	0.653076	1	Cs7g12380/orange1.1t04553	2
Biological process	GO:0090354	regulation of auxin metabolic process	2/2052	18/17132	0.653076	1	Cs6g16000/Cs7g22090	2
Biological process	GO:0098732	macromolecule deacylation	2/2052	18/17132	0.653076	1	novel.2228/orange1.1t05197	2
Biological process	GO:0009553	embryo sac development	20/2052	178/17132	0.654727	1	Cs7g22000/Cs9g15750/Cs2g10070/Cs5g04430/Cs9g16620/novel.1945/Cs5g10160/Cs6g20920/Cs7g04130/Cs7g03710/Cs8g15350/Cs7g17750/Cs3g02350/Cs7g17800/Cs9g02410/Cs5g03020/orange1.1t02578/Cs7g15910/Cs6g01350/Cs1g03630	20
Biological process	GO:0030422	production of siRNA involved in RNA interference	6/2052	55/17132	0.65845	1	Cs6g03520/Cs4g06370/Cs5g10190/Cs2g17600/Cs2g17570/Cs5g14110	6
Biological process	GO:0048467	gynoecium development	7/2052	64/17132	0.65866	1	Cs8g17360/Cs3g24160/Cs1g17830/Cs6g20920/Cs7g09110/orange1.1t03383/novel.1419	7
Biological process	GO:0048598	embryonic morphogenesis	5/2052	46/17132	0.659345	1	Cs2g11910/orange1.1t01993/Cs1g19850/Cs2g15820/Cs2g10950	5
Biological process	GO:0033014	tetrapyrrole biosynthetic process	8/2052	73/17132	0.659562	1	Cs9g07680/Cs9g07670/Cs5g34550/orange1.1t02937/Cs1g19360/Cs7g30360/Cs7g19710/Cs5g22660	8
Biological process	GO:0010051	xylem and phloem pattern formation	9/2052	82/17132	0.660915	1	Cs9g11020/Cs3g11760/Cs2g01800/orange1.1t01993/Cs1g19850/Cs3g11790/Cs3g06820/Cs5g22610/Cs4g05020	9
Biological process	GO:0048443	stamen development	9/2052	82/17132	0.660915	1	Cs2g17920/Cs8g15030/Cs1g16850/Cs1g02580/Cs7g11550/Cs4g18330/novel.1419/Cs9g11040/Cs1g03630	9
Biological process	GO:0048466	androecium development	9/2052	82/17132	0.660915	1	Cs2g17920/Cs8g15030/Cs1g16850/Cs1g02580/Cs7g11550/Cs4g18330/novel.1419/Cs9g11040/Cs1g03630	9
Biological process	GO:0009765	photosynthesis, light harvesting	4/2052	37/17132	0.662123	1	novel.243/Cs5g19740/Cs2g19680/Cs6g21000	4
Biological process	GO:0010675	regulation of cellular carbohydrate metabolic process	4/2052	37/17132	0.662123	1	Cs7g12380/Cs6g17550/Cs7g22090/novel.2352	4
Biological process	GO:0031327	negative regulation of cellular biosynthetic process	32/2052	283/17132	0.664178	1	Cs1g10610/Cs5g28040/Cs9g07620/Cs7g06230/Cs2g12700/Cs6g10120/orange1.1t00589/Cs7g11020/Cs5g30530/Cs4g02910/Cs4g10020/Cs4g15790/Cs6g13950/Cs3g14190/orange1.1t05012/Cs6g09800/Cs4g16280/novel.2228/Cs5g22560/Cs7g07830/Cs7g19610/Cs8g18050/Cs4g13640/Cs2g04840/Cs8g05420/Cs7g23170/Cs6g18930/Cs7g06210/Cs2g13240/Cs9g07000/Cs1g14460/orange1.1t03890	32
Biological process	GO:0006623	protein targeting to vacuole	3/2052	28/17132	0.668443	1	Cs5g21780/Cs4g17010/Cs6g06030	3
Biological process	GO:0042168	heme metabolic process	3/2052	28/17132	0.668443	1	Cs5g34550/orange1.1t02937/Cs1g19360	3
Biological process	GO:0046134	pyrimidine nucleoside biosynthetic process	3/2052	28/17132	0.668443	1	Cs7g12380/orange1.1t04553/Cs8g06110	3
Biological process	GO:0009753	response to jasmonic acid	28/2052	249/17132	0.669099	1	Cs6g08500/Cs4g01680/Cs2g22630/orange1.1t00580/Cs1g16430/orange1.1t00550/Cs3g19760/Cs9g07620/Cs7g15290/Cs3g19420/Cs6g10120/Cs1g26650/Cs7g19070/orange1.1t00464/Cs7g31010/Cs6g21990/Cs6g17580/Cs5g29870/Cs7g07830/Cs4g14600/Cs5g25240/Cs5g23050/Cs1g07440/orange1.1t04179/Cs3g06080/Cs5g12370/Cs9g05050/novel.432	28
Biological process	GO:0009891	positive regulation of biosynthetic process	53/2052	465/17132	0.673257	1	Cs3g21660/orange1.1t00544/Cs3g23270/Cs5g28040/Cs2g04400/Cs2g16190/Cs4g19480/orange1.1t00550/Cs5g04290/Cs3g19420/Cs5g01350/Cs7g19070/Cs4g10200/Cs4g18300/Cs7g30960/orange1.1t02662/Cs2g05490/Cs3g14880/orange1.1t05402/orange1.1t03174/Cs7g03810/Cs7g04300/orange1.1t00851/Cs5g33870/Cs6g19710/Cs4g13030/Cs5g05490/Cs4g06140/Cs5g33880/Cs4g14600/novel.1808/orange1.1t00246/Cs6g21070/Cs8g05420/novel.739/novel.…	53
Biological process	GO:0006606	protein import into nucleus	9/2052	83/17132	0.675305	1	Cs5g15420/Cs7g25280/Cs6g08220/Cs5g24740/orange1.1t04084/Cs7g27250/Cs5g02540/Cs3g11210/novel.2863	9
Biological process	GO:0006333	chromatin assembly or disassembly	6/2052	56/17132	0.675904	1	Cs2g17040/Cs5g30230/Cs7g19610/Cs8g17690/Cs8g18120/Cs4g03450	6
Biological process	GO:0009069	serine family amino acid metabolic process	6/2052	56/17132	0.675904	1	Cs5g01510/Cs1g21470/orange1.1t04496/Cs3g11520/Cs3g11490/Cs7g22860	6
Biological process	GO:0009825	multidimensional cell growth	6/2052	56/17132	0.675904	1	Cs9g01630/Cs1g18410/Cs8g16870/Cs7g09030/novel.2352/orange1.1t01738	6
Biological process	GO:0051656	establishment of organelle localization	6/2052	56/17132	0.675904	1	Cs9g01160/Cs7g24550/orange1.1t03902/Cs6g02570/Cs8g01040/Cs3g26040	6
Biological process	GO:0009890	negative regulation of biosynthetic process	32/2052	285/17132	0.679893	1	Cs1g10610/Cs5g28040/Cs9g07620/Cs7g06230/Cs2g12700/Cs6g10120/orange1.1t00589/Cs7g11020/Cs5g30530/Cs4g02910/Cs4g10020/Cs4g15790/Cs6g13950/Cs3g14190/orange1.1t05012/Cs6g09800/Cs4g16280/novel.2228/Cs5g22560/Cs7g07830/Cs7g19610/Cs8g18050/Cs4g13640/Cs2g04840/Cs8g05420/Cs7g23170/Cs6g18930/Cs7g06210/Cs2g13240/Cs9g07000/Cs1g14460/orange1.1t03890	32
Biological process	GO:0006775	fat-soluble vitamin metabolic process	2/2052	19/17132	0.682609	1	Cs2g23840/Cs2g23850	2
Biological process	GO:0009147	pyrimidine nucleoside triphosphate metabolic process	2/2052	19/17132	0.682609	1	Cs7g12380/Cs8g06110	2
Biological process	GO:0010588	cotyledon vascular tissue pattern formation	2/2052	19/17132	0.682609	1	orange1.1t01993/Cs1g19850	2
Biological process	GO:0016045	detection of bacterium	2/2052	19/17132	0.682609	1	Cs7g20890/Cs5g23130	2
Biological process	GO:0042362	fat-soluble vitamin biosynthetic process	2/2052	19/17132	0.682609	1	Cs2g23840/Cs2g23850	2
Biological process	GO:0046620	regulation of organ growth	2/2052	19/17132	0.682609	1	Cs5g20520/Cs5g12160	2
Biological process	GO:0051017	actin filament bundle assembly	2/2052	19/17132	0.682609	1	Cs8g20080/Cs8g20070	2
Biological process	GO:0061572	actin filament bundle organization	2/2052	19/17132	0.682609	1	Cs8g20080/Cs8g20070	2
Biological process	GO:0098543	detection of other organism	2/2052	19/17132	0.682609	1	Cs7g20890/Cs5g23130	2
Biological process	GO:0016049	cell growth	43/2052	381/17132	0.686326	1	Cs7g13310/Cs5g29020/Cs6g10250/Cs5g12220/orange1.1t02713/Cs7g28110/Cs4g10200/Cs2g14780/Cs3g09730/Cs3g13830/Cs2g28150/Cs1g17830/Cs9g04000/Cs5g12230/Cs7g07830/Cs8g12630/Cs7g21890/Cs9g16520/Cs6g16450/orange1.1t01105/Cs3g17035/Cs3g20820/Cs9g01630/Cs7g21880/orange1.1t02709/Cs1g10620/Cs1g18410/Cs8g16870/Cs9g10110/orange1.1t02715/Cs5g16520/Cs6g19610/Cs1g01270/orange1.1t03383/Cs6g19770/novel.1553/Cs2g1785…	43
Biological process	GO:0051170	import into nucleus	9/2052	84/17132	0.689321	1	Cs5g15420/Cs7g25280/Cs6g08220/Cs5g24740/orange1.1t04084/Cs7g27250/Cs5g02540/Cs3g11210/novel.2863	9
Biological process	GO:0098657	import into cell	10/2052	93/17132	0.689561	1	orange1.1t01627/Cs9g05010/orange1.1t01639/Cs3g17750/Cs7g08800/Cs4g09470/Cs1g06370/Cs7g28740/Cs4g17010/Cs5g23130	10
Biological process	GO:0000096	sulfur amino acid metabolic process	7/2052	66/17132	0.690648	1	Cs5g01510/Cs1g21470/Cs2g28930/Cs3g11520/Cs7g13320/Cs5g26130/Cs3g11490	7
Biological process	GO:0009695	jasmonic acid biosynthetic process	3/2052	29/17132	0.692011	1	Cs7g21790/Cs1g07440/Cs3g06080	3
Biological process	GO:0006323	DNA packaging	6/2052	57/17132	0.692772	1	Cs2g17040/Cs5g30230/Cs7g19610/Cs8g17690/Cs8g18120/Cs4g03450	6
Biological process	GO:1905392	plant organ morphogenesis	38/2052	339/17132	0.694717	1	Cs4g15770/Cs4g16810/Cs5g28330/Cs4g18980/Cs5g04290/Cs2g12700/Cs9g06650/Cs2g11910/Cs7g11020/orange1.1t00806/Cs8g07490/orange1.1t01993/Cs1g17830/Cs1g23520/Cs9g04000/Cs7g07830/Cs1g23040/Cs2g09630/Cs1g19850/Cs4g06760/orange1.1t00246/orange1.1t05582/Cs3g20820/orange1.1t00615/Cs1g01270/Cs7g09110/Cs7g22090/Cs2g15820/novel.618/Cs6g19770/Cs4g15780/Cs3g16650/novel.2352/Cs5g30060/Cs7g31470/Cs5g30050/Cs2g1095…	38
Biological process	GO:0009749	response to glucose	5/2052	48/17132	0.696554	1	Cs2g07720/Cs1g04650/Cs2g27790/Cs5g10680/novel.2352	5
Biological process	GO:0034728	nucleosome organization	5/2052	48/17132	0.696554	1	Cs2g17040/Cs5g30230/Cs8g17690/Cs8g18120/Cs4g03450	5
Biological process	GO:0048574	long-day photoperiodism, flowering	5/2052	48/17132	0.696554	1	Cs3g21790/orange1.1t00580/orange1.1t00345/Cs4g02910/Cs2g19010	5
Biological process	GO:0065004	protein-DNA complex assembly	9/2052	85/17132	0.702956	1	Cs2g17040/Cs5g30230/Cs7g19610/Cs8g17690/Cs4g03440/Cs8g18120/Cs6g22105/Cs4g03450/Cs8g17400	9
Biological process	GO:0031098	stress-activated protein kinase signaling cascade	4/2052	39/17132	0.703026	1	Cs3g24000/orange1.1t02139/orange1.1t02662/orange1.1t02858	4
Biological process	GO:0022900	electron transport chain	8/2052	76/17132	0.703991	1	Cs9g02590/Cs5g19640/Cs1g21090/Cs4g14980/Cs7g20350/orange1.1t00475/Cs4g07650/Cs3g03670	8
Biological process	GO:0015672	monovalent inorganic cation transport	15/2052	139/17132	0.705617	1	orange1.1t01627/Cs9g05010/Cs1g17440/Cs5g02760/Cs8g03110/Cs4g09470/Cs4g20090/Cs5g02770/orange1.1t00555/Cs7g22760/orange1.1t04158/Cs4g04460/Cs6g06030/Cs8g19980/orange1.1t01767	15
Biological process	GO:0071322	cellular response to carbohydrate stimulus	6/2052	58/17132	0.709047	1	Cs2g15460/Cs7g15290/Cs3g17090/orange1.1t00061/Cs7g27570/Cs4g05990	6
Biological process	GO:0006986	response to unfolded protein	2/2052	20/17132	0.710048	1	Cs2g29390/novel.1859	2
Biological process	GO:0009880	embryonic pattern specification	2/2052	20/17132	0.710048	1	Cs7g11550/Cs4g17010	2
Biological process	GO:0010380	regulation of chlorophyll biosynthetic process	2/2052	20/17132	0.710048	1	Cs9g07680/Cs9g07670	2
Biological process	GO:0043068	positive regulation of programmed cell death	2/2052	20/17132	0.710048	1	Cs1g09670/orange1.1t03859	2
Biological process	GO:0061136	regulation of proteasomal protein catabolic process	2/2052	20/17132	0.710048	1	Cs6g07180/Cs5g23550	2
Biological process	GO:1903050	regulation of proteolysis involved in cellular protein catabolic process	2/2052	20/17132	0.710048	1	Cs6g07180/Cs5g23550	2
Biological process	GO:1903362	regulation of cellular protein catabolic process	2/2052	20/17132	0.710048	1	Cs6g07180/Cs5g23550	2
Biological process	GO:0010182	sugar mediated signaling pathway	5/2052	49/17132	0.714072	1	Cs2g15460/Cs7g15290/Cs3g17090/orange1.1t00061/Cs4g05990	5
Biological process	GO:0006555	methionine metabolic process	3/2052	30/17132	0.714292	1	Cs5g01510/Cs2g28930/Cs7g13320	3
Biological process	GO:0006857	oligopeptide transport	3/2052	30/17132	0.714292	1	Cs8g19840/Cs6g01710/Cs2g04290	3
Biological process	GO:0008064	regulation of actin polymerization or depolymerization	3/2052	30/17132	0.714292	1	Cs8g20080/Cs8g20070/Cs6g02570	3
Biological process	GO:0016482	cytosolic transport	3/2052	30/17132	0.714292	1	Cs3g22680/Cs4g17010/Cs4g05020	3
Biological process	GO:0030148	sphingolipid biosynthetic process	3/2052	30/17132	0.714292	1	Cs1g20370/Cs3g04040/Cs8g13690	3
Biological process	GO:0030832	regulation of actin filament length	3/2052	30/17132	0.714292	1	Cs8g20080/Cs8g20070/Cs6g02570	3
Biological process	GO:0110053	regulation of actin filament organization	3/2052	30/17132	0.714292	1	Cs8g20080/Cs8g20070/Cs6g02570	3
Biological process	GO:0009561	megagametogenesis	11/2052	104/17132	0.714708	1	Cs7g22000/Cs9g15750/Cs2g10070/Cs5g04430/novel.1945/Cs8g15350/Cs7g17750/Cs7g17800/orange1.1t02578/Cs7g15910/Cs6g01350	11
Biological process	GO:0008654	phospholipid biosynthetic process	14/2052	131/17132	0.715368	1	orange1.1t00375/Cs7g31730/Cs6g07920/Cs3g23660/Cs4g10240/orange1.1t04957/novel.1333/Cs4g10970/orange1.1t00198/orange1.1t03552/Cs6g20410/Cs6g17510/Cs8g07030/Cs7g17090	14
Biological process	GO:0009073	aromatic amino acid family biosynthetic process	7/2052	68/17132	0.720635	1	orange1.1t02087/Cs4g05200/orange1.1t02796/Cs9g10010/Cs5g25070/Cs3g21550/Cs5g25060	7
Biological process	GO:0000966	RNA 5'-end processing	1/2052	10/17132	0.720889	1	Cs8g05470	1
Biological process	GO:0002230	positive regulation of defense response to virus by host	1/2052	10/17132	0.720889	1	novel.2695	1
Biological process	GO:0006072	glycerol-3-phosphate metabolic process	1/2052	10/17132	0.720889	1	orange1.1t02914	1
Biological process	GO:0006949	syncytium formation	1/2052	10/17132	0.720889	1	Cs7g29830	1
Biological process	GO:0007006	mitochondrial membrane organization	1/2052	10/17132	0.720889	1	Cs4g18330	1
Biological process	GO:0009113	purine nucleobase biosynthetic process	1/2052	10/17132	0.720889	1	novel.1672	1
Biological process	GO:0009610	response to symbiotic fungus	1/2052	10/17132	0.720889	1	Cs5g29490	1
Biological process	GO:0010023	proanthocyanidin biosynthetic process	1/2052	10/17132	0.720889	1	Cs1g16160	1
Biological process	GO:0010115	regulation of abscisic acid biosynthetic process	1/2052	10/17132	0.720889	1	Cs5g17030	1
Biological process	GO:0010364	regulation of ethylene biosynthetic process	1/2052	10/17132	0.720889	1	Cs5g26130	1
Biological process	GO:0010563	negative regulation of phosphorus metabolic process	1/2052	10/17132	0.720889	1	Cs4g14980	1
Biological process	GO:0010601	positive regulation of auxin biosynthetic process	1/2052	10/17132	0.720889	1	Cs7g22090	1
Biological process	GO:0015713	phosphoglycerate transmembrane transport	1/2052	10/17132	0.720889	1	Cs2g07720	1
Biological process	GO:0018023	peptidyl-lysine trimethylation	1/2052	10/17132	0.720889	1	Cs7g03460	1
Biological process	GO:0018196	peptidyl-asparagine modification	1/2052	10/17132	0.720889	1	novel.1781	1
Biological process	GO:0018279	protein N-linked glycosylation via asparagine	1/2052	10/17132	0.720889	1	novel.1781	1
Biological process	GO:0031335	regulation of sulfur amino acid metabolic process	1/2052	10/17132	0.720889	1	Cs5g26130	1
Biological process	GO:0032950	regulation of beta-glucan metabolic process	1/2052	10/17132	0.720889	1	novel.2352	1
Biological process	GO:0032951	regulation of beta-glucan biosynthetic process	1/2052	10/17132	0.720889	1	novel.2352	1
Biological process	GO:0035864	response to potassium ion	1/2052	10/17132	0.720889	1	novel.1107	1
Biological process	GO:0042372	phylloquinone biosynthetic process	1/2052	10/17132	0.720889	1	Cs1g24170	1
Biological process	GO:0042374	phylloquinone metabolic process	1/2052	10/17132	0.720889	1	Cs1g24170	1
Biological process	GO:0042793	plastid transcription	1/2052	10/17132	0.720889	1	orange1.1t03205	1
Biological process	GO:0042938	dipeptide transport	1/2052	10/17132	0.720889	1	Cs8g19840	1
Biological process	GO:0043044	ATP-dependent chromatin remodeling	1/2052	10/17132	0.720889	1	Cs9g05050	1
Biological process	GO:0044205	'de novo' UMP biosynthetic process	1/2052	10/17132	0.720889	1	orange1.1t04553	1
Biological process	GO:0045936	negative regulation of phosphate metabolic process	1/2052	10/17132	0.720889	1	Cs4g14980	1
Biological process	GO:0050691	regulation of defense response to virus by host	1/2052	10/17132	0.720889	1	novel.2695	1
Biological process	GO:0051592	response to calcium ion	1/2052	10/17132	0.720889	1	Cs6g08320	1
Biological process	GO:0052324	plant-type cell wall cellulose biosynthetic process	1/2052	10/17132	0.720889	1	novel.2352	1
Biological process	GO:0052646	alditol phosphate metabolic process	1/2052	10/17132	0.720889	1	orange1.1t02914	1
Biological process	GO:0052889	9,9'-di-cis-zeta-carotene desaturation to 7,9,7',9'-tetra-cis-lycopene	1/2052	10/17132	0.720889	1	Cs3g11060	1
Biological process	GO:0060992	response to fungicide	1/2052	10/17132	0.720889	1	Cs5g28040	1
Biological process	GO:0061014	positive regulation of mRNA catabolic process	1/2052	10/17132	0.720889	1	Cs2g13240	1
Biological process	GO:0072595	maintenance of protein localization in organelle	1/2052	10/17132	0.720889	1	novel.1135	1
Biological process	GO:1900490	positive regulation of hydroxymethylglutaryl-CoA reductase (NADPH) activity	1/2052	10/17132	0.720889	1	Cs6g21270	1
Biological process	GO:1900908	regulation of olefin metabolic process	1/2052	10/17132	0.720889	1	Cs5g26130	1
Biological process	GO:1900911	regulation of olefin biosynthetic process	1/2052	10/17132	0.720889	1	Cs5g26130	1
Biological process	GO:1901654	response to ketone	1/2052	10/17132	0.720889	1	Cs5g28040	1
Biological process	GO:2001006	regulation of cellulose biosynthetic process	1/2052	10/17132	0.720889	1	novel.2352	1
Biological process	GO:2001215	regulation of hydroxymethylglutaryl-CoA reductase (NADPH) activity	1/2052	10/17132	0.720889	1	Cs6g21270	1
Biological process	GO:0001708	cell fate specification	4/2052	40/17132	0.722084	1	Cs2g11910/novel.1135/Cs8g16930/Cs2g10950	4
Biological process	GO:0009767	photosynthetic electron transport chain	4/2052	40/17132	0.722084	1	Cs4g14980/orange1.1t00475/Cs4g07650/Cs3g03670	4
Biological process	GO:0051235	maintenance of location	4/2052	40/17132	0.722084	1	Cs8g19230/orange1.1t01260/novel.1135/Cs3g21230	4
Biological process	GO:0051606	detection of stimulus	16/2052	150/17132	0.726803	1	Cs3g21790/Cs7g05140/Cs5g02590/orange1.1t00464/Cs7g09460/orange1.1t03174/Cs7g07200/Cs6g12970/orange1.1t04970/Cs2g02670/Cs5g05680/Cs7g22090/Cs7g20890/Cs7g15850/Cs5g23130/novel.365	16
Biological process	GO:0044089	positive regulation of cellular component biogenesis	5/2052	50/17132	0.730862	1	Cs6g22190/Cs5g11960/Cs3g20590/Cs5g16420/Cs9g14460	5
Biological process	GO:0043086	negative regulation of catalytic activity	3/2052	31/17132	0.735304	1	Cs3g05800/Cs4g14980/Cs7g07830	3
Biological process	GO:0048586	regulation of long-day photoperiodism, flowering	3/2052	31/17132	0.735304	1	Cs3g21790/Cs4g02910/Cs2g19010	3
Biological process	GO:0000387	spliceosomal snRNP assembly	2/2052	21/17132	0.735471	1	Cs4g03500/novel.2033	2
Biological process	GO:0006312	mitotic recombination	2/2052	21/17132	0.735471	1	Cs4g03440/Cs8g17400	2
Biological process	GO:0080050	regulation of seed development	2/2052	21/17132	0.735471	1	Cs4g13640/orange1.1t03259	2
Biological process	GO:0045934	negative regulation of nucleobase-containing compound metabolic process	30/2052	275/17132	0.735681	1	Cs1g10610/Cs5g28040/Cs9g07620/Cs2g12700/Cs6g10120/orange1.1t00589/Cs7g11020/Cs5g30530/Cs4g02910/Cs4g10020/Cs4g15790/orange1.1t04212/Cs3g14190/orange1.1t05012/Cs6g09800/Cs4g16280/novel.2228/Cs5g22560/Cs7g07830/Cs7g19610/Cs8g18050/Cs4g13640/Cs2g04840/Cs8g05420/Cs7g23170/Cs6g18930/Cs7g06210/Cs9g07000/Cs1g14460/orange1.1t03890	30
Biological process	GO:0071695	anatomical structure maturation	26/2052	240/17132	0.737422	1	orange1.1t02784/Cs5g03060/Cs1g17390/Cs3g01130/Cs2g02500/Cs4g13490/orange1.1t02079/Cs1g17830/Cs9g04000/Cs4g06760/Cs3g16400/Cs7g02970/Cs3g20820/Cs4g13640/Cs8g16870/Cs6g20440/Cs1g16200/Cs1g01270/Cs5g06310/Cs5g01400/Cs1g17410/orange1.1t03259/Cs7g27010/Cs7g05430/orange1.1t03606/orange1.1t02511	26
Biological process	GO:0032269	negative regulation of cellular protein metabolic process	6/2052	60/17132	0.739799	1	Cs7g06230/Cs3g05800/Cs6g07180/Cs4g14980/Cs6g13950/Cs2g13240	6
Biological process	GO:0090626	plant epidermis morphogenesis	9/2052	88/17132	0.74152	1	Cs1g17830/Cs6g20920/Cs9g07615/novel.948/Cs7g04130/Cs8g02980/novel.907/Cs5g09920/Cs2g21640	9
Biological process	GO:0000281	mitotic cytokinesis	10/2052	98/17132	0.750995	1	Cs4g01990/Cs9g08760/Cs5g29200/Cs9g08730/Cs4g08560/Cs2g04590/Cs8g21030/Cs7g10500/Cs2g21100/Cs7g04130	10
Biological process	GO:0043900	regulation of multi-organism process	25/2052	233/17132	0.751451	1	Cs9g08050/Cs4g10410/Cs4g10500/Cs1g16090/Cs3g24000/orange1.1t00550/Cs3g19760/Cs9g06650/Cs4g10200/Cs4g20430/Cs6g21990/Cs3g26520/Cs1g16050/Cs1g16060/Cs9g08200/Cs7g27120/Cs4g14600/Cs1g21300/Cs5g16520/novel.2695/Cs3g06080/Cs1g10740/orange1.1t03890/Cs1g23560/Cs9g05050	25
Biological process	GO:0009894	regulation of catabolic process	9/2052	89/17132	0.753584	1	Cs6g09420/Cs2g05830/Cs7g04300/Cs6g07180/orange1.1t04212/Cs5g23550/Cs6g20790/Cs2g13240/Cs7g14590	9
Biological process	GO:0048571	long-day photoperiodism	6/2052	61/17132	0.754273	1	Cs3g21790/orange1.1t00580/orange1.1t00345/Cs7g15290/Cs4g02910/Cs2g19010	6
Biological process	GO:0000244	spliceosomal tri-snRNP complex assembly	1/2052	11/17132	0.754339	1	novel.2033	1
Biological process	GO:0000289	nuclear-transcribed mRNA poly(A) tail shortening	1/2052	11/17132	0.754339	1	Cs6g13950	1
Biological process	GO:0009647	skotomorphogenesis	1/2052	11/17132	0.754339	1	Cs5g05680	1
Biological process	GO:0009663	plasmodesma organization	1/2052	11/17132	0.754339	1	novel.2352	1
Biological process	GO:0009854	oxidative photosynthetic carbon pathway	1/2052	11/17132	0.754339	1	orange1.1t05709	1
Biological process	GO:0010582	floral meristem determinacy	1/2052	11/17132	0.754339	1	Cs6g15700	1
Biological process	GO:0015937	coenzyme A biosynthetic process	1/2052	11/17132	0.754339	1	novel.2787	1
Biological process	GO:0016122	xanthophyll metabolic process	1/2052	11/17132	0.754339	1	Cs7g01700	1
Biological process	GO:0032507	maintenance of protein location in cell	1/2052	11/17132	0.754339	1	novel.1135	1
Biological process	GO:0032988	ribonucleoprotein complex disassembly	1/2052	11/17132	0.754339	1	Cs7g27530	1
Biological process	GO:0034330	cell junction organization	1/2052	11/17132	0.754339	1	novel.2352	1
Biological process	GO:0042939	tripeptide transport	1/2052	11/17132	0.754339	1	Cs8g19840	1
Biological process	GO:0043547	positive regulation of GTPase activity	1/2052	11/17132	0.754339	1	Cs2g06720	1
Biological process	GO:0043971	histone H3-K18 acetylation	1/2052	11/17132	0.754339	1	Cs8g20390	1
Biological process	GO:0043972	histone H3-K23 acetylation	1/2052	11/17132	0.754339	1	Cs8g20390	1
Biological process	GO:0044154	histone H3-K14 acetylation	1/2052	11/17132	0.754339	1	Cs8g20390	1
Biological process	GO:0045185	maintenance of protein location	1/2052	11/17132	0.754339	1	novel.1135	1
Biological process	GO:0045216	cell-cell junction organization	1/2052	11/17132	0.754339	1	novel.2352	1
Biological process	GO:0052033	pathogen-associated molecular pattern dependent induction by symbiont of host innate immune response	1/2052	11/17132	0.754339	1	Cs6g12050	1
Biological process	GO:0052166	positive regulation by symbiont of host innate immune response	1/2052	11/17132	0.754339	1	Cs6g12050	1
Biological process	GO:0052167	modulation by symbiont of host innate immune response	1/2052	11/17132	0.754339	1	Cs6g12050	1
Biological process	GO:0052169	pathogen-associated molecular pattern dependent modulation by symbiont of host innate immune response	1/2052	11/17132	0.754339	1	Cs6g12050	1
Biological process	GO:0052257	pathogen-associated molecular pattern dependent induction by organism of innate immune response of other organism involved in symbiotic interaction	1/2052	11/17132	0.754339	1	Cs6g12050	1
Biological process	GO:0052305	positive regulation by organism of innate immune response in other organism involved in symbiotic interaction	1/2052	11/17132	0.754339	1	Cs6g12050	1
Biological process	GO:0052306	modulation by organism of innate immune response in other organism involved in symbiotic interaction	1/2052	11/17132	0.754339	1	Cs6g12050	1
Biological process	GO:0052308	pathogen-associated molecular pattern dependent modulation by organism of innate immune response in other organism involved in symbiotic interaction	1/2052	11/17132	0.754339	1	Cs6g12050	1
Biological process	GO:0052509	positive regulation by symbiont of host defense response	1/2052	11/17132	0.754339	1	Cs6g12050	1
Biological process	GO:0052510	positive regulation by organism of defense response of other organism involved in symbiotic interaction	1/2052	11/17132	0.754339	1	Cs6g12050	1
Biological process	GO:0060321	acceptance of pollen	1/2052	11/17132	0.754339	1	Cs7g24550	1
Biological process	GO:0072529	pyrimidine-containing compound catabolic process	1/2052	11/17132	0.754339	1	Cs6g15100	1
Biological process	GO:0090378	seed trichome elongation	1/2052	11/17132	0.754339	1	novel.1553	1
Biological process	GO:1902932	positive regulation of alcohol biosynthetic process	1/2052	11/17132	0.754339	1	Cs5g17030	1
Biological process	GO:1903313	positive regulation of mRNA metabolic process	1/2052	11/17132	0.754339	1	Cs2g13240	1
Biological process	GO:1990641	response to iron ion starvation	1/2052	11/17132	0.754339	1	Cs1g21950	1
Biological process	GO:2000038	regulation of stomatal complex development	1/2052	11/17132	0.754339	1	Cs3g26520	1
Biological process	GO:0009084	glutamine family amino acid biosynthetic process	3/2052	32/17132	0.755075	1	orange1.1t01733/Cs7g17600/orange1.1t04553	3
Biological process	GO:0032271	regulation of protein polymerization	3/2052	32/17132	0.755075	1	Cs8g20080/Cs8g20070/Cs6g02570	3
Biological process	GO:0000038	very long-chain fatty acid metabolic process	2/2052	22/17132	0.758967	1	Cs7g13930/Cs3g04040	2
Biological process	GO:0010492	maintenance of shoot apical meristem identity	2/2052	22/17132	0.758967	1	orange1.1t03231/Cs1g21310	2
Biological process	GO:0015977	carbon fixation	2/2052	22/17132	0.758967	1	Cs7g24920/Cs6g18680	2
Biological process	GO:0030091	protein repair	2/2052	22/17132	0.758967	1	Cs5g19740/Cs6g21000	2
Biological process	GO:0034250	positive regulation of cellular amide metabolic process	2/2052	22/17132	0.758967	1	Cs6g21070/orange1.1t04402	2
Biological process	GO:0042177	negative regulation of protein catabolic process	2/2052	22/17132	0.758967	1	Cs6g07180/Cs7g14590	2
Biological process	GO:0045727	positive regulation of translation	2/2052	22/17132	0.758967	1	Cs6g21070/orange1.1t04402	2
Biological process	GO:1901463	regulation of tetrapyrrole biosynthetic process	2/2052	22/17132	0.758967	1	Cs9g07680/Cs9g07670	2
Biological process	GO:1901607	alpha-amino acid biosynthetic process	20/2052	190/17132	0.76387	1	Cs5g01510/orange1.1t02087/Cs1g21470/Cs4g05200/Cs2g28930/orange1.1t01733/Cs7g17600/Cs9g16890/Cs3g16440/orange1.1t04496/orange1.1t02796/Cs3g11520/Cs7g13320/Cs9g10010/Cs5g25070/orange1.1t04553/Cs3g21550/Cs3g11490/novel.424/Cs5g25060	20
Biological process	GO:0034404	nucleobase-containing small molecule biosynthetic process	11/2052	109/17132	0.770411	1	Cs7g12380/Cs4g18980/Cs6g19210/Cs4g02260/Cs7g04300/Cs1g15840/Cs9g18120/orange1.1t04553/Cs8g06110/Cs6g20790/Cs9g05430	11
Biological process	GO:0009845	seed germination	20/2052	191/17132	0.771832	1	Cs9g07680/Cs3g15800/Cs5g28040/Cs3g14240/Cs7g25680/Cs8g06080/Cs9g07670/Cs3g05800/orange1.1t02445/Cs5g34550/Cs5g21200/Cs6g10240/Cs3g23350/Cs1g09670/Cs6g18100/Cs2g14770/orange1.1t03259/Cs1g24390/novel.2033/Cs7g05430	20
Biological process	GO:0015979	photosynthesis	22/2052	209/17132	0.772154	1	Cs1g24170/Cs9g07680/Cs2g07720/Cs9g07670/Cs8g03110/Cs7g09460/Cs4g14980/Cs9g16890/novel.243/Cs8g13660/Cs4g03720/orange1.1t00475/Cs3g22500/Cs5g19740/Cs4g07650/Cs2g19680/Cs3g03670/Cs7g24920/Cs6g18680/Cs1g09310/Cs2g10970/Cs6g21000	22
Biological process	GO:0006563	L-serine metabolic process	3/2052	33/17132	0.773636	1	orange1.1t04496/Cs3g11520/Cs3g11490	3
Biological process	GO:0006607	NLS-bearing protein import into nucleus	3/2052	33/17132	0.773636	1	orange1.1t04084/Cs3g11210/novel.2863	3
Biological process	GO:0032956	regulation of actin cytoskeleton organization	3/2052	33/17132	0.773636	1	Cs8g20080/Cs8g20070/Cs6g02570	3
Biological process	GO:0032970	regulation of actin filament-based process	3/2052	33/17132	0.773636	1	Cs8g20080/Cs8g20070/Cs6g02570	3
Biological process	GO:0051336	regulation of hydrolase activity	3/2052	33/17132	0.773636	1	Cs3g05800/Cs8g21030/Cs2g06720	3
Biological process	GO:0072665	protein localization to vacuole	3/2052	33/17132	0.773636	1	Cs5g21780/Cs4g17010/Cs6g06030	3
Biological process	GO:0072666	establishment of protein localization to vacuole	3/2052	33/17132	0.773636	1	Cs5g21780/Cs4g17010/Cs6g06030	3
Biological process	GO:0009064	glutamine family amino acid metabolic process	7/2052	72/17132	0.774477	1	Cs2g12980/orange1.1t01733/Cs7g17600/Cs8g16770/orange1.1t00222/orange1.1t04553/novel.1672	7
Biological process	GO:1901605	alpha-amino acid metabolic process	31/2052	290/17132	0.777409	1	Cs5g01510/orange1.1t02087/Cs2g12980/Cs7g25030/Cs2g23840/Cs6g11950/Cs1g21470/Cs4g05200/Cs2g28930/orange1.1t01733/Cs7g17600/Cs2g23850/Cs9g16890/Cs8g16290/Cs3g16440/orange1.1t04496/Cs8g16770/orange1.1t02796/Cs3g11520/Cs7g13320/Cs9g10010/orange1.1t00222/Cs5g25070/orange1.1t04553/Cs3g21550/orange1.1t03535/Cs3g11490/novel.1672/Cs7g22860/novel.424/Cs5g25060	31
Biological process	GO:0009130	pyrimidine nucleoside monophosphate biosynthetic process	2/2052	23/17132	0.780633	1	Cs7g12380/orange1.1t04553	2
Biological process	GO:0010187	negative regulation of seed germination	2/2052	23/17132	0.780633	1	Cs5g34550/orange1.1t03259	2
Biological process	GO:0051261	protein depolymerization	2/2052	23/17132	0.780633	1	Cs8g20080/Cs8g20070	2
Biological process	GO:0090056	regulation of chlorophyll metabolic process	2/2052	23/17132	0.780633	1	Cs9g07680/Cs9g07670	2
Biological process	GO:0016246	RNA interference	6/2052	63/17132	0.781436	1	Cs6g03520/Cs4g06370/Cs5g10190/Cs2g17600/Cs2g17570/Cs5g14110	6
Biological process	GO:0071478	cellular response to radiation	16/2052	156/17132	0.781527	1	Cs9g07680/Cs3g21790/Cs7g05140/Cs1g10610/Cs5g03300/Cs9g07670/Cs5g34550/orange1.1t00464/orange1.1t03174/Cs7g07200/Cs6g18100/Cs6g12970/orange1.1t05352/Cs5g05680/novel.2352/Cs4g18920	16
Biological process	GO:0061640	cytoskeleton-dependent cytokinesis	10/2052	101/17132	0.783589	1	Cs4g01990/Cs9g08760/Cs5g29200/Cs9g08730/Cs4g08560/Cs2g04590/Cs8g21030/Cs7g10500/Cs2g21100/Cs7g04130	10
Biological process	GO:0005977	glycogen metabolic process	1/2052	12/17132	0.783782	1	Cs8g19800	1
Biological process	GO:0006002	fructose 6-phosphate metabolic process	1/2052	12/17132	0.783782	1	Cs4g18980	1
Biological process	GO:0006112	energy reserve metabolic process	1/2052	12/17132	0.783782	1	Cs8g19800	1
Biological process	GO:0006273	lagging strand elongation	1/2052	12/17132	0.783782	1	Cs6g18100	1
Biological process	GO:0006446	regulation of translational initiation	1/2052	12/17132	0.783782	1	orange1.1t04402	1
Biological process	GO:0006491	N-glycan processing	1/2052	12/17132	0.783782	1	Cs8g01390	1
Biological process	GO:0006517	protein deglycosylation	1/2052	12/17132	0.783782	1	Cs2g14530	1
Biological process	GO:0006646	phosphatidylethanolamine biosynthetic process	1/2052	12/17132	0.783782	1	orange1.1t03552	1
Biological process	GO:0007035	vacuolar acidification	1/2052	12/17132	0.783782	1	Cs1g16160	1
Biological process	GO:0009785	blue light signaling pathway	1/2052	12/17132	0.783782	1	Cs1g10610	1
Biological process	GO:0009942	longitudinal axis specification	1/2052	12/17132	0.783782	1	Cs7g11550	1
Biological process	GO:0010022	meristem determinacy	1/2052	12/17132	0.783782	1	Cs6g15700	1
Biological process	GO:0010050	vegetative phase change	1/2052	12/17132	0.783782	1	Cs8g16930	1
Biological process	GO:0010069	zygote asymmetric cytokinesis in embryo sac	1/2052	12/17132	0.783782	1	Cs7g10500	1
Biological process	GO:0010274	hydrotropism	1/2052	12/17132	0.783782	1	orange1.1t02329	1
Biological process	GO:0010440	stomatal lineage progression	1/2052	12/17132	0.783782	1	Cs7g04130	1
Biological process	GO:0010586	miRNA metabolic process	1/2052	12/17132	0.783782	1	novel.2033	1
Biological process	GO:0016558	protein import into peroxisome matrix	1/2052	12/17132	0.783782	1	Cs5g07380	1
Biological process	GO:0016575	histone deacetylation	1/2052	12/17132	0.783782	1	novel.2228	1
Biological process	GO:0016577	histone demethylation	1/2052	12/17132	0.783782	1	orange1.1t00589	1
Biological process	GO:0030522	intracellular receptor signaling pathway	1/2052	12/17132	0.783782	1	Cs1g10610	1
Biological process	GO:0031507	heterochromatin assembly	1/2052	12/17132	0.783782	1	Cs7g19610	1
Biological process	GO:0034620	cellular response to unfolded protein	1/2052	12/17132	0.783782	1	novel.1859	1
Biological process	GO:0035384	thioester biosynthetic process	1/2052	12/17132	0.783782	1	Cs3g18630	1
Biological process	GO:0042873	aldonate transmembrane transport	1/2052	12/17132	0.783782	1	Cs2g07720	1
Biological process	GO:0045815	positive regulation of gene expression, epigenetic	1/2052	12/17132	0.783782	1	Cs8g05420	1
Biological process	GO:0046337	phosphatidylethanolamine metabolic process	1/2052	12/17132	0.783782	1	orange1.1t03552	1
Biological process	GO:0048268	clathrin coat assembly	1/2052	12/17132	0.783782	1	orange1.1t01639	1
Biological process	GO:0048354	mucilage biosynthetic process involved in seed coat development	1/2052	12/17132	0.783782	1	Cs7g24550	1
Biological process	GO:0048768	root hair cell tip growth	1/2052	12/17132	0.783782	1	Cs1g17830	1
Biological process	GO:0050982	detection of mechanical stimulus	1/2052	12/17132	0.783782	1	Cs7g15850	1
Biological process	GO:0051026	chiasma assembly	1/2052	12/17132	0.783782	1	Cs5g03020	1
Biological process	GO:0051452	intracellular pH reduction	1/2052	12/17132	0.783782	1	Cs1g16160	1
Biological process	GO:0052541	plant-type cell wall cellulose metabolic process	1/2052	12/17132	0.783782	1	novel.2352	1
Biological process	GO:0060320	rejection of self pollen	1/2052	12/17132	0.783782	1	novel.1701	1
Biological process	GO:0070076	histone lysine demethylation	1/2052	12/17132	0.783782	1	orange1.1t00589	1
Biological process	GO:0070370	cellular heat acclimation	1/2052	12/17132	0.783782	1	Cs6g09420	1
Biological process	GO:0071616	acyl-CoA biosynthetic process	1/2052	12/17132	0.783782	1	Cs3g18630	1
Biological process	GO:0090355	positive regulation of auxin metabolic process	1/2052	12/17132	0.783782	1	Cs7g22090	1
Biological process	GO:0090376	seed trichome differentiation	1/2052	12/17132	0.783782	1	novel.1553	1
Biological process	GO:1901001	negative regulation of response to salt stress	1/2052	12/17132	0.783782	1	Cs5g28040	1
Biological process	GO:0046165	alcohol biosynthetic process	7/2052	73/17132	0.786665	1	Cs7g09440/Cs5g14370/Cs8g13770/Cs3g08290/Cs5g17030/Cs8g13780/Cs7g04930	7
Biological process	GO:0007033	vacuole organization	4/2052	44/17132	0.789212	1	Cs1g16160/Cs7g08800/Cs4g17010/Cs1g14330	4
Biological process	GO:0044743	protein transmembrane import into intracellular organelle	4/2052	44/17132	0.789212	1	Cs2g03980/Cs5g07380/Cs2g23190/orange1.1t00877	4
Biological process	GO:0000910	cytokinesis	11/2052	111/17132	0.79042	1	Cs4g01990/Cs9g08760/Cs5g29200/Cs9g08730/Cs4g08560/Cs2g04590/Cs8g21030/Cs7g10500/Cs2g21100/Cs7g10630/Cs7g04130	11
Biological process	GO:0001505	regulation of neurotransmitter levels	3/2052	34/17132	0.791027	1	Cs5g09470/Cs7g28740/Cs7g22860	3
Biological process	GO:0006626	protein targeting to mitochondrion	3/2052	34/17132	0.791027	1	Cs2g03980/Cs2g23190/orange1.1t00877	3
Biological process	GO:0070585	protein localization to mitochondrion	3/2052	34/17132	0.791027	1	Cs2g03980/Cs2g23190/orange1.1t00877	3
Biological process	GO:0072655	establishment of protein localization to mitochondrion	3/2052	34/17132	0.791027	1	Cs2g03980/Cs2g23190/orange1.1t00877	3
Biological process	GO:0009965	leaf morphogenesis	8/2052	83/17132	0.792213	1	Cs5g04290/orange1.1t00806/orange1.1t01993/Cs1g23520/Cs1g19850/Cs7g22090/Cs2g15820/Cs6g15700	8
Biological process	GO:0010017	red or far-red light signaling pathway	10/2052	102/17132	0.793742	1	Cs3g21790/Cs7g05140/Cs1g10610/Cs5g03300/Cs5g34550/orange1.1t00464/orange1.1t03174/Cs7g07200/Cs6g12970/Cs5g05680	10
Biological process	GO:0010557	positive regulation of macromolecule biosynthetic process	45/2052	417/17132	0.795611	1	Cs3g21660/orange1.1t00544/Cs3g23270/Cs5g28040/Cs2g04400/Cs2g16190/Cs4g19480/orange1.1t00550/Cs5g04290/Cs3g19420/Cs5g01350/Cs7g19070/Cs4g10200/Cs7g30960/orange1.1t02662/Cs2g05490/Cs3g14880/orange1.1t03174/Cs7g03810/Cs7g04300/orange1.1t00851/Cs5g33870/Cs6g19710/Cs4g13030/Cs5g05490/Cs4g06140/Cs5g33880/Cs4g14600/novel.1808/orange1.1t00246/Cs6g21070/Cs8g05420/novel.1419/Cs3g12930/orange1.1t00561/Cs6g1…	45
Biological process	GO:0000291	nuclear-transcribed mRNA catabolic process, exonucleolytic	2/2052	24/17132	0.800569	1	Cs7g06230/Cs6g13950	2
Biological process	GO:0006898	receptor-mediated endocytosis	2/2052	24/17132	0.800569	1	Cs4g17010/Cs5g23130	2
Biological process	GO:0031537	regulation of anthocyanin metabolic process	2/2052	24/17132	0.800569	1	Cs7g05140/Cs3g24410	2
Biological process	GO:0044030	regulation of DNA methylation	2/2052	24/17132	0.800569	1	Cs5g30530/Cs8g20390	2
Biological process	GO:0021700	developmental maturation	28/2052	267/17132	0.800907	1	orange1.1t02784/Cs5g03060/Cs1g17390/Cs3g01130/Cs2g02500/Cs7g11550/Cs4g13490/orange1.1t02079/Cs1g17830/Cs9g04000/Cs4g06760/Cs3g16400/Cs7g02970/Cs3g20820/Cs4g13640/Cs8g16870/Cs6g20440/Cs1g16200/Cs1g01270/Cs5g06310/Cs5g01400/Cs5g20250/Cs1g17410/orange1.1t03259/Cs7g27010/Cs7g05430/orange1.1t03606/orange1.1t02511	28
Biological process	GO:2000070	regulation of response to water deprivation	4/2052	45/17132	0.803801	1	Cs7g04580/Cs7g04600/orange1.1t00851/Cs7g04130	4
Biological process	GO:0048653	anther development	5/2052	55/17132	0.804057	1	Cs8g15030/Cs1g02580/Cs7g11550/Cs4g18330/Cs1g03630	5
Biological process	GO:2000031	regulation of salicylic acid mediated signaling pathway	5/2052	55/17132	0.804057	1	Cs4g10410/Cs4g10500/Cs9g08200/Cs4g14600/Cs1g10740	5
Biological process	GO:0010043	response to zinc ion	3/2052	35/17132	0.807291	1	Cs7g18550/Cs8g19230/Cs1g22120	3
Biological process	GO:0071482	cellular response to light stimulus	15/2052	150/17132	0.807483	1	Cs9g07680/Cs3g21790/Cs7g05140/Cs1g10610/Cs5g03300/Cs9g07670/Cs5g34550/orange1.1t00464/orange1.1t03174/Cs7g07200/Cs6g12970/orange1.1t05352/Cs5g05680/novel.2352/Cs4g18920	15
Biological process	GO:0042752	regulation of circadian rhythm	9/2052	94/17132	0.80797	1	Cs3g21790/orange1.1t00580/Cs7g05140/orange1.1t03174/Cs2g14970/Cs1g06920/Cs2g12095/Cs5g05680/Cs7g27530	9
Biological process	GO:0006476	protein deacetylation	1/2052	13/17132	0.809698	1	novel.2228	1
Biological process	GO:0006482	protein demethylation	1/2052	13/17132	0.809698	1	orange1.1t00589	1
Biological process	GO:0006515	protein quality control for misfolded or incompletely synthesized proteins	1/2052	13/17132	0.809698	1	Cs5g07380	1
Biological process	GO:0006561	proline biosynthetic process	1/2052	13/17132	0.809698	1	Cs7g17600	1
Biological process	GO:0006903	vesicle targeting	1/2052	13/17132	0.809698	1	Cs7g24550	1
Biological process	GO:0008214	protein dealkylation	1/2052	13/17132	0.809698	1	orange1.1t00589	1
Biological process	GO:0009098	leucine biosynthetic process	1/2052	13/17132	0.809698	1	Cs3g16440	1
Biological process	GO:0009228	thiamine biosynthetic process	1/2052	13/17132	0.809698	1	Cs4g11090	1
Biological process	GO:0009773	photosynthetic electron transport in photosystem I	1/2052	13/17132	0.809698	1	Cs4g07650	1
Biological process	GO:0010070	zygote asymmetric cell division	1/2052	13/17132	0.809698	1	Cs7g10500	1
Biological process	GO:0010227	floral organ abscission	1/2052	13/17132	0.809698	1	Cs2g06720	1
Biological process	GO:0010506	regulation of autophagy	1/2052	13/17132	0.809698	1	Cs6g09420	1
Biological process	GO:0015919	peroxisomal membrane transport	1/2052	13/17132	0.809698	1	Cs5g07380	1
Biological process	GO:0015936	coenzyme A metabolic process	1/2052	13/17132	0.809698	1	novel.2787	1
Biological process	GO:0034051	negative regulation of plant-type hypersensitive response	1/2052	13/17132	0.809698	1	orange1.1t02464	1
Biological process	GO:0042219	cellular modified amino acid catabolic process	1/2052	13/17132	0.809698	1	Cs4g13090	1
Biological process	GO:0042724	thiamine-containing compound biosynthetic process	1/2052	13/17132	0.809698	1	Cs4g11090	1
Biological process	GO:0045144	meiotic sister chromatid segregation	1/2052	13/17132	0.809698	1	Cs6g22105	1
Biological process	GO:0046174	polyol catabolic process	1/2052	13/17132	0.809698	1	Cs4g13120	1
Biological process	GO:0051177	meiotic sister chromatid cohesion	1/2052	13/17132	0.809698	1	Cs6g22105	1
Biological process	GO:0051346	negative regulation of hydrolase activity	1/2052	13/17132	0.809698	1	Cs3g05800	1
Biological process	GO:0051353	positive regulation of oxidoreductase activity	1/2052	13/17132	0.809698	1	Cs6g21270	1
Biological process	GO:0060964	regulation of gene silencing by miRNA	1/2052	13/17132	0.809698	1	novel.2033	1
Biological process	GO:0062014	negative regulation of small molecule metabolic process	1/2052	13/17132	0.809698	1	Cs2g12700	1
Biological process	GO:0071265	L-methionine biosynthetic process	1/2052	13/17132	0.809698	1	Cs5g01510	1
Biological process	GO:0080022	primary root development	1/2052	13/17132	0.809698	1	Cs7g04130	1
Biological process	GO:0090701	specification of plant organ identity	1/2052	13/17132	0.809698	1	Cs1g23040	1
Biological process	GO:1900457	regulation of brassinosteroid mediated signaling pathway	1/2052	13/17132	0.809698	1	Cs6g03940	1
Biological process	GO:1901068	guanosine-containing compound metabolic process	1/2052	13/17132	0.809698	1	Cs8g06110	1
Biological process	GO:1902930	regulation of alcohol biosynthetic process	1/2052	13/17132	0.809698	1	Cs5g17030	1
Biological process	GO:0006417	regulation of translation	13/2052	132/17132	0.811803	1	Cs2g04120/Cs7g06230/Cs7g17890/orange1.1t02570/Cs6g13950/Cs3g15670/Cs6g21070/Cs1g02930/Cs2g13240/Cs6g18450/Cs5g25460/Cs7g17960/orange1.1t04402	13
Biological process	GO:0034248	regulation of cellular amide metabolic process	13/2052	132/17132	0.811803	1	Cs2g04120/Cs7g06230/Cs7g17890/orange1.1t02570/Cs6g13950/Cs3g15670/Cs6g21070/Cs1g02930/Cs2g13240/Cs6g18450/Cs5g25460/Cs7g17960/orange1.1t04402	13
Biological process	GO:0045893	positive regulation of transcription, DNA-templated	41/2052	385/17132	0.812592	1	Cs3g21660/orange1.1t00544/Cs3g23270/Cs5g28040/Cs2g04400/Cs2g16190/Cs4g19480/orange1.1t00550/Cs5g04290/Cs3g19420/Cs5g01350/Cs7g19070/Cs4g10200/Cs7g30960/orange1.1t02662/Cs2g05490/Cs3g14880/orange1.1t03174/Cs7g03810/orange1.1t00851/Cs5g33870/Cs6g19710/Cs4g13030/Cs5g05490/Cs4g06140/Cs5g33880/Cs4g14600/novel.1808/orange1.1t00246/Cs8g05420/novel.1419/Cs3g12930/orange1.1t00561/Cs6g12420/Cs4g18250/Cs1g0…	41
Biological process	GO:0032940	secretion by cell	8/2052	85/17132	0.813442	1	Cs6g22190/Cs5g11960/Cs7g24550/Cs4g02870/orange1.1t01333/Cs3g16120/Cs9g06990/Cs6g02570	8
Biological process	GO:0045490	pectin catabolic process	8/2052	85/17132	0.813442	1	Cs7g09860/Cs1g16560/Cs4g06670/Cs5g34710/Cs2g16380/Cs6g11440/orange1.1t01085/Cs2g23970	8
Biological process	GO:0048284	organelle fusion	8/2052	85/17132	0.813442	1	Cs7g22000/Cs9g15750/Cs2g10070/Cs5g04430/novel.1945/orange1.1t02578/Cs7g15910/Cs6g01350	8
Biological process	GO:0048438	floral whorl development	15/2052	151/17132	0.815315	1	Cs2g17920/Cs8g15030/Cs8g17360/Cs1g16850/Cs3g24160/Cs1g02580/Cs7g11550/Cs1g17830/Cs4g18330/Cs6g20920/Cs7g09110/orange1.1t03383/novel.1419/Cs9g11040/Cs1g03630	15
Biological process	GO:0006096	glycolytic process	5/2052	56/17132	0.816621	1	Cs4g18980/Cs7g04300/Cs1g15840/Cs9g18120/Cs6g20790	5
Biological process	GO:0006757	ATP generation from ADP	5/2052	56/17132	0.816621	1	Cs4g18980/Cs7g04300/Cs1g15840/Cs9g18120/Cs6g20790	5
Biological process	GO:0009135	purine nucleoside diphosphate metabolic process	5/2052	56/17132	0.816621	1	Cs4g18980/Cs7g04300/Cs1g15840/Cs9g18120/Cs6g20790	5
Biological process	GO:0009179	purine ribonucleoside diphosphate metabolic process	5/2052	56/17132	0.816621	1	Cs4g18980/Cs7g04300/Cs1g15840/Cs9g18120/Cs6g20790	5
Biological process	GO:0009185	ribonucleoside diphosphate metabolic process	5/2052	56/17132	0.816621	1	Cs4g18980/Cs7g04300/Cs1g15840/Cs9g18120/Cs6g20790	5
Biological process	GO:0009798	axis specification	5/2052	56/17132	0.816621	1	Cs5g28040/Cs2g11910/Cs7g11550/Cs4g17010/Cs2g10950	5
Biological process	GO:0042866	pyruvate biosynthetic process	5/2052	56/17132	0.816621	1	Cs4g18980/Cs7g04300/Cs1g15840/Cs9g18120/Cs6g20790	5
Biological process	GO:0046031	ADP metabolic process	5/2052	56/17132	0.816621	1	Cs4g18980/Cs7g04300/Cs1g15840/Cs9g18120/Cs6g20790	5
Biological process	GO:1902680	positive regulation of RNA biosynthetic process	41/2052	386/17132	0.817536	1	Cs3g21660/orange1.1t00544/Cs3g23270/Cs5g28040/Cs2g04400/Cs2g16190/Cs4g19480/orange1.1t00550/Cs5g04290/Cs3g19420/Cs5g01350/Cs7g19070/Cs4g10200/Cs7g30960/orange1.1t02662/Cs2g05490/Cs3g14880/orange1.1t03174/Cs7g03810/orange1.1t00851/Cs5g33870/Cs6g19710/Cs4g13030/Cs5g05490/Cs4g06140/Cs5g33880/Cs4g14600/novel.1808/orange1.1t00246/Cs8g05420/novel.1419/Cs3g12930/orange1.1t00561/Cs6g12420/Cs4g18250/Cs1g0…	41
Biological process	GO:1903508	positive regulation of nucleic acid-templated transcription	41/2052	386/17132	0.817536	1	Cs3g21660/orange1.1t00544/Cs3g23270/Cs5g28040/Cs2g04400/Cs2g16190/Cs4g19480/orange1.1t00550/Cs5g04290/Cs3g19420/Cs5g01350/Cs7g19070/Cs4g10200/Cs7g30960/orange1.1t02662/Cs2g05490/Cs3g14880/orange1.1t03174/Cs7g03810/orange1.1t00851/Cs5g33870/Cs6g19710/Cs4g13030/Cs5g05490/Cs4g06140/Cs5g33880/Cs4g14600/novel.1808/orange1.1t00246/Cs8g05420/novel.1419/Cs3g12930/orange1.1t00561/Cs6g12420/Cs4g18250/Cs1g0…	41
Biological process	GO:0009110	vitamin biosynthetic process	9/2052	95/17132	0.81768	1	Cs1g24170/Cs4g11090/Cs4g13120/Cs2g23840/Cs4g19710/Cs6g17580/Cs2g23850/Cs8g16770/orange1.1t05897	9
Biological process	GO:0033866	nucleoside bisphosphate biosynthetic process	2/2052	25/17132	0.81888	1	Cs3g18630/novel.2787	2
Biological process	GO:0034030	ribonucleoside bisphosphate biosynthetic process	2/2052	25/17132	0.81888	1	Cs3g18630/novel.2787	2
Biological process	GO:0034033	purine nucleoside bisphosphate biosynthetic process	2/2052	25/17132	0.81888	1	Cs3g18630/novel.2787	2
Biological process	GO:1900056	negative regulation of leaf senescence	2/2052	25/17132	0.81888	1	Cs6g10120/Cs7g17600	2
Biological process	GO:1901002	positive regulation of response to salt stress	2/2052	25/17132	0.81888	1	Cs8g17360/Cs7g04130	2
Biological process	GO:1901401	regulation of tetrapyrrole metabolic process	2/2052	25/17132	0.81888	1	Cs9g07680/Cs9g07670	2
Biological process	GO:1905269	positive regulation of chromatin organization	2/2052	25/17132	0.81888	1	Cs7g19610/Cs7g04130	2
Biological process	GO:0051172	negative regulation of nitrogen compound metabolic process	37/2052	351/17132	0.820601	1	Cs1g10610/Cs5g28040/Cs9g07620/Cs7g06230/Cs2g12700/Cs3g05800/Cs6g10120/orange1.1t00589/Cs7g11020/Cs5g30530/Cs4g02910/Cs4g10020/Cs4g15790/Cs6g07180/Cs4g14980/Cs6g13950/orange1.1t04212/Cs3g14190/orange1.1t05012/Cs6g09800/Cs4g16280/novel.2228/Cs5g22560/Cs7g07830/Cs7g19610/Cs8g18050/Cs4g13640/Cs2g04840/Cs8g05420/Cs7g23170/Cs6g18930/Cs7g06210/Cs2g13240/Cs9g07000/Cs1g14460/orange1.1t03890/Cs7g14590	37
Biological process	GO:0006637	acyl-CoA metabolic process	3/2052	36/17132	0.822473	1	Cs8g15220/Cs5g03440/Cs3g18630	3
Biological process	GO:0031331	positive regulation of cellular catabolic process	3/2052	36/17132	0.822473	1	Cs6g09420/Cs5g23550/Cs2g13240	3
Biological process	GO:0035383	thioester metabolic process	3/2052	36/17132	0.822473	1	Cs8g15220/Cs5g03440/Cs3g18630	3
Biological process	GO:0042335	cuticle development	3/2052	36/17132	0.822473	1	Cs4g17100/orange1.1t03173/Cs6g21270	3
Biological process	GO:0006778	porphyrin-containing compound metabolic process	9/2052	96/17132	0.827011	1	Cs5g32930/Cs9g07680/Cs9g07670/Cs5g34550/orange1.1t02937/Cs1g19360/Cs7g30360/Cs7g19710/Cs5g22660	9
Biological process	GO:0006165	nucleoside diphosphate phosphorylation	5/2052	57/17132	0.82853	1	Cs4g18980/Cs7g04300/Cs1g15840/Cs9g18120/Cs6g20790	5
Biological process	GO:2001023	regulation of response to drug	5/2052	57/17132	0.82853	1	Cs4g10410/Cs4g10500/Cs9g08200/Cs4g14600/Cs1g10740	5
Biological process	GO:2001038	regulation of cellular response to drug	5/2052	57/17132	0.82853	1	Cs4g10410/Cs4g10500/Cs9g08200/Cs4g14600/Cs1g10740	5
Biological process	GO:0042364	water-soluble vitamin biosynthetic process	6/2052	67/17132	0.828833	1	Cs4g11090/Cs4g13120/Cs4g19710/Cs6g17580/Cs8g16770/orange1.1t05897	6
Biological process	GO:0043067	regulation of programmed cell death	6/2052	67/17132	0.828833	1	Cs8g12000/Cs2g10710/Cs5g02940/Cs1g09670/orange1.1t02464/orange1.1t03859	6
Biological process	GO:0002790	peptide secretion	1/2052	14/17132	0.832509	1	Cs9g06990	1
Biological process	GO:0006097	glyoxylate cycle	1/2052	14/17132	0.832509	1	Cs9g02540	1
Biological process	GO:0006189	'de novo' IMP biosynthetic process	1/2052	14/17132	0.832509	1	novel.1672	1
Biological process	GO:0006271	DNA strand elongation involved in DNA replication	1/2052	14/17132	0.832509	1	Cs6g18100	1
Biological process	GO:0006772	thiamine metabolic process	1/2052	14/17132	0.832509	1	Cs4g11090	1
Biological process	GO:0007032	endosome organization	1/2052	14/17132	0.832509	1	Cs4g17010	1
Biological process	GO:0009306	protein secretion	1/2052	14/17132	0.832509	1	Cs9g06990	1
Biological process	GO:0010262	somatic embryogenesis	1/2052	14/17132	0.832509	1	orange1.1t01781	1
Biological process	GO:0022616	DNA strand elongation	1/2052	14/17132	0.832509	1	Cs6g18100	1
Biological process	GO:0031540	regulation of anthocyanin biosynthetic process	1/2052	14/17132	0.832509	1	Cs3g24410	1
Biological process	GO:0042723	thiamine-containing compound metabolic process	1/2052	14/17132	0.832509	1	Cs4g11090	1
Biological process	GO:0046470	phosphatidylcholine metabolic process	1/2052	14/17132	0.832509	1	Cs1g18410	1
Biological process	GO:0046487	glyoxylate metabolic process	1/2052	14/17132	0.832509	1	Cs9g02540	1
Biological process	GO:0048194	Golgi vesicle budding	1/2052	14/17132	0.832509	1	Cs7g12540	1
Biological process	GO:0048441	petal development	1/2052	14/17132	0.832509	1	novel.1419	1
Biological process	GO:0048465	corolla development	1/2052	14/17132	0.832509	1	novel.1419	1
Biological process	GO:0052031	modulation by symbiont of host defense response	1/2052	14/17132	0.832509	1	Cs6g12050	1
Biological process	GO:0052173	response to defenses of other organism involved in symbiotic interaction	1/2052	14/17132	0.832509	1	Cs6g12050	1
Biological process	GO:0052200	response to host defenses	1/2052	14/17132	0.832509	1	Cs6g12050	1
Biological process	GO:0052255	modulation by organism of defense response of other organism involved in symbiotic interaction	1/2052	14/17132	0.832509	1	Cs6g12050	1
Biological process	GO:0052552	modulation by organism of immune response of other organism involved in symbiotic interaction	1/2052	14/17132	0.832509	1	Cs6g12050	1
Biological process	GO:0052553	modulation by symbiont of host immune response	1/2052	14/17132	0.832509	1	Cs6g12050	1
Biological process	GO:0052555	positive regulation by organism of immune response of other organism involved in symbiotic interaction	1/2052	14/17132	0.832509	1	Cs6g12050	1
Biological process	GO:0052556	positive regulation by symbiont of host immune response	1/2052	14/17132	0.832509	1	Cs6g12050	1
Biological process	GO:0052564	response to immune response of other organism involved in symbiotic interaction	1/2052	14/17132	0.832509	1	Cs6g12050	1
Biological process	GO:0052572	response to host immune response	1/2052	14/17132	0.832509	1	Cs6g12050	1
Biological process	GO:0075136	response to host	1/2052	14/17132	0.832509	1	Cs6g12050	1
Biological process	GO:0051254	positive regulation of RNA metabolic process	43/2052	407/17132	0.832631	1	Cs3g21660/orange1.1t00544/Cs3g23270/Cs5g28040/Cs2g04400/Cs2g16190/Cs4g19480/orange1.1t00550/Cs5g04290/Cs3g19420/Cs5g01350/Cs7g19070/Cs4g10200/Cs7g30960/orange1.1t02662/Cs2g05490/Cs3g14880/orange1.1t03174/Cs7g03810/orange1.1t00851/Cs5g33870/Cs6g19710/Cs4g13030/Cs5g05490/Cs4g06140/Cs5g33880/Cs4g14600/novel.1808/orange1.1t00246/Cs8g05420/novel.1419/Cs3g12930/orange1.1t00561/Cs6g12420/Cs4g18250/Cs2g1…	43
Biological process	GO:0090351	seedling development	21/2052	209/17132	0.834234	1	Cs9g07680/Cs3g15800/Cs5g28040/Cs3g14240/Cs7g25680/Cs8g06080/Cs9g07670/Cs3g05800/orange1.1t02445/Cs5g34550/Cs5g21200/orange1.1t02550/Cs6g10240/Cs3g23350/Cs1g09670/Cs6g18100/Cs2g14770/orange1.1t03259/Cs1g24390/novel.2033/Cs7g05430	21
Biological process	GO:0042180	cellular ketone metabolic process	11/2052	116/17132	0.83485	1	Cs1g24170/Cs2g05610/Cs6g12050/Cs2g12700/orange1.1t01733/Cs7g27120/Cs5g29440/Cs5g26130/Cs5g17030/Cs1g07440/Cs5g18300	11
Biological process	GO:0010152	pollen maturation	2/2052	26/17132	0.835668	1	Cs7g11550/Cs5g20250	2
Biological process	GO:0010216	maintenance of DNA methylation	2/2052	26/17132	0.835668	1	Cs6g03520/Cs7g19610	2
Biological process	GO:0010229	inflorescence development	2/2052	26/17132	0.835668	1	Cs8g17360/Cs6g19770	2
Biological process	GO:0035265	organ growth	2/2052	26/17132	0.835668	1	Cs5g20520/Cs5g12160	2
Biological process	GO:0042147	retrograde transport, endosome to Golgi	2/2052	26/17132	0.835668	1	Cs3g22680/Cs4g05020	2
Biological process	GO:1905622	negative regulation of leaf development	2/2052	26/17132	0.835668	1	Cs6g10120/Cs7g17600	2
Biological process	GO:0006766	vitamin metabolic process	9/2052	97/17132	0.83597	1	Cs1g24170/Cs4g11090/Cs4g13120/Cs2g23840/Cs4g19710/Cs6g17580/Cs2g23850/Cs8g16770/orange1.1t05897	9
Biological process	GO:0071824	protein-DNA complex subunit organization	9/2052	97/17132	0.83597	1	Cs2g17040/Cs5g30230/Cs7g19610/Cs8g17690/Cs4g03440/Cs8g18120/Cs6g22105/Cs4g03450/Cs8g17400	9
Biological process	GO:1900140	regulation of seedling development	9/2052	97/17132	0.83597	1	Cs9g07680/Cs9g07670/Cs3g05800/Cs5g34550/Cs5g21200/orange1.1t02550/Cs1g09670/Cs2g14770/orange1.1t03259	9
Biological process	GO:0051260	protein homooligomerization	3/2052	37/17132	0.836621	1	Cs5g01510/Cs7g11550/orange1.1t04897	3
Biological process	GO:0071490	cellular response to far red light	3/2052	37/17132	0.836621	1	Cs9g07680/Cs9g07670/orange1.1t03174	3
Biological process	GO:1902903	regulation of supramolecular fiber organization	3/2052	37/17132	0.836621	1	Cs8g20080/Cs8g20070/Cs6g02570	3
Biological process	GO:1990542	mitochondrial transmembrane transport	3/2052	37/17132	0.836621	1	Cs2g03980/Cs2g23190/orange1.1t00877	3
Biological process	GO:0009581	detection of external stimulus	10/2052	107/17132	0.83929	1	Cs3g21790/Cs7g05140/Cs5g02590/orange1.1t00464/orange1.1t03174/Cs7g07200/Cs6g12970/Cs5g05680/Cs7g22090/Cs7g15850	10
Biological process	GO:0009582	detection of abiotic stimulus	10/2052	107/17132	0.83929	1	Cs3g21790/Cs7g05140/Cs5g02590/orange1.1t00464/orange1.1t03174/Cs7g07200/Cs6g12970/Cs5g05680/Cs7g22090/Cs7g15850	10
Biological process	GO:0009066	aspartate family amino acid metabolic process	5/2052	58/17132	0.839802	1	Cs5g01510/Cs2g28930/Cs9g16890/Cs7g13320/novel.424	5
Biological process	GO:0009132	nucleoside diphosphate metabolic process	5/2052	58/17132	0.839802	1	Cs4g18980/Cs7g04300/Cs1g15840/Cs9g18120/Cs6g20790	5
Biological process	GO:0019216	regulation of lipid metabolic process	5/2052	58/17132	0.839802	1	Cs2g12700/orange1.1t01733/Cs6g15150/Cs5g17030/Cs1g07440	5
Biological process	GO:0046939	nucleotide phosphorylation	5/2052	58/17132	0.839802	1	Cs4g18980/Cs7g04300/Cs1g15840/Cs9g18120/Cs6g20790	5
Biological process	GO:0030162	regulation of proteolysis	7/2052	78/17132	0.840254	1	Cs3g05800/Cs6g07180/Cs1g14060/novel.1832/Cs4g07940/Cs5g23550/Cs7g21290	7
Biological process	GO:0046903	secretion	8/2052	88/17132	0.842115	1	Cs6g22190/Cs5g11960/Cs7g24550/Cs4g02870/orange1.1t01333/Cs3g16120/Cs9g06990/Cs6g02570	8
Biological process	GO:0046890	regulation of lipid biosynthetic process	4/2052	48/17132	0.84269	1	Cs2g12700/orange1.1t01733/Cs5g17030/Cs1g07440	4
Biological process	GO:0051259	protein complex oligomerization	4/2052	48/17132	0.84269	1	Cs5g01510/Cs7g11550/Cs1g18540/orange1.1t04897	4
Biological process	GO:0031328	positive regulation of cellular biosynthetic process	48/2052	454/17132	0.843363	1	Cs3g21660/orange1.1t00544/Cs3g23270/Cs5g28040/Cs2g04400/Cs2g16190/Cs4g19480/orange1.1t00550/Cs5g04290/Cs3g19420/Cs5g01350/Cs7g19070/Cs4g10200/Cs7g30960/orange1.1t02662/Cs2g05490/Cs3g14880/orange1.1t05402/orange1.1t03174/Cs7g03810/orange1.1t00851/Cs5g33870/Cs6g19710/Cs4g13030/Cs5g05490/Cs4g06140/Cs5g33880/Cs4g14600/novel.1808/orange1.1t00246/Cs6g21070/Cs8g05420/novel.1419/Cs5g26130/Cs3g12930/Cs5g1…	48
Biological process	GO:0033013	tetrapyrrole metabolic process	9/2052	98/17132	0.844563	1	Cs5g32930/Cs9g07680/Cs9g07670/Cs5g34550/orange1.1t02937/Cs1g19360/Cs7g30360/Cs7g19710/Cs5g22660	9
Biological process	GO:0006767	water-soluble vitamin metabolic process	6/2052	69/17132	0.849251	1	Cs4g11090/Cs4g13120/Cs4g19710/Cs6g17580/Cs8g16770/orange1.1t05897	6
Biological process	GO:0022604	regulation of cell morphogenesis	7/2052	79/17132	0.849566	1	Cs7g01200/Cs4g10200/Cs5g14730/orange1.1t00806/Cs7g17340/Cs2g06050/Cs5g16520	7
Biological process	GO:0051248	negative regulation of protein metabolic process	7/2052	79/17132	0.849566	1	Cs7g06230/Cs3g05800/Cs6g07180/Cs4g14980/Cs6g13950/Cs2g13240/Cs7g14590	7
Biological process	GO:0048481	plant ovule development	3/2052	38/17132	0.849786	1	Cs8g17360/Cs3g24160/Cs6g20920	3
Biological process	GO:0065001	specification of axis polarity	3/2052	38/17132	0.849786	1	Cs5g28040/Cs2g11910/Cs2g10950	3
Biological process	GO:0009846	pollen germination	5/2052	59/17132	0.850457	1	orange1.1t02445/Cs7g11550/Cs5g04910/Cs5g20250/Cs3g24200	5
Biological process	GO:0046474	glycerophospholipid biosynthetic process	5/2052	59/17132	0.850457	1	orange1.1t00375/Cs7g31730/orange1.1t00198/orange1.1t03552/Cs7g17090	5
Biological process	GO:0010029	regulation of seed germination	8/2052	89/17132	0.850859	1	Cs9g07680/Cs9g07670/Cs3g05800/Cs5g34550/Cs5g21200/Cs1g09670/Cs2g14770/orange1.1t03259	8
Biological process	GO:0006458	'de novo' protein folding	2/2052	27/17132	0.851035	1	Cs2g29390/Cs2g23190	2
Biological process	GO:0010091	trichome branching	2/2052	27/17132	0.851035	1	Cs1g17830/novel.907	2
Biological process	GO:0019747	regulation of isoprenoid metabolic process	2/2052	27/17132	0.851035	1	Cs2g12700/Cs5g17030	2
Biological process	GO:0000165	MAPK cascade	1/2052	15/17132	0.852587	1	Cs3g24000	1
Biological process	GO:0006346	methylation-dependent chromatin silencing	1/2052	15/17132	0.852587	1	Cs7g19610	1
Biological process	GO:0006782	protoporphyrinogen IX biosynthetic process	1/2052	15/17132	0.852587	1	orange1.1t02937	1
Biological process	GO:0007135	meiosis II	1/2052	15/17132	0.852587	1	Cs6g22105	1
Biological process	GO:0016075	rRNA catabolic process	1/2052	15/17132	0.852587	1	orange1.1t00584	1
Biological process	GO:0043647	inositol phosphate metabolic process	1/2052	15/17132	0.852587	1	Cs8g03640	1
Biological process	GO:0046501	protoporphyrinogen IX metabolic process	1/2052	15/17132	0.852587	1	orange1.1t02937	1
Biological process	GO:0050821	protein stabilization	1/2052	15/17132	0.852587	1	Cs4g07650	1
Biological process	GO:0051054	positive regulation of DNA metabolic process	1/2052	15/17132	0.852587	1	Cs7g19610	1
Biological process	GO:0051345	positive regulation of hydrolase activity	1/2052	15/17132	0.852587	1	Cs2g06720	1
Biological process	GO:0061983	meiosis II cell cycle process	1/2052	15/17132	0.852587	1	Cs6g22105	1
Biological process	GO:1900057	positive regulation of leaf senescence	1/2052	15/17132	0.852587	1	Cs1g09670	1
Biological process	GO:1905623	positive regulation of leaf development	1/2052	15/17132	0.852587	1	Cs1g09670	1
Biological process	GO:0031324	negative regulation of cellular metabolic process	36/2052	349/17132	0.853712	1	Cs1g10610/Cs5g28040/Cs9g07620/Cs7g06230/Cs2g12700/Cs3g05800/Cs6g10120/orange1.1t00589/Cs7g11020/Cs5g30530/Cs4g02910/Cs4g10020/Cs4g15790/Cs6g07180/Cs4g14980/Cs6g13950/orange1.1t04212/Cs3g14190/orange1.1t05012/Cs6g09800/Cs4g16280/novel.2228/Cs5g22560/Cs7g07830/Cs7g19610/Cs8g18050/Cs4g13640/Cs2g04840/Cs8g05420/Cs7g23170/Cs6g18930/Cs7g06210/Cs2g13240/Cs9g07000/Cs1g14460/orange1.1t03890	36
Biological process	GO:0033865	nucleoside bisphosphate metabolic process	4/2052	49/17132	0.854123	1	Cs8g15220/Cs5g03440/Cs3g18630/novel.2787	4
Biological process	GO:0033875	ribonucleoside bisphosphate metabolic process	4/2052	49/17132	0.854123	1	Cs8g15220/Cs5g03440/Cs3g18630/novel.2787	4
Biological process	GO:0034032	purine nucleoside bisphosphate metabolic process	4/2052	49/17132	0.854123	1	Cs8g15220/Cs5g03440/Cs3g18630/novel.2787	4
Biological process	GO:2000028	regulation of photoperiodism, flowering	4/2052	49/17132	0.854123	1	Cs3g21790/Cs4g02910/Cs2g19010/Cs9g09310	4
Biological process	GO:0009583	detection of light stimulus	8/2052	90/17132	0.859211	1	Cs3g21790/Cs7g05140/Cs5g02590/orange1.1t00464/orange1.1t03174/Cs7g07200/Cs6g12970/Cs5g05680	8
Biological process	GO:0009166	nucleotide catabolic process	5/2052	60/17132	0.860517	1	Cs4g18980/Cs7g04300/Cs1g15840/Cs9g18120/Cs6g20790	5
Biological process	GO:0009896	positive regulation of catabolic process	3/2052	39/17132	0.862016	1	Cs6g09420/Cs5g23550/Cs2g13240	3
Biological process	GO:0035670	plant-type ovary development	3/2052	39/17132	0.862016	1	Cs8g17360/Cs3g24160/Cs6g20920	3
Biological process	GO:0045935	positive regulation of nucleobase-containing compound metabolic process	44/2052	423/17132	0.862254	1	Cs3g21660/orange1.1t00544/Cs3g23270/Cs5g28040/Cs2g04400/Cs2g16190/Cs4g19480/orange1.1t00550/Cs5g04290/Cs3g19420/Cs5g01350/Cs7g19070/Cs4g10200/Cs7g30960/orange1.1t02662/Cs2g05490/Cs3g14880/orange1.1t03174/Cs7g03810/orange1.1t00851/Cs5g33870/Cs6g19710/Cs4g13030/Cs5g05490/Cs7g19610/Cs4g06140/Cs5g33880/Cs4g14600/novel.1808/orange1.1t00246/Cs8g05420/novel.1419/Cs3g12930/orange1.1t00561/Cs6g12420/Cs4g1…	44
Biological process	GO:1901137	carbohydrate derivative biosynthetic process	52/2052	495/17132	0.86392	1	Cs9g08050/Cs5g29020/orange1.1t02087/orange1.1t03392/Cs7g01390/Cs6g07510/Cs3g23660/Cs1g16160/Cs8g10780/Cs7g12380/Cs4g18980/Cs6g19210/Cs4g04430/Cs8g15710/Cs6g21350/Cs8g01390/Cs4g05250/Cs4g02260/Cs2g10740/Cs2g04670/Cs2g16290/Cs7g08110/Cs2g19390/Cs3g18630/Cs7g04300/novel.2160/Cs2g21360/novel.1781/Cs7g30780/Cs5g26820/Cs8g19280/Cs6g07330/Cs5g10530/Cs1g15840/Cs3g19220/Cs6g15800/Cs5g08370/orange1.1t02796…	52
Biological process	GO:0010228	vegetative to reproductive phase transition of meristem	20/2052	205/17132	0.864478	1	Cs3g21790/orange1.1t00580/Cs6g09820/orange1.1t00345/Cs6g08940/orange1.1t03173/orange1.1t00589/Cs4g02910/Cs1g05410/Cs2g14970/Cs2g19010/Cs9g13930/novel.309/Cs9g16520/Cs9g09310/Cs5g05680/novel.1600/novel.198/Cs3g06080/Cs9g17370	20
Biological process	GO:0009853	photorespiration	4/2052	50/17132	0.864842	1	Cs6g09640/orange1.1t05709/Cs6g05110/Cs6g18680	4
Biological process	GO:0007062	sister chromatid cohesion	2/2052	28/17132	0.86508	1	Cs2g24880/Cs6g22105	2
Biological process	GO:0062013	positive regulation of small molecule metabolic process	2/2052	28/17132	0.86508	1	Cs5g26130/Cs5g17030	2
Biological process	GO:2001252	positive regulation of chromosome organization	2/2052	28/17132	0.86508	1	Cs7g19610/Cs7g04130	2
Biological process	GO:0030029	actin filament-based process	7/2052	81/17132	0.866872	1	Cs8g20080/Cs8g20070/Cs1g17830/Cs3g18600/Cs1g06370/Cs6g02570/Cs1g01210	7
Biological process	GO:0006887	exocytosis	6/2052	71/17132	0.867634	1	Cs6g22190/Cs5g11960/Cs7g24550/orange1.1t01333/Cs3g16120/Cs6g02570	6
Biological process	GO:0007015	actin filament organization	5/2052	61/17132	0.870003	1	Cs8g20080/Cs8g20070/Cs3g18600/Cs6g02570/Cs1g01210	5
Biological process	GO:0035266	meristem growth	5/2052	61/17132	0.870003	1	Cs7g15050/Cs3g26340/orange1.1t05582/Cs5g25540/Cs6g14760	5
Biological process	GO:0006605	protein targeting	13/2052	140/17132	0.87001	1	Cs2g03980/Cs6g22190/Cs5g07380/Cs5g11960/Cs8g18490/Cs2g23190/Cs7g24550/Cs5g21780/Cs4g17010/Cs6g06030/Cs9g06990/Cs8g06555/orange1.1t00877	13
Biological process	GO:0045454	cell redox homeostasis	13/2052	140/17132	0.87001	1	Cs5g10830/Cs3g02660/Cs2g13810/Cs4g12290/Cs7g29170/Cs4g18320/Cs2g12960/Cs5g16520/orange1.1t04754/Cs2g06140/orange1.1t02220/Cs9g04770/Cs3g09460	13
Biological process	GO:0000712	resolution of meiotic recombination intermediates	1/2052	16/17132	0.870259	1	Cs9g17240	1
Biological process	GO:0006020	inositol metabolic process	1/2052	16/17132	0.870259	1	Cs4g13120	1
Biological process	GO:0006188	IMP biosynthetic process	1/2052	16/17132	0.870259	1	novel.1672	1
Biological process	GO:0006349	regulation of gene expression by genetic imprinting	1/2052	16/17132	0.870259	1	Cs6g15500	1
Biological process	GO:0006383	transcription by RNA polymerase III	1/2052	16/17132	0.870259	1	Cs5g10190	1
Biological process	GO:0006544	glycine metabolic process	1/2052	16/17132	0.870259	1	Cs7g22860	1
Biological process	GO:0006560	proline metabolic process	1/2052	16/17132	0.870259	1	Cs7g17600	1
Biological process	GO:0006625	protein targeting to peroxisome	1/2052	16/17132	0.870259	1	Cs5g07380	1
Biological process	GO:0009608	response to symbiont	1/2052	16/17132	0.870259	1	Cs5g29490	1
Biological process	GO:0010082	regulation of root meristem growth	1/2052	16/17132	0.870259	1	orange1.1t05582	1
Biological process	GO:0010424	DNA methylation on cytosine within a CG sequence	1/2052	16/17132	0.870259	1	Cs7g19610	1
Biological process	GO:0046040	IMP metabolic process	1/2052	16/17132	0.870259	1	novel.1672	1
Biological process	GO:0046246	terpene biosynthetic process	1/2052	16/17132	0.870259	1	Cs5g27570	1
Biological process	GO:0061085	regulation of histone H3-K27 methylation	1/2052	16/17132	0.870259	1	Cs7g04130	1
Biological process	GO:0071514	genetic imprinting	1/2052	16/17132	0.870259	1	Cs6g15500	1
Biological process	GO:0071902	positive regulation of protein serine/threonine kinase activity	1/2052	16/17132	0.870259	1	Cs3g24000	1
Biological process	GO:0072662	protein localization to peroxisome	1/2052	16/17132	0.870259	1	Cs5g07380	1
Biological process	GO:0072663	establishment of protein localization to peroxisome	1/2052	16/17132	0.870259	1	Cs5g07380	1
Biological process	GO:1902584	positive regulation of response to water deprivation	1/2052	16/17132	0.870259	1	Cs7g04130	1
Biological process	GO:0009738	abscisic acid-activated signaling pathway	30/2052	299/17132	0.873275	1	Cs3g19890/Cs4g15360/Cs7g05140/Cs8g16140/Cs1g04650/Cs1g16090/orange1.1t00550/Cs6g10250/orange1.1t00478/orange1.1t02713/Cs8g17360/Cs4g05390/Cs5g02940/Cs6g15360/Cs5g09470/Cs1g16050/Cs1g16060/Cs7g31040/Cs4g14980/Cs5g02540/Cs7g11560/Cs6g16450/orange1.1t02709/orange1.1t02715/Cs6g19610/Cs4g10440/Cs5g17030/novel.2352/Cs7g06210/orange1.1t03890	30
Biological process	GO:0008154	actin polymerization or depolymerization	3/2052	40/17132	0.873362	1	Cs8g20080/Cs8g20070/Cs6g02570	3
Biological process	GO:0015994	chlorophyll metabolic process	7/2052	82/17132	0.874892	1	Cs9g07680/Cs9g07670/Cs5g34550/orange1.1t02937/Cs7g30360/Cs7g19710/Cs5g22660	7
Biological process	GO:0035194	posttranscriptional gene silencing by RNA	9/2052	102/17132	0.875431	1	Cs3g11620/Cs6g03520/Cs5g24740/Cs4g06370/Cs5g10190/Cs2g17600/Cs2g17570/Cs5g14110/novel.2033	9
Biological process	GO:0016441	posttranscriptional gene silencing	11/2052	122/17132	0.878191	1	Cs3g11620/Cs7g17890/Cs6g03520/Cs5g24740/Cs4g06370/Cs5g10190/Cs2g17600/Cs2g17570/Cs5g14110/novel.2033/Cs7g17960	11
Biological process	GO:1901292	nucleoside phosphate catabolic process	5/2052	62/17132	0.878938	1	Cs4g18980/Cs7g04300/Cs1g15840/Cs9g18120/Cs6g20790	5
Biological process	GO:0006635	fatty acid beta-oxidation	3/2052	41/17132	0.883873	1	Cs9g04000/Cs1g01290/Cs6g08640	3
Biological process	GO:0051258	protein polymerization	3/2052	41/17132	0.883873	1	Cs8g20080/Cs8g20070/Cs6g02570	3
Biological process	GO:0048440	carpel development	4/2052	52/17132	0.884261	1	Cs8g17360/Cs3g24160/Cs6g20920/novel.1419	4
Biological process	GO:0048437	floral organ development	20/2052	209/17132	0.884785	1	Cs2g06670/Cs2g17920/Cs8g15030/Cs8g17360/Cs1g16850/Cs3g24160/Cs1g02580/Cs7g11550/Cs2g06720/Cs5g12160/Cs4g18330/Cs1g23040/Cs6g20920/Cs2g27790/novel.1419/Cs7g22090/novel.618/Cs9g11040/Cs2g21640/Cs1g03630	20
Biological process	GO:0005983	starch catabolic process	1/2052	17/17132	0.885813	1	Cs4g04430	1
Biological process	GO:0009768	photosynthesis, light harvesting in photosystem I	1/2052	17/17132	0.885813	1	novel.243	1
Biological process	GO:0015846	polyamine transport	1/2052	17/17132	0.885813	1	Cs9g02830	1
Biological process	GO:0017004	cytochrome complex assembly	1/2052	17/17132	0.885813	1	Cs2g14610	1
Biological process	GO:0019288	isopentenyl diphosphate biosynthetic process, methylerythritol 4-phosphate pathway	1/2052	17/17132	0.885813	1	Cs8g07030	1
Biological process	GO:0031062	positive regulation of histone methylation	1/2052	17/17132	0.885813	1	Cs7g04130	1
Biological process	GO:0031647	regulation of protein stability	1/2052	17/17132	0.885813	1	Cs4g07650	1
Biological process	GO:0032436	positive regulation of proteasomal ubiquitin-dependent protein catabolic process	1/2052	17/17132	0.885813	1	Cs5g23550	1
Biological process	GO:0032875	regulation of DNA endoreduplication	1/2052	17/17132	0.885813	1	Cs7g04130	1
Biological process	GO:0043174	nucleoside salvage	1/2052	17/17132	0.885813	1	Cs7g12380	1
Biological process	GO:0043574	peroxisomal transport	1/2052	17/17132	0.885813	1	Cs5g07380	1
Biological process	GO:0045828	positive regulation of isoprenoid metabolic process	1/2052	17/17132	0.885813	1	Cs5g17030	1
Biological process	GO:0045862	positive regulation of proteolysis	1/2052	17/17132	0.885813	1	Cs5g23550	1
Biological process	GO:0070828	heterochromatin organization	1/2052	17/17132	0.885813	1	Cs7g19610	1
Biological process	GO:0080186	developmental vegetative growth	1/2052	17/17132	0.885813	1	Cs3g06080	1
Biological process	GO:0090329	regulation of DNA-dependent DNA replication	1/2052	17/17132	0.885813	1	Cs7g04130	1
Biological process	GO:1901800	positive regulation of proteasomal protein catabolic process	1/2052	17/17132	0.885813	1	Cs5g23550	1
Biological process	GO:1902183	regulation of shoot apical meristem development	1/2052	17/17132	0.885813	1	Cs5g28040	1
Biological process	GO:1903052	positive regulation of proteolysis involved in cellular protein catabolic process	1/2052	17/17132	0.885813	1	Cs5g23550	1
Biological process	GO:1903364	positive regulation of cellular protein catabolic process	1/2052	17/17132	0.885813	1	Cs5g23550	1
Biological process	GO:2000060	positive regulation of ubiquitin-dependent protein catabolic process	1/2052	17/17132	0.885813	1	Cs5g23550	1
Biological process	GO:0006367	transcription initiation from RNA polymerase II promoter	2/2052	30/17132	0.889587	1	orange1.1t05431/orange1.1t04402	2
Biological process	GO:0010928	regulation of auxin mediated signaling pathway	2/2052	30/17132	0.889587	1	orange1.1t01769/Cs7g11790	2
Biological process	GO:0042133	neurotransmitter metabolic process	2/2052	30/17132	0.889587	1	Cs5g09470/Cs7g22860	2
Biological process	GO:0043255	regulation of carbohydrate biosynthetic process	2/2052	30/17132	0.889587	1	Cs6g17550/novel.2352	2
Biological process	GO:0080092	regulation of pollen tube growth	2/2052	30/17132	0.889587	1	Cs4g10200/Cs5g16520	2
Biological process	GO:0017038	protein import	14/2052	153/17132	0.889693	1	Cs5g15420/Cs7g25280/Cs6g08220/Cs5g24740/Cs2g03980/Cs5g07380/orange1.1t04084/Cs8g18490/Cs7g27250/Cs5g02540/Cs2g23190/Cs3g11210/novel.2863/orange1.1t00877	14
Biological process	GO:0006897	endocytosis	6/2052	74/17132	0.891679	1	orange1.1t01639/Cs3g17750/Cs7g08800/Cs1g06370/Cs4g17010/Cs5g23130	6
Biological process	GO:0007034	vacuolar transport	6/2052	74/17132	0.891679	1	Cs5g21780/orange1.1t04897/Cs4g17010/Cs6g06030/Cs4g05020/Cs1g14330	6
Biological process	GO:0000288	nuclear-transcribed mRNA catabolic process, deadenylation-dependent decay	3/2052	42/17132	0.893598	1	Cs7g06230/Cs6g13950/orange1.1t04402	3
Biological process	GO:0006289	nucleotide-excision repair	3/2052	42/17132	0.893598	1	Cs4g04190/Cs6g12970/orange1.1t05431	3
Biological process	GO:0008361	regulation of cell size	3/2052	42/17132	0.893598	1	Cs1g16850/orange1.1t05308/Cs9g11040	3
Biological process	GO:0008652	cellular amino acid biosynthetic process	20/2052	211/17132	0.893998	1	Cs5g01510/orange1.1t02087/Cs1g21470/Cs4g05200/Cs2g28930/orange1.1t01733/Cs7g17600/Cs9g16890/Cs3g16440/orange1.1t04496/orange1.1t02796/Cs3g11520/Cs7g13320/Cs9g10010/Cs5g25070/orange1.1t04553/Cs3g21550/Cs3g11490/novel.424/Cs5g25060	20
Biological process	GO:0008283	cell proliferation	9/2052	105/17132	0.895142	1	Cs7g22420/Cs1g21390/Cs5g12160/novel.948/Cs2g19980/Cs8g02980/Cs1g21310/Cs5g09920/Cs7g06210	9
Biological process	GO:0006913	nucleocytoplasmic transport	11/2052	125/17132	0.896137	1	Cs5g15420/Cs7g25280/Cs6g08220/Cs5g24740/Cs2g05830/orange1.1t04084/Cs7g27250/Cs5g02540/Cs3g11210/novel.2863/orange1.1t04402	11
Biological process	GO:0051169	nuclear transport	11/2052	125/17132	0.896137	1	Cs5g15420/Cs7g25280/Cs6g08220/Cs5g24740/Cs2g05830/orange1.1t04084/Cs7g27250/Cs5g02540/Cs3g11210/novel.2863/orange1.1t04402	11
Biological process	GO:0000919	cell plate assembly	1/2052	18/17132	0.899504	1	Cs8g21030	1
Biological process	GO:0009099	valine biosynthetic process	1/2052	18/17132	0.899504	1	Cs3g16440	1
Biological process	GO:0032434	regulation of proteasomal ubiquitin-dependent protein catabolic process	1/2052	18/17132	0.899504	1	Cs5g23550	1
Biological process	GO:0051307	meiotic chromosome separation	1/2052	18/17132	0.899504	1	Cs9g17240	1
Biological process	GO:0051865	protein autoubiquitination	1/2052	18/17132	0.899504	1	Cs7g05010	1
Biological process	GO:0060969	negative regulation of gene silencing	1/2052	18/17132	0.899504	1	Cs8g05420	1
Biological process	GO:0070734	histone H3-K27 methylation	1/2052	18/17132	0.899504	1	Cs7g04130	1
Biological process	GO:2000058	regulation of ubiquitin-dependent protein catabolic process	1/2052	18/17132	0.899504	1	Cs5g23550	1
Biological process	GO:0010628	positive regulation of gene expression	45/2052	443/17132	0.899994	1	Cs3g21660/orange1.1t00544/Cs3g23270/Cs5g28040/Cs2g04400/Cs2g16190/Cs4g19480/orange1.1t00550/Cs5g04290/Cs3g19420/Cs5g01350/Cs7g19070/Cs4g10200/Cs7g30960/orange1.1t02662/Cs2g05490/Cs3g14880/orange1.1t03174/Cs7g03810/orange1.1t00851/orange1.1t04212/Cs5g33870/Cs6g19710/Cs4g13030/Cs5g05490/Cs4g06140/Cs5g33880/Cs4g14600/novel.1808/orange1.1t00246/Cs6g21070/Cs8g05420/novel.1419/Cs3g12930/orange1.1t00561…	45
Biological process	GO:0010608	posttranscriptional regulation of gene expression	24/2052	250/17132	0.900008	1	Cs2g04120/Cs7g06230/Cs3g11620/Cs7g17890/Cs6g03520/Cs5g24740/orange1.1t02570/Cs4g06370/Cs2g05830/Cs6g13950/Cs3g15670/orange1.1t04212/Cs5g10190/Cs2g17600/Cs2g17570/Cs6g21070/Cs5g14110/Cs1g02930/Cs2g13240/Cs6g18450/Cs5g25460/novel.2033/Cs7g17960/orange1.1t04402	24
Biological process	GO:0006470	protein dephosphorylation	2/2052	31/17132	0.900227	1	Cs4g15360/Cs3g14770	2
Biological process	GO:0080147	root hair cell development	4/2052	54/17132	0.901202	1	Cs1g17830/Cs9g04000/Cs4g06760/Cs3g20820	4
Biological process	GO:0009205	purine ribonucleoside triphosphate metabolic process	11/2052	126/17132	0.901611	1	Cs1g16160/Cs9g02590/Cs4g18980/Cs5g19640/Cs1g21090/Cs7g04300/Cs1g15840/Cs5g08370/Cs9g18120/Cs8g06110/Cs6g20790	11
Biological process	GO:0006839	mitochondrial transport	8/2052	96/17132	0.901678	1	Cs3g17390/Cs5g03570/Cs2g03980/Cs1g17800/Cs2g23190/Cs4g18330/Cs4g17690/orange1.1t00877	8
Biological process	GO:0006006	glucose metabolic process	3/2052	43/17132	0.902586	1	Cs3g16700/Cs1g20920/Cs6g17580	3
Biological process	GO:0006366	transcription by RNA polymerase II	46/2052	453/17132	0.902754	1	Cs2g22630/orange1.1t00550/orange1.1t03944/Cs2g12700/Cs2g23280/orange1.1t03173/Cs3g10900/Cs4g10200/Cs7g11020/Cs9g16390/Cs9g11730/Cs3g18250/Cs9g13930/Cs2g06950/Cs2g11880/Cs5g33870/Cs4g11870/Cs6g19710/Cs5g09950/Cs3g11390/novel.2228/Cs7g07830/Cs4g06760/Cs4g06140/Cs3g04590/Cs5g33880/Cs6g19660/Cs3g20590/Cs1g06220/Cs9g16410/Cs1g21200/Cs7g04130/Cs9g08500/Cs5g03130/Cs5g25240/Cs5g16420/orange1.1t03243/nove…	46
Biological process	GO:0007602	phototransduction	7/2052	86/17132	0.903061	1	Cs3g21790/Cs7g05140/orange1.1t00464/orange1.1t03174/Cs7g07200/Cs6g12970/Cs5g05680	7
Biological process	GO:0009585	red, far-red light phototransduction	7/2052	86/17132	0.903061	1	Cs3g21790/Cs7g05140/orange1.1t00464/orange1.1t03174/Cs7g07200/Cs6g12970/Cs5g05680	7
Biological process	GO:0031050	dsRNA processing	7/2052	86/17132	0.903061	1	Cs6g03520/Cs4g06370/Cs5g10190/Cs2g17600/Cs2g17570/Cs5g14110/novel.2033	7
Biological process	GO:0070918	production of small RNA involved in gene silencing by RNA	7/2052	86/17132	0.903061	1	Cs6g03520/Cs4g06370/Cs5g10190/Cs2g17600/Cs2g17570/Cs5g14110/novel.2033	7
Biological process	GO:0042127	regulation of cell proliferation	6/2052	76/17132	0.905556	1	Cs5g12160/novel.948/Cs2g19980/Cs8g02980/Cs1g21310/Cs5g09920	6
Biological process	GO:0042325	regulation of phosphorylation	6/2052	76/17132	0.905556	1	Cs3g24000/Cs7g04300/Cs4g14980/Cs6g20790/orange1.1t02858/Cs5g25460	6
Biological process	GO:0046034	ATP metabolic process	10/2052	117/17132	0.906585	1	Cs1g16160/Cs9g02590/Cs4g18980/Cs5g19640/Cs1g21090/Cs7g04300/Cs1g15840/Cs5g08370/Cs9g18120/Cs6g20790	10
Biological process	GO:0009144	purine nucleoside triphosphate metabolic process	11/2052	127/17132	0.906844	1	Cs1g16160/Cs9g02590/Cs4g18980/Cs5g19640/Cs1g21090/Cs7g04300/Cs1g15840/Cs5g08370/Cs9g18120/Cs8g06110/Cs6g20790	11
Biological process	GO:0009199	ribonucleoside triphosphate metabolic process	12/2052	137/17132	0.907452	1	Cs1g16160/Cs7g12380/Cs9g02590/Cs4g18980/Cs5g19640/Cs1g21090/Cs7g04300/Cs1g15840/Cs5g08370/Cs9g18120/Cs8g06110/Cs6g20790	12
Biological process	GO:0007131	reciprocal meiotic recombination	4/2052	55/17132	0.908821	1	Cs9g17240/Cs4g03440/Cs5g03020/Cs8g17400	4
Biological process	GO:0035825	homologous recombination	4/2052	55/17132	0.908821	1	Cs9g17240/Cs4g03440/Cs5g03020/Cs8g17400	4
Biological process	GO:0035966	response to topologically incorrect protein	2/2052	32/17132	0.909904	1	Cs2g29390/novel.1859	2
Biological process	GO:0055114	oxidation-reduction process	31/2052	318/17132	0.910109	1	Cs2g28680/Cs9g16620/Cs8g19800/Cs9g02590/Cs5g10830/Cs9g06650/Cs5g19640/orange1.1t00494/Cs1g21090/Cs2g18530/Cs4g14980/Cs5g09100/Cs9g04000/Cs5g10160/orange1.1t00259/Cs7g20350/Cs2g28670/novel.431/orange1.1t00475/Cs4g02670/Cs1g01290/Cs2g17900/Cs7g03710/Cs4g07650/Cs3g03670/Cs9g09790/Cs3g15770/Cs6g08640/novel.1553/orange1.1t03727/Cs5g11350	31
Biological process	GO:0072521	purine-containing compound metabolic process	22/2052	234/17132	0.910779	1	Cs8g15220/Cs1g16160/Cs9g02590/Cs4g18980/Cs6g19210/Cs6g15100/Cs5g19640/Cs1g21090/Cs4g02260/Cs2g11590/Cs5g03440/Cs3g18630/Cs7g04300/Cs9g05270/Cs1g15840/Cs5g08370/Cs9g18120/novel.2787/Cs8g06110/novel.1672/Cs6g20790/Cs9g05430	22
Biological process	GO:0042753	positive regulation of circadian rhythm	3/2052	44/17132	0.910881	1	Cs7g05140/orange1.1t03174/Cs2g12095	3
Biological process	GO:0055046	microgametogenesis	3/2052	44/17132	0.910881	1	Cs4g10200/Cs7g17090/Cs8g19460	3
Biological process	GO:0000045	autophagosome assembly	1/2052	19/17132	0.911553	1	Cs7g08800	1
Biological process	GO:0034661	ncRNA catabolic process	1/2052	19/17132	0.911553	1	orange1.1t00584	1
Biological process	GO:0035999	tetrahydrofolate interconversion	1/2052	19/17132	0.911553	1	orange1.1t02047	1
Biological process	GO:0009932	cell tip growth	11/2052	128/17132	0.911843	1	Cs4g10200/Cs2g14780/Cs2g28150/Cs1g17830/Cs7g21890/Cs7g21880/Cs9g10110/Cs5g16520/Cs1g01270/orange1.1t03383/Cs6g02570	11
Biological process	GO:0072522	purine-containing compound biosynthetic process	14/2052	158/17132	0.913853	1	Cs1g16160/Cs4g18980/Cs6g19210/Cs4g02260/Cs3g18630/Cs7g04300/Cs1g15840/Cs5g08370/Cs9g18120/novel.2787/Cs8g06110/novel.1672/Cs6g20790/Cs9g05430	14
Biological process	GO:0009826	unidimensional cell growth	24/2052	254/17132	0.914796	1	Cs7g13310/Cs5g29020/Cs7g28110/Cs4g10200/Cs2g14780/Cs3g09730/Cs3g13830/Cs2g28150/Cs1g17830/Cs8g12630/Cs7g21890/Cs9g16520/orange1.1t01105/Cs7g21880/Cs1g10620/Cs9g10110/Cs5g16520/Cs1g01270/orange1.1t03383/Cs6g19770/novel.1553/Cs6g02570/novel.2352/orange1.1t02763	24
Biological process	GO:1901000	regulation of response to salt stress	4/2052	56/17132	0.915914	1	Cs5g28040/Cs8g17360/Cs7g04130/orange1.1t03890	4
Biological process	GO:0019359	nicotinamide nucleotide biosynthetic process	5/2052	67/17132	0.916125	1	Cs4g18980/Cs7g04300/Cs1g15840/Cs9g18120/Cs6g20790	5
Biological process	GO:0006090	pyruvate metabolic process	6/2052	78/17132	0.91787	1	Cs4g18980/Cs7g04300/Cs1g15840/Cs9g18120/Cs8g07030/Cs6g20790	6
Biological process	GO:0072525	pyridine-containing compound biosynthetic process	6/2052	78/17132	0.91787	1	Cs4g18980/Cs7g04300/Cs8g16770/Cs1g15840/Cs9g18120/Cs6g20790	6
Biological process	GO:0010208	pollen wall assembly	3/2052	45/17132	0.91853	1	Cs7g28090/Cs2g11570/Cs2g11560	3
Biological process	GO:0010286	heat acclimation	3/2052	45/17132	0.91853	1	Cs6g09420/Cs6g17190/Cs7g32260	3
Biological process	GO:0016197	endosomal transport	3/2052	45/17132	0.91853	1	Cs3g22680/Cs7g08800/Cs4g05020	3
Biological process	GO:0042176	regulation of protein catabolic process	3/2052	45/17132	0.91853	1	Cs6g07180/Cs5g23550/Cs7g14590	3
Biological process	GO:0000184	nuclear-transcribed mRNA catabolic process, nonsense-mediated decay	2/2052	33/17132	0.918695	1	Cs7g15290/Cs2g05830	2
Biological process	GO:0008284	positive regulation of cell proliferation	2/2052	33/17132	0.918695	1	Cs5g12160/Cs2g19980	2
Biological process	GO:0009226	nucleotide-sugar biosynthetic process	2/2052	33/17132	0.918695	1	Cs7g30780/Cs5g10530	2
Biological process	GO:0010027	thylakoid membrane organization	2/2052	33/17132	0.918695	1	Cs4g04730/Cs2g13960	2
Biological process	GO:0010204	defense response signaling pathway, resistance gene-independent	2/2052	33/17132	0.918695	1	orange1.1t02464/Cs7g20890	2
Biological process	GO:0010769	regulation of cell morphogenesis involved in differentiation	2/2052	33/17132	0.918695	1	Cs4g10200/Cs5g16520	2
Biological process	GO:0032147	activation of protein kinase activity	2/2052	33/17132	0.918695	1	Cs3g24000/orange1.1t02858	2
Biological process	GO:0060284	regulation of cell development	2/2052	33/17132	0.918695	1	Cs4g10200/Cs5g16520	2
Biological process	GO:0006643	membrane lipid metabolic process	7/2052	89/17132	0.920465	1	Cs6g07540/Cs3g23660/Cs4g05250/Cs1g20370/Cs3g26960/Cs3g04040/Cs8g13690	7
Biological process	GO:0010053	root epidermal cell differentiation	7/2052	89/17132	0.920465	1	Cs4g18980/Cs7g11020/Cs1g17830/Cs9g04000/Cs4g06760/Cs3g20820/Cs1g01270	7
Biological process	GO:0071103	DNA conformation change	7/2052	89/17132	0.920465	1	Cs2g17040/Cs5g30230/Cs7g19610/Cs8g17690/Cs9g04200/Cs8g18120/Cs4g03450	7
Biological process	GO:0048509	regulation of meristem development	10/2052	120/17132	0.921446	1	Cs3g21660/Cs5g28040/Cs3g17090/Cs4g18300/Cs3g26340/orange1.1t05582/novel.618/Cs1g04680/Cs4g05990/Cs6g15700	10
Biological process	GO:0006275	regulation of DNA replication	1/2052	20/17132	0.922159	1	Cs7g04130	1
Biological process	GO:0006413	translational initiation	1/2052	20/17132	0.922159	1	orange1.1t04402	1
Biological process	GO:0007129	synapsis	1/2052	20/17132	0.922159	1	Cs5g03020	1
Biological process	GO:0035967	cellular response to topologically incorrect protein	1/2052	20/17132	0.922159	1	novel.1859	1
Biological process	GO:0042136	neurotransmitter biosynthetic process	1/2052	20/17132	0.922159	1	Cs5g09470	1
Biological process	GO:0045732	positive regulation of protein catabolic process	1/2052	20/17132	0.922159	1	Cs5g23550	1
Biological process	GO:0070920	regulation of production of small RNA involved in gene silencing by RNA	1/2052	20/17132	0.922159	1	novel.2033	1
Biological process	GO:1905037	autophagosome organization	1/2052	20/17132	0.922159	1	Cs7g08800	1
Biological process	GO:0009736	cytokinin-activated signaling pathway	5/2052	68/17132	0.922221	1	Cs9g18590/Cs1g14060/novel.1832/Cs3g19780/Cs7g06210	5
Biological process	GO:0030036	actin cytoskeleton organization	5/2052	68/17132	0.922221	1	Cs8g20080/Cs8g20070/Cs3g18600/Cs6g02570/Cs1g01210	5
Biological process	GO:0048232	male gamete generation	4/2052	57/17132	0.922509	1	Cs4g10200/Cs2g09930/Cs7g17090/Cs8g19460	4
Biological process	GO:0019953	sexual reproduction	15/2052	170/17132	0.922967	1	Cs6g10250/orange1.1t02713/Cs3g10900/Cs2g11570/Cs4g10200/Cs6g16450/Cs7g04130/orange1.1t02709/orange1.1t02715/Cs6g19610/Cs2g09930/Cs7g17090/Cs8g19460/Cs2g11560/Cs1g03630	15
Biological process	GO:0032535	regulation of cellular component size	6/2052	79/17132	0.923484	1	Cs1g16850/Cs8g20080/Cs8g20070/orange1.1t05308/Cs9g11040/Cs6g02570	6
Biological process	GO:0090066	regulation of anatomical structure size	6/2052	79/17132	0.923484	1	Cs1g16850/Cs8g20080/Cs8g20070/orange1.1t05308/Cs9g11040/Cs6g02570	6
Biological process	GO:0048767	root hair elongation	3/2052	46/17132	0.925574	1	Cs1g17830/Cs9g04000/Cs3g20820	3
Biological process	GO:0009690	cytokinin metabolic process	7/2052	90/17132	0.925631	1	Cs9g06010/Cs4g14320/Cs6g13870/novel.90/Cs3g25370/Cs4g14450/Cs8g01870	7
Biological process	GO:0060968	regulation of gene silencing	7/2052	90/17132	0.925631	1	orange1.1t00589/Cs2g17600/Cs2g17570/Cs7g19610/Cs8g05420/Cs5g14110/novel.2033	7
Biological process	GO:0006406	mRNA export from nucleus	2/2052	34/17132	0.926674	1	Cs2g05830/orange1.1t04402	2
Biological process	GO:0031935	regulation of chromatin silencing	2/2052	34/17132	0.926674	1	Cs7g19610/Cs8g05420	2
Biological process	GO:0043624	cellular protein complex disassembly	2/2052	34/17132	0.926674	1	Cs8g20080/Cs8g20070	2
Biological process	GO:0045036	protein targeting to chloroplast	2/2052	34/17132	0.926674	1	Cs8g18490/Cs8g06555	2
Biological process	GO:0060966	regulation of gene silencing by RNA	2/2052	34/17132	0.926674	1	orange1.1t00589/novel.2033	2
Biological process	GO:0071427	mRNA-containing ribonucleoprotein complex export from nucleus	2/2052	34/17132	0.926674	1	Cs2g05830/orange1.1t04402	2
Biological process	GO:0072596	establishment of protein localization to chloroplast	2/2052	34/17132	0.926674	1	Cs8g18490/Cs8g06555	2
Biological process	GO:0048581	negative regulation of post-embryonic development	9/2052	111/17132	0.926812	1	Cs5g34550/Cs4g02910/Cs3g18250/Cs3g26520/Cs2g19010/Cs9g09310/Cs3g20820/orange1.1t03259/Cs6g12420	9
Biological process	GO:0090627	plant epidermal cell differentiation	9/2052	111/17132	0.926812	1	Cs4g18980/Cs7g11020/Cs1g17830/Cs9g04000/Cs9g07615/Cs4g06760/Cs3g20820/Cs7g04130/Cs1g01270	9
Biological process	GO:0019363	pyridine nucleotide biosynthetic process	5/2052	69/17132	0.927922	1	Cs4g18980/Cs7g04300/Cs1g15840/Cs9g18120/Cs6g20790	5
Biological process	GO:0071368	cellular response to cytokinin stimulus	5/2052	69/17132	0.927922	1	Cs9g18590/Cs1g14060/novel.1832/Cs3g19780/Cs7g06210	5
Biological process	GO:0009145	purine nucleoside triphosphate biosynthetic process	8/2052	101/17132	0.92828	1	Cs1g16160/Cs4g18980/Cs7g04300/Cs1g15840/Cs5g08370/Cs9g18120/Cs8g06110/Cs6g20790	8
Biological process	GO:0009206	purine ribonucleoside triphosphate biosynthetic process	8/2052	101/17132	0.92828	1	Cs1g16160/Cs4g18980/Cs7g04300/Cs1g15840/Cs5g08370/Cs9g18120/Cs8g06110/Cs6g20790	8
Biological process	GO:0010647	positive regulation of cell communication	7/2052	91/17132	0.930502	1	Cs8g16140/Cs3g24000/Cs6g03940/Cs7g31040/Cs4g17870/Cs5g02540/Cs7g11790	7
Biological process	GO:0009201	ribonucleoside triphosphate biosynthetic process	9/2052	112/17132	0.931198	1	Cs1g16160/Cs7g12380/Cs4g18980/Cs7g04300/Cs1g15840/Cs5g08370/Cs9g18120/Cs8g06110/Cs6g20790	9
Biological process	GO:0031053	primary miRNA processing	1/2052	21/17132	0.931493	1	novel.2033	1
Biological process	GO:0032508	DNA duplex unwinding	1/2052	21/17132	0.931493	1	Cs9g04200	1
Biological process	GO:0043173	nucleotide salvage	1/2052	21/17132	0.931493	1	Cs7g12380	1
Biological process	GO:1905268	negative regulation of chromatin organization	1/2052	21/17132	0.931493	1	Cs8g05420	1
Biological process	GO:0006338	chromatin remodeling	3/2052	47/17132	0.932056	1	Cs7g19610/Cs7g06210/Cs9g05050	3
Biological process	GO:0010927	cellular component assembly involved in morphogenesis	3/2052	47/17132	0.932056	1	Cs7g28090/Cs2g11570/Cs2g11560	3
Biological process	GO:0048825	cotyledon development	3/2052	47/17132	0.932056	1	orange1.1t01993/Cs1g19850/Cs2g15820	3
Biological process	GO:1900055	regulation of leaf senescence	3/2052	47/17132	0.932056	1	Cs6g10120/Cs7g17600/Cs1g09670	3
Biological process	GO:0034655	nucleobase-containing compound catabolic process	18/2052	202/17132	0.932666	1	Cs2g06670/Cs4g18980/Cs6g15100/Cs7g15290/Cs7g06230/orange1.1t00584/Cs2g05830/Cs7g04300/Cs6g13950/orange1.1t04212/Cs9g05270/Cs2g12650/Cs1g15840/Cs9g18120/Cs6g20790/Cs2g13240/Cs5g03020/orange1.1t04402	18
Biological process	GO:0007031	peroxisome organization	2/2052	35/17132	0.93391	1	Cs5g07380/novel.65	2
Biological process	GO:0009668	plastid membrane organization	2/2052	35/17132	0.93391	1	Cs4g04730/Cs2g13960	2
Biological process	GO:0045824	negative regulation of innate immune response	2/2052	35/17132	0.93391	1	Cs7g31830/orange1.1t02464	2
Biological process	GO:0033674	positive regulation of kinase activity	3/2052	48/17132	0.938013	1	Cs3g24000/orange1.1t02858/Cs5g25460	3
Biological process	GO:0045132	meiotic chromosome segregation	3/2052	48/17132	0.938013	1	Cs9g17240/Cs5g03020/Cs6g22105	3
Biological process	GO:0065002	intracellular protein transmembrane transport	5/2052	71/17132	0.938219	1	Cs2g03980/Cs5g07380/Cs8g18490/Cs2g23190/orange1.1t00877	5
Biological process	GO:0071806	protein transmembrane transport	5/2052	71/17132	0.938219	1	Cs2g03980/Cs5g07380/Cs8g18490/Cs2g23190/orange1.1t00877	5
Biological process	GO:0042273	ribosomal large subunit biogenesis	4/2052	60/17132	0.939592	1	Cs6g07530/Cs3g21570/Cs9g02410/Cs2g23270	4
Biological process	GO:0002097	tRNA wobble base modification	1/2052	22/17132	0.939709	1	Cs9g01080	1
Biological process	GO:0006549	isoleucine metabolic process	1/2052	22/17132	0.939709	1	Cs3g16440	1
Biological process	GO:0006551	leucine metabolic process	1/2052	22/17132	0.939709	1	Cs3g16440	1
Biological process	GO:0006900	vesicle budding from membrane	1/2052	22/17132	0.939709	1	Cs7g12540	1
Biological process	GO:0009097	isoleucine biosynthetic process	1/2052	22/17132	0.939709	1	Cs3g16440	1
Biological process	GO:0009240	isopentenyl diphosphate biosynthetic process	1/2052	22/17132	0.939709	1	Cs8g07030	1
Biological process	GO:0010267	production of ta-siRNAs involved in RNA interference	1/2052	22/17132	0.939709	1	Cs6g03520	1
Biological process	GO:0015748	organophosphate ester transport	1/2052	22/17132	0.939709	1	Cs2g07720	1
Biological process	GO:0031058	positive regulation of histone modification	1/2052	22/17132	0.939709	1	Cs7g04130	1
Biological process	GO:0032392	DNA geometric change	1/2052	22/17132	0.939709	1	Cs9g04200	1
Biological process	GO:0045037	protein import into chloroplast stroma	1/2052	22/17132	0.939709	1	Cs8g18490	1
Biological process	GO:0046173	polyol biosynthetic process	1/2052	22/17132	0.939709	1	Cs3g08290	1
Biological process	GO:0046490	isopentenyl diphosphate metabolic process	1/2052	22/17132	0.939709	1	Cs8g07030	1
Biological process	GO:0044703	multi-organism reproductive process	15/2052	175/17132	0.940325	1	Cs6g10250/orange1.1t02713/Cs3g10900/Cs2g11570/Cs4g10200/Cs6g16450/Cs7g04130/orange1.1t02709/orange1.1t02715/Cs6g19610/Cs2g09930/Cs7g17090/Cs8g19460/Cs2g11560/Cs1g03630	15
Biological process	GO:0010075	regulation of meristem growth	2/2052	36/17132	0.940465	1	Cs3g26340/orange1.1t05582	2
Biological process	GO:0072598	protein localization to chloroplast	2/2052	36/17132	0.940465	1	Cs8g18490/Cs8g06555	2
Biological process	GO:0009161	ribonucleoside monophosphate metabolic process	14/2052	166/17132	0.943263	1	Cs1g16160/Cs7g12380/Cs9g02590/Cs4g18980/Cs5g19640/Cs1g21090/Cs7g04300/Cs6g19330/Cs1g15840/Cs5g08370/Cs9g18120/orange1.1t04553/novel.1672/Cs6g20790	14
Biological process	GO:0051240	positive regulation of multicellular organismal process	14/2052	166/17132	0.943263	1	Cs9g07680/Cs3g21790/orange1.1t00345/Cs5g20520/Cs9g07670/Cs3g05800/Cs4g02910/Cs5g21200/Cs5g12160/Cs1g09670/Cs7g04130/Cs2g14770/Cs3g02920/Cs7g31470	14
Biological process	GO:0006754	ATP biosynthetic process	7/2052	94/17132	0.943474	1	Cs1g16160/Cs4g18980/Cs7g04300/Cs1g15840/Cs5g08370/Cs9g18120/Cs6g20790	7
Biological process	GO:0032984	protein-containing complex disassembly	3/2052	49/17132	0.943485	1	Cs8g20080/Cs8g20070/Cs7g27530	3
Biological process	GO:0042327	positive regulation of phosphorylation	3/2052	49/17132	0.943485	1	Cs3g24000/orange1.1t02858/Cs5g25460	3
Biological process	GO:0009141	nucleoside triphosphate metabolic process	12/2052	146/17132	0.943668	1	Cs1g16160/Cs7g12380/Cs9g02590/Cs4g18980/Cs5g19640/Cs1g21090/Cs7g04300/Cs1g15840/Cs5g08370/Cs9g18120/Cs8g06110/Cs6g20790	12
Biological process	GO:0007127	meiosis I	4/2052	61/17132	0.944476	1	Cs9g17240/Cs4g03440/Cs5g03020/Cs8g17400	4
Biological process	GO:0047484	regulation of response to osmotic stress	4/2052	61/17132	0.944476	1	Cs5g28040/Cs8g17360/Cs7g04130/orange1.1t03890	4
Biological process	GO:0010584	pollen exine formation	2/2052	37/17132	0.946399	1	Cs2g11570/Cs2g11560	2
Biological process	GO:0048609	multicellular organismal reproductive process	16/2052	187/17132	0.946439	1	Cs3g15800/Cs5g28040/Cs8g06080/Cs5g01350/Cs4g10200/Cs3g23350/Cs7g02970/Cs4g13640/Cs6g20440/Cs1g16200/orange1.1t03259/Cs2g09930/orange1.1t00561/Cs7g17090/Cs8g19460/Cs7g05430	16
Biological process	GO:0009142	nucleoside triphosphate biosynthetic process	9/2052	116/17132	0.946538	1	Cs1g16160/Cs7g12380/Cs4g18980/Cs7g04300/Cs1g15840/Cs5g08370/Cs9g18120/Cs8g06110/Cs6g20790	9
Biological process	GO:0051241	negative regulation of multicellular organismal process	12/2052	147/17132	0.946809	1	Cs6g10120/Cs5g34550/Cs4g02910/Cs3g18250/Cs3g26520/Cs2g19010/Cs7g17600/Cs9g09310/Cs3g20820/Cs2g04840/orange1.1t03259/Cs6g12420	12
Biological process	GO:0006612	protein targeting to membrane	1/2052	23/17132	0.946939	1	Cs7g24550	1
Biological process	GO:0006892	post-Golgi vesicle-mediated transport	1/2052	23/17132	0.946939	1	Cs7g24550	1
Biological process	GO:0006904	vesicle docking involved in exocytosis	1/2052	23/17132	0.946939	1	Cs7g24550	1
Biological process	GO:0016236	macroautophagy	1/2052	23/17132	0.946939	1	Cs7g08800	1
Biological process	GO:0045143	homologous chromosome segregation	1/2052	23/17132	0.946939	1	Cs5g03020	1
Biological process	GO:0090333	regulation of stomatal closure	1/2052	23/17132	0.946939	1	Cs9g05010	1
Biological process	GO:0140029	exocytic process	1/2052	23/17132	0.946939	1	Cs7g24550	1
Biological process	GO:0048764	trichoblast maturation	5/2052	73/17132	0.947173	1	Cs1g17830/Cs9g04000/Cs4g06760/Cs3g20820/Cs1g01270	5
Biological process	GO:0048765	root hair cell differentiation	5/2052	73/17132	0.947173	1	Cs1g17830/Cs9g04000/Cs4g06760/Cs3g20820/Cs1g01270	5
Biological process	GO:0006091	generation of precursor metabolites and energy	23/2052	256/17132	0.947965	1	Cs1g24170/Cs8g19800/Cs9g02590/Cs4g18980/Cs5g19640/Cs1g21090/Cs7g04300/Cs4g14980/Cs9g16890/novel.243/Cs7g20350/Cs1g15840/Cs4g03720/orange1.1t00475/Cs3g22500/Cs9g18120/Cs5g19740/Cs4g02670/Cs4g07650/Cs2g19680/Cs3g03670/Cs6g20790/Cs6g21000	23
Biological process	GO:0010256	endomembrane system organization	3/2052	50/17132	0.948504	1	Cs5g29020/Cs9g05340/Cs4g17010	3
Biological process	GO:0010562	positive regulation of phosphorus metabolic process	3/2052	50/17132	0.948504	1	Cs3g24000/orange1.1t02858/Cs5g25460	3
Biological process	GO:0045937	positive regulation of phosphate metabolic process	3/2052	50/17132	0.948504	1	Cs3g24000/orange1.1t02858/Cs5g25460	3
Biological process	GO:0051493	regulation of cytoskeleton organization	3/2052	50/17132	0.948504	1	Cs8g20080/Cs8g20070/Cs6g02570	3
Biological process	GO:0009967	positive regulation of signal transduction	6/2052	85/17132	0.950591	1	Cs8g16140/Cs3g24000/Cs6g03940/Cs7g31040/Cs5g02540/Cs7g11790	6
Biological process	GO:0023056	positive regulation of signaling	6/2052	85/17132	0.950591	1	Cs8g16140/Cs3g24000/Cs6g03940/Cs7g31040/Cs5g02540/Cs7g11790	6
Biological process	GO:0090558	plant epidermis development	20/2052	228/17132	0.950625	1	Cs4g18980/Cs2g11910/Cs7g11020/Cs3g26520/Cs1g17830/Cs9g04000/Cs6g20920/Cs9g07615/Cs4g06760/novel.948/Cs3g20820/Cs7g04130/Cs8g02980/Cs1g01270/novel.1553/novel.907/Cs5g09920/Cs4g18250/Cs2g21640/Cs2g10950	20
Biological process	GO:0045595	regulation of cell differentiation	5/2052	74/17132	0.951195	1	Cs2g11910/Cs4g10200/Cs5g16520/Cs2g21640/Cs2g10950	5
Biological process	GO:0046467	membrane lipid biosynthetic process	5/2052	74/17132	0.951195	1	Cs3g23660/Cs4g05250/Cs1g20370/Cs3g04040/Cs8g13690	5
Biological process	GO:0048469	cell maturation	5/2052	74/17132	0.951195	1	Cs1g17830/Cs9g04000/Cs4g06760/Cs3g20820/Cs1g01270	5
Biological process	GO:0009247	glycolipid biosynthetic process	2/2052	38/17132	0.951766	1	Cs3g23660/Cs4g05250	2
Biological process	GO:0023014	signal transduction by protein phosphorylation	2/2052	38/17132	0.951766	1	Cs3g24000/orange1.1t02858	2
Biological process	GO:0060560	developmental growth involved in morphogenesis	26/2052	287/17132	0.952593	1	Cs7g13310/Cs5g29020/Cs7g28110/Cs4g10200/Cs2g14780/Cs3g09730/Cs3g13830/Cs2g28150/Cs1g17830/Cs9g04000/Cs8g12630/Cs7g21890/Cs9g16520/orange1.1t01105/Cs3g20820/Cs7g21880/Cs1g10620/Cs9g10110/Cs5g16520/Cs1g01270/orange1.1t03383/Cs6g19770/novel.1553/Cs6g02570/novel.2352/orange1.1t02763	26
Biological process	GO:0009789	positive regulation of abscisic acid-activated signaling pathway	3/2052	51/17132	0.953106	1	Cs8g16140/Cs7g31040/Cs5g02540	3
Biological process	GO:1901421	positive regulation of response to alcohol	3/2052	51/17132	0.953106	1	Cs8g16140/Cs7g31040/Cs5g02540	3
Biological process	GO:1905959	positive regulation of cellular response to alcohol	3/2052	51/17132	0.953106	1	Cs8g16140/Cs7g31040/Cs5g02540	3
Biological process	GO:0007140	male meiotic nuclear division	1/2052	24/17132	0.953303	1	Cs2g09930	1
Biological process	GO:0009612	response to mechanical stimulus	1/2052	24/17132	0.953303	1	Cs7g15850	1
Biological process	GO:0032886	regulation of microtubule-based process	1/2052	24/17132	0.953303	1	Cs6g11810	1
Biological process	GO:0043966	histone H3 acetylation	1/2052	24/17132	0.953303	1	Cs8g20390	1
Biological process	GO:0048658	anther wall tapetum development	1/2052	24/17132	0.953303	1	Cs1g02580	1
Biological process	GO:0070988	demethylation	1/2052	24/17132	0.953303	1	orange1.1t00589	1
Biological process	GO:1902182	shoot apical meristem development	1/2052	24/17132	0.953303	1	Cs5g28040	1
Biological process	GO:0051093	negative regulation of developmental process	13/2052	160/17132	0.954761	1	Cs6g10120/Cs5g34550/Cs4g02910/Cs3g18250/Cs3g26520/Cs2g19010/Cs7g17600/Cs9g09310/Cs3g20820/Cs2g04840/orange1.1t03259/Cs6g12420/Cs2g21640	13
Biological process	GO:0065009	regulation of molecular function	17/2052	201/17132	0.956581	1	orange1.1t00580/Cs3g24000/orange1.1t00550/Cs3g05800/Cs8g21030/Cs2g06720/Cs4g14980/Cs7g07830/Cs1g09670/Cs7g20890/Cs9g17160/Cs5g23130/orange1.1t02858/Cs6g21270/Cs5g25460/Cs8g01040/Cs5g22660	17
Biological process	GO:0070192	chromosome organization involved in meiotic cell cycle	2/2052	39/17132	0.956617	1	Cs5g03020/Cs6g22105	2
Biological process	GO:0080188	RNA-directed DNA methylation	2/2052	39/17132	0.956617	1	Cs8g20390/novel.2033	2
Biological process	GO:0006520	cellular amino acid metabolic process	40/2052	422/17132	0.956774	1	Cs1g24170/Cs5g01510/orange1.1t02087/Cs2g12980/Cs7g25030/orange1.1t03016/Cs7g19160/Cs2g30610/Cs2g23840/Cs6g11950/Cs1g21470/Cs4g05200/Cs2g28930/orange1.1t01733/Cs5g21200/Cs7g17600/Cs2g23850/Cs9g16890/Cs8g16290/Cs3g16440/orange1.1t04496/Cs8g16770/orange1.1t02796/Cs3g11520/Cs7g13320/Cs2g22660/Cs9g10010/orange1.1t00222/Cs5g25070/orange1.1t04553/Cs3g21550/Cs5g26130/orange1.1t03535/Cs3g11490/novel.1672/…	40
Biological process	GO:0009123	nucleoside monophosphate metabolic process	14/2052	171/17132	0.956866	1	Cs1g16160/Cs7g12380/Cs9g02590/Cs4g18980/Cs5g19640/Cs1g21090/Cs7g04300/Cs6g19330/Cs1g15840/Cs5g08370/Cs9g18120/orange1.1t04553/novel.1672/Cs6g20790	14
Biological process	GO:0006352	DNA-templated transcription, initiation	3/2052	52/17132	0.957321	1	Cs4g18920/orange1.1t05431/orange1.1t04402	3
Biological process	GO:0010639	negative regulation of organelle organization	3/2052	52/17132	0.957321	1	Cs8g20080/Cs8g20070/Cs8g05420	3
Biological process	GO:0006357	regulation of transcription by RNA polymerase II	36/2052	385/17132	0.957778	1	Cs2g22630/orange1.1t00550/orange1.1t03944/Cs2g12700/Cs2g23280/Cs4g10200/Cs7g11020/Cs9g16390/Cs9g11730/Cs3g18250/Cs2g06950/Cs2g11880/Cs5g33870/Cs6g19710/Cs5g09950/Cs3g11390/novel.2228/Cs7g07830/Cs4g06140/Cs3g04590/Cs5g33880/Cs6g19660/Cs3g20590/Cs1g06220/Cs9g16410/Cs1g21200/Cs7g04130/Cs5g03130/Cs5g25240/Cs5g16420/orange1.1t03243/novel.1419/Cs4g18250/Cs2g14790/orange1.1t01821/Cs7g01800	36
Biological process	GO:0006342	chromatin silencing	5/2052	76/17132	0.958413	1	Cs5g30530/Cs3g14190/Cs7g19610/Cs8g18050/Cs8g05420	5
Biological process	GO:0010054	trichoblast differentiation	5/2052	76/17132	0.958413	1	Cs1g17830/Cs9g04000/Cs4g06760/Cs3g20820/Cs1g01270	5
Biological process	GO:0006573	valine metabolic process	1/2052	25/17132	0.958904	1	Cs3g16440	1
Biological process	GO:0031400	negative regulation of protein modification process	1/2052	25/17132	0.958904	1	Cs4g14980	1
Biological process	GO:0060627	regulation of vesicle-mediated transport	1/2052	25/17132	0.958904	1	Cs6g02570	1
Biological process	GO:0051301	cell division	39/2052	415/17132	0.960462	1	Cs4g01990/Cs9g08760/Cs5g29200/Cs3g17090/Cs2g11910/Cs9g08730/Cs4g08560/Cs2g04590/Cs7g08180/Cs3g14110/Cs8g21030/Cs5g23960/Cs7g02070/Cs4g01330/Cs9g14980/Cs2g24880/novel.1135/Cs2g16170/Cs6g20980/Cs7g10500/Cs2g09630/Cs7g19610/Cs2g21100/Cs1g22720/Cs4g15140/Cs7g10630/Cs7g04130/Cs1g18410/Cs4g17010/Cs2g09930/novel.618/Cs3g23280/Cs1g21610/novel.198/orange1.1t01649/novel.2352/Cs6g22105/Cs4g05990/Cs2g10950	39
Biological process	GO:0019220	regulation of phosphate metabolic process	6/2052	88/17132	0.960596	1	Cs3g24000/Cs7g04300/Cs4g14980/Cs6g20790/orange1.1t02858/Cs5g25460	6
Biological process	GO:0051174	regulation of phosphorus metabolic process	6/2052	88/17132	0.960596	1	Cs3g24000/Cs7g04300/Cs4g14980/Cs6g20790/orange1.1t02858/Cs5g25460	6
Biological process	GO:0010638	positive regulation of organelle organization	4/2052	65/17132	0.960604	1	Cs6g22190/Cs5g11960/Cs7g19610/Cs7g04130	4
Biological process	GO:0022411	cellular component disassembly	4/2052	65/17132	0.960604	1	Cs8g20080/Cs8g20070/orange1.1t03242/Cs7g27530	4
Biological process	GO:0007264	small GTPase mediated signal transduction	2/2052	40/17132	0.960999	1	Cs2g15970/Cs3g11400	2
Biological process	GO:0009225	nucleotide-sugar metabolic process	2/2052	40/17132	0.960999	1	Cs7g30780/Cs5g10530	2
Biological process	GO:0019252	starch biosynthetic process	2/2052	40/17132	0.960999	1	Cs4g04430/Cs6g17550	2
Biological process	GO:0006914	autophagy	3/2052	53/17132	0.961179	1	Cs6g09420/Cs7g08800/Cs4g05020	3
Biological process	GO:0048444	floral organ morphogenesis	3/2052	53/17132	0.961179	1	Cs1g23040/Cs7g22090/novel.618	3
Biological process	GO:0061919	process utilizing autophagic mechanism	3/2052	53/17132	0.961179	1	Cs6g09420/Cs7g08800/Cs4g05020	3
Biological process	GO:0022412	cellular process involved in reproduction in multicellular organism	5/2052	77/17132	0.961643	1	Cs4g10200/Cs2g09930/novel.1553/Cs7g17090/Cs8g19460	5
Biological process	GO:0010498	proteasomal protein catabolic process	31/2052	341/17132	0.963349	1	Cs7g08960/Cs5g02260/Cs7g09440/novel.659/Cs2g10710/Cs5g03280/novel.1870/Cs6g07180/Cs1g14060/novel.2729/novel.1832/orange1.1t03837/orange1.1t01964/Cs6g12970/Cs5g29440/Cs4g07940/Cs1g05020/novel.181/orange1.1t00397/Cs2g15840/Cs7g30840/Cs5g29920/Cs5g23550/novel.894/Cs6g21270/Cs7g21290/Cs9g18010/Cs5g02250/novel.35/novel.911/Cs7g14590	31
Biological process	GO:0010431	seed maturation	6/2052	89/17132	0.963497	1	Cs7g02970/Cs4g13640/Cs6g20440/Cs1g16200/orange1.1t03259/Cs7g05430	6
Biological process	GO:0009126	purine nucleoside monophosphate metabolic process	11/2052	143/17132	0.963553	1	Cs1g16160/Cs9g02590/Cs4g18980/Cs5g19640/Cs1g21090/Cs7g04300/Cs1g15840/Cs5g08370/Cs9g18120/novel.1672/Cs6g20790	11
Biological process	GO:0009167	purine ribonucleoside monophosphate metabolic process	11/2052	143/17132	0.963553	1	Cs1g16160/Cs9g02590/Cs4g18980/Cs5g19640/Cs1g21090/Cs7g04300/Cs1g15840/Cs5g08370/Cs9g18120/novel.1672/Cs6g20790	11
Biological process	GO:0006487	protein N-linked glycosylation	1/2052	26/17132	0.963834	1	novel.1781	1
Biological process	GO:0032776	DNA methylation on cytosine	1/2052	26/17132	0.963834	1	Cs7g19610	1
Biological process	GO:1901661	quinone metabolic process	1/2052	26/17132	0.963834	1	Cs1g24170	1
Biological process	GO:1901663	quinone biosynthetic process	1/2052	26/17132	0.963834	1	Cs1g24170	1
Biological process	GO:0006928	movement of cell or subcellular component	5/2052	78/17132	0.964641	1	orange1.1t04061/Cs1g17830/Cs1g06370/Cs9g03490/Cs6g11810	5
Biological process	GO:0072594	establishment of protein localization to organelle	18/2052	215/17132	0.964758	1	Cs5g15420/Cs7g25280/Cs6g08220/Cs5g24740/Cs2g03980/Cs5g07380/orange1.1t04084/Cs8g18490/Cs7g27250/Cs5g02540/Cs2g23190/Cs3g11210/Cs5g21780/Cs4g17010/Cs6g06030/Cs8g06555/novel.2863/orange1.1t00877	18
Biological process	GO:0006664	glycolipid metabolic process	2/2052	41/17132	0.964955	1	Cs3g23660/Cs4g05250	2
Biological process	GO:1903509	liposaccharide metabolic process	2/2052	41/17132	0.964955	1	Cs3g23660/Cs4g05250	2
Biological process	GO:0043161	proteasome-mediated ubiquitin-dependent protein catabolic process	30/2052	333/17132	0.96574	1	Cs7g08960/Cs5g02260/Cs7g09440/novel.659/Cs2g10710/Cs5g03280/novel.1870/Cs1g14060/novel.2729/novel.1832/orange1.1t03837/orange1.1t01964/Cs6g12970/Cs5g29440/Cs4g07940/Cs1g05020/novel.181/orange1.1t00397/Cs2g15840/Cs7g30840/Cs5g29920/Cs5g23550/novel.894/Cs6g21270/Cs7g21290/Cs9g18010/Cs5g02250/novel.35/novel.911/Cs7g14590	30
Biological process	GO:0043094	cellular metabolic compound salvage	6/2052	90/17132	0.966202	1	Cs7g12380/Cs6g09640/Cs7g11450/orange1.1t05709/Cs6g05110/Cs6g18680	6
Biological process	GO:0032504	multicellular organism reproduction	17/2052	206/17132	0.966626	1	Cs3g15800/Cs5g28040/Cs8g06080/Cs5g01350/Cs4g10200/Cs3g23350/Cs7g02970/Cs4g13640/Cs6g20440/Cs1g16200/orange1.1t03259/Cs2g09930/orange1.1t00561/novel.1553/Cs7g17090/Cs8g19460/Cs7g05430	17
Biological process	GO:0007276	gamete generation	4/2052	67/17132	0.966927	1	Cs4g10200/Cs2g09930/Cs7g17090/Cs8g19460	4
Biological process	GO:0043549	regulation of kinase activity	4/2052	67/17132	0.966927	1	Cs3g24000/Cs4g14980/orange1.1t02858/Cs5g25460	4
Biological process	GO:0061982	meiosis I cell cycle process	4/2052	67/17132	0.966927	1	Cs9g17240/Cs4g03440/Cs5g03020/Cs8g17400	4
Biological process	GO:0043254	regulation of protein complex assembly	3/2052	55/17132	0.967931	1	Cs8g20080/Cs8g20070/Cs6g02570	3
Biological process	GO:0051640	organelle localization	8/2052	113/17132	0.968126	1	Cs7g15050/Cs9g01160/Cs1g17830/Cs7g24550/orange1.1t03902/Cs6g02570/Cs8g01040/Cs3g26040	8
Biological process	GO:0009082	branched-chain amino acid biosynthetic process	1/2052	27/17132	0.968172	1	Cs3g16440	1
Biological process	GO:0042026	protein refolding	1/2052	27/17132	0.968172	1	Cs2g23190	1
Biological process	GO:0042181	ketone biosynthetic process	1/2052	27/17132	0.968172	1	Cs1g24170	1
Biological process	GO:0042762	regulation of sulfur metabolic process	1/2052	27/17132	0.968172	1	Cs5g26130	1
Biological process	GO:0046889	positive regulation of lipid biosynthetic process	1/2052	27/17132	0.968172	1	Cs5g17030	1
Biological process	GO:1903311	regulation of mRNA metabolic process	2/2052	42/17132	0.968522	1	orange1.1t04212/Cs2g13240	2
Biological process	GO:0009060	aerobic respiration	3/2052	56/17132	0.970875	1	Cs5g19640/Cs1g21090/Cs4g02670	3
Biological process	GO:0010090	trichome morphogenesis	3/2052	56/17132	0.970875	1	Cs1g17830/novel.907/Cs2g21640	3
Biological process	GO:0051129	negative regulation of cellular component organization	3/2052	56/17132	0.970875	1	Cs8g20080/Cs8g20070/Cs8g05420	3
Biological process	GO:1903046	meiotic cell cycle process	10/2052	136/17132	0.971007	1	Cs2g11570/Cs7g04130/Cs9g17240/Cs2g09930/Cs4g03440/Cs2g11560/Cs5g03020/Cs6g22105/Cs1g03630/Cs8g17400	10
Biological process	GO:0140013	meiotic nuclear division	6/2052	92/17132	0.971069	1	Cs9g17240/Cs2g09930/Cs4g03440/Cs5g03020/Cs6g22105/Cs8g17400	6
Biological process	GO:0050777	negative regulation of immune response	2/2052	43/17132	0.971739	1	Cs7g31830/orange1.1t02464	2
[truncated: 921 more rows]
