# Supplementary material for: Mechanisms by Which Increased pH Ameliorates Copper Excess in Citrus sinensis Roots: Insight from a Combined Analysis of Physiology, Transcriptome, and Metabolome
Source: Plants (Basel). 2024 Oct 31;13(21):3054. doi: 10.3390/plants13213054 (PMC11548300; doi:10.3390/plants13213054)
Supplement: Supplementary file 1 [file plants-13-03054-s001.zip › Table S7SecondRevision.xlsx]

## Sheet: Table S7
Table 7. List of all metabolites identified in P3R, P5R, P3CR, and/or P5CR
Index	Q1 (Da)	Q3 (Da)	Molecular Weight (Da)	Formula	Ionization model	Compounds	Class I	Class II	CAS	Level	P3R-1	P3R-2	P3R-3	P5R-1	P5R-2	P5R-3	P3CR-1	P3CR-2	P3CR-3	P5CR-1	P5CR-2	P5CR-3	mix01	mix02	mix03	cpd_ID	kegg_map
pme3200	74	57	73.064	C2H7N3	[M+H]+	1-methylguanidine	Nucleotides and derivatives	Nucleotides and derivatives	471-29-4	3	52785	45212	51877	56237	38342	38391	52708	34640	53300	41033	43923	47571	79673	39690	36651	C02294	--
pmb0782	86.1	69.2	85.089	C5H11N	[M+H]+	Piperidine	Alkaloids	Piperidine alkaloids	110-89-4	3	1098700	1289300	1143400	1436400	1276000	1185500	644530	812980	691370	2524300	2347500	2500800	1298000	1650600	1304500	C01746	ko00960
pme2292	89.11	72.08	88.1	C4H12N2	[M+H]+	Putrescine	Alkaloids	Alkaloids	110-60-1	3	28820	29756	33521	24768	30487	30038	76576	77144	53627	14814	14315	15473	35878	29476	24022	C00134	ko00330,ko00470,ko00480,ko00960,ko01100,ko01110,ko02010
MWS0502	90.06	61.03	89.048	C3H7NO2	[M+H]+	β-Alanine	Amino acids and derivatives	Amino acids and derivatives	107-95-9	3	13528	31063	28445	22312	14018	9562.6	29440	19341	17635	11585	6066.5	12327	26575	13309	12273	C00099	ko00240,ko00410,ko00640,ko00770,ko01100,ko01110,ko01240
pma6298	96.04	68.05	95.037	C5H5NO	[M+H]+	3-Hydroxypyridine	Alkaloids	Pyridine alkaloids	109-00-2	3	35393	54923	59948	51599	36111	69981	54693	62089	89337	46055	30868	60488	65429	49056	47899	--	--
MWSmce460	100.08	56.05	99.068	C5H9NO	[M+H]+	2-Piperidone	Alkaloids	Piperidine alkaloids	675-20-7	3	11993	15240	9533.4	13022	13689	15409	28698	31682	33175	18987	12431	20650	20868	14880	17531	--	--
Lmqp000873	101.02	55.02	100.018	C4H4O3	[M+H]+	Succinic anhydride	Organic acids	Organic acids	108-30-5	3	367660	342980	392810	373340	319770	387760	143300	181050	164620	484660	534030	495430	350200	368890	327770	C19524	--
MWSmce461	102.05	56.05	101.048	C4H7NO2	[M+H]+	L-Azetidine-2-carboxylic acid	Alkaloids	Alkaloids	2133-34-8	1	621140	791040	674430	456320	460810	508710	172360	200290	250460	915920	895660	869070	675920	570810	619820	--	--
MWSmce331	102.05	56.05	101.048	C4H7NO2	[M+H]+	Azetidine-2-carboxylic acid	Alkaloids	Alkaloids	2517-04-6	1	591300	839490	669470	502990	514060	565170	166840	171280	228300	823070	990180	890470	699030	574660	595000	C08267	--
mws4052	102.05	56.05	101.048	C4H7NO2	[M+H]+	1-Aminocyclopropane-1-carboxylic acid	Organic acids	Organic acids	22059-21-8	1	316300	384160	302300	257160	269260	261320	93010	112340	118590	466220	514550	488190	327150	308630	277830	C01234	ko00270,ko01100,ko01110
pme1841	103.12	86.1	102.116	C5H14N2	[M+H]+	Cadaverine	Alkaloids	Alkaloids	462-94-2	3	2688.5	6097.1	3691.5	3616.8	3486.8	5024.7	2811.6	581.14	5018.2	1626.3	1284	889.57	3842.9	2793.2	2742.7	C01672	ko00310,ko00470,ko00480,ko00960,ko01100,ko01110
pme3011	104.07	68.8	103.063	C4H9NO2	[M+H]+	γ-Aminobutyric acid*	Organic acids	Organic acids	-	2	1308100	1517500	1337100	971820	1028100	731400	2055100	1948300	2189200	2007800	2195800	2253800	2009600	1544500	1806500	C00334	ko00250,ko00330,ko00410,ko00650,ko00760,ko01100
pme3017	104.07	58	103.063	C4H9NO2	[M+H]+	2-Aminoisobutyric acid*	Organic acids	Organic acids	62-57-7	2	2165900	2223800	1962700	2104400	1957200	1875600	1466600	1511100	1580300	1593900	1760900	1771300	2234600	1780000	1827200	C03665	--
pme3033	104.07	86	103.063	C4H9NO2	[M+H]+	N,N-Dimethylglycine	Amino acids and derivatives	Amino acids and derivatives	1118-68-9	2	2717300	3443800	2844400	2263200	2252100	1884000	4933500	4265600	4846200	5111100	4875900	4375900	3894500	3504500	3359200	C01026	ko00260,ko01100
pmb0484	104.1	60.1	103.091	C5H13NO	[M+H]+	Choline	Alkaloids	Alkaloids	62-49-7	3	6113800	5999300	6675100	5630200	6055500	5539400	3999500	4415000	4515200	4608800	4903900	4782900	6236900	5211300	4770900	C00114	ko00260,ko00564,ko01100,ko02010
ML10172161	103	59.01	104.011	C3H4O4	[M-H]-	Hydroxypyruvic acid	Organic acids	Organic acids	1113-60-6	3	15654	15520	24694	24973	11235	24687	16422	19596	12089	16674	16200	18405	26450	9668.5	22710	C00168	ko00260,ko00630,ko01100,ko01110,ko01200
mws0576	103.04	59.1	104.047	C4H8O3	[M-H]-	3-Hydroxybutyric acid*	Organic acids	Organic acids	300-85-6	3	91829	125860	143660	201360	174330	131230	12852	25729	18240	169620	119420	106260	145960	140200	116660	C01089	ko00650,ko01100
pme0010	106	60	105.043	C3H7NO3	[M+H]+	L-Serine	Amino acids and derivatives	Amino acids and derivatives	56-45-1	3	66320	71329	51460	60379	70889	73804	49994	63763	74399	109860	81624	108360	85297	66528	70884	C00065	ko00260,ko00261,ko00270,ko00460,ko00470,ko00564,ko00600,ko00630,ko00920,ko00970,ko01100,ko01110,ko01200,ko01230,ko01240,ko02010
mws0601	110.02	66	111.032	C5H5NO2	[M-H]-	Pyrrole-2-carboxylic acid	Organic acids	Organic acids	634-97-9	3	6123.5	7636.5	7428	13137	13962	7637.9	13546	18948	17941	10071	12903	21828	8770.3	12671	10466	C05942	ko00470
mws0255	112.05	95	111.043	C4H5N3O	[M+H]+	Cytosine	Nucleotides and derivatives	Nucleotides and derivatives	71-30-7	3	90778	78984	78085	141850	95027	101740	88745	76461	76445	75776	48125	81811	99923	87254	80491	C00380	ko00240,ko01100,ko01232
pme2122	112.09	95	111.08	C5H9N3	[M+H]+	Histamine	Alkaloids	Alkaloids	51-45-6	3	6326.1	5368.3	6962	10308	4971.4	8428.3	895.19	5109.3	8251.4	4172.2	7684.9	7321	7130.8	3513.5	6087.4	C00388	ko00340,ko01100,ko01110
pme0257	111.02	80	112.027	C4H4N2O2	[M-H]-	Uracil	Nucleotides and derivatives	Nucleotides and derivatives	66-22-8	3	73786	56454	63832	55302	40100	54587	111430	107640	99468	41785	37774	57154	77754	81299	75342	C00106	ko00240,ko00410,ko00770,ko01100,ko01232
MWStz040	116.07	70.07	115.063	C5H9NO2	[M+H]+	Pterolactam	Alkaloids	Pyrrole alkaloids	38072-88-7	1	1948600	2395500	2273600	2010200	2284800	1557500	3690200	2639400	2504800	1760700	1793200	1445800	3084600	1972100	2018000	--	--
mws0376	115	71	116.011	C4H4O4	[M-H]-	Fumaric acid	Organic acids	Organic acids	110-17-8	3	125900	201470	224860	294090	272970	280660	198800	248110	325670	440060	294790	425280	303750	304710	288480	C00122	ko00020,ko00190,ko00220,ko00250,ko00350,ko00360,ko00620,ko00650,ko00760,ko01100,ko01110,ko01200
mws0823	115.04	71	116.047	C5H8O3	[M-H]-	3-Methyl-2-Oxobutanoic acid	Organic acids	Organic acids	759-05-7	3	33569	30265	32648	25552	31748	30101	19739	19488	25653	40719	27278	38271	34581	20002	29921	C00141	ko00280,ko00290,ko00770,ko00966,ko01100,ko01110,ko01210,ko01230,ko01240
pmb1096	118.07	91	117.058	C8H7N	[M+H]+	Indole	Alkaloids	Plumerane	120-72-9	2	73562	81162	66446	115580	182780	101510	112650	222990	146490	106110	90099	91215	132780	112840	113700	C00463	ko00380,ko00400,ko00402,ko01100,ko01110
mws2628	118.09	87.05	117.07	C5H11NO2	[M+H]+	N-Methyl-4-aminobutyric acid	Organic acids	Organic acids	1119-48-8	3	8637.1	19433	13415	18100	5928.1	10288	12756	16229	16765	8728.6	12161	7312.7	12698	10074	13451	C15987	ko00760,ko01100
MWSmce548	118.09	58.07	117.079	C5H11NO2	[M+H]+	Betaine	Alkaloids	Alkaloids	107-43-7	2	46887	52244	51667	49615	48107	47036	473580	224300	286810	47543	62221	52674	93753	73664	68651	C00719	ko00260,ko01100,ko02010
mws0470	117.02	73	118.027	C4H6O4	[M-H]-	Methylmalonic acid	Organic acids	Organic acids	516-05-2	2	14865000	15429000	16094000	18805000	19625000	18245000	8903800	9847600	11966000	31792000	28082000	28366000	20150000	18537000	19391000	C02170	ko00240,ko00280,ko00640,ko01100
pme2923	117	75	118.027	C4H6O4	[M-H]-	Acetoxyacetic acid	Organic acids	Organic acids	13831-30-6	3	11980	12190	19815	20944	12027	11222	26336	27998	30007	9	9	9019.1	25617	27599	22756	--	--
mws0192	117.02	73	118.027	C4H6O4	[M-H]-	succinic acid	Organic acids	Organic acids	110-15-6	1	176380	250050	169380	299260	340890	224410	46729	103940	162550	532790	476040	461250	285150	266360	232120	C00042	ko00020,ko00190,ko00250,ko00310,ko00350,ko00360,ko00620,ko00630,ko00640,ko00650,ko00760,ko00920,ko01100,ko01110,ko01200
mws0147	117.06	59	118.063	C5H10O3	[M-H]-	β-Hydroxyisovaleric acid	Organic acids	Organic acids	625-08-1	3	112680	117740	109770	129490	121750	118950	59426	61961	83495	173700	160640	181630	119020	116230	131750	C20827	ko00280,ko01100
pme3096	118	74	119.022	C3H5NO4	[M-H]-	Aminomalonic acid	Organic acids	Organic acids	1068-84-4	3	607220	644960	645530	771850	755980	715080	378980	408620	495110	1392800	1163700	1121100	766830	715360	682890	C00872	--
mws0671	120.07	74.1	119.058	C4H9NO3	[M+H]+	L-Homoserine	Amino acids and derivatives	Amino acids and derivatives	672-15-1	3	14797	7011.2	13706	2873.6	5929.2	1679.9	103990	55796	71885	11435	26289	19828	11584	14149	24956	C00263	ko00260,ko00270,ko00300,ko00920,ko01100,ko01110,ko01230
mws0230	120.07	74	119.058	C4H9NO3	[M+H]+	L-Threonine	Amino acids and derivatives	Amino acids and derivatives	72-19-5	3	26301	5279.9	15079	10444	5987.2	4194	59798	32274	55458	23051	10841	29280	14144	5818.2	13339	C00188	ko00260,ko00261,ko00290,ko00470,ko00860,ko00970,ko01100,ko01110,ko01230,ko02010
pmp001287	120.08	103.05	119.073	C8H9N	[M+H]+	N-Benzylmethylene isomethylamine	Alkaloids	Alkaloids	-	1	3194600	3598700	3353400	4536000	4051400	4156500	1656900	2146500	2471700	3970400	4428600	4501300	3362200	3361600	3155600	--	--
Lmbn002644	119.05	93.03	120.058	C8H8O	[M-H]-	4-Methylbenzaldehyde	Others	Others	104-87-0	2	11360	26536	24370	31020	44256	44835	28404	44344	39735	25319	18274	21432	20460	29183	39621	C06758	ko01100
pme0195	120.02	62	121.02	C3H7NO2S	[M-H]-	L-Cysteine	Amino acids and derivatives	Amino acids and derivatives	52-90-4	3	50412	32506	48095	35452	24776	27621	36955	26912	27744	13196	15534	14224	28924	22139	26066	C00097	ko00260,ko00270,ko00311,ko00332,ko00430,ko00460,ko00470,ko00480,ko00730,ko00770,ko00920,ko00970,ko01100,ko01110,ko01200,ko01230,ko01240,ko04122
MWSslk106	122.1	105.07	121.089	C8H11N	[M+H]+	2-Phenylethylamine	Alkaloids	Benzylphenylethylamine alkaloids	156-28-5	1	1663700	2135800	2174000	2044800	2030000	1231600	674360	505600	1252300	2279300	2464100	2595700	1365100	1900000	1749300	C05332	ko00360,ko01100
mws0628	121.03	92	122.037	C7H6O2	[M-H]-	4-Hydroxybenzaldehyde*	Phenolic acids	Phenolic acids	123-08-0	1	1068000	1342500	1348600	1540500	1575800	1671500	2960200	2750100	3329100	1995000	1801400	2232900	1532400	1855100	2317200	C00633	ko01100
Lmgp002593	123.04	77.04	122.037	C7H6O2	[M+H]+	3-hydroxybenzaldehyde*	Phenolic acids	Phenolic acids	100-83-4	1	554090	444190	479030	532580	552350	661580	214040	367940	249820	295170	362910	437400	334520	416970	397440	C03067	--
pme0241	123.04	79	122.037	C7H6O2	[M+H]+	benzoic Acid	Phenolic acids	Phenolic acids	65-85-0	3	45377	97084	68617	124590	124940	78014	136820	120060	146700	93959	76711	73552	84988	94784	83150	C00180	ko00996,ko01100,ko01110
mws0133	123.06	80.05	122.048	C6H6N2O	[M+H]+	Nicotinamide	Others	Vitamin	98-92-0	2	737010	1028100	891830	1372700	1252300	1164700	280670	404850	410980	1115700	975090	1201000	909760	887730	896810	C00153	ko00760,ko01100,ko01240
ML10179289	105.07	77.04	122.073	C8H10O	[M+H-H2O]+	2-Phenylethanol	Phenolic acids	Phenolic acids	-	1	1601100	2278700	2023900	2620000	2486900	1800700	1169200	1319900	1960600	2970400	3382800	4114100	2032800	2104300	2087800	C05853	ko00360
pme0490	124.04	78	123.032	C6H5NO2	[M+H]+	Nicotinic acid (Vitamin B3)	Others	Vitamin	59-67-6	3	14901	43018	26462	80930	89093	76731	30109	74447	48390	73773	51288	59943	54510	36939	35046	C00253	ko00760,ko00960,ko01100,ko01110,ko01240
pme1216	122.03	78	123.032	C6H5NO2	[M-H]-	2-Picolinic acid	Organic acids	Organic acids	98-98-6	3	35976	29298	34000	58851	69848	62047	61528	78007	65384	48362	40110	38243	56460	69966	76121	C10164	ko00380,ko01100
MWS20172	127.04	53.04	126.032	C6H6O3	[M+H]+	5-hydroxymethylfurfural	Others	Others	67-47-0	3	56901	124420	84940	81215	61830	91724	115020	100720	126120	99314	66549	92604	62611	84050	85964	C11101	--
NK10264324	127.04	81.03	126.032	C6H6O3	[M+H]+	1,3,5-Benzenetriol	Phenolic acids	Phenolic acids	108-73-6	2	68948	81911	73262	130670	82718	92271	158850	113180	196540	97526	94823	127750	84943	118740	62964	C02183	--
MWSmce448	127.05	81.04	126.043	C5H6N2O2	[M+H]+	Imidazol-1-yl-acetic acid	Organic acids	Organic acids	22884-10-2	3	77306	50683	49543	59072	78198	65857	93287	76378	79397	76871	36518	69745	78945	77451	40780	--	--
mws0251	127.05	110	126.043	C5H6N2O2	[M+H]+	Thymine	Nucleotides and derivatives	Nucleotides and derivatives	65-71-4	2	35565	20396	27183	24207	40591	29353	19656	23136	24364	27182	48977	57578	16987	44361	43086	C00178	ko00240,ko01100,ko01232
MWS0811	130.09	84.08	129.079	C6H11NO2	[M+H]+	DL-Pipecolic Acid	Organic acids	Organic acids	3105-95-1	1	669280	579030	551770	549060	466900	535200	1091600	686790	1010600	699910	642130	627640	816840	630250	731200	C00408	ko00310,ko00960,ko01100,ko01110
Zmdp000376	130.09	84.08	129.09	C5H11N3O	[M+H]+	4-Guanidinobutanal	Others	Others	-	1	814370	783850	686360	827660	704950	740710	1351700	1469100	1260800	889290	823540	948640	1111700	1054400	952560	--	--
Zmgn000217	129.02	85.03	130.027	C5H6O4	[M-H]-	Methylenesuccinic acid	Organic acids	Organic acids	97-65-4	3	26383	31148	30193	32050	18897	28900	30270	55522	50929	55590	41969	47171	51979	33278	54492	C00490	ko00660,ko01100
mws0425	129.02	85	130.027	C5H6O4	[M-H]-	Citraconic acid	Organic acids	Organic acids	498-23-7	3	88578	145990	117810	205690	143380	200650	71963	130610	142190	290490	287360	283530	104340	92557	152370	C02226	ko00290,ko00660,ko01100,ko01210
pme2693	131.12	114.09	130.111	C6H14N2O	[M+H]+	N-Acetylputrescine	Alkaloids	Alkaloids	18233-70-0	3	17423	14510	17036	7510.6	22809	22353	42300	19820	21114	30206	20064	28320	16441	15504	22526	C02714	ko00330,ko01100
MWS2413	130.05	58.03	131.058	C5H9NO3	[M-H]-	N-acetyl-beta-alanine	Amino acids and derivatives	Amino acids and derivatives	3025-95-4	3	10790	8843	14630	12741	12253	11760	12878	14876	16452	9492.6	8739.9	6636.8	14987	15203	15485	C01073	ko00410
pmf0470	132.07	73	131.058	C5H9NO3	[M+H]+	cis-4-Hydroxy-D-proline	Amino acids and derivatives	Amino acids and derivatives	2584-71-6	3	1070400	1069100	1102600	1066100	1186600	680920	959970	742460	829080	587040	920270	847730	1118400	1087000	930880	C03440	ko00470,ko01100
ML10197929	130.09	88.04	131.069	C4H9N3O2	[M-H]-	Creatine	Organic acids	Organic acids	57-00-1	2	26668	34911	28416	43448	36940	29008	16072	26445	19600	22356	31686	21660	16943	24884	28422	C00300	ko00260,ko00330,ko01100
pmp001198	132.1	57.1	131.095	C6H13NO2	[M+H]+	6-Deoxyfagomine	Alkaloids	Piperidine alkaloids	197449-09-5	1	1766100	2077700	2045200	2156800	2185800	2118400	928040	1422000	1101100	4138200	3784200	3927500	2075900	2531500	2292300	--	--
mws0258	132.1	86	131.095	C6H13NO2	[M+H]+	L-Isoleucine*	Amino acids and derivatives	Amino acids and derivatives	73-32-5	2	2115100	2386400	2282300	2579700	2921800	2559800	1013600	1428700	1407000	4097400	4331400	4377700	2654100	2621900	2456000	C00407	ko00280,ko00290,ko00460,ko00960,ko00966,ko00970,ko01100,ko01110,ko01210,ko01230,ko02010
mws0227	132.1	86.2	131.095	C6H13NO2	[M+H]+	L-Leucine*	Amino acids and derivatives	Amino acids and derivatives	61-90-5	2	2640100	3012800	2481200	3086400	3330200	2971600	1348200	1570800	1591400	5149100	4989500	4633600	3132000	2843400	2899800	C00123	ko00280,ko00290,ko00966,ko00970,ko01100,ko01110,ko01210,ko01230,ko02010
mws1587	132.1	86	131.095	C6H13NO2	[M+H]+	L-Norleucine*	Amino acids and derivatives	Amino acids and derivatives	327-57-1	2	3505800	3564800	3347900	4133700	4650500	4172000	1385400	1704400	1753900	6093600	6014800	5138500	3478200	3583300	3431600	C01933	--
Lmmn000806	131.03	87.05	132.042	C5H8O4	[M-H]-	Dimethylmalonic acid*	Organic acids	Organic acids	595-46-0	3	32619	39149	40338	58433	70865	68110	39141	41262	38473	100090	78971	88740	60878	53713	52367	--	--
Lmmn002164	131.03	87.05	132.042	C5H8O4	[M-H]-	Monomethyl succinate	Organic acids	Organic acids	3878-55-5	3	25844	44001	35512	62585	68096	62623	35733	40413	37365	96322	103600	84882	49201	45180	54448	--	--
mws0473	131.03	87.05	132.042	C5H8O4	[M-H]-	2-Methylsuccinic acid*	Organic acids	Organic acids	498-21-5	3	335320	417240	372050	572780	706960	613450	305610	433780	393200	1046500	959070	919870	549650	505680	495190	--	--
pme0243	131.03	87.05	132.042	C5H8O4	[M-H]-	Glutaric acid	Organic acids	Organic acids	110-94-1	3	67130	75237	68926	94364	108440	93147	121220	141790	144920	108560	101350	105960	103380	111510	100360	C00489	ko00071,ko00310,ko01100
Lmgn000160	131.05	70.03	132.053	C4H8N2O3	[M-H]-	3-Ureidopropionic Acid	Organic acids	Organic acids	462-88-4	1	765480	715850	769350	612400	620730	632700	992230	738340	987770	736130	892540	825490	893990	899690	912260	C02642	ko00240,ko00410,ko00770,ko01100
mws0001	133.06	74	132.054	C4H8N2O3	[M+H]+	L-Asparagine	Amino acids and derivatives	Amino acids and derivatives	70-47-3	2	1076800	1184300	1156700	1023600	1063400	1314500	938160	879410	1303100	1733400	1578800	1515100	1206000	1308600	1227200	C00152	ko00250,ko00460,ko00970,ko01100,ko01110,ko01230
pme2527	133	116	132.09	C5H12N2O2	[M+H]+	L-Ornithine	Amino acids and derivatives	Amino acids and derivatives	70-26-8	3	187710	189980	186250	196070	191420	196760	93464	123030	150510	366480	332580	339840	231370	226770	216630	C00077	ko00220,ko00330,ko00470,ko00480,ko01100,ko01110,ko01210,ko01230,ko02010
mws0219	132.03	88	133.038	C4H7NO4	[M-H]-	L-Aspartic Acid	Amino acids and derivatives	Amino acids and derivatives	56-84-8	1	3405800	3430100	3300800	3544200	3595200	4255100	2247900	2803400	2795600	5082400	5103800	5484500	4940100	4272600	3839100	C00049	ko00220,ko00250,ko00260,ko00261,ko00270,ko00300,ko00340,ko00410,ko00460,ko00470,ko00710,ko00760,ko00770,ko00970,ko00999,ko01100,ko01110,ko01200,ko01210,ko01230,ko01240,ko02010
MWS1882	132.03	88.04	133.038	C4H7NO4	[M-H]-	Iminodiacetic acid	Organic acids	Organic acids	142-73-4	1	447790	406050	430990	433700	432350	494750	332250	370910	329880	561960	533180	585570	650540	498720	472780	C19911	--
Lmbn000198	133.01	71.01	134.022	C4H6O5	[M-H]-	3-Dehydro-L-Threonic Acid	Others	Saccharides and Alcohols	-	1	6245500	4927000	6614200	3757000	4631500	5209400	9518600	5468800	5510300	2644200	3358000	3753700	6026900	6775800	6234500	C03064	ko00053,ko01100
mws0275	133.01	71.01	134.022	C4H6O5	[M-H]-	L-Malic acid	Organic acids	Organic acids	97-67-6	1	16835000	15238000	21012000	12177000	12452000	14029000	25834000	22825000	19435000	10276000	14806000	12921000	23707000	18076000	20731000	C00149	ko00020,ko00620,ko00630,ko00710,ko01100,ko01110,ko01200
Zmdp000972	136.04	91.05	135.035	C4H9NO2S	[M+H]+	S-Methyl-L-cysteine	Amino acids and derivatives	Amino acids and derivatives	1187-84-4	2	936420	970750	935580	1212800	1213100	1137800	620640	822880	799660	1245600	1166900	1108800	1138900	1188900	973990	C22040	ko02010
Lmxp000939	136.06	119.04	135.054	C5H5N5	[M+H]+	Zarzissine	Alkaloids	Alkaloids	160568-14-9	2	888120	1055000	1165400	1909700	1684100	1617500	743120	1043500	1201000	1336400	1107900	1516000	1368600	1238800	1203100	--	--
pme0040	136.06	119	135.054	C5H5N5	[M+H]+	Adenine	Nucleotides and derivatives	Nucleotides and derivatives	73-24-5	2	1035300	1221700	992020	1852700	1729200	1655000	758460	904680	1064700	1504500	1099400	1520800	1381700	1294900	1111900	C00147	ko00230,ko00908,ko01100,ko01110,ko01232
pmb0374	136.06	118.9	135.054	C5H5N5	[M+H]+	2-Aminopurine	Nucleotides and derivatives	Nucleotides and derivatives	452-06-2	1	104020	144630	162200	500780	534250	481550	32737	26615	37409	57706	33741	62938	162290	158660	138060	--	--
Lmgp000659	136.08	91.05	135.068	C8H9NO	[M+H]+	2-Phenylacetamide	Alkaloids	Alkaloids	103-81-1	3	1001600	1122400	1146500	1192700	1341700	1358600	648250	829870	793980	1395200	1221200	1130200	1127400	1273200	1014700	C02505	ko00360,ko01100
HJKP000649	136.07	91.05	135.068	C8H9NO	[M+H]+	N-benzylformamide	Alkaloids	Alkaloids	6343-54-0	1	1055300	1032500	1091800	1223400	1407000	1351400	653270	862450	819260	1327600	1253300	1200700	1079200	1213500	1035400	C15561	--
mws0889	135.03	75.01	136.037	C4H8O5	[M-H]-	D-Threonic Acid	Others	Saccharides and Alcohols	-	1	178800	207110	182400	292300	318540	326840	106380	94294	177850	394730	378160	345840	339250	276700	307620	C21649	--
pme1173	137.05	110	136.039	C5H4N4O	[M+H]+	Allopurinol	Nucleotides and derivatives	Nucleotides and derivatives	315-30-0	3	3824.9	5490.7	6574.8	8939.6	10547	8180.2	8450.4	8121.7	9457.5	5864.4	3802.9	3925	3866	8174.1	6144.3	--	--
MWS1848	135.05	92.03	136.052	C8H8O2	[M-H]-	Phenyl acetate	Phenolic acids	Phenolic acids	122-79-2	3	41066	44271	45274	87636	51904	76548	120920	110890	109850	39880	28505	54222	44416	90666	104700	C00548	--
MWS2099	137.06	77.04	136.052	C8H8O2	[M+H]+	4-Methylbenzoic Acid	Phenolic acids	Phenolic acids	99-94-5	3	37067	46456	54109	32437	48610	48321	33686	30123	51837	56775	51544	32752	39051	30173	43968	C01454	ko01100
MWSmce466	135.05	92.03	136.15	C8H8O2	[M-H]-	4-Hydroxyacetophenone	Phenolic acids	Phenolic acids	99-93-4	3	34477	30820	54578	57422	52112	65378	127860	88402	146220	52783	29731	35696	39342	55443	59634	--	--
pme2268	138.05	94.07	137.048	C7H7NO2	[M+H]+	Trigonelline	Alkaloids	Pyridine alkaloids	535-83-1	2	672990	524300	498700	441530	443400	560850	1146700	907410	1013700	537000	502120	863180	551720	477980	626070	C01004	ko00760
Lmqp002784	138.06	77.04	137.048	C7H7NO2	[M+H]+	Salicylamide	Alkaloids	Phenolamine	65-45-2	3	47800	74078	56554	78481	62252	61444	56962	34564	55729	74057	54995	85330	59910	62683	50038	--	--
mws1336	138.06	120	137.048	C7H7NO2	[M+H]+	4-Aminobenzoic Acid*	Phenolic acids	Phenolic acids	150-13-0	3	89607	91207	91048	101350	82833	82963	34090	34228	31024	80525	68925	74538	58494	58582	63221	C00568	ko00790,ko01100,ko01240
mws1078	138.05	92.1	137.048	C7H7NO2	[M+H]+	Anthranilic Acid*	Phenolic acids	Phenolic acids	118-92-3	3	25254	48822	28324	60940	41267	39452	72334	50429	52237	33946	18869	44640	31002	52072	38853	C00108	ko00380,ko00400,ko00996,ko01100,ko01110,ko01230
Hmgn001653	137.02	93.04	138.032	C7H6O3	[M-H]-	Protocatechualdehyde	Phenolic acids	Phenolic acids	139-85-5	2	311500	405330	414140	498620	495280	493510	1403600	1381300	1681100	613370	587940	706590	603870	708710	750030	C16700	ko00950
Lmgn001670	137.03	93.04	138.032	C7H6O3	[M-H]-	Salicylic acid*	Phenolic acids	Phenolic acids	69-72-7	1	452090	630180	531300	671480	602550	631040	1949100	1818700	2179000	817870	850040	828370	703160	846740	1181300	C00805	ko00996,ko01100,ko01110,ko04075
mws0749	137.02	93	138.032	C7H6O3	[M-H]-	4-Hydroxybenzoic Acid*	Phenolic acids	Phenolic acids	99-96-7	1	588630	799710	781400	753890	754260	762570	2696700	2327300	2969500	1300600	1112700	1164500	1081800	1237100	1451200	C00156	ko00130,ko00790,ko01100,ko01110,ko01240
MWSmce580	137.02	108.02	138.12	C7H6O3	[M-H]-	2,5-Dihydroxybenzaldehyde	Phenolic acids	Phenolic acids	1194-98-5	3	5600.5	4975.2	8091.5	13380	6843.5	11198	4045.2	11206	14288	21694	5587.5	13680	8688.5	16151	15551	C05585	ko00350,ko01100
pme2828	140	99	139.027	C6H5NO3	[M+H]+	4-Nitrophenol	Phenolic acids	Phenolic acids	100-02-7	3	3020900	2585100	2529600	2331400	2256800	2768500	1911900	1770000	2575400	2324100	2409200	2497300	2710300	1999600	2736300	C00870	--
MWSmce585	104.07	59.01	139.58	C4H10ClNO2	[M+H]+	Methyl 3-aminopropanoate (hydrochloride)	Amino acids and derivatives	Amino acids and derivatives	3196-73-4	2	2910500	2780300	2903200	2547300	2552400	2506800	1990300	2009900	2161500	2241500	2277900	2250900	2902900	2351700	2324600	--	--
mws0704	140.01	78.96	141.019	C2H8NO4P	[M-H]-	O-Phosphorylethanolamine	Alkaloids	Alkaloids	1071-23-4	3	11611	18367	16571	18397	16521	13752	22722	32512	38667	34422	25464	34545	28051	32692	23039	C00346	ko00563,ko00564,ko00600,ko01100
pma2987	142.1	124.09	141.09	C6H11N3O	[M+H]+	Histidinol	Alkaloids	Alkaloids	501-28-0	3	8737400	7982000	8414700	7319100	7304800	7565900	6931300	7830200	7346100	8660200	8195300	8965300	9351100	8146600	7968100	C00860	ko00340,ko01100,ko01110,ko01230
pme3207	141.02	59	142.027	C6H6O4	[M-H]-	Muconic acid	Organic acids	Organic acids	1119-72-8	3	1288400	1260000	1344400	1307500	1307300	1342100	1365500	1474300	1441400	1422800	1424100	1407500	1603800	1436800	1468600	C02480	ko01100
Lmgn003767	141.09	59.01	142.099	C8H14O2	[M-H]-	2-n-Propyl-3-pentenoic acid	Organic acids	Organic acids	72010-19-6	3	7879.1	4918.9	6892.1	6777	9832.8	8406.3	5162.1	5690.8	8201.6	11417	8145	7168.1	6087.8	6233	9334.1	C16654	--
pmb0764	144.05	113.2	143.04	C6H9NOS	[M+H]+	4-Methyl-5-thiazoleethanol	Others	Others	137-00-8	3	97130	101790	111700	122680	141810	119280	115080	107390	85643	71962	60684	88452	106770	142280	88223	C04294	ko00730,ko01100,ko01240
Lmcp000611	144.08	84.06	143.069	C5H9N3O2	[M+H]+	2-Amino-4,5-dihydro-1H-imidazole-4-acetic acid	Alkaloids	Alkaloids	69098-41-5	2	7322000	6937900	7230400	7809500	7955100	8119000	8778400	9754300	9360300	8040300	8798100	9006100	8797500	8602000	8432400	--	--
Rfmb320	144.1	84.08	143.095	C7H13NO2	[M+H]+	1-Methylpiperidine-2-carboxylic acid	Organic acids	Organic acids	7730-87-2	3	8003100	8727000	8199900	8892100	8135900	7778200	8590400	10207000	9050800	7991800	8485100	8573500	9390700	7829300	8287100	--	--
Hmsp000364	144.1	98.09	143.095	C7H13NO2	[M+H]+	L-Cyclopentylglycine	Amino acids and derivatives	Amino acids and derivatives	2521-84-8	2	6781100	8046200	7881000	8262500	8054300	7464100	8825900	9325900	8798800	9049100	8799000	7486400	9203000	8061800	7875300	--	--
MWSmce157	144.1	58.06	143.18	C7H13NO2	[M+H]+	Stachydrine	Alkaloids	Pyrrole alkaloids	471-87-4	1	12700000	12402000	11390000	13103000	14263000	13439000	14859000	17241000	16160000	14778000	14026000	14398000	15624000	14704000	14438000	C10172	--
Rfmb318	144.1	84.08	144.092	C7H14NO2+	[M]+	D-Proline betaine	Amino acids and derivatives	Amino acids and derivatives	1195-94-4	3	8226400	7941700	7735500	7947300	8645900	7681500	7087700	9801000	9528700	7826000	8402300	8845900	8259900	8980200	8994000	C21514	--
MWS3020	145.13	86.1	144.126	C7H16N2O	[M+H]+	N-Acetylcadaverine	Alkaloids	Alkaloids	32343-73-0	3	251840	254050	232300	246000	152550	232010	267110	223600	229130	259670	247480	284500	294730	283020	256120	--	--
MA10074217	144.05	115.04	145.053	C9H7NO	[M-H]-	4-Hydroxyquinoline	Alkaloids	Quinoline alkaloids	611-36-9	3	5571.6	2909.8	3750.5	2771.2	4315.5	2935.1	12824	11132	11219	4501.6	5299.4	6490.3	5198	4958.6	3487.7	C06343	--
mws0103	146.06	91	145.053	C9H7NO	[M+H]+	Indole-3-carboxaldehyde	Alkaloids	Plumerane	487-89-8	3	47042	39791	26636	31741	38864	39979	121040	98850	104060	59028	42286	59134	51567	51366	43969	C08493	--
Lmqp000427	146.08	82.07	145.074	C6H11NO3	[M+H]+	N-Methyl-Trans-4-Hydroxy-L-Proline	Amino acids and derivatives	Amino acids and derivatives	4252-82-8	2	19038	35300	45748	37009	23723	40277	8475	11877	20786	38291	44720	37237	45933	29290	28900	--	--
pme0295	146.08	86	145.074	C6H11NO3	[M+H]+	4-Acetamidobutyric acid	Organic acids	Organic acids	3025-96-5	3	119110	180920	142750	144270	143530	187470	116550	184710	139110	414100	309360	379890	165750	257490	230210	C02946	ko00330,ko01100
mws0567	146.09	87	145.085	C5H11N3O2	[M+H]+	4-Guanidinobutyric acid	Organic acids	Organic acids	463-00-3	3	30526	31681	33373	16409	25689	31998	31087	20793	30573	32347	35032	22765	32600	18949	29768	C01035	ko00330,ko01100
Lmgn000224	145.01	57.03	146.022	C5H6O5	[M-H]-	2-Methyl-3-oxosuccinic acid	Organic acids	Organic acids	-	3	14908	13993	12548	20380	18454	20150	11942	21755	11997	29421	23354	27951	23594	20179	9181.8	C06030	ko00660
pme2380	145.01	101	146.022	C5H6O5	[M-H]-	α-Ketoglutaric acid	Organic acids	Organic acids	328-50-7	3	472900	437450	501200	589820	573150	388450	445150	716900	578640	869880	695310	780160	615820	552040	507890	C00026	ko00020,ko00040,ko00053,ko00220,ko00250,ko00300,ko00310,ko00340,ko00430,ko00470,ko00630,ko00650,ko00660,ko01100,ko01110,ko01200,ko01210,ko01230,ko01240
mws0924	145.05	101	146.058	C6H10O4	[M-H]-	2-Methylglutaric acid*	Organic acids	Organic acids	617-62-9	3	80270	78071	75022	107270	123120	95353	72125	57859	78001	139850	179950	152400	90793	88032	92108	--	--
Wmzn000227	145.06	109.04	146.058	C6H10O4	[M-H]-	2,2-Dimethylsuccinic acid	Organic acids	Organic acids	597-43-3	3	6453.8	8796.5	8238.5	7220.5	5986.8	2462.5	7592.2	11253	11323	11748	11658	16903	7095.5	10176	7730.2	--	--
mws0208	145.05	101	146.058	C6H10O4	[M-H]-	Adipic Acid*	Organic acids	Organic acids	124-04-9	3	77109	75666	95024	126110	153830	112060	68630	80256	81666	163670	161540	151930	91868	108430	111770	C06104	ko01100
pme0193	147.08	84	146.069	C5H10N2O3	[M+H]+	L-Glutamine	Amino acids and derivatives	Amino acids and derivatives	56-85-9	2	9535700	10848000	9787600	9832600	10887000	10662000	3759300	4724900	5061100	12155000	11586000	11602000	10672000	10204000	8942700	C00064	ko00220,ko00230,ko00240,ko00250,ko00470,ko00630,ko00750,ko00910,ko00970,ko01100,ko01230,ko01232,ko01240,ko02010
pme0026	147.11	84	146.106	C6H14N2O2	[M+H]+	L-Lysine	Amino acids and derivatives	Amino acids and derivatives	56-87-1	1	10459000	11435000	10716000	12124000	12092000	12246000	4233000	5181100	5229600	13067000	13071000	12726000	11251000	10615000	9987600	C00047	ko00300,ko00310,ko00470,ko00780,ko00960,ko00970,ko01100,ko01110,ko01210,ko01230,ko02010
mws1050	148.06	88	147.053	C5H9NO4	[M+H]+	O-Acetylserine	Amino acids and derivatives	Amino acids and derivatives	5147-00-2	3	37027	39046	32899	33238	47631	48343	39737	32303	60078	44275	19491	35607	38371	29991	35373	C00979	ko00270,ko00908,ko00920,ko01100,ko01110,ko01200,ko01230,ko04122
Zmzn000113	146.05	102.06	147.053	C5H9NO4	[M-H]-	L-threo-3-Methylaspartate	Amino acids and derivatives	Amino acids and derivatives	6061-13-8	1	718200	705270	699140	706040	809950	729680	671550	739190	792580	917100	879010	870330	947470	903850	870870	C03618	ko00630,ko00660,ko01100,ko01200
pme0014	148.06	84	147.053	C5H9NO4	[M+H]+	L-Glutamic acid	Amino acids and derivatives	Amino acids and derivatives	56-86-0	3	647000	500930	442990	625590	759320	845260	291150	382740	445360	2404600	1976700	1186900	656890	911560	723170	C00025	ko00220,ko00250,ko00330,ko00332,ko00340,ko00430,ko00470,ko00480,ko00524,ko00630,ko00650,ko00660,ko00860,ko00910,ko00970,ko01100,ko01110,ko01200,ko01210,ko01230,ko01240,ko02010
Zmyn000230	147.03	57.03	148.037	C5H8O5	[M-H]-	2-Dehydro-3-deoxy-L-arabinonate	Others	Saccharides and Alcohols	-	1	67540	104230	66694	135160	158850	107400	60323	129490	129300	193930	202260	170870	116740	103060	124180	C00684	ko00053,ko01100
Zmyn000247	147.03	57.03	148.037	C5H8O5	[M-H]-	2-Hydroxyglutaric Acid	Organic acids	Organic acids	13095-48-2	1	54880	110400	54236	73995	145010	59073	58698	100790	78320	242210	210490	66571	88491	66073	107230	C03196	ko00310,ko01100
Lmbn000216	147.03	57.03	148.037	C5H8O5	[M-H]-	3-Methylmalic acid*	Organic acids	Organic acids	152204-30-3	2	76812	83578	90414	128920	125070	154500	87242	97973	158420	206920	161190	174010	113420	160820	131590	C06032	ko00290,ko00660,ko01100,ko01210,ko01230
MWSmce439	147.05	119.05	148.052	C9H8O2	[M-H]-	3,4-Dihydrocoumarin	Lignans and Coumarins	Coumarins	119-84-6	2	18849	26886	30144	46358	43188	39851	69846	53435	75897	51657	38532	54681	32419	39773	38749	C02274	ko00999
mws2213	147.05	77.01	148.052	C9H8O2	[M-H]-	cinnamic acid	Phenolic acids	Phenolic acids	140-10-3	3	7698.2	8673.7	8395.4	13559	17994	11162	3707.6	2592	6301.8	10720	13209	14391	6091.4	8413.6	9213.3	C00423	ko00130,ko00360,ko00940,ko00996,ko00999,ko01100,ko01110
mws1024	147.05	129	148.052	C9H8O2	[M-H]-	p-Coumaraldehyde	Phenolic acids	Phenolic acids	2538-87-6	2	28606	28129	36698	43069	52862	58219	66934	73906	75744	58600	37819	59841	33541	41380	66793	C05608	ko00940,ko01100,ko01110
Lmgp000796	150.06	61.01	149.048	C8H7NO2	[M+H]+	4-Hydroxymandelonitrile	Alkaloids	Phenolamine	13093-65-7	2	1271500	1400500	1416200	1448000	1525600	1295600	553330	597510	657090	1853600	1948300	1706300	1353200	1308800	1114600	C00650	--
pme1210	150.06	61	149.051	C5H11NO2S	[M+H]+	L-Methionine	Amino acids and derivatives	Amino acids and derivatives	63-68-3	2	1364900	1195800	1283100	1263400	1310900	1299800	440500	583340	640410	1594300	1801100	1824500	1262200	1153500	1025900	C00073	ko00270,ko00470,ko00966,ko00970,ko00999,ko01100,ko01110,ko01210,ko01230,ko01240
mws1499	149.05	59.01	150.053	C5H10O5	[M-H]-	D-Arabinose*	Others	Saccharides and Alcohols	10323-20-3	3	39414	27958	38765	31178	40934	40400	50689	69756	32164	50928	39968	37191	25342	41668	63322	C00216	ko00040,ko00053,ko00520,ko01100,ko01250
Zmgn000173	149.05	75.01	150.053	C5H10O5	[M-H]-	D-Ribose*	Others	Saccharides and Alcohols	50-69-1	3	16358	52507	37898	36566	71105	60999	58945	57000	68180	94200	91534	95427	58608	61609	57805	C00121	ko00030,ko01100,ko02010
pmf0420	149.06	74.9	150.068	C9H10O2	[M-H]-	Benzyl acetate	Organic acids	Organic acids	140-11-4	3	27849	42085	42743	38658	50449	58122	46692	58976	45132	64732	66424	69140	15320	37385	37468	C15513	--
mws0921	149.06	131	150.068	C9H10O2	[M-H]-	p-Coumaryl alcohol	Phenolic acids	Phenolic acids	-	3	147720	167900	169770	183800	182910	191370	266570	274300	406160	280120	233710	262070	192370	219140	246890	C02646	ko00940,ko01100,ko01110
MWSmce199	149.05	59.02	150.13	C5H10O5	[M-H]-	L-Xylose*	Others	Saccharides and Alcohols	609-06-3	3	36655	24439	41437	26866	27752	47964	63812	44994	46861	45454	38048	23978	46644	41006	49601	C01510	--
Lmxn006423	150	122.01	151.009	C7H5NOS	[M-H]-	2(3H)-Benzothiazolone	Alkaloids	Alkaloids	934-34-9	3	6220	7591	8341.9	3952.3	8013.9	9210.1	11979	17231	12979	15052	18069	7873.8	7657.2	12130	12898	--	--
pme0183	152.06	135	151.049	C5H5N5O	[M+H]+	Isoguanine*	Nucleotides and derivatives	Nucleotides and derivatives	3373-53-3	2	21626	17676	17620	43453	45204	43114	7191	6631	19044	10484	7778.5	27165	37780	43230	42708	--	--
pme1109	152.06	135	151.049	C5H5N5O	[M+H]+	Guanine*	Nucleotides and derivatives	Nucleotides and derivatives	73-40-5	2	409900	646150	526460	845070	710480	720760	370020	476950	472590	676850	631280	794250	537730	600270	536680	C00242	ko00230,ko01100,ko01232
Lmtp003569	152.06	106.06	151.063	C8H9NO2	[M+H]+	R-mandelamide	Alkaloids	Alkaloids	24008-62-6	2	69649	98974	84169	82185	95048	87170	76635	79575	95079	53545	67950	56644	87516	78660	60263	C07301	--
pme0256	151.03	151	152.033	C5H4N4O2	[M-H]-	Xanthine	Nucleotides and derivatives	Nucleotides and derivatives	69-89-6	1	70220	61296	115350	170580	231150	97048	55005	62781	93129	128470	84168	62212	80555	75697	88496	C00385	ko00230,ko00232,ko01100,ko01110,ko01232
MWS2984	153.05	136.03	152.045	C4H4N6O	[M+H]+	8-Azaguanine	Nucleotides and derivatives	Nucleotides and derivatives	134-58-7	3	66371	82746	82126	124270	122130	100080	68123	85183	88948	132390	98760	141180	88862	123450	105610	--	--
pme2362	151.04	107	152.047	C8H8O3	[M-H]-	Mandelic acid	Phenolic acids	Phenolic acids	90-64-2	3	5238.5	24116	14928	23545	9911.8	23765	50218	28697	37373	30006	20583	25168	12171	25460	14747	C01984	--
Zmgn004894	151.04	136.02	152.047	C8H8O3	[M-H]-	Methyl 4-hydroxybenzoate	Organic acids	Organic acids	99-76-3	3	110920	126750	126120	177740	157310	182810	318150	258350	283970	177980	223700	215460	117440	161350	201470	--	--
mws0458	151.04	136	152.047	C8H8O3	[M-H]-	Vanillin	Phenolic acids	Phenolic acids	121-33-5	3	457590	598360	657980	836290	787620	958940	1499700	1322500	1560500	915920	767330	981170	496610	808380	1105100	C00755	ko00996,ko01100,ko01110
Zmyn002323	151.04	107.05	152.047	C8H8O3	[M-H]-	2-Hydroxyphenylacetic acid	Organic acids	Organic acids	614-75-5	3	14862	10510	15511	29748	22288	27249	9	9	9	24765	8660	17303	11757	16120	14854	C05852	ko00360,ko01100
mws0213	151.06	71	152.068	C5H12O5	[M-H]-	Ribitol	Others	Saccharides and Alcohols	488-81-3	3	13681	3246.5	14318	16450	11604	19783	12808	21566	13700	18457	18326	16332	22632	25829	15786	C00474	ko00040,ko00740,ko01100
MWS1962	153.13	83.05	152.12	C10H16O	[M+H]+	cis-Citral	Organic acids	Organic acids	5392-40-5	3	17519	22477	20515	30113	36069	22681	21393	22958	27439	35954	39490	34409	34218	24748	22181	C09847	ko01110
MWSmce040	153.05	65.04	152.15	C8H8O3	[M+H]+	Isovanillin	Phenolic acids	Phenolic acids	621-59-0	3	612120	611430	699030	680550	608990	633330	982350	869470	897380	615550	731320	667180	676520	726870	741200	--	--
mws0180	153.02	109.03	154.027	C7H6O4	[M-H]-	2,5-Dihydroxybenzoic Acid; Gentisic Acid*	Phenolic acids	Phenolic acids	490-79-9	3	8953.4	12830	14568	18145	11854	21566	103430	140840	194820	13828	15543	11911	46893	52666	38357	C00628	ko00350,ko01100
mws0183	153.02	109.03	154.027	C7H6O4	[M-H]-	3,4-Dihydroxybenzoic Acid (Protocatechuic acid)*	Phenolic acids	Phenolic acids	99-50-3	3	29255	41471	35300	47852	23716	22759	544670	619290	899890	44072	36425	52724	153080	181900	161860	C00230	ko01100,ko01110
mws0639	153.02	109.03	154.027	C7H6O4	[M-H]-	2,3-Dihydroxybenzoic Acid*	Phenolic acids	Phenolic acids	303-38-8	3	37707	38633	42702	64039	50517	31547	553950	627810	944590	52007	39578	58303	198510	200750	207730	C00196	ko01110
mws0254	156.08	110	155.069	C6H9N3O2	[M+H]+	L-Histidine	Amino acids and derivatives	Amino acids and derivatives	71-00-1	1	2157700	2340300	2162300	2270400	2662300	2589300	982440	1175500	1417100	1232500	1321100	1198800	2112900	1946800	1802900	C00135	ko00340,ko00410,ko00470,ko00970,ko01100,ko01110,ko01230,ko02010
pme2165	155.01	111	156.017	C5H4N2O4	[M-H]-	Orotic acid	Others	Vitamin	65-86-1	3	253500	279850	248440	279520	254350	242230	146550	146090	157100	224890	212370	236140	222870	231580	273640	C00295	ko00240,ko01100,ko01240
Zmyn004238	157.12	59.01	158.131	C9H18O2	[M-H]-	Nonanoic Acid	Organic acids	Organic acids	112-05-0	2	9122.1	10052	10703	10377	10054	12692	6705.2	5453.5	4832.1	6556.5	4704.9	7246.7	5797.1	9329.5	7207.1	C01601	--
pmf0174	157.16	157.2	158.167	C10H22O	[M-H]-	1-Decanol*	Others	Saccharides and Alcohols	112-30-1	3	959620	1034000	1055400	1033100	1073900	1104400	775120	791000	773930	1255600	1364500	1169000	714950	910570	994510	C01633	--
pmf0175	157.16	157.2	158.167	C10H22O	[M-H]-	2-Decanol*	Others	Saccharides and Alcohols	1120-06-5	3	889350	915850	962150	905160	959320	1030800	730710	729710	744710	1175700	1195100	1063600	648330	824050	900060	--	--
mws0987	161.06	115	160.052	C10H8O2	[M+H]+	6-MethylCoumarin	Lignans and Coumarins	Coumarins	92-48-8	2	111450	105800	97498	68556	49670	58173	50646	46834	35877	72576	47165	71275	65427	52082	61895	--	--
Lmbn002072	159.07	97.07	160.074	C7H12O4	[M-H]-	2-Propylsuccinic acid	Organic acids	Organic acids	618-57-5	2	117770	147950	123820	131400	192230	146440	26089	37662	52698	190940	173350	160960	119140	114700	118150	C16657	--
Zmjn001813	159.07	97.06	160.074	C7H12O4	[M-H]-	Pimelic acid	Organic acids	Organic acids	111-16-0	2	131800	148160	135210	157360	165800	159800	34643	45074	45414	212260	173670	169590	83291	123260	136580	C02656	ko00780,ko01100,ko01240
pme0128	159.08	88	160.085	C6H12N2O3	[M-H]-	L-Alanyl-L-Alanine	Amino acids and derivatives	Amino acids and derivatives	1948-31-8	3	5362.8	6411.5	7597.3	11648	8467.2	6799.8	8799.2	6702.8	6952.1	8103.2	2671	2561.8	4764	7669.8	8942.6	--	--
MWSmce526	161.09	143.08	160.17	C6H12N2O3	[M+H]+	Daminozide	Alkaloids	Alkaloids	1596-84-5	3	18305	34312	37113	31213	19838	21082	19366	19354	13653	73318	51965	65411	34353	18937	32154	C10996	--
mws1417	160.04	116	161.048	C9H7NO2	[M-H]-	Indole-3-carboxylic acid*	Alkaloids	Plumerane	771-50-6	3	10932	14978	11807	19060	16590	19861	48690	25780	48798	16185	24287	21110	10927	13879	26172	C19837	--
mws0102	160.04	116	161.048	C9H7NO2	[M-H]-	Indole-5-carboxylic acid*	Alkaloids	Plumerane	1670-81-1	3	8017	13150	7996	8946.8	12228	9408.5	25371	17856	19266	16449	18776	14093	9878	9890.2	20668	--	--
mws1550	162.06	73.1	161.051	C6H11NO2S	[M+H]+	S-Allyl-L-cysteine	Amino acids and derivatives	Amino acids and derivatives	21593-77-1	3	29133	35084	26408	28249	27915	26716	21295	27657	37412	55814	70650	77063	35944	44793	31936	C16759	--
pme3382	160.06	98	161.069	C6H11NO4	[M-H]-	N-Acetyl-L-threonine	Amino acids and derivatives	Amino acids and derivatives	17093-74-2	3	19860	20822	28160	21767	10952	22429	7873.7	13517	14349	15058	21438	23369	23139	22598	37556	--	--
Lmcp000282	162.11	85.03	161.105	C7H15NO3	[M+H]+	L-Carnitine	Alkaloids	Alkaloids	541-15-1	3	12394000	13100000	12057000	12292000	13129000	11039000	11029000	12623000	12042000	12053000	12169000	12368000	13992000	12092000	11480000	C00318	--
pme2761	161	73	162.016	C5H6O6	[M-H]-	4-Hydroxy-2-oxoglutaric acid	Organic acids	Organic acids	1187-99-1	3	18394	13306	14398	20485	29440	16158	38576	31704	19502	12524	22343	12664	16733	20364	23476	C01127	ko00630,ko01100
Hmqn002118	161.02	133.03	162.032	C9H6O3	[M-H]-	Umbelliferone	Lignans and Coumarins	Coumarins	93-35-6	1	631740	851050	825260	1083100	1031300	970620	1018500	1064900	1245000	1247100	1117900	1163000	645310	861790	989970	C09315	ko00999,ko01110
pme2996	161.02	116.6	162.032	C9H6O3	[M-H]-	4-Hydroxycoumarin	Lignans and Coumarins	Coumarins	1076-38-6	3	94395	115040	102770	119770	115830	103030	207460	171530	225820	160890	165450	173300	96192	134650	130590	C20414	--
pme2914	161.05	99	162.053	C6H10O5	[M-H]-	3-Hydroxy-3-methylpentane-1,5-dioic acid	Amino acids and derivatives	Amino acids and derivatives	503-49-1	1	3378700	3885500	3582300	5525800	6459200	6874500	835610	1436800	1846800	8486600	4952000	5828500	3798300	3924600	4120700	C03761	--
pmf0440	163.08	91.1	162.068	C10H10O2	[M+H]+	4-Methoxycinnamaldehyde	Phenolic acids	Phenolic acids	1963-36-6	3	47128	42752	41731	40380	45898	33208	41114	27417	32576	29461	29973	23993	27199	24006	36063	C10475	--
Lmqp008175	163.08	103.05	162.068	C10H10O2	[M+H]+	Methyl cinnamate	Phenolic acids	Phenolic acids	103-26-4	3	900460	855570	883540	660080	659650	617760	186580	205050	207720	401420	413120	430840	385250	406830	390630	C06358	--
pme2758	162.04	144	163.048	C5H9NO5	[M-H]-	4-Hydroxy-L-glutamic acid	Amino acids and derivatives	Amino acids and derivatives	3913-68-6	3	29385	50070	49314	65060	57144	56046	17936	31889	23994	49661	51301	52076	55631	44874	53613	C03079	--
pme1419	164.07	104	163.067	C6H13NO2S	[M+H]+	L-Methionine methyl ester	Amino acids and derivatives	Amino acids and derivatives	10332-17-9	3	24358	26366	18334	37044	37356	30056	9	9	9	21728	25464	22441	29801	19474	12125	--	--
Lmbp000123	164.07	56.05	163.067	C6H13NO2S	[M+H]+	L-Homomethionine	Amino acids and derivatives	Amino acids and derivatives	25148-30-5	1	5844000	6473300	6174800	4487300	4775900	4983500	1413700	1820800	2377400	8539600	9016400	8408400	6187600	5326300	5613200	C17213	ko00966,ko01110,ko01210
MWSCX015	165.05	91.05	164.047	C9H8O3	[M+H]+	(E)-3-(3,4-dihydroxyphenyl)acrylaldehyde	Phenolic acids	Phenolic acids	-	3	592580	653320	597550	1123900	853030	948310	665580	633280	648130	513800	472820	594940	741510	766400	749550	C10945	ko00940,ko01110
pme1439	165.05	119	164.047	C9H8O3	[M+H]+	p-Coumaric acid	Phenolic acids	Phenolic acids	501-98-4	3	393300	369250	465740	733850	845770	663830	392970	530120	468000	406610	318500	559620	437410	467570	430920	C00811	ko00130,ko00350,ko00940,ko00950,ko01100,ko01110
MWSCX017	165.05	119.05	164.047	C9H8O3	[M+H]+	4-hydroxyphenyl acrylaldehyde	Others	Others	-	3	340590	467940	422200	671750	622080	714390	561990	367660	452030	390060	302950	433080	471800	455050	428420	--	--
Lmbn002648	163.04	119.05	164.047	C9H8O3	[M-H]-	α-Hydroxycinnamic acid*	Phenolic acids	Phenolic acids	5801-57-0	1	394100	403840	379880	504580	353960	614160	224620	300890	273910	461280	382220	487630	324820	356900	375750	C02763	ko00360,ko01100
mws0159	163.04	91	164.047	C9H8O3	[M-H]-	Phenylpyruvic acid	Organic acids	Organic acids	156-06-9	3	39237	43609	51664	78724	84954	89887	72095	62906	65060	52444	30234	53134	55620	62222	77684	C00166	ko00360,ko00400,ko00470,ko00960,ko01100,ko01110,ko01210,ko01230
Lmmn001643	163.04	119.05	164.047	C9H8O3	[M-H]-	2-Hydroxycinnamic acid*	Phenolic acids	Phenolic acids	583-17-5	1	66442	70764	116940	121550	128690	122660	152260	196240	175700	148010	101840	140700	97690	115810	132360	C01772	ko00360,ko00999,ko01100,ko01110
pme3083	164.04	120	165.043	C8H7NO3	[M-H]-	2-(Formylamino)benzoic Acid	Phenolic acids	Phenolic acids	3342-77-6	3	295260	423660	359600	690210	694960	726660	536600	534720	570540	445070	349870	551050	446270	407360	597360	C05653	ko00380,ko01100
pme2617	166.05	102	165.046	C5H11NO3S	[M+H]+	L-Methionine Sulfoxide	Amino acids and derivatives	Amino acids and derivatives	3226-65-1	3	808870	935920	817070	680850	707800	676400	407440	453330	461110	1038800	1079400	1063700	822920	825320	833910	C02989	ko00270,ko01100
MWS4525	166.07	124.05	165.065	C6H7N5O	[M+H]+	6-O-methylguanine	Nucleotides and derivatives	Nucleotides and derivatives	20535-83-5	2	22576	20928	21162	29601	25169	25814	15048	22763	15516	31589	23623	23587	26040	21635	18888	--	--
pme0021	166.09	120.08	165.07	C9H11NO2	[M+H]+	L-Phenylalanine	Amino acids and derivatives	Amino acids and derivatives	63-91-2	1	2501400	2981700	2606100	3872500	3435800	3283600	1551100	1864700	2127100	3477400	3469900	3485000	3339800	2807300	2752200	C00079	ko00360,ko00400,ko00460,ko00470,ko00940,ko00960,ko00966,ko00970,ko00996,ko00999,ko01100,ko01110,ko01210,ko01230,ko02010
pmc0274	167.1	121.1	166.031	C6H6N4S	[M+H]+	6-Methylmercaptopurine	Nucleotides and derivatives	Nucleotides and derivatives	50-66-8	3	6906000	7590000	7144200	9575800	9328900	8557100	3858200	4700000	5644900	8742700	9913300	9254200	7708200	7349300	6857700	C16614	--
mws0344	165.04	75	166.048	C5H10O6	[M-H]-	D-Xylonic acid	Others	Saccharides and Alcohols	526-91-0	1	905600	975390	999790	1046300	1178500	1222900	1746200	1517300	1578000	1201000	1301200	1159800	1335100	1256400	1298300	C00502	ko00040,ko01100
pme1266	167.06	124	166.049	C6H6N4O2	[M+H]+	3-Methylxanthine	Nucleotides and derivatives	Nucleotides and derivatives	1076-22-8	3	10545	10947	10815	17167	8702	13763	14307	9337	10461	18057	18945	19459	13207	13441	13215	C16357	ko00232,ko01100,ko01110
mws1686	167.07	121	166.063	C9H10O3	[M+H]+	Paeonol	Phenolic acids	Phenolic acids	552-41-0	3	24092	28509	33746	13553	18730	13230	66903	56869	56590	32853	35643	23681	29693	39829	29386	C10712	--
mws0467	165.06	119.05	166.063	C9H10O3	[M-H]-	3-(4-Hydroxyphenyl)-propionic acid	Phenolic acids	Phenolic acids	501-97-3	3	13356	28020	23000	47587	36966	52760	29944	29988	30532	21686	19742	24880	23732	24958	25854	C01744	--
Lmbn005172	165.06	119.05	166.063	C9H10O3	[M-H]-	2,6-Dimethoxybenzaldehyde	Phenolic acids	Phenolic acids	3392-97-0	3	5718	15908	18834	21647	29256	19078	18424	17808	17145	19744	16477	14006	15412	22911	19712	--	--
pmn001681	165.09	149.06	166.099	C10H14O2	[M-H]-	1-(4-Methoxyphenyl)-1-propanol	Phenolic acids	Phenolic acids	5349-60-0	3	13409	9924.9	13162	15192	11935	15986	20083	17838	17164	18893	23635	12821	5248	9463.2	10767	--	--
MWSmce165	165.08	59.02	166.17	C6H14O5	[M-H]-	L-Fucitol	Others	Saccharides and Alcohols	13074-06-1	2	100250	93144	97214	127970	134020	141100	101290	97830	104200	155940	134820	128990	117350	114130	84298	--	--
MWSslk084	165.09	122.04	166.217	C10H14O2	[M-H]-	4-Butylresorcinol	Phenolic acids	Phenolic acids	18979-61-8	3	2224.3	1410.9	2290.5	1923.7	1462.9	1329.7	6118.9	5887	5111.5	4646.8	4508.2	3703.1	3671.6	3210.1	4646.9	--	--
NK10253223	168.06	94.06	167.058	C8H9NO3	[M+H]+	2-Amino-3-methoxybenzoic Acid	Phenolic acids	Phenolic acids	3177-80-8	3	68135	69723	76363	127820	114170	109260	5914.4	11978	9149.3	66786	58444	51597	20926	22073	16191	C05831	ko00380
Zmjp000624	168.06	150.05	167.058	C8H9NO3	[M+H]+	Pyridoxal	Others	Vitamin	66-72-8	3	99882	101850	117200	200530	213830	174080	19459	25059	23072	104460	101050	109870	50810	51167	45973	C00250	ko00750,ko01100,ko01240
Hmtp000776	168.07	105.03	167.059	C8H9NO3	[M+H]+	4,5,6-Trihydroxy-2-cyclohexen-1-ylideneacetonitrile	Alkaloids	Alkaloids	-	2	84078	97718	96871	128800	115860	101210	49731	58446	73016	121960	123220	125540	103560	91135	89036	--	--
MWSmce175	168.1	135.07	167.21	C9H13NO2	[M+H]+	(-)-Synephrine	Alkaloids	Phenolamine	614-35-7	3	9245.2	11360	18416	13645	14385	15300	3193	4980.8	9135.5	5315	6507	11693	11986	9353.2	8239.5	--	--
Cmdn000784	167.02	124.01	168.028	C5H4N4O3	[M-H]-	Uric acid	Nucleotides and derivatives	Nucleotides and derivatives	69-93-2	3	45795	59512	75863	104040	183020	107320	31206	86268	49941	105200	114700	123900	96398	107540	116960	--	--
pme1292	167.1	123.04	168.042	C8H8O4	[M-H]-	Homogentisic acid	Phenolic acids	Phenolic acids	451-13-8	3	119950	146930	167470	143290	146130	145550	93345	171090	133770	141240	143180	154230	100500	128690	123860	C00544	ko00130,ko00350,ko01100,ko01240
pme2598	167.03	123.04	168.042	C8H8O4	[M-H]-	3,4-Dihydroxybenzeneacetic acid	Phenolic acids	Phenolic acids	102-32-9	3	48229	65479	41984	33645	22948	36631	39966	43084	44723	118710	86729	93244	41749	43792	53477	C01161	ko00350,ko01100
mws0028	167.03	108.02	168.042	C8H8O4	[M-H]-	Vanillic acid	Phenolic acids	Phenolic acids	121-34-6	3	25681	29388	28108	17864	20391	25710	55602	40682	42895	23201	22886	35889	20790	25462	27050	C06672	--
MWSmce501	167.04	108.02	168.15	C8H8O4	[M-H]-	Methyl 3,4-dihydroxybenzoate	Phenolic acids	Phenolic acids	2150-43-8	3	9	9	9	9	9	9	15835	8530	14646	9	9	9	6642.5	8202.5	11555	--	--
MWSmce490	167.04	123.05	168.15	C8H8O4	[M-H]-	Phloracetophenone	Phenolic acids	Phenolic acids	480-66-0	3	2473.9	3287.7	1637.2	5746.8	9436.6	9417.8	81276	62044	79721	6168.3	3697.9	2455.5	9922.1	16417	14359	--	--
MWSslk066	169.05	65.04	168.15	C8H8O4	[M+H]+	Isovanillic acid	Phenolic acids	Phenolic acids	645-08-9	3	28706	13270	21475	34273	21218	16054	14479	29802	19768	14870	33580	18332	18318	27812	31995	--	--
pme1383	170.08	134.1	169.074	C8H11NO3	[M+H]+	Pyridoxine	Others	Vitamin	65-23-6	3	129290	146770	136900	189870	183190	132570	191390	185200	185770	100340	83924	122490	165560	157430	139410	C00314	ko00750,ko01100,ko01240
Zmzn000078	168.99	78.96	169.998	C3H7O6P	[M-H]-	Dihydroxyacetone phosphate	Others	Saccharides and Alcohols	-	3	100860	116850	94982	82799	92060	90578	128500	127960	165650	225080	238660	214530	172720	143700	126660	C00111	ko00010,ko00040,ko00051,ko00052,ko00561,ko00562,ko00564,ko00640,ko00710,ko00760,ko01100,ko01110,ko01200,ko01230
Lmbn003524	171.1	99.08	172.11	C9H16O3	[M-H]-	9-Oxononanoic acid	Organic acids	Organic acids	2553-17-5	3	6052.6	5235	4796.8	3844	6971.1	6736.9	7623.1	6279.1	5814.8	7380.6	10142	10401	3848.4	5514.2	8563.3	C16322	ko00592,ko01110
pme3009	175.02	99	174.016	C6H6O6	[M+H]+	Trans-Citridic acid	Organic acids	Organic acids	4023-65-8	3	66196	86736	81847	77533	51004	17270	94939	43778	43645	91977	65150	72264	68879	38568	68749	C02341	ko00660,ko01100
MWS4471	173.06	58.03	174.064	C6H10N2O4	[M-H]-	N-Alpha-Acetyl-L-Asparagine	Amino acids and derivatives	Amino acids and derivatives	4033-40-3	2	9929.5	15778	12703	22752	18836	12845	9906.2	3971.8	12266	21889	21560	13317	20121	8504.8	13027	--	--
mws0242	173.08	111	174.089	C8H14O4	[M-H]-	Suberic Acid	Organic acids	Organic acids	505-48-6	3	26506	16106	31568	11409	23379	13947	21166	22452	24186	35881	30561	47748	13971	31696	20778	C08278	--
Zmyn000155	173.11	131.08	174.1	C7H14N2O3	[M-H]-	N-α-Acetyl-L-ornithine	Amino acids and derivatives	Amino acids and derivatives	-	2	376780	253090	383420	307110	205790	260090	287980	383730	438010	257760	326500	263610	389040	345140	422160	C00437	ko00220,ko01100,ko01110,ko01210,ko01230
mws0260	175.12	116	174.112	C6H14N4O2	[M+H]+	L-Arginine	Amino acids and derivatives	Amino acids and derivatives	74-79-3	1	12306000	12133000	12339000	12727000	11745000	11692000	12475000	12632000	15406000	13259000	15163000	14144000	14929000	12816000	13193000	C00062	ko00220,ko00261,ko00330,ko00470,ko00970,ko01100,ko01110,ko01230,ko02010
pme2559	174.04	88	175.048	C6H9NO5	[M-H]-	N-Acetyl-L-Aspartic Acid	Amino acids and derivatives	Amino acids and derivatives	997-55-7	3	24174	23237	30768	21143	16523	23862	21534	31751	21658	17685	17715	18999	23229	26016	33936	C01042	ko00250,ko01100
pme0008	176.1	113	175.096	C6H13N3O3	[M+H]+	L-Citrulline	Amino acids and derivatives	Amino acids and derivatives	372-75-8	3	51956	61789	59132	79723	87816	145590	115020	99420	82331	99544	83117	117300	120600	82940	80975	C00327	ko00220,ko01100,ko01110,ko01230
mws0139	175.04	147	176.047	C10H8O3	[M-H]-	7-Hydroxy-4-methylcoumarin	Lignans and Coumarins	Coumarins	90-33-5	3	5517.1	5873.7	6918.6	12052	8940.2	14878	13791	16928	43317	9658.3	4405	11027	8587.6	14121	12265	C03081	--
mws1075	177.05	121	176.047	C10H8O3	[M+H]+	7-Methoxycoumarin	Lignans and Coumarins	Coumarins	531-59-9	1	127610	132030	130900	102070	101300	115150	181920	256170	250610	220970	188920	177060	135510	147930	136740	C09268	--
pmb3101	175.06	115	176.068	C7H12O5	[M-H]-	2-Isopropylmalic Acid	Organic acids	Organic acids	49601-06-1	1	400420	544050	412640	559920	868030	513740	228690	210550	263590	1266200	1299300	1072100	418960	466840	514550	C02504	ko00290,ko00620,ko01100,ko01110,ko01210,ko01230
mws1074	177.02	121	178.027	C9H6O4	[M-H]-	Daphnetin	Lignans and Coumarins	Coumarins	486-35-1	3	29320	36307	31356	20965	19766	21900	75734	52426	71304	34458	30620	36218	24852	29092	33245	C03093	--
mws1195	179.07	147.1	178.063	C10H10O3	[M+H]+	p-Coumaric acid methyl ester	Phenolic acids	Phenolic acids	3943-97-3	3	47680	58623	66027	133150	118310	121940	33902	35933	28912	40298	32684	49246	53126	46670	61441	--	--
mws1200	177	145	178.063	C10H10O3	[M-H]-	Trans-4-Hydroxycinnamic acid Methyl Ester	Phenolic acids	Phenolic acids	19367-38-5	3	41034	53805	59805	111240	112870	108660	32453	42308	38920	57073	51448	62904	32634	58110	62592	--	--
pmb2795	177	145	178.063	C10H10O3	[M-H]-	4-Methoxycinnamic acid	Phenolic acids	Phenolic acids	830-09-1	3	25367	34008	35535	76833	87132	76834	20599	26731	27749	39392	37064	42448	28227	34734	39131	--	--
mws0009	179.07	91.05	178.063	C10H10O3	[M+H]+	Coniferaldehyde	Phenolic acids	Phenolic acids	20649-42-7	1	15784	18937	13905	21456	19130	20350	23050	24915	24704	13928	12734	12774	37358	31016	43305	C02666	ko00940,ko01100,ko01110
pmb0786	180.09	163.06	179.079	C6H13NO5	[M+H]+	D-Glucosamine	Others	Saccharides and Alcohols	3416-24-8	3	172580	164190	147520	129620	154680	124370	136360	158700	156270	142490	141680	138950	179700	153220	155320	C00329	ko00520,ko01100,ko01250
mws2212	179.03	135.05	180.042	C9H8O4	[M-H]-	Caffeic acid	Phenolic acids	Phenolic acids	331-39-5	2	49035	72256	45606	50411	24292	55683	96795	135680	137030	73122	87048	73143	45906	70651	67837	C01197	ko00940,ko01100,ko01110
pme0516	179.06	87	180.063	C6H12O6	[M-H]-	Inositol	Others	Saccharides and Alcohols	87-89-8	2	247400	286310	296150	306580	314450	283330	419010	436070	533080	328820	385320	357520	389710	334570	449100	C00137	ko00052,ko00053,ko00562,ko01100,ko01110,ko01250,ko02010,ko04070
mws4170	179.06	59.01	180.063	C6H12O6	[M-H]-	D-Glucose*	Others	Saccharides and Alcohols	14431-43-7	1	909610	695400	1132700	916960	1077100	923770	2124600	2046100	1997600	1240700	1258200	1040600	1467800	1517200	1745900	C00031	ko00010,ko00030,ko00052,ko00500,ko00520,ko00524,ko00901,ko01100,ko01110,ko02010
pmf0138	179.06	59	180.063	C6H12O6	[M-H]-	D-Mannose*	Others	Saccharides and Alcohols	3458-28-4	1	985710	854880	1358300	1049000	1223200	791450	2383900	2102900	2243600	1342400	1411900	1072800	1580300	1630700	1923500	C00159	ko00051,ko00052,ko00520,ko01100,ko01250,ko02010
mws1164	179.06	59.01	180.063	C6H12O6	[M-H]-	D-Fructose*	Others	Saccharides and Alcohols	7660-25-5	1	1059100	891450	1194600	902790	1425500	1016700	2469600	2432700	2356900	1291700	1421000	1120800	1546600	1745900	2527500	C05003	--
pmf0139	179.06	59	180.063	C6H12O6	[M-H]-	D-Galactose*	Others	Saccharides and Alcohols	59-23-4	1	983210	749570	1122200	1015100	1187400	896740	1923400	1891400	1885700	1123100	1326100	1002600	1487600	1474100	1682200	C00124	ko00052,ko01100
mws0093	179.07	146	180.079	C10H12O3	[M-H]-	coniferyl alcohol	Phenolic acids	Phenolic acids	458-35-5	3	93888	104280	122850	202100	190600	165550	197330	205100	274200	81912	89277	123780	128580	131100	166140	C00590	ko00940,ko00999,ko01100,ko01110
Lmbn004847	179.07	146.04	180.079	C10H12O3	[M-H]-	4-Methoxyphenylpropionic acid	Phenolic acids	Phenolic acids	-	3	11597	24052	19308	46458	32780	30656	48876	26981	47593	25080	20488	19362	12196	30691	25501	--	--
Zmsp000878	182.08	136.08	181.073	C9H11NO3	[M+H]+	4-hydroxy-5-(2-oxo-l-pyrrolidinyl)-benzoic Acid	Alkaloids	Pyrrole alkaloids	-	1	6263300	6609200	6381400	8047600	9308100	8430000	4679800	6659600	5220300	8467700	8222400	7542300	7040300	8640700	6415300	--	--
mws0250	182.08	136.1	181.074	C9H11NO3	[M+H]+	L-Tyrosine	Amino acids and derivatives	Amino acids and derivatives	60-18-4	1	528620	518320	540300	625740	699080	658000	338280	480820	435800	677440	666080	678470	678490	654850	469630	C00082	ko00130,ko00261,ko00350,ko00360,ko00400,ko00460,ko00730,ko00940,ko00950,ko00965,ko00966,ko00970,ko00999,ko01100,ko01110,ko01210,ko01230,ko01240
Lmjp004702	183.07	137.06	182.058	C9H10O4	[M+H]+	2',4'-Dihydroxy-6'-methoxyacetophenone	Others	Others	3602-54-8	1	89215	1828.8	15685	5037.9	16525	390940	3095200	2693900	2743900	250100	214520	125940	847430	916080	1015200	--	--
mws1350	181.05	151	182.058	C9H10O4	[M-H]-	Syringaldehyde; 4-Hydroxy-3,5-Dimethoxybenzaldehyde	Phenolic acids	Phenolic acids	134-96-3	2	109050	106600	136370	166180	194260	185160	513730	520550	568100	191730	203540	231630	228300	281720	312320	--	--
mws0214	181.07	71	182.079	C6H14O6	[M-H]-	D-Sorbitol	Others	Saccharides and Alcohols	50-70-4	3	12871	12127	10796	10632	13463	6027.2	35660	53626	43247	6987	15088	11727	20845	27189	28900	C00794	ko00051,ko00052,ko01100,ko02010
pme2237	181.07	101	182.079	C6H14O6	[M-H]-	Dulcitol	Others	Saccharides and Alcohols	608-66-2	3	5408.1	11384	9948	14298	9618.6	5006.8	39810	27315	40086	4630.8	8164.2	7964.5	12616	17624	22071	C01697	ko00052,ko01100
MWSmce455	181.05	107.01	182.17	C9H10O4	[M-H]-	Methyl vanillate	Phenolic acids	Phenolic acids	3943-74-6	3	21609	24599	26924	17051	22538	24300	45130	41933	49184	42341	45677	30690	19371	33644	35687	--	--
MWSslk235	181.07	59.01	182.172	C6H14O6	[M-H]-	Allitol	Others	Saccharides and Alcohols	488-44-8	3	16008	7697.9	9764	16012	16672	19564	58876	51610	47684	18832	25784	19372	41182	24562	35661	--	--
pme2596	184.06	148	183.053	C8H9NO4	[M+H]+	4-Pyridoxic acid	Others	Vitamin	82-82-6	3	16715	15269	15127	17647	15739	20773	14248	16363	11249	14829	14472	11785	19603	19564	15302	C00847	ko00750,ko01100
pmb1754	184	125	184.073	C5H15NO4P+	[M]+	O-Phosphocholine	Alkaloids	Alkaloids	107-73-3	3	134020	162550	154790	109470	125190	105920	158050	184300	150640	180620	113550	196790	210560	110260	110050	C00588	ko00564,ko01100
Lhqp101815	187.04	131.05	186.032	C11H6O3	[M+H]+	Bakuchicin	Lignans and Coumarins	Coumarins	4412-93-5	1	469300	483570	562520	391560	365490	379210	98534	116180	90034	166420	231950	258250	258700	370940	258370	--	--
MWSmce324	187.04	131.05	186.032	C11H6O3	[M+H]+	Psoralen*	Lignans and Coumarins	Coumarins	66-97-7	1	202440	182030	218150	205360	178240	226650	459250	488110	528160	195510	152010	206480	255380	240870	225480	C09305	ko00999,ko01110
mws1668	187.04	131	186.032	C11H6O3	[M+H]+	Angelicin*	Lignans and Coumarins	Coumarins	523-50-2	1	181680	211740	231490	193510	153330	179730	397910	400460	445690	172620	141250	210930	220510	210660	254170	C09060	ko00999,ko01110
mws0752	185.15	185.16	186.162	C11H22O2	[M-H]-	Undecylic Acid	Lipids	Free fatty acids	112-37-8	2	104790	106340	116580	100360	114830	127150	101280	119070	116710	130420	131590	128110	98754	100850	114670	C17715	--
Hmmp001310	188.07	118.07	187.063	C11H9NO2	[M+H]+	3-Indoleacrylic acid	Alkaloids	Plumerane	1204-06-4	1	5001100	5868500	5638300	8622500	11313000	9731600	12857000	19499000	13043000	8553800	6083200	6986700	10309000	10156000	8605800	C21283	--
MWS4396	187.04	143.06	188.047	C11H8O3	[M-H]-	1-Hydroxy-2-Naphthoate	Organic acids	Organic acids	86-48-6	3	6002.1	5451.7	5395.6	5124	7590.6	8150.5	89692	92354	95159	21520	17690	19555	33315	33885	38813	C03203	ko01100
pme0137	187.07	125	188.08	C7H12N2O4	[M-H]-	N-Acetyl-L-Glutamine	Amino acids and derivatives	Amino acids and derivatives	2490-97-3	3	9157.8	20918	21718	15757	16937	20983	27031	34989	24511	14084	14032	12640	20089	25316	31848	--	--
mws0237	187.1	125	188.105	C9H16O4	[M-H]-	Azelaic acid	Organic acids	Organic acids	123-99-9	3	381230	434090	425770	429830	467280	450120	652430	624180	783090	614370	646160	656320	376140	407530	516170	C08261	--
mws5041	189.12	86.1	188.116	C8H16N2O3	[M+H]+	L-Glycyl-L-isoleucine*	Amino acids and derivatives	Amino acids and derivatives	19461-38-2	3	36781	61714	55145	36284	51564	52394	56832	64887	67789	62260	36689	52281	62959	49208	42402	--	--
pme0122	189.12	126	188.116	C8H16N2O3	[M+H]+	N6-Acetyl-L-lysine	Amino acids and derivatives	Amino acids and derivatives	692-04-6	3	178980	162120	157120	157150	166240	118720	48991	35900	42153	201410	211760	239040	114250	113380	169030	C02727	ko00310,ko01100
mws0736	189.12	86	188.116	C8H16N2O3	[M+H]+	N-Glycyl-L-leucine*	Amino acids and derivatives	Amino acids and derivatives	869-19-2	3	62716	188660	133430	409030	305870	297020	166210	129490	129860	98748	92336	133000	117640	206600	172310	C02155	--
Zmdp000292	189.14	70.07	188.127	C7H16N4O2	[M+H]+	Arginine methyl ester*	Amino acids and derivatives	Amino acids and derivatives	-	1	2852400	2603100	2983000	2534700	2219500	2263600	2481200	2677400	3026700	2724500	3043300	3065800	3122600	2825800	2842000	--	--
pme3388	189.13	144	188.127	C7H16N4O2	[M+H]+	Homoarginine	Amino acids and derivatives	Amino acids and derivatives	156-86-5	2	364270	360700	363150	341510	318650	281490	387480	352940	386890	405960	376710	419290	406540	354250	310440	C01924	--
Zmjp000182	189.13	70.07	188.127	C7H16N4O2	[M+H]+	N-Monomethyl-L-arginine*	Amino acids and derivatives	Amino acids and derivatives	17035-90-4	1	4339800	4013300	5015900	3788700	4191600	4279900	3635400	3687300	4433200	4929000	4731900	5165700	5306500	4558500	4852500	C03884	--
pmf0348	187.13	97	188.141	C10H20O3	[M-H]-	2,6-Dimethyl-7-octene-2,3,6-triol	Others	Saccharides and Alcohols	73815-21-1	3	43346	45913	44427	43394	34476	48151	59151	58066	86499	57895	84651	57354	45415	58517	49121	--	--
Zmzp000145	189.16	84.08	188.152	C9H20N2O2	[M+H]+	Trimethyllysine	Amino acids and derivatives	Amino acids and derivatives	23284-33-5	1	2034500	2439900	2371000	2370600	1931500	2736700	3335200	3783000	3375300	2727900	2715800	2172900	2551000	2430400	2004900	C03793	ko00310,ko01100
pme0075	188.06	128	189.064	C7H11NO5	[M-H]-	N-Acetyl-L-glutamic acid	Amino acids and derivatives	Amino acids and derivatives	1188-37-0	3	68375	70671	83328	76805	70939	67285	102180	129850	112460	68294	58532	78953	85469	108750	83683	C00624	ko00220,ko01100,ko01110,ko01210,ko01230
ML10198935	191.12	160.08	190.111	C11H14N2O	[M+H]+	3-(2-(Methylamino)ethyl)-1H-indol-5-ol	Alkaloids	Plumerane	1134-01-6	1	226180	156820	183970	478210	601470	582730	6666600	8488600	8151900	573790	343450	367760	2482100	2232800	2004000	C06212	ko00380
Lmyp003387	192.07	146.06	191.058	C10H9NO3	[M+H]+	2-Oxo-3,4-dihydro-1H-quinoline-3-carboxylic acid	Alkaloids	Quinoline alkaloids	246867-17-4	3	38308	27079	16053	35060	20218	24839	18598	30669	18577	8952.2	16587	12895	23340	10153	30364	--	--
MWSslk140	192.07	56.05	191.25	C7H13NO3S	[M+H]+	N-Acetyl-L-methionine	Amino acids and derivatives	Amino acids and derivatives	65-82-7	2	46354	92542	65540	94266	79355	83948	43035	53478	39810	80046	74695	71972	58382	47029	63250	C02712	--
mws0281	191.02	111.01	192.027	C6H8O7	[M-H]-	Citric Acid*	Organic acids	Organic acids	77-92-9	2	12514000	15102000	12545000	16237000	14470000	13457000	14655000	18020000	18971000	20464000	18187000	18631000	19101000	16198000	17506000	C00158	ko00020,ko00250,ko00630,ko01100,ko01110,ko01200,ko01210,ko01230,ko01240
Zmyn000453	191.02	111.01	192.027	C6H8O7	[M-H]-	Isocitric Acid*	Organic acids	Organic acids	320-77-4	2	21383000	22150000	23546000	22268000	22443000	25548000	4236700	6141400	4652900	34626000	37532000	32524000	24209000	27877000	28452000	C00311	ko00020,ko00630,ko01100,ko01110,ko01200,ko01210,ko01230,ko01240
HX1363	193.05	133.03	192.042	C10H8O4	[M+H]+	isoscopoletin*	Lignans and Coumarins	Coumarins	-	1	742960	794190	807040	1076300	932750	1039600	1773300	2208600	2157800	1078100	706660	949370	1215500	1017100	1377600	--	--
Hmcp002123	193.05	178.02	192.042	C10H8O4	[M+H]+	Isoscopoletin (6-Hydroxy-7-Methoxycoumarin)*	Lignans and Coumarins	Coumarins	776-86-3	1	557830	599680	583720	948270	729460	821940	1430800	2290800	1862900	651360	555400	756440	908730	1065800	878290	C18079	ko00999
MWSCX014	193.05	133.03	192.042	C10H8O4	[M+H]+	Scopoletin (7-Hydroxy-6-methoxycoumarin)*	Lignans and Coumarins	Coumarins	92-61-5	1	697730	849780	992770	1251300	944820	1164100	2017900	2409200	2716200	1055600	790030	1059700	1324100	1400500	1220500	C01752	ko00999,ko01110
mws0277	191.06	85	192.063	C7H12O6	[M-H]-	Quinic Acid	Organic acids	Organic acids	77-95-2	2	236220	229030	228580	205220	286360	207130	36343	67109	34910	354610	421750	360280	245490	132420	122120	C00296	ko00400,ko01100
Lmmp002080	193.13	105.03	192.126	C11H16N2O	[M+H]+	N-(4-Aminobutyl)benzamide	Alkaloids	Alkaloids	5692-23-9	1	2298100	2756600	2791200	2134100	2283800	2347900	767120	1107100	1121600	1564100	1879000	1258000	1912500	2068400	1282900	--	--
mws1189	193.04	72.8	194.033	C6H10O7	[M-H]-	D-Galacturonic acid*	Others	Saccharides and Alcohols	685-73-4	3	64751	77919	83018	87562	85292	71604	108270	82055	121220	82765	83252	79537	68759	73544	82243	C00333	ko00040,ko00053,ko00520,ko01100,ko01240,ko01250,ko02010
pme3705	193.04	73	194.043	C6H10O7	[M-H]-	D-Glucoronic acid*	Others	Saccharides and Alcohols	-	3	86503	67974	81111	83524	71602	78914	95613	108820	104930	90177	104560	93537	86863	95774	103400	C00191	ko00040,ko00053,ko00520,ko00562,ko01100,ko01240,ko01250
mws0014	193.05	134.01	194.058	C10H10O4	[M-H]-	Ferulic acid*	Phenolic acids	Phenolic acids	537-98-4	2	112740	122780	125250	221730	232540	199840	302100	284870	259320	183190	172130	167480	172920	192810	175060	C01494	ko00940,ko01100,ko01110
pme0422	193.06	134	194.058	C10H10O4	[M-H]-	Isoferulic Acid*	Phenolic acids	Phenolic acids	537-73-5	2	106470	137790	165440	249310	232790	246030	316470	279620	312830	208670	168380	198380	196190	239970	233020	C10470	--
MWSmce632	195.06	93.03	194.19	C10H10O4	[M+H]+	Vanillin acetate	Phenolic acids	Phenolic acids	881-68-5	3	10260	8718.7	2377.6	25991	35783	25175	7092.9	4708.6	11822	8711.5	5818.7	11783	10202	12875	9812.8	--	--
MWS1771	196.1	91.05	195.09	C10H13NO3	[M+H]+	L-Tyrosine methyl ester	Amino acids and derivatives	Amino acids and derivatives	1080-06-4	3	31433	49934	21713	49773	48073	38557	12537	35688	24268	54580	46462	27543	54024	32108	39887	C03404	--
pme0534	195.05	74.9	196.058	C6H12O7	[M-H]-	Gluconic acid	Others	Saccharides and Alcohols	526-95-4	1	188210	182590	182290	328710	356020	344270	390480	338390	327800	250550	242720	224250	211950	250670	273420	C00257	ko00030,ko01100,ko01110,ko01200
MWSmce364	197.08	151.07	196.074	C10H12O4	[M+H]+	Xanthoxylin	Phenolic acids	Phenolic acids	90-24-4	1	895850	689770	738110	517920	564030	998160	3757300	2195800	1974400	885360	918450	699420	1265800	1305700	1272300	C10726	--
pme3827	198.08	152.2	197.069	C9H11NO4	[M+H]+	3,4-Dihydroxy-L-phenylalanine (L-Dopa)	Amino acids and derivatives	Amino acids and derivatives	59-92-7	2	80571	39696	26077	75080	58562	59374	24005	93137	65356	81825	61429	151270	100510	102400	83598	C00355	ko00350,ko00950,ko00965,ko01100,ko01110
MWStz009	198.09	183.07	197.084	C13H11NO	[M+H]+	Glycozolinine*	Alkaloids	Plumerane	5257-08-9	3	15434	11179	14920	12605	13066	12776	24308	22478	25949	8114.3	5716	6843.8	9900.1	12611	12118	--	--
MWStz012	198.09	183.07	197.084	C13H11NO	[M+H]+	3-Methyl-9H-carbazol-2-ol*	Alkaloids	Plumerane	24224-30-4	3	12258	17225	12970	18195	17452	14913	26835	18724	23283	14553	10049	8577.7	20307	21975	13976	--	--
MWStz014	198.09	183.07	197.084	C13H11NO	[M+H]+	1-Cinnamoylpyrrole*	Alkaloids	Pyrrole alkaloids	252248-89-8	3	17328	16731	15548	12841	9382.6	15628	19453	27644	22877	9600.8	4364.6	7964.7	11928	10246	13828	--	--
pmb2497	197	153	198.053	C9H10O5	[M-H]-	4-Hydroxy-3-methoxymandelate	Phenolic acids	Phenolic acids	-	3	31219	30981	38754	42263	51374	44058	57465	55232	57893	24882	24555	29935	46956	43105	48896	C05584	ko00350,ko01100
mws0027	197.05	123	198.053	C9H10O5	[M-H]-	syringic acid	Phenolic acids	Phenolic acids	530-57-4	3	14753	11918	17793	21911	27046	37448	43427	45394	54052	16219	15812	16698	20735	20844	29044	C10833	--
pmp000513	200.07	185.05	199.063	C12H9NO2	[M+H]+	Dictamnine	Alkaloids	Quinoline alkaloids	484-29-7	3	422970	369860	397030	316820	329980	363380	590270	670870	596530	392590	335360	369580	453650	454230	446470	C10660	ko00996
Zmzn000079	199	78.96	200.009	C4H9O7P	[M-H]-	D-Erythrose-4-phosphate	Others	Saccharides and Alcohols	585-18-2	3	88956	104500	81117	71946	87842	77804	55040	59731	65890	184950	196200	182700	124420	121110	108650	C00279	ko00030,ko00400,ko00710,ko00750,ko01100,ko01110,ko01200,ko01230,ko01240
mws2171	201.05	142.9	200.041	C11H8N2S	[M+H]+	Camalexin	Alkaloids	Plumerane	135531-86-1	3	10476	11558	13404	7629.9	11309	8778.5	17561	18798	14412	13632	9232.3	15474	13923	14325	12291	C21721	--
pmb2640	199.17	199.17	200.178	C12H24O2	[M-H]-	Dodecanoic acid (Lauric acid)	Lipids	Free fatty acids	143-07-7	1	83828	86556	101080	56189	63997	62576	87755	96885	85698	101760	109940	109360	75612	82102	80379	C02679	ko00061,ko01100,ko01110
MWS0631	199.97	80.96	200.977	C3H7NO5S2	[M-H]-	S-Sulfo-L-Cysteine	Amino acids and derivatives	Amino acids and derivatives	1637-71-4	2	4650.9	4700.1	3119.2	11851	9345.4	21284	4923.3	10788	11322	1638.3	4243.1	4007	9296.7	8131.7	7264.7	C05824	ko00270,ko01100,ko01230
MWSmce200	203.03	147.04	202.027	C11H6O4	[M+H]+	Bergaptol	Lignans and Coumarins	Coumarins	486-60-2	2	50217	41913	37795	31017	25296	47872	39967	32561	36694	54340	50951	40155	43407	39296	32653	C00758	ko00999,ko01110
mws1070	203.03	147	202.027	C11H6O4	[M+H]+	Xanthotoxol	Lignans and Coumarins	Coumarins	2009-24-7	2	49508	54748	48506	51340	29593	36448	66872	29779	64125	37746	42168	57364	42186	32879	55617	C00841	ko00999,ko01110
MWSmce340	203.12	132.09	202.111	C12H14N2O	[M+H]+	L-Praziquanamine	Alkaloids	Isoquinoline alkaloids	99746-73-3	2	108670	96324	82696	90714	73515	88166	125250	124380	103920	43357	46494	66652	101100	87455	73732	--	--
NK10251888	203.15	70.07	202.143	C8H18N4O2	[M+H]+	NG,NG-Dimethyl-L-arginine	Amino acids and derivatives	Amino acids and derivatives	30315-93-6	1	1331100	1431200	1313600	1104500	1096600	1170500	1118900	1782900	1689900	1577800	1452600	1621900	1666200	1461900	1446000	C03626	--
mws0018	203.22	83	202.216	C10H26N4	[M+H]+	Spermine	Alkaloids	Alkaloids	71-44-3	2	8094300	7952700	6921400	7415700	7742300	7497600	6523500	6429000	6799000	7657800	7365100	6977700	8176700	7767700	6942200	C00750	ko00330,ko00410,ko00480,ko00770,ko01100,ko01240
MWSslk108	204.13	85.03	203.116	C9H17NO4	[M+H]+	O-Acetyl-L-carnitine	Alkaloids	Alkaloids	3040-38-8	3	7225400	7760700	7522300	7908900	7800500	7684600	6636200	6649800	6664000	7429900	7130100	7327200	9822000	7756600	6526800	--	--
Zmbp002538	205.1	146.06	204.09	C11H12N2O2	[M+H]+	1-Methoxy-indole-3-acetamide	Alkaloids	Plumerane	-	1	266420	279080	273970	519910	640750	465510	671970	1039200	710160	457870	347310	333350	611540	505660	465160	--	--
MWSmce056	205.09	146.06	204.23	C11H12N2O2	[M+H]+	DL-Tryptophan	Amino acids and derivatives	Amino acids and derivatives	-	1	217880	220620	229420	353830	445260	354970	595530	716650	532780	303370	213540	280320	434190	329560	425620	--	--
pmb0818	206.1	147.5	205.074	C11H11NO3	[M+H]+	Methoxyindoleacetic acid	Alkaloids	Plumerane	3471-31-6	3	61920	70691	67244	102340	167090	124940	173660	266820	205640	135800	77256	83021	145490	143430	130450	C05660	ko00380
pme1261	206.14	76	205.131	C9H19NO4	[M+H]+	D-Panthenol	Others	Saccharides and Alcohols	81-13-0	3	16029	15461	28989	16114	10578	12630	8980.4	10790	19863	22953	13577	8996.7	25597	14141	14420	C05944	ko00770
mws4173	207.07	192.04	206.058	C11H10O4	[M+H]+	5,7-Dimethoxycoumarin (Limettin)(Citropten)	Lignans and Coumarins	Coumarins	487-06-9	3	10807	13549	12472	10761	9987	10029	3234.1	10143	10321	9298.1	12128	9534.1	13026	9936.3	9874.8	--	--
MWSmce082	207.06	151.07	206.058	C11H10O4	[M+H]+	Scoparone	Lignans and Coumarins	Coumarins	120-08-1	1	1149900	6710.4	353900	2176.7	394990	2135700	3616800	5796700	5896100	2312300	1336100	861010	1910500	1991800	2148800	C09311	ko00999
pmp001236	207.07	121.1	206.058	C11H10O4	[M+H]+	Clove chromone	Others	Others	-	3	3249.8	7147.4	4609.8	7421.8	16004	8968.9	19801	32694	31752	16077	15346	14057	8935.1	17123	10933	--	--
Lmbn013410	205.16	189.13	206.167	C14H22O	[M-H]-	2,4-Di-Tert-Butylphenol*	Phenolic acids	Phenolic acids	96-76-4	1	60950	60281	59131	54353	53130	53710	50722	44351	59078	66993	78085	73166	51980	54694	55911	--	--
Lmln010063	205.16	189.13	206.167	C14H22O	[M-H]-	2,6-Di-tert-butylphenol*	Phenolic acids	Phenolic acids	128-39-2	1	59115	54698	55970	60240	58373	58871	55289	42129	56879	67680	74121	76618	49278	51035	55524	--	--
Zmdp000976	208.06	119.02	207.056	C7H13NO4S	[M+H]+	S-(2-Carboxypropyl)cysteine	Amino acids and derivatives	Amino acids and derivatives	-	3	9422.4	8606.3	12260	12188	10482	12483	9776.7	14418	9296.2	6851.8	10253	5223.4	8799.7	12206	8875.3	--	--
Zmgn002106	206.08	58.03	207.09	C11H13NO3	[M-H]-	N-Acetyl-L-phenylalanine	Amino acids and derivatives	Amino acids and derivatives	2018-61-3	2	103420	143500	95134	134770	136910	139100	111930	83717	129690	213860	198920	187500	138050	122860	161070	C03519	ko00360,ko01100
MA10107783	207.03	119.05	208.037	C10H8O5	[M-H]-	3-[(1-Carboxyvinyl)oxy]benzoic Acid	Phenolic acids	Phenolic acids	16929-37-6	2	184960	196480	188580	136950	142150	159890	605820	537320	606000	245840	261630	253490	300770	270150	270760	C20772	ko00130,ko01100,ko01110,ko01240
pme3443	207.07	192	208.074	C11H12O4	[M-H]-	Sinapinaldehyde	Phenolic acids	Phenolic acids	4206-58-0	3	84065	66453	82543	72792	67603	86161	312570	301560	393530	105630	116090	121110	205080	214900	242550	C05610	ko00940,ko01100,ko01110
pmp001229	209.12	125.1	208.11	C12H16O3	[M+H]+	Senkyunolide K	Others	Others	114569-33-4	1	23827	9	9	9	9	77484	86227	156430	141170	44841	40544	14994	50752	48188	47836	--	--
MWSmce294	209.11	153.05	208.25	C12H16O3	[M+H]+	Elemicin	Phenolic acids	Phenolic acids	487-11-6	1	105500	9	14258	9	18293	331850	410400	727420	563790	173650	145850	63312	204930	201670	207590	C10451	--
Zmyn000108	209.03	85.03	210.038	C6H10O8	[M-H]-	D-Saccharic acid*	Others	Saccharides and Alcohols	87-73-0	1	326410	344140	354090	753590	1100100	848480	87651	130030	97521	949550	927170	960690	515430	498900	462150	C00818	ko00053,ko01100
Zmpn000199	209.03	85.03	210.038	C6H10O8	[M-H]-	D-Galactaric acid*	Others	Saccharides and Alcohols	526-99-8	1	139180	89362	148700	78715	55942	40878	638880	524070	372550	31038	69658	39882	140990	169370	187190	C00879	ko00053,ko01100
Lmbn004790	209.08	179.03	210.089	C11H14O4	[M-H]-	Methyl 3-(3-hydroxy-4-methoxyphenyl)propanoate*	Phenolic acids	Phenolic acids	129150-61-4	3	10805	26774	15694	17852	17134	20024	161170	177600	163550	31781	16473	21010	25707	32587	40088	--	--
mws0853	209.08	179	210.089	C11H14O4	[M-H]-	Sinapyl alcohol*	Phenolic acids	Phenolic acids	537-33-7	3	15894	41238	24210	31144	18453	20387	199660	179470	167480	25846	26599	25498	34716	32606	32402	C02325	ko00940,ko01100,ko01110
pme1654	209.12	59.02	210.126	C12H18O3	[M-H]-	Jasmonic acid	Organic acids	Organic acids	77026-92-7	3	119850	150940	158530	142510	177000	162900	57597	41370	70236	229490	268450	256510	108940	133350	132350	C08491	ko00592,ko01100,ko01110,ko04075
pmb2673	210.04	135.1	211.048	C9H9NO5	[M-H]-	6-Hydroxydopaquinone	Amino acids and derivatives	Amino acids and derivatives	135791-48-9	3	8423.4	13131	10060	21618	20862	16996	2466.9	1391.4	3550.1	12861	13373	11329	8521.9	12245	11660	--	--
pmb2507	213.1	97	214.024	C5H11O7P	[M-H]-	2-Deoxyribose-1-phosphate	Nucleotides and derivatives	Nucleotides and derivatives	17210-42-3	3	198080	243390	184120	202720	203260	143300	43377	43802	110870	312790	338540	333820	271230	303030	176480	C00672	ko00030,ko00240,ko01100
pme0170	217.13	158	216.122	C8H16N4O3	[M+H]+	N-Acetyl-L-Arginine	Amino acids and derivatives	Amino acids and derivatives	155-84-0	3	12713	16051	19459	36450	22139	17685	16976	16306	33841	33844	13313	23353	14742	19604	18675	--	--
MWS1900	215.13	153.13	216.136	C11H20O4	[M-H]-	Undecanedioic acid	Lipids	Free fatty acids	1852-04-6	3	8393.6	6489.9	12531	11891	12116	10994	12130	8545.9	10800	13483	17161	12066	7195.9	11926	9755	--	--
mws5045	215.17	169.16	216.173	C12H24O3	[M-H]-	12-Hydroxydodecanoic acid	Lipids	Free fatty acids	505-95-3	3	1108300	1073000	1058600	927930	940580	1018700	2038600	2295700	2370900	1247200	1183700	1324700	1309800	1495400	1516900	C08317	--
Lmrj001698	219.13	60.04	218.127	C9H18N2O4	[M+H]+	L-Seryl-L-Isoleucine	Amino acids and derivatives	Amino acids and derivatives	91086-51-0	1	157460	212160	160660	663350	634190	530010	87953	60835	67479	79664	92635	108180	246580	222190	214680	--	--
mws1337	220.12	202.1	219.111	C9H17NO5	[M+H]+	D-Pantothenic Acid	Others	Vitamin	79-83-4	1	2418300	2634100	2499300	2833100	2551200	2814700	956050	1244000	1135600	2833500	2403500	2396900	2289100	2077800	2084800	C00864	ko00410,ko00770,ko01100,ko01110,ko01240
MWS2073	218.96	160.96	219.969	C8H6Cl2O3	[M-H]-	2,4-Dichlorophenoxyacetic Acid	Organic acids	Organic acids	94-75-7	3	12703	13111	13092	9949.8	9370.4	9480	41387	30975	32353	7973.9	9162.6	13126	13740	11914	14751	C03664	--
Hmyp002656	222.08	130.06	221.068	C11H11NO4	[M+H]+	Methyl dioxindole-3-acetate	Alkaloids	Plumerane	57061-18-4	3	43432	52783	31891	53056	58502	47318	24737	18489	31048	60356	33743	54312	46670	51559	26169	--	--
mws2608	222.1	84.05	221.09	C8H15NO6	[M+H]+	N-Acetyl-D-galactosamine*	Others	Saccharides and Alcohols	1811-31-0	3	746050	874130	799370	674940	670370	746320	619710	553180	589360	753200	622200	709070	1106800	739940	737970	C01132	ko00052,ko00520,ko01100,ko01250
pme2755	222	144	221.09	C8H15NO6	[M+H]+	N-Acetyl-D-glucosamine*	Others	Saccharides and Alcohols	7512-17-6	3	1653600	1573100	1563400	1552600	1637400	1539000	1494000	1337900	1360600	1591400	1561900	1542200	2141900	1538400	1410000	C00140	ko00520,ko01100,ko01250,ko02010
pmp000284	223.06	208.04	222.053	C11H10O5	[M+H]+	Fraxidin (8-Hydroxy-6,7-dimethoxycoumarin)*	Lignans and Coumarins	Coumarins	525-21-3	1	27368	2232	5834	3582.1	8994	25582	64800	131130	127480	34479	28906	18949	38035	34918	29809	C17479	--
Lmjp002764	223.06	190.03	222.053	C11H10O5	[M+H]+	Umckalin (7-hydroxy-5,6-dimethoxycoumarin)*	Lignans and Coumarins	Coumarins	43053-62-9	2	349900	229320	302030	293980	354570	295560	265600	359370	315640	171710	176810	207880	302240	212460	276130	--	--
mws1639	223.06	190	222.053	C11H10O5	[M+H]+	Isofraxidin*	Lignans and Coumarins	Coumarins	486-21-5	1	66290	5862.2	13838	7744.9	22960	74516	128870	297840	241570	62599	82776	29664	88308	78601	81610	C17480	--
Smbp006069	223.05	190.02	222.053	C11H10O5	[M+H]+	5,7-dimethoxy-8-hydroxycoumarin*	Lignans and Coumarins	Lignans	-	2	242570	3374.8	111660	3887.9	125020	535050	709500	1595900	987920	657970	376300	290050	465290	515100	475410	--	--
MWS4296	223.11	120.08	222.1	C11H14N2O3	[M+H]+	Glycylphenylalanine	Amino acids and derivatives	Amino acids and derivatives	-	1	236030	301230	263660	838200	798960	715010	43363	43549	57971	103860	138550	135550	321210	262550	259220	--	--
MWSmce177	221.09	133.03	222.24	C12H14O4	[M-H]-	Ethyl ferulate	Phenolic acids	Phenolic acids	4046-02-0	2	5060.3	4084	6026.9	6266.8	9555.8	7512.7	2078.1	1347.3	1886.4	4951.8	2274.7	3644.9	2906.3	3524.7	4198.9	--	--
mws0520	224.09	136	223.084	C11H13NO4	[M+H]+	N-Acetyl-L-tyrosine	Amino acids and derivatives	Amino acids and derivatives	537-55-3	3	6929	11739	5814	11829	7024.7	13263	52394	48161	55690	21715	19098	15144	21481	28651	20493	--	--
Zmln002252	223.03	149.03	224.032	C10H8O6	[M-H]-	Sideretin (5,7,8-Trihydroxy-6-methoxycoumarin)	Lignans and Coumarins	Coumarins	-	2	24228	29063	27681	29778	23026	30996	46950	44807	45533	30900	22104	20861	26494	29784	21859	C22007	ko00999,ko01110
mws4085	223.06	193	224.068	C11H12O5	[M-H]-	Sinapic acid	Phenolic acids	Phenolic acids	530-59-6	2	37596	38214	47154	45468	44908	46078	66816	77202	116620	39176	32764	30980	50810	75506	40094	C00482	ko00940,ko01100,ko01110
Lmyp003951	227.09	181.09	226.084	C11H14O5	[M+H]+	3-Hydroxy-1-(4-hydroxy-3,5-dimethoxyphenyl)propan-1-one	Phenolic acids	Phenolic acids	-	3	17872	15733	21182	27152	23310	30475	45875	23094	28338	7352.5	20681	15314	22606	20238	14765	--	--
Cmsp002787	227.09	181.05	226.084	C11H14O5	[M+H]+	3,4'-Dihydroxy-3',5'-dimethoxypropiophenone	Phenolic acids	Phenolic acids	136196-47-9	3	38678	32644	47126	19639	13450	24592	9352.5	19461	16587	17258	22763	40830	24294	25745	11376	--	--
MWS1912	227.16	153.13	226.157	C13H22O3	[M+H]+	Methyl dihydrojasmonate	Organic acids	Organic acids	24851-98-7	2	12305	9196.7	7036.6	18094	15550	15357	23976	33505	21505	12353	10430	10244	17263	14406	14178	--	--
pme1194	228.1	112	227.091	C9H13N3O4	[M+H]+	2'-Deoxycytidine	Nucleotides and derivatives	Nucleotides and derivatives	951-77-9	3	58437	57960	68964	63677	49990	47385	49010	35438	51623	61202	48900	53766	64091	48186	46945	C00881	ko00240,ko01100,ko01232,ko02010
Lmlp002765	229.12	201.13	228.115	C15H16O2	[M+H]+	Stilbostemin B	Phenolic acids	Phenolic acids	162411-67-8	3	20565	16846	9427.3	10288	8507.9	7172.2	9450.6	9949.5	5617.8	20195	21926	15785	11366	14583	9594.4	--	--
mws0119	227.2	227.2	228.209	C14H28O2	[M-H]-	Myristic Acid	Lipids	Free fatty acids	544-63-8	2	1724300	1732900	1967100	1787800	1862400	1650800	2140300	2132000	2155200	1920900	1993100	1860400	2156500	2126100	2294600	C06424	ko00061,ko01100
Lmhp001461	229.15	70.07	229.154	C11H20N2O3	[M+H]+	L-Prolyl-L-Leucine	Amino acids and derivatives	Amino acids and derivatives	52899-07-7	2	348220	311090	263810	465530	481560	383640	277990	257920	315720	310740	264200	281210	397270	277180	358680	--	--
pma6455	229.01	96.97	230.02	C5H11O8P	[M-H]-	Ribulose-5-phosphate	Others	Saccharides and Alcohols	4300-28-1	3	105880	138120	89987	87332	90404	97701	98352	66956	94790	287840	260210	303400	161980	148740	131930	C00117	ko00030,ko00230,ko00440,ko00710,ko00750,ko01100,ko01110,ko01200,ko01230,ko01240
Lhqp101801	231.1	175.04	230.094	C14H14O3	[M+H]+	Dihydroseselin	Lignans and Coumarins	Coumarins	2221-66-1	1	6482800	6406700	6028800	5454700	5634800	5190600	5185000	4749400	4733900	5822200	5972700	6621800	5632300	5171600	5483100	--	--
MWSmce160	231.1	175.04	230.094	C14H14O3	[M+H]+	Demethylsuberosin	Lignans and Coumarins	Coumarins	21422-04-8	1	331350	372800	351620	241500	232060	271010	152170	143740	122310	332320	379620	325470	234110	252430	239240	C18083	ko00999,ko01110
Lmhp001670	231.16	72.08	231.17	C11H22N2O3	[M+H]+	L-Valyl-L-Leucine	Amino acids and derivatives	Amino acids and derivatives	3989-97-7	1	312290	343550	286530	1060600	1126100	961860	130880	112780	115420	255590	150470	144110	430890	384110	370190	--	--
Zmdn004863	231.07	187.05	232.074	C13H12O4	[M-H]-	Aloesone	Others	Others	40738-40-7	2	3925.6	3896.3	5562.5	3480.6	1982.5	7047.8	140410	150690	141000	19176	6976.3	17629	26211	28026	39904	--	--
MWStz323	234.15	91.05	233.142	C14H19NO2	[M+H]+	Paniculidine B	Alkaloids	Plumerane	97399-94-5	3	296110	268150	332090	417460	399340	355660	146510	172390	118010	150750	120840	249980	296680	269450	225980	--	--
Hmlp006964	237.07	176.04	236.068	C12H12O5	[M+H]+	5,6,7-Trimethoxycoumarin*	Lignans and Coumarins	Coumarins	55085-47-7	1	152050	12880	31727	19444	35453	293740	101660	263850	217420	140770	117250	48216	132410	123350	108500	--	--
HX1403	237.08	207.04	236.069	C12H12O5	[M+H]+	5,7,8-trimethoxycoumarin	Lignans and Coumarins	Coumarins	-	3	8256.9	9	9	9	9	20609	16470	26394	24777	11180	9	9	13966	10587	13712	--	--
mws4176	237.12	120.09	236.116	C12H16N2O3	[M+H]+	L-Alanyl-L-Phenylalanine	Amino acids and derivatives	Amino acids and derivatives	3061-90-3	2	42527	40258	30462	109800	93824	83080	16086	26688	25238	20330	23919	23787	75035	50359	71783	--	--
MWSmce061	237.07	176.04	236.22	C12H12O5	[M+H]+	Dimethylfraxetin*	Lignans and Coumarins	Coumarins	6035-49-0	1	146380	17326	44878	19023	36589	317690	95704	263800	230150	140300	119270	47519	109930	109980	111850	--	--
Lmhn003240	237.04	121.03	238.048	C11H10O6	[M-H]-	Benzoylmalic acid	Phenolic acids	Phenolic acids	22138-51-8	3	54383	63620	46410	83990	83998	108260	82250	103400	75646	57605	71372	84481	73880	90292	63553	--	--
pme0428	237.08	103	238.084	C12H14O5	[M-H]-	3,4,5-Trimethoxycinnamic acid	Phenolic acids	Phenolic acids	90-50-6	3	28312	29078	26310	23683	24398	27754	73345	65171	72281	24696	30183	25743	32702	32999	45256	--	--
Lmzn001925	239.09	195.1	240.1	C12H16O5	[M-H]-	3,4'-Dihydroxy-3'-methoxybenzenepentanoic acid	Phenolic acids	Phenolic acids	-	2	87706	108630	83874	95476	83491	72040	128760	92650	107130	228590	250790	226230	149700	126520	127380	--	--
pme2827	239	223	240.245	C16H32O	[M-H]-	Palmitaldehyde	Lipids	Free fatty acids	629-80-1	3	11084000	11314000	11586000	10848000	11807000	11515000	13196000	11056000	12882000	12985000	14446000	13085000	5978900	6878800	8082000	C00517	ko00071
pmp001101	242.12	227.1	241.11	C15H15NO2	[M+H]+	N-Methylflindersine	Alkaloids	Isoquinoline alkaloids	50333-13-6	1	9	9	9	9	9	9	28269	37624	26588	9	9	9	9330	10232	14759	C10731	--
HX1175	242.12	242.12	241.11	C15H15NO2	[M+H]+	8-hydroxy-3,6,9-trimethyl-7H-benzoquinolin-7-one	Alkaloids	Alkaloids	-	2	31609	28394	26339	23514	30845	33347	26419	20959	17906	25067	20485	23528	28657	32436	24507	--	--
pme0264	243.1	127	242.09	C10H14N2O5	[M+H]+	Thymidine	Nucleotides and derivatives	Nucleotides and derivatives	50-89-5	2	264570	296240	218290	270490	243880	211900	80302	80396	76557	327880	336070	305320	253270	220830	184390	C00214	ko00240,ko01100,ko01232
MWS2430	241.22	241.21	242.225	C15H30O2	[M-H]-	13-methylmyristic acid	Lipids	Free fatty acids	2485-71-4	1	60157	49119	66933	60808	65665	68892	245300	194910	231150	62910	72662	66306	167020	146000	150330	--	--
pme3732	244.09	112	243.086	C9H13N3O5	[M+H]+	Cytidine*	Nucleotides and derivatives	Nucleotides and derivatives	65-46-3	3	124860	176570	154980	476170	264550	315550	84406	90888	101360	81618	82158	50104	175290	139240	139990	C00475	ko00240,ko01100,ko01232,ko02010
ML10180524	244.09	112.05	243.086	C9H13N3O5	[M+H]+	Cytarabine*	Nucleotides and derivatives	Nucleotides and derivatives	147-94-4	3	613730	749460	658150	2174000	2111000	1778800	490520	490320	574790	397730	329120	361700	1075900	905650	723080	C02961	--
Lmwp102905	244.13	188.07	243.126	C15H17NO2	[M+H]+	4-methoxy-3-(3-methylbut-2-en-1-yl)quinolin-2-ol	Alkaloids	Quinoline alkaloids	-	1	15526	10737	12222	38118	32546	44158	286440	435490	268360	63945	28013	37294	124700	120770	128660	--	--
mws0976	243.06	153	244.07	C9H12N2O6	[M-H]-	β-Pseudouridine	Nucleotides and derivatives	Nucleotides and derivatives	1445-07-4	3	67582	80651	43293	25883	38875	98314	43399	55703	43688	52228	72504	59621	107830	79434	105610	C02067	ko00240,ko01100
mws0248	243.06	110	244.07	C9H12N2O6	[M-H]-	Uridine	Nucleotides and derivatives	Nucleotides and derivatives	58-96-8	1	290520	367920	337200	886570	791160	620640	107990	124940	117720	63144	84322	100670	340120	342470	303110	C00299	ko00240,ko01100,ko01232,ko02010
pme2266	245.1	227	244.088	C10H16N2O3S	[M+H]+	Biotin	Others	Vitamin	58-85-5	3	23404	23748	28226	45406	32125	32284	9	9	9	9602.5	17987	20799	20946	13166	13061	C00120	ko00780,ko01100,ko01240,ko02010
Zjbn102516	243.1	227.07	244.11	C15H16O3	[M-H]-	3,3'-Dihydroxy-5-methoxybibenzyl	Others	Others	-	2	2989300	2939200	2743800	3045800	2979800	2995400	12005000	12891000	11672000	4279100	3442400	4450000	5717100	6118600	6611400	--	--
Lhqp101807	245.12	189.06	244.11	C15H16O3	[M+H]+	Osthol	Lignans and Coumarins	Coumarins	484-12-8	1	8287600	7832100	8046500	7966400	7561800	8193500	5102000	5694300	4992100	6340000	5777300	6260800	6262600	6047600	6272300	C09280	--
Cmpp008880	245.12	189.06	244.11	C15H16O3	[M+H]+	Suberosin	Lignans and Coumarins	Coumarins	581-31-7	1	8558500	8644900	8653000	8319200	7854200	8618300	5413800	6295000	5609500	5980500	5837200	6078100	6673900	6595700	6244400	--	--
MWS5231	243.16	181.16	244.167	C13H24O4	[M-H]-	Tridecanedioic acid	Lipids	Free fatty acids	505-52-2	3	48915	46151	45077	44507	46644	46519	35780	38122	36249	60276	65842	64269	40660	41400	47915	--	--
Lmhp002031	245.18	86.1	245.186	C12H24N2O3	[M+H]+	L-Leucyl-L-Leucine	Amino acids and derivatives	Amino acids and derivatives	3303-31-9	1	28895	21562	21378	84001	31366	27557	35230	15391	18523	16708	9635.2	26063	31228	23280	49603	--	--
Lmsp102510	247.1	201.09	246.089	C14H14O4	[M+H]+	Torachrysone	Phenolic acids	Phenolic acids	22649-04-3	1	10263	21117	14436	12374	6081.3	8247.6	4096.8	11606	6404.4	24953	22851	30297	15636	15354	12289	C17672	--
pmb2591	245.09	203.2	246.1	C13H14N2O3	[M-H]-	N-Acetyl-L-Tryptophan	Amino acids and derivatives	Amino acids and derivatives	1218-34-4	3	78552	105910	66570	74484	97026	65026	322910	365180	389660	122200	82943	146650	152920	119010	126580	--	--
Lmrj002087	247.13	86.09	246.121	C10H18N2O5	[M+H]+	L-Isoleucyl-L-Aspartate	Amino acids and derivatives	Amino acids and derivatives	-	1	15064	21452	21953	23457	19112	8805.7	7727.9	3555.1	6740.9	19095	18919	27078	20794	11809	11669	--	--
Zmdp001647	247.13	184.1	246.122	C10H18N2O5	[M+H]+	γ-Glutamyl-L-valine	Amino acids and derivatives	Amino acids and derivatives	-	1	93512	105400	86860	98157	116350	116730	61628	75260	61297	139840	145550	138830	120590	109160	103140	--	--
MWSmce617	247.1	175.04	246.26	C14H14O4	[M+H]+	S-(+)-Marmesin	Lignans and Coumarins	Coumarins	13849-08-6	1	41140	55880	34724	26410	32941	37573	34709	56715	32202	43686	55862	50836	37059	50834	24252	--	--
pme1306	250.05	134	249.04	C8H12NO6P	[M+H]+	Pyridoxine-5'-phosphate	Others	Vitamin	447-05-2	3	9	9	9	9	9	9	38578	39592	31952	9	9	9	16890	14342	13622	C00627	ko00750,ko01100,ko01240
mws1715	252.11	69	251.102	C10H13N5O3	[M+H]+	Cordycepin (3'-Deoxyadenosine)*	Nucleotides and derivatives	Nucleotides and derivatives	73-03-0	1	12840	10349	10783	12018	9823.9	6460.7	9	9	9	9809.5	7895.8	10166	11240	9497.9	5194.1	C08431	--
pme3961	252.11	136	251.102	C10H13N5O3	[M+H]+	2'-Deoxyadenosine*	Nucleotides and derivatives	Nucleotides and derivatives	958-09-8	1	1011000	1098500	944120	1210300	1070100	1003800	318300	319920	288260	930950	873220	851320	862660	741380	675190	C00559	ko00230,ko01100,ko01232,ko02010
MWSmce116	252.1	136.06	251.24	C10H13N5O3	[M+H]+	5'-Deoxyadenosine*	Nucleotides and derivatives	Nucleotides and derivatives	4754-39-6	1	27599	24125	18134	12875	12382	13098	11514	13755	12279	31747	26502	33088	19658	21267	22227	C05198	--
pme2776	253.09	137	252.086	C10H12N4O4	[M+H]+	2'-Deoxyinosine	Nucleotides and derivatives	Nucleotides and derivatives	890-38-0	3	84972	89411	90203	80044	77257	77520	25987	23176	20850	69222	61683	71658	57445	55373	53090	C05512	ko00230,ko01100,ko01232,ko02010
Lmhn003373	253.04	137.02	254.043	C11H10O7	[M-H]-	p-Hydroxybenzoylmalic acid	Phenolic acids	Phenolic acids	-	2	25745	19224	36065	26390	24914	40472	40572	37195	63901	80934	96524	68498	45241	37897	39191	--	--
mws0361	253.22	235.19	254.225	C16H30O2	[M-H]-	Palmitoleic Acid	Lipids	Free fatty acids	373-49-9	1	1286.3	2889.2	3067.3	3565.3	3667.2	2550.2	2752.6	3599.9	5570.2	1218.1	2556.2	1949.9	1400.5	1663.1	2993.3	C08362	ko00061,ko01100
Lmcn009122	253.22	235.21	254.225	C16H30O2	[M-H]-	(7Z)-Hexadecenoic acid	Lipids	Free fatty acids	2416-19-5	1	561.97	1886.2	1534	4892.3	4268.6	3461.1	178.57	198.91	349.87	1987.5	1220.3	397.71	1763.6	2287.2	2653.7	--	--
pma3101	256.2	124.1	256.082	C11H14NO6+	[M+H]+	Nicotinate D-ribonucleoside	Others	Vitamin	17720-18-2	3	368400	377870	394370	422890	434180	459880	667890	711360	666460	312330	313330	398050	621340	522110	506950	C05841	ko00760,ko01100
mws1488	255.23	237.22	256.24	C16H32O2	[M-H]-	Palmitic acid	Lipids	Free fatty acids	-	3	5929.9	4943.6	4647	5910.5	4312.8	4539.1	4271.9	3582	4199.4	5240.3	6242	4419.5	5180.9	4464.5	4972.9	C00249	ko00061,ko00062,ko00071,ko00073,ko01040,ko01100,ko01212
HX1387	259.1	229.05	258.089	C15H14O4	[M+H]+	luvangetin	Lignans and Coumarins	Coumarins	-	1	3080400	2988900	2791600	3063600	2762600	3102400	4943000	6243100	5347400	3006500	2710700	3004200	3476500	3632800	3422000	--	--
Lmjp101201	259.1	189.05	258.089	C15H14O4	[M+H]+	murralongin	Lignans and Coumarins	Coumarins	53011-72-6	1	1169500	1176400	1139300	920280	948610	999980	652890	842180	661950	791000	750350	1153500	895700	839790	741720	--	--
Lmjp101202	259.1	189.05	258.089	C15H14O4	[M+H]+	murrayone	Lignans and Coumarins	Coumarins	19668-69-0	2	87711	85007	92883	87142	90175	90672	126110	128340	105800	63204	62714	56125	82317	82628	89567	--	--
HX1389	259.1	217.05	258.089	C15H14O4	[M+H]+	5-methoxyseselin	Lignans and Coumarins	Coumarins	-	1	98894	99490	110140	106140	115730	120580	144490	187810	147300	71589	68747	81612	119620	111810	119230	--	--
HX1388	259.1	229.05	258.089	C15H14O4	[M+H]+	xanthoxyletin	Lignans and Coumarins	Coumarins	-	2	4320200	4118800	4610900	4800200	4976800	4505900	6816200	8228200	7334600	3118000	2816300	3426200	4723000	5051600	4687900	--	--
Lmjp101203	259.1	131.04	258.089	C15H14O4	[M+H]+	phebalosin	Lignans and Coumarins	Coumarins	6545-99-9	2	138160	130430	155090	152200	125770	160480	44831	68450	34005	73841	68433	104200	85215	84525	88348	--	--
HX1386	259.1	205.05	258.089	C15H14O4	[M+H]+	braylin	Lignans and Coumarins	Coumarins	-	1	378960	323570	381350	375760	386210	395720	192780	238590	208520	170390	155150	207430	228210	234200	231680	--	--
Lhkp101518	259.1	203.03	258.089	C15H14O4	[M+H]+	Peucedanin	Lignans and Coumarins	Coumarins	133-26-6	2	103050	103180	118270	72390	78831	94046	137810	127720	110210	63899	100640	97731	82351	94209	94327	C09283	--
MWSslk133	257.18	195.18	258.35	C14H26O4	[M-H]-	Tetradecanedioic acid	Lipids	Free fatty acids	821-38-5	3	4748	3605.9	3900.2	2696.2	4128.6	3649.4	2845.5	2455.2	3460.4	3075	4450.5	3427.3	3324	2624.2	4277.7	--	--
Zmyn000110	258.04	78.96	259.046	C6H14NO8P	[M-H]-	D-Glucosamine 1-phosphate	Others	Saccharides and Alcohols	2152-75-2	3	22384	14874	11865	19963	21373	21297	17765	10135	15058	24877	25867	22713	28201	21701	21642	C06156	ko00520,ko01100,ko01250
pmp001099	260.13	130.1	259.121	C15H17NO3	[M+H]+	Platydesmine	Alkaloids	Quinoline alkaloids	2824-86-4	1	19429	18069	18765	63970	37965	50222	1319600	1916200	1078600	168220	57069	89874	423920	401430	387410	C16721	ko00996
pme3313	259	97	260.03	C6H13O9P	[M-H]-	D-Fructose 6-phosphate*	Others	Saccharides and Alcohols	643-13-0	1	1680900	2080000	1988500	1802300	1933600	1637500	896100	867340	834590	3665100	3628700	3730600	2139200	1926200	2091400	C00085	ko00052,ko00500,ko00710,ko01100,ko01110,ko01200
mws0866	259.02	97	260.03	C6H13O9P	[M-H]-	D-Glucose 6-phosphate*	Others	Saccharides and Alcohols	56-73-5	1	4976800	4806300	4545900	4264500	4368000	4380700	2566800	2503200	2481400	7684500	8371300	8492500	5778800	5273300	5479900	C00092	ko00500,ko00524,ko00562,ko01100,ko01110
mws1090	259.02	97	260.03	C6H13O9P	[M-H]-	Glucose-1-phosphate*	Others	Saccharides and Alcohols	59-56-3	1	3968000	4552100	4221100	3828900	3967500	3745900	2148800	1890100	2193600	7101300	6929300	7539800	4564300	4530900	4482400	C00103	ko00010,ko00040,ko00052,ko00500,ko00520,ko00523,ko00561,ko01100,ko01110,ko01240,ko01250
Lmjp101204	261.11	201.09	260.105	C15H16O4	[M+H]+	Isomeranazin	Lignans and Coumarins	Coumarins	1088-17-1	2	53167	68334	53742	46420	52323	50464	58733	60070	52699	59475	55702	62724	49263	49168	54377	--	--
Zmnn010135	259.1	244.08	260.105	C15H16O4	[M-H]-	Sibiricol	Lignans and Coumarins	Coumarins	26481-12-9	2	140380	113630	119500	119810	116540	152200	240960	417050	290240	156620	127120	126270	167830	172390	190010	--	--
Cmpp007319	261.11	189.06	260.105	C15H16O4	[M+H]+	7-Methoxy-5-Prenyloxycoumarin	Lignans and Coumarins	Coumarins	35590-41-1	1	306030	341330	306210	297680	292170	310910	660680	668360	573800	299760	275970	316660	356570	353750	381360	--	--
Cmpp005475	261.11	189.06	260.105	C15H16O4	[M+H]+	Meranzin	Lignans and Coumarins	Coumarins	23971-42-8	1	8043.8	9642.9	12938	6114.8	6270.3	6319.1	262590	161610	438340	6273.4	9175.2	8736.5	73217	72954	79029	--	--
Cmpp007452	261.11	189.06	260.105	C15H16O4	[M+H]+	Auraptenol	Lignans and Coumarins	Coumarins	1221-43-8	2	58756	86923	78501	67484	63516	56396	176320	146750	206160	77830	97161	96584	105300	105040	104390	--	--
Zmdp002216	261.14	86.1	260.137	C11H20N2O5	[M+H]+	L-γ-Glutamyl-L-leucine	Amino acids and derivatives	Amino acids and derivatives	2566-39-4	1	129940	158380	147620	137380	167580	132160	139570	151620	159100	224230	210950	186200	152200	146000	159370	--	--
MWS4309	262.12	188.07	261.111	C13H15N3O3	[M+H]+	Glycyl-tryptophan	Amino acids and derivatives	Amino acids and derivatives	2390-74-1	3	48908	30922	40750	44532	53534	38078	23653	47667	37609	44124	29150	54106	35503	49892	38382	--	--
Zmpn000095	261.04	78.96	262.045	C6H15O9P	[M-H]-	Sorbitol-6-phosphate	Others	Saccharides and Alcohols	20479-58-7	3	25480	30707	26564	23687	30110	38499	19788	20136	14475	56323	61478	54815	34308	35933	38046	C01096	ko00051,ko01100
Lhkp101530	263.09	191.04	262.084	C14H14O5	[M+H]+	Rutaretin	Lignans and Coumarins	Coumarins	13895-92-6	1	1540200	1266300	1347600	1293600	1075700	1328100	1560400	1335500	1485500	1374400	1467000	1367100	1225800	1304700	1163500	--	--
Lmhp001732	263.13	70.07	263.139	C14H18N2O3	[M+H]+	L-Prolyl-L-Phenylalanine	Amino acids and derivatives	Amino acids and derivatives	13589-02-1	2	23032	21815	13709	28232	40990	40300	38891	45498	22952	27136	26908	23182	29486	21738	19565	--	--
Lmwp102713	265.11	173.06	264.1	C14H16O5	[M+H]+	(S)-Peucedanol	Lignans and Coumarins	Coumarins	-	1	33435	24384	21041	14500	19542	35672	110190	149620	110370	26201	26665	34588	67985	54832	59768	--	--
mws0715	263.1	145	264.111	C13H16N2O4	[M-H]-	Phenylacetyl-L-glutamine	Amino acids and derivatives	Amino acids and derivatives	28047-15-6	3	5006.8	10044	7542.2	25578	14574	11438	4998.5	4008	1992	8998	4515.8	10058	12166	6025.2	7553.5	C04148	ko00360
Lmhp002001	265.15	72.08	264.147	C14H20N2O3	[M+H]+	L-Valyl-L-Phenylalanine	Amino acids and derivatives	Amino acids and derivatives	3918-92-1	3	89667	106080	106020	351660	388150	326950	45452	30456	46167	46839	54590	57156	132420	149310	116510	--	--
pme1184	268.1	152	267.097	C10H13N5O4	[M+H]+	2'-Deoxyguanosine	Nucleotides and derivatives	Nucleotides and derivatives	961-07-9	3	268600	302630	281530	282520	243530	239480	25538	21374	25010	268590	234560	215320	171560	176940	167090	C00330	ko00230,ko01100,ko01232,ko02010
pme0230	268.1	136.06	267.097	C10H13N5O4	[M+H]+	Adenosine	Nucleotides and derivatives	Nucleotides and derivatives	58-61-7	1	749150	915700	883160	3396000	3615900	2741700	171430	149520	190770	234300	222460	283560	1215800	1078600	971140	C00212	ko00230,ko01100,ko01232,ko02010
mws1060	267.07	135	268.081	C10H12N4O5	[M-H]-	9-(Arabinosyl)hypoxanthine	Nucleotides and derivatives	Nucleotides and derivatives	7013-16-3	1	178760	195740	182200	385420	428670	291530	15437	43351	56066	227790	219230	220990	235370	202150	200010	--	--
mws0383	267.23	267.23	268.24	C17H32O2	[M-H]-	10-Heptadecenoic Acid	Lipids	Free fatty acids	29743-97-3	2	43761	41761	45852	41036	46938	40541	90860	27074	58134	44418	54018	52369	57470	46728	44602	--	--
pmf0526	271.1	147.2	270.089	C16H14O4	[M+H]+	Isoimperatorin	Lignans and Coumarins	Coumarins	482-45-1	3	2049.7	6277.9	3643900	178830	9	9	9	9	9	9	9	9	247400	234180	221690	C16976	--
Hmlp007296	271.1	151.04	270.089	C16H14O4	[M+H]+	2,4-dihydroxy-4'-methoxychalcone	Flavonoids	Chalcones	-	3	30788	30506	20749	28432	28708	29536	15097	31178	11450	19716	22429	24817	21346	25534	19559	--	--
mws1297	269.1	101.02	270.11	C13H18O6	[M-H]-	Benzyl glucoside	Phenolic acids	Phenolic acids	-	1	7359.2	2449.8	6725	3676.8	3079.2	6718.5	27538	19036	42878	15311	8624	9206.2	14632	9833	12846	--	--
Lmxn015337	269.25	251.24	270.256	C17H34O2	[M-H]-	Methyl palmitate	Lipids	Free fatty acids	112-39-0	1	1693.4	2141.7	2473	3003.8	2773.2	2734.7	4806	4514	5171.4	2030.4	1874.6	1195.9	4752.8	3376.4	4519.2	C16995	--
pme2960	273.08	153	272.068	C15H12O5	[M+H]+	Naringenin chalcone	Flavonoids	Chalcones	73692-50-9	3	12309	9831.2	4920.3	5896.4	2267.6	7632.1	11206	4702.9	8277	3661.1	4159.4	4350.1	5022	6505.6	5841.3	C06561	ko00941,ko01100,ko01110
mws0914	271.06	151	272.068	C15H12O5	[M-H]-	Pinobanksin	Flavonoids	Flavanonols	548-82-3	2	4407.3	5632.3	5849.9	3322	2093.2	4636.9	7336.3	7143.5	4596.9	2709	1917.8	1832.4	3151.9	4047.1	1784.2	C09826	ko00941
pme3475	273.08	153	272.068	C15H12O5	[M+H]+	Butin	Flavonoids	Flavanones	492-14-8	3	62580	59375	49600	38768	31610	43097	28756	50776	50207	38180	52662	46759	48297	47707	35984	C09614	ko00941
MWSHY0137	273.08	153.02	272.068	C15H12O5	[M+H]+	Naringenin	Flavonoids	Flavanones	480-41-1	3	56982	56102	53245	43058	40660	44930	46382	49446	54637	52743	64799	53495	46224	58375	51843	--	--
pme3472	271.09	107.6	272.09	C12H16O7	[M-H]-	Arbutin	Phenolic acids	Phenolic acids	497-76-7	3	99600	79152	73071	70293	69367	67002	23416	38704	38193	87375	95208	70926	91805	72458	73249	C06186	ko00010
Ymjm000152	271.08	108.02	272.09	C12H16O7	[M-H]-	p-Hydroxypheny-β-D-allopyranoside	Phenolic acids	Phenolic acids	-	1	296070	287590	226200	197240	200380	211070	80436	104410	113840	249420	273170	308070	283700	237840	246840	--	--
Lmmn003323	271.23	225.22	272.235	C16H32O3	[M-H]-	2-Hydroxyhexadecanoic acid	Organic acids	Organic acids	764-67-0	1	417780	411210	419850	524270	529210	540630	16727000	14712000	16267000	934670	1344900	922070	6006900	6093200	6404500	--	--
HX1390	275.13	161.07	274.12	C16H18O4	[M+H]+	cedrecoumarin B	Lignans and Coumarins	Coumarins	-	3	2035000	1876400	2052200	1975500	1885800	1994500	983370	1202300	919240	979560	867810	1127400	1405000	1337300	1293600	--	--
Lmjp101205	275.13	219.05	274.12	C16H18O4	[M+H]+	8-Isopentenyllimettin	Lignans and Coumarins	Coumarins	-	3	2452200	2191700	2329100	2322800	2278800	2371700	1151900	1372300	1096200	1127600	1018500	1209900	1668500	1614000	1504000	--	--
pmp000292	277.11	205.05	276.1	C15H16O5	[M+H]+	Hamaudol	Others	Others	735-46-6	2	53461	64666	47885	49734	41764	39048	310810	230080	242940	84912	95382	116670	115330	115530	116660	C17483	--
Lmjp101207	277.11	189.05	276.1	C15H16O5	[M+H]+	(S)-Murpanidin	Lignans and Coumarins	Coumarins	-	1	84635	72950	60251	59201	62143	54393	181770	202970	144100	98844	77662	82537	95550	86168	74445	--	--
pme1712	275	257	276.132	C11H20N2O6	[M-H]-	L-Saccharopine	Amino acids and derivatives	Amino acids and derivatives	997-68-2	3	23068	22444	21241	29822	44189	32299	33176	36024	42552	28803	29736	27950	42916	32977	35167	C00449	ko00300,ko00310,ko01100,ko01110,ko01230
Zmdp001663	279.1	133.03	278.094	C10H18N2O5S	[M+H]+	γ-glutamylmethionine	Amino acids and derivatives	Amino acids and derivatives	17663-87-5	2	30577	26541	29990	40620	25949	37563	40087	22037	25636	28940	24677	19944	31932	29155	29285	--	--
pmp001230	279.16	121	278.152	C16H22O4	[M+H]+	Senkyunolide M	Others	Others	146986-60-9	1	374420	374640	377710	231100	227870	222370	335990	236130	287660	245020	227780	242440	265800	252670	245870	--	--
mws5035	279.17	120.08	278.163	C15H22N2O3	[M+H]+	L-Leucyl-L-phenylalanine	Amino acids and derivatives	Amino acids and derivatives	56217-82-4	2	27583	28459	24267	40107	51045	72756	22198	13743	12032	13838	10998	12975	32900	33931	28546	--	--
Lmbn005923	277.22	59.01	278.225	C18H30O2	[M-H]-	Crepenynic acid	Lipids	Free fatty acids	2277-31-8	1	29313	35952	27965	43406	40594	39168	13449	13897	16291	17043	18885	16315	24446	25188	24552	C07289	ko00591
pmb1650	279.2	149.4	278.225	C18H30O2	[M+H]+	Octadeca-11E,13E,15Z-trienoic acid	Lipids	Free fatty acids	25575-00-2	3	564960	605070	543910	383570	376020	391490	504480	421600	495660	413280	382460	355250	405030	408880	419180	--	--
mws0367	277.22	277.22	278.225	C18H30O2	[M-H]-	α-Linolenic Acid	Lipids	Free fatty acids	463-40-1	1	19207000	22919000	19471000	29426000	29124000	26138000	10865000	9868800	12054000	13123000	14307000	13351000	18868000	17123000	18094000	C06427	ko00592,ko01040,ko01100,ko01110
pmb0889	279.23	95.1	278.225	C18H30O2	[M+H]+	Punicic acid (9Z,11E,13Z-octadecatrienoic acid)	Lipids	Free fatty acids	544-72-9	3	474280	434710	370940	485340	482840	423490	588240	568710	631670	276460	298920	293750	423600	401070	396020	C08364	--
Lmhn002926	279.05	163.04	280.058	C13H12O7	[M-H]-	p-Coumaroylmalic acid	Phenolic acids	Phenolic acids	-	3	254520	211640	242970	278040	319970	314080	220850	346480	309390	220270	194630	229730	257290	229860	218530	--	--
mws0629	281.11	166	280.106	C13H16N2O5	[M+H]+	L-Aspartyl-L-Phenylalanine	Amino acids and derivatives	Amino acids and derivatives	13433-09-5	2	88295	108920	85957	105680	122390	116670	55611	49588	56166	78192	100490	94619	111580	87540	59455	--	--
Lmbn006152	279.23	59.01	280.24	C18H32O2	[M-H]-	(9Z,11E)-Octadecadienoic acid	Lipids	Free fatty acids	2540-56-9	1	2717.3	3156.2	2037.2	2919.9	3257.8	4431	3445.1	1936.6	2083.1	1569.2	2097.3	2242.8	3433.4	3258.8	2903.3	C04056	ko00591
mws1491	279.23	279.23	280.24	C18H32O2	[M-H]-	Linoleic acid	Lipids	Free fatty acids	60-33-3	3	3867400	4343600	3418700	5540000	5340600	4867500	4605500	3720800	3592400	2619100	3368500	2896300	5460000	4300200	4518400	C01595	ko00591,ko01040,ko01100
MWS4354	282.12	150.08	281.112	C11H15N5O4	[M+H]+	N6-methyladenosine	Nucleotides and derivatives	Nucleotides and derivatives	1867-73-8	3	33059	26857	32683	37138	47639	38644	38216	29989	40844	25829	22955	35681	35572	41307	32614	--	--
Hmhp001812	282.12	136.06	281.112	C11H15N5O4	[M+H]+	2'-O-Methyladenosine	Nucleotides and derivatives	Nucleotides and derivatives	2140-79-6	1	58240	76803	82848	94278	93825	77813	93718	93744	109400	72305	68303	81551	102100	76964	77818	--	--
YC512118	282.28	247.24	281.272	C18H35NO	[M+H]+	Oleamide (9-Octadecenamide)	Lipids	Free fatty acids	301-02-0	1	2990.1	1939.7	2526.6	1575.4	1135.9	1490.6	1872.4	3016.3	2034.5	2137.1	2641.6	3897.8	2956	1883.8	1581.2	C19670	--
mws2623	281.25	281.25	282.256	C18H34O2	[M-H]-	11-Octadecanoic acid(Vaccenic acid)	Lipids	Free fatty acids	506-17-2	1	1694500	1777300	1672800	2170700	1955500	1789700	2126700	2476600	2641800	1551300	1687700	1645600	2659400	2240000	2213300	C21944	--
pme1178	284.1	152	283.092	C10H13N5O5	[M+H]+	Guanosine	Nucleotides and derivatives	Nucleotides and derivatives	118-00-3	1	8868100	10585000	9192700	12684000	11898000	11882000	331150	661940	765940	2501900	2935800	3634000	6250600	5059500	4662300	C00387	ko00230,ko01100,ko01232,ko02010
Hmqp002567	284.13	147.04	283.12	C17H17NO3	[M+H]+	P-Hydroxycinnamic acid p-hydroxyphenethylamine	Phenolic acids	Phenolic acids	-	1	7472.2	15973	3431.2	2550	5862.8	30826	988540	854200	1007800	121100	133150	114200	293650	254360	249580	--	--
MWSmce089	284.12	147.04	283.121	C17H17NO3	[M+H]+	p-Coumaroyltyramine	Alkaloids	Phenolamine	36417-86-4	1	14288	2520.5	5375.2	3567.5	3472	21296	1079700	757000	1081100	83412	131110	95074	301100	270840	275510	--	--
MWSmce333	284.1	152.06	283.24	C10H13N5O5	[M+H]+	Crotonoside	Nucleotides and derivatives	Nucleotides and derivatives	1818-71-9	3	471270	462240	463290	517230	554610	516190	59450	65062	130720	53870	113740	91185	437640	297130	251780	C08432	--
Zmzp005934	284.3	102.09	283.288	C18H37NO	[M+H]+	Stearamide	Alkaloids	Alkaloids	124-26-5	1	5960.9	5987.2	5475.9	3039.2	2763.8	3532.9	4583.1	3585.7	4860.6	6224.7	7205	5961.2	6541.3	5408.3	5059.7	C13846	--
mws0668	283.07	151	284.076	C10H12N4O6	[M-H]-	Xanthosine	Nucleotides and derivatives	Nucleotides and derivatives	146-80-5	1	512100	525940	550740	567960	608490	534120	77122	116410	116010	537700	532830	567670	319390	267810	331050	C01762	ko00230,ko00232,ko01100,ko01110,ko01232,ko02010
pma1751	286.09	124	285.085	C12H15NO7	[M+H]+	N-(beta-D-Glucosyl)nicotinate	Others	Vitamin	-	3	9	9	9	9	4170	9	102540	103590	68224	9	9	3253.2	41440	31184	20177	--	--
MWSmce251	286.1	105.03	285.29	C16H15NO4	[M+H]+	N-Benzoyl-(2R,3S)-3-phenylisoserine	Amino acids and derivatives	Amino acids and derivatives	132201-33-3	3	30117	30360	33360	43610	29910	15150	17289	13581	14454	22218	29278	16476	29460	31624	29256	--	--
pmp001269	286.31	268.3	285.303	C18H39NO	[M+H]+	Hexadecyl ethanolamine	Alkaloids	Alkaloids	-	3	9	9	9	9	9	9	24306	21531	17592	8530.6	5292	6193.2	10470	9104.1	8524.3	--	--
mws1708	285.1	123.05	286.105	C13H18O7	[M-H]-	Gastrodin	Phenolic acids	Phenolic acids	62499-27-8	2	8940	13745	11592	8656.2	9122.8	5192.4	5804.7	6518.6	6382.1	12573	10125	13853	15098	8020.3	10933	C16964	--
mws1521	285.1	121.03	286.105	C13H18O7	[M-H]-	Salicin	Phenolic acids	Phenolic acids	138-52-3	3	95383	80313	100330	97482	87072	77924	80192	85066	70001	69760	65613	74318	100050	80703	88771	C01451	ko00010
Zmyn005252	285.24	239.24	286.251	C17H34O3	[M-H]-	3-Hydroxy-palmitic acid methyl ester	Lipids	Free fatty acids	51883-36-4	1	3288.5	1799.4	2491.5	1743.2	2507.4	1933.9	133390	86769	98838	5108.2	3595.6	5833	37453	32805	38282	C11849	--
MWSslk132	285.21	223.21	286.41	C16H30O4	[M-H]-	Hexadecanedioic acid	Lipids	Free fatty acids	505-54-4	1	29781	40688	37981	48620	47351	47692	53257	52573	66170	35856	29304	37836	39176	39706	45584	--	--
HX1379	291.12	205.05	290.115	C16H18O5	[M+H]+	toddalenol	Lignans and Coumarins	Coumarins	-	2	6772.5	8172.1	5975.4	5745.7	5307.4	6601.7	15054	14959	8878.4	5540.6	12139	8331.4	8415.7	8973.7	9060.1	--	--
pmb2657	289.1	97.1	290.123	C10H18N4O6	[M-H]-	Argininosuccinic acid	Organic acids	Organic acids	2387-71-5	3	70074	72418	57281	98428	93107	83529	44753	35750	42341	92085	87383	95427	89510	80208	74509	C03406	ko00220,ko00250,ko01100,ko01110,ko01230
Zmyn004548	291.2	235.17	292.204	C18H28O3	[M-H]-	12-Oxo-phytodienoic acid	Lipids	Free fatty acids	85551-10-6	3	5376.9	5370.7	4997.8	8209	9270.5	7028.8	4267.3	3501.1	5174.2	4022.6	4423.7	4007.7	5818	5233.1	4400.3	C01226	ko00592,ko01100,ko01110
MWSmce689	293.25	95.09	292.46	C19H32O2	[M+H]+	Methyl linolenate	Lipids	Free fatty acids	301-00-8	2	6167.4	6690.2	8153.2	7441.3	5559.9	7011.7	46492	26777	37882	1409.4	1893.5	3251	16236	15304	13737	--	--
Zmdn001564	293.11	164.07	294.122	C14H18N2O5	[M-H]-	γ-Glutamylphenylalanine	Amino acids and derivatives	Amino acids and derivatives	7432-24-8	2	75477	85394	59548	84317	89904	88349	52101	46418	64184	90909	98536	79578	72151	73746	73827	--	--
pmb2786	293.21	235.17	294.219	C18H30O3	[M-H]-	9-Hydroxy-10,12,15-octadecatrienoic acid	Lipids	Free fatty acids	89886-42-0	3	5156.8	2355.3	1018.9	5071.6	3796.8	3893.9	1303.5	1636.6	564.82	2667.6	2295.4	2985.4	3082.8	2391.1	2332.6	C16326	ko00592
pmb2787	293.21	275.1	294.219	C18H30O3	[M-H]-	9-Oxo-10E,12Z-octadecadienoic acid	Lipids	Free fatty acids	54232-59-6	3	3718.4	5595.3	3695.1	5356.8	8513.9	6328.6	3959.4	1635.6	4787.7	1550.4	1895.6	3184.6	4577.3	3424.5	5501.8	C14766	ko00591
Lmbn005443	293.21	235.17	294.219	C18H30O3	[M-H]-	13-KODE; (9Z,11E)-13-Oxooctadeca-9,11-dienoic acid	Lipids	Free fatty acids	54739-30-9	3	4178.6	1747.2	2596.2	3085.8	3425.5	4447.6	1642.2	1939.9	915.79	1558.7	2274.7	2247.1	1985.1	2366.9	2510.8	C14765	ko00591
Zmyn004732	293.21	185.12	294.219	C18H30O3	[M-H]-	2R-hydroxy-9Z,12Z,15Z-octadecatrienoic acid	Lipids	Free fatty acids	-	1	16620	15116	13830	11159	13844	9928.5	170440	159870	207000	15909	18558	14757	71292	64649	66457	C16342	ko00592
Zmyn004676	293.21	113.1	294.219	C18H30O3	[M-H]-	17-Hydroxylinolenic acid	Lipids	Free fatty acids	-	1	54739	54450	48736	58548	63338	57499	207750	162450	217070	43505	45829	47078	94057	98746	95928	C16346	ko00592
Zmpn003368	293.21	195.14	294.219	C18H30O3	[M-H]-	13S-Hydroxy-9Z,11E,15Z-octadecatrienoic acid	Lipids	Free fatty acids	87984-82-5	3	10290	13205	10270	17998	26135	17859	5733	5333.7	6013.4	10888	10009	9044.9	9409.3	9981.3	10494	C16316	ko00592
pmb2792	293.21	193.1	294.219	C18H30O3	[M-H]-	13-Hydroxy-6,9,11-octadecatrienoic acid	Lipids	Free fatty acids	74784-20-6	2	22151	16354	19597	19603	20338	18609	11531	12571	10921	18913	23187	21525	13827	15041	17733	--	--
Lmcn009539	293.25	293.25	294.256	C19H34O2	[M-H]-	E,E,Z-1,3,12-Nonadecatriene-5,14-diol	Lipids	Free fatty acids	-	2	4693.1	8903.5	4015.7	6494.8	10596	7232.5	16640	15316	14077	4415.1	5039.4	4117.3	10083	3241.4	9488.6	--	--
Lmqp000329	296.07	104.11	295.056	C8H14N3O7P	[M+H]+	5-Aminoimidazole ribonucleotide	Nucleotides and derivatives	Nucleotides and derivatives	25635-88-5	1	91009	107820	115530	162850	169690	119730	384180	272860	292190	141510	154960	119460	203330	120160	143780	--	--
Hmqp005411	297.24	81.07	296.234	C18H32O3	[M+H]+	9-Oxo-12Z-Octadecenoic acid	Lipids	Free fatty acids	112543-32-5	2	4491.1	5205.5	1276.2	7450.3	5654.2	2657.2	9371.2	8026.4	7966	8381.2	5389.9	5132	6108.9	6465.8	8163.4	--	--
Lmbn005369	295.23	195.14	296.235	C18H32O3	[M-H]-	13(S)-HODE;13(S)-Hydroxyoctadeca-9Z,11E-dienoic acid*	Lipids	Free fatty acids	10219-69-9	3	143310	167600	150470	207580	218850	172770	181340	156480	208080	108590	125740	115470	137310	146580	162260	C14762	ko00591
Lmbn005662	295.23	171.1	296.235	C18H32O3	[M-H]-	9(10)-EpOME;(9R,10S)-(12Z)-9,10-Epoxyoctadecenoic acid	Lipids	Free fatty acids	16833-56-0	2	1640.7	2988.9	3365.9	2315.7	3432.3	1610.9	8275.3	6759.8	7834.5	3520.6	3254	3324.9	3810.6	4333.5	4679.7	C14825	ko00591,ko01100
Rfmb091	295.23	195.14	296.235	C18H32O3	[M-H]-	9S-Hydroxy-10E,12Z-octadecadienoic acid*	Lipids	Free fatty acids	15514-85-9	3	149080	163160	150010	190290	202100	173470	174970	161550	197740	113650	122650	118070	132190	143150	150430	C14767	ko00591
pmb2799	295.23	195.2	296.235	C18H32O3	[M-H]-	12,13-Epoxy-9-Octadecenoic Acid	Lipids	Free fatty acids	6799-85-5	1	5653.3	4817.4	3928.8	7605.1	8510.9	6834.7	6711.6	5566.2	6592.8	5575.1	4946.4	6140.1	5697.2	5210.8	6464.1	C14826	ko00591,ko01100
pme1474	298.1	136	297.09	C11H15N5O3S	[M+H]+	5'-Deoxy-5'-(methylthio)adenosine	Nucleotides and derivatives	Nucleotides and derivatives	2457-80-9	1	8581100	9053100	8553200	10220000	10128000	9074600	3376800	3999500	3919700	11528000	9424000	10725000	7559700	7006900	7207500	C00170	ko00270,ko00908,ko01100
pmb0197	298.1	166.3	297.107	C11H15N5O5	[M+H]+	N7-Methylguanosine	Nucleotides and derivatives	Nucleotides and derivatives	20244-86-4	3	32869	25992	27410	21676	21663	18154	14579	22103	26906	22073	20474	17422	36920	25596	17639	C20674	--
MWSmce224	299.16	163.04	298.38	C19H22O3	[M+H]+	Auraptene	Lignans and Coumarins	Coumarins	495-02-3	1	191980	226450	213990	538910	483510	607200	10248	10821	9340.7	9834.1	9350.8	10267	167020	156530	148660	--	--
Zmhn001926	299.08	137.02	300.084	C13H16O8	[M-H]-	1-O-Salicyl-D-glucose*	Phenolic acids	Phenolic acids	60517-74-0	2	15304	20466	20772	19092	14442	13115	430390	336920	393370	23628	20025	21123	111040	99161	107960	--	--
Zmhn001358	299.08	137.02	300.084	C13H16O8	[M-H]-	4-O-Glucosyl-4-hydroxybenzoic Acid*	Phenolic acids	Phenolic acids	-	2	9	9	9	9	9	9	488630	319490	422810	9	9	9	107940	110650	109840	--	--
pmb3142	299.1	137.1	300.085	C13H16O8	[M-H]-	Salicylic acid-2-O-glucoside*	Phenolic acids	Phenolic acids	10366-91-3	2	10782000	11373000	10353000	8767900	8553800	9451900	4922600	4699200	5528000	12967000	10332000	11198000	11229000	9060900	9281300	--	--
Hmtn001302	299.08	137.02	300.085	C13H16O8	[M-H]-	Glucosyloxybenzoic Acid*	Phenolic acids	Phenolic acids	-	2	9	9	9	9	9	9	408010	325240	385600	9	9	9	102220	77787	88704	--	--
pmc1990	299.1	223.1	300.1	C17H16O5	[M-H]-	4'-Hydroxy-5,7-dimethoxyflavanone	Flavonoids	Flavanones	-	3	807700	1007400	817140	752760	782940	764300	927190	740130	1038700	865920	1062900	888580	535300	450270	813850	--	--
Lmfp006902	301.18	131.05	300.173	C19H24O3	[M+H]+	Centrolobol	Phenolic acids	Phenolic acids	30359-01-4	2	5795.3	8014	7656.4	6467.4	7007.4	7868	3015.5	6061.6	3783.9	6558.1	5811.3	4039.2	6336.4	4710.8	4715.2	--	--
Zmyn005384	299.26	253.26	300.266	C18H36O3	[M-H]-	2R-Hydroxyoctadecanoic Acid*	Lipids	Free fatty acids	26633-48-7	3	6602.6	5770.7	6342.5	6039.9	6383.5	8482.7	197170	153390	154320	12743	17459	13303	70036	57632	64433	C03042	--
MWS5235	299.26	253.25	300.266	C18H36O3	[M-H]-	12-HYDROXYOCTADECANOIC ACID*	Lipids	Free fatty acids	106-14-9	3	16788	15504	16889	17944	17354	16603	10179	11815	12636	16673	17428	13763	15022	13446	14364	--	--
Lmqn008288	299.26	299.26	300.267	C18H36O3	[M-H]-	3-Hydroxyoctadecanoic Acid*	Lipids	Free fatty acids	45261-96-9	3	11113	14333	13506	9157.6	13863	6550	10949	10784	13600	10326	7405.1	10579	11330	8339.9	8033.6	--	--
Qmgp082709	302.1	269.07	301.095	C16H15NO5	[M+H]+	Citrusinine I	Alkaloids	Alkaloids	86680-32-2	1	3061.7	4119.7	3425.4	34959	25038	26648	21921	53098	30788	8682.9	7490.5	4097.5	19708	21617	18184	--	--
Zmnn009241	300.09	270.04	301.095	C16H15NO5	[M-H]-	Citpressine I	Alkaloids	Quinoline alkaloids	81525-58-8	1	196020	140130	184370	296460	255800	317850	2990900	4524800	2877100	627410	395460	641260	1369000	1280600	1588200	--	--
Cmsp007228	303.09	167.03	302.079	C16H14O6	[M+H]+	7-O-Methyleriodictyol	Flavonoids	Flavanols	51857-11-5	3	11846	7779.2	9573	6365.4	3681.3	7533.7	4484.1	5128.8	3965	6294	6865.1	6541.4	7949.6	8997.9	6269.4	--	--
Zmhn000892	301.09	139.05	302.1	C13H18O8	[M-H]-	4-O-Glucosyl-3,4-dihydroxybenzyl alcohol	Phenolic acids	Phenolic acids	-	3	56914	52224	47075	36040	29210	43173	22430	20158	19458	66393	23279	18904	36897	35269	27386	--	--
MWSmce549	303.25	57.07	302.45	C17H34O4	[M+H]+	1-Monomyristin	Lipids	Free fatty acids	589-68-4	2	10287	6690.4	5932.3	9932.4	12684	6159.5	11984	11923	15828	24148	24747	12360	7680.2	8367.9	5421.1	--	--
mws1375	304.15	185.09	303.143	C12H21N3O6	[M+H]+	Nicotianamine	Alkaloids	Alkaloids	34441-14-0	3	142910	207250	213900	219870	222410	215630	17359	18568	18661	299890	385180	382830	97580	45270	54577	C05324	ko00270,ko00999,ko01100,ko01110
pmp000022	305.1	159.05	304.095	C16H16O6	[M+H]+	Oxypeucedanin hydrate	Lignans and Coumarins	Coumarins	2643-85-8	2	128140	90653	115960	89328	91053	104000	112310	110790	84151	30834	28906	32654	91854	93072	98817	--	--
mws0369	303.23	258.9	304.24	C20H32O2	[M-H]-	Arachidonic Acid	Lipids	Free fatty acids	506-32-1	2	7747.2	9826.6	10965	76929	58518	59172	4515.7	2931.9	2410	9	9	2904.8	21228	16984	17372	C00219	ko00590,ko00591,ko01040,ko01100
pme1086	306.08	143	307.084	C10H17N3O6S	[M-H]-	Glutathione reduced form	Amino acids and derivatives	Amino acids and derivatives	70-18-8	2	191410	279320	183000	41728	40464	33245	5165	2076.4	3154.9	95113	86149	37886	25139	16145	9789.7	C00051	ko00270,ko00480,ko01100,ko01240,ko02010
MWSmce231	309.11	147.04	308.105	C19H16O4	[M+H]+	Bisdemethoxycurcumin	Phenolic acids	Phenolic acids	33171-05-0	2	14980	26800	31957	33513	46960	33691	16591	14277	18460	27026	26282	25905	28976	23894	21824	C17743	ko00945,ko01110
pmn001610	307.26	307.3	308.272	C20H36O2	[M-H]-	Eicosadienoic acid	Lipids	Free fatty acids	5598-38-9	2	75771	79514	86705	128920	113370	106050	50737	53064	65608	65950	67158	66213	92155	83352	81738	C16525	ko01040
pmb2857	308.1	146.1	309.106	C11H19NO9	[M-H]-	L-Glutamic acid-O-glycoside	Amino acids and derivatives	Amino acids and derivatives	-	3	6161.4	2862.9	4147.3	10769	13427	8337.3	4404.2	7007.5	12814	10651	15270	9292.8	13119	10012	11300	--	--
Lmhn003074	309.06	193.05	310.069	C14H14O8	[M-H]-	Feruloylmalic acid	Phenolic acids	Phenolic acids	-	2	14538	23256	19826	25051	30622	23339	26359	26627	26253	27126	14751	26646	24343	23861	25585	--	--
pmb2791	309.21	209.1	310.1	C18H30O4	[M-H]-	9-Hydroperoxy-10E,12,15Z-octadecatrienoic acid	Lipids	Free fatty acids	111004-08-1	3	136040	142350	147940	364340	422260	377260	84197	61430	89125	40178	51174	49308	124020	130060	134670	C16321	ko00592,ko01110
Zmdp001857	311.12	165.05	310.116	C14H18N2O6	[M+H]+	γ-Glutamyltyrosine	Amino acids and derivatives	Amino acids and derivatives	7432-23-7	1	335960	294950	294070	309030	353560	323130	99933	83142	101910	206130	104330	183190	232260	111530	136800	--	--
Lmap102914	311.13	251.1	310.12	C19H18O4	[M+H]+	Coniferyl cinnamate	Lignans and Coumarins	Lignans	-	3	26542	44266	34016	39326	25487	12784	9806.2	12651	26362	24288	14695	25429	16548	16650	14771	--	--
Zmyn004449	309.21	171.1	310.214	C18H30O4	[M-H]-	9-Hydroxy-12-oxo-10(E),15(Z)-octadecadienoic acid	Lipids	Free fatty acids	-	1	6501	6380.7	5410.8	6103.6	6666.2	6103.6	52876	45442	48971	8050.2	6687.4	8597.2	22297	20357	22577	C21923	ko00592,ko01110
Zmzn003953	309.2	227.2	310.214	C18H30O4	[M-H]-	13(s)-hydroperoxy-(9z,11e,15z)-octadecatrienoic acid	Lipids	Free fatty acids	67597-26-6	1	55122	50851	58836	50818	51604	47218	48344	47967	49128	53256	55414	54331	62440	60174	53039	C04785	ko00592,ko01100,ko01110
Lmcp002302	312.13	180.09	311.123	C12H17N5O5	[M+H]+	N6-(2-Hydroxyethyl)adenosine	Nucleotides and derivatives	Nucleotides and derivatives	4338-48-1	3	72367	92514	85743	70367	92327	77509	38146	42266	45712	87613	83067	78507	71602	48285	49003	--	--
pme3967	312.13	180	311.123	C12H17N5O5	[M+H]+	2-(Dimethylamino)guanosine	Nucleotides and derivatives	Nucleotides and derivatives	2140-67-2	3	69103	65095	60879	70149	81606	73719	34193	39498	28763	71391	74215	65963	59119	55250	42038	--	--
Lmcp005089	313.11	121.07	312.1	C18H16O5	[M+H]+	6,8-Dihydroxy-2-[2-(4-methoxyphenyl)ethyl]chromone	Others	Others	-	2	35176	36897	33079	28467	31450	30955	5885.2	5117.6	6084.9	19992	16144	20287	14518	16453	16174	--	--
Jmbn003691	311.11	59.01	312.121	C15H20O7	[M-H]-	3,4-dihydroxy-allylbenzene-3-O-β-D-glucopyranoside	Others	Others	-	2	23168	16470	9464.2	14296	7154.8	17587	68231	72926	82396	18278	25968	21246	51191	33314	26880	--	--
pmp000801	313.14	257.1	312.136	C19H20O4	[M+H]+	Isobavachalcone A*	Flavonoids	Chalcones	-	2	1075000	811850	1005900	1598800	1754900	1708400	10508000	12705000	9310800	3158500	1680800	2635200	4937700	4602500	4416500	--	--
pmp000802	313.14	257.1	312.136	C19H20O4	[M+H]+	Isobavachalcone B*	Flavonoids	Chalcones	-	2	152980	115150	147250	240600	239020	236380	1582300	1824600	1291000	446990	233020	395850	690140	699760	658430	--	--
pmb2804	311.1	171.3	312.23	C18H32O4	[M-H]-	13S-Hydroperoxy-9Z,11E-octadecadienoic acid	Lipids	Free fatty acids	33964-75-9	3	28674	25415	18891	30722	39018	29125	187240	212580	188750	24370	26139	34700	79761	77428	86793	C04717	ko00591,ko01100
Rfmb087	311.22	293.21	312.23	C18H32O4	[M-H]-	9-Hydroxy-13-oxo-10-octadecenoic Acid	Lipids	Free fatty acids	-	3	87881	90454	79250	124640	142920	116500	159670	143450	173700	79610	82681	82946	106680	104480	122000	--	--
Lmbn005287	311.22	249.22	312.23	C18H32O4	[M-H]-	7S,8S-DiHODE; (9Z,12Z)-(7S,8S)-Dihydroxyoctadeca-9,12-dienoic acid	Lipids	Free fatty acids	143288-65-7	2	18013	23756	21029	39281	45387	35914	35245	30880	36584	25866	24524	31422	26428	27995	27422	C07354	ko00591
MWS80006	311.22	293.21	312.23	C18H32O4	[M-H]-	9-Hydroperoxy-9Z,11E-Octadecadienoic Acid	Lipids	Free fatty acids	5502-91-0	2	30429	21775	29749	48592	47944	50925	266580	321810	227150	79519	44358	72290	119050	120050	129600	C14827	ko00591,ko01100
pmn001689	311.22	223.17	312.23	C18H32O4	[M-H]-	9-Hydroxy-12-oxo-15(Z)-octadecenoic acid	Lipids	Free fatty acids	-	3	1805.2	2041.4	700.66	6805.6	10110	4789.1	1092.3	1414.8	1510.6	1569	438.76	1726.4	3023.3	2382.2	1997.2	C21924	ko00592,ko01110
Lmbn004685	311.22	223.17	312.23	C18H32O4	[M-H]-	5S,8R-DiHODE; (5S,8R,9Z,12Z)-5,8-Dihydroxyoctadeca-9,12-dienoate	Lipids	Free fatty acids	-	3	3607	1347.3	1471.1	1646.4	2741.9	2237.9	2315.5	1435.2	2947.8	1644.8	1915.5	2179.2	1466.8	1629.4	1097.1	C20186	ko00591
Zmjp006969	315.09	282.05	314.078	C17H14O6	[M+H]+	Pectolinarigenin	Flavonoids	Flavones	520-12-7	3	9	9	9	9	9	9	16468	19628	9243.2	9	9	9	6236.1	3798.2	4645.9	--	--
mws0038	313.07	283	314.079	C17H14O6	[M-H]-	Kumatakenin	Flavonoids	Flavonols	3301-49-3	3	1693.2	934.75	995.54	2224.8	2060.4	2116.9	5942.1	7155.2	5342.8	2069.3	1150.9	1788.4	2503.9	3464.3	2543	--	--
Lmyn002403	313.09	101.02	314.1	C14H18O8	[M-H]-	Mandelic acid-β-glucoside	Phenolic acids	Phenolic acids	-	2	580620	657970	642970	801230	876510	577230	285450	315830	357590	510530	269320	426540	412780	423190	433060	--	--
Lmmn002179	313.09	107.05	314.1	C14H18O8	[M-H]-	Methyl salicylate-2-O-glucoside	Phenolic acids	Phenolic acids	10019-60-0	3	144680	121240	119940	115970	107680	128650	75705	68555	96293	142400	173030	177110	153760	127020	135670	--	--
Cmzp002057	315.12	255.1	314.1	C14H18O8	[M+H]+	6-O-Acetylarbutin	Phenolic acids	Phenolic acids	10338-88-2	3	6384.5	4300.7	5600	6184.5	4886.9	6143.6	3163.9	3362.6	2892.4	10507	7007.5	6879.8	4765.2	6042.6	8054.4	--	--
Lmjp101407	315.16	187.04	314.152	C19H22O4	[M+H]+	5-Geranyloxy-1,3-dihydroxyxanthone	Lignans and Coumarins	Coumarins	-	3	15518	15642	12738	12647	12000	11829	24827	22108	19397	17977	16966	19867	24453	18704	15587	--	--
Qmzp101840	315.16	175.04	314.152	C19H22O4	[M+H]+	Epoxyaurapten	Lignans and Coumarins	Coumarins	-	1	67813	60946	58638	51801	48638	61374	179490	207390	170380	88668	99603	72950	82671	95353	104450	--	--
Lmbn005487	313.24	251.24	314.246	C18H34O4	[M-H]-	12,13-DHOME; (9Z)-12,13-Dihydroxyoctadec-9-enoic acid	Lipids	Free fatty acids	263399-35-5	2	2791.3	3685.8	3966.1	3155	4094.3	2833.8	8628.5	7404.2	6144.6	5551.1	4417.3	4891.8	4656	4439	5943.9	C14829	ko00591
Lmbn007891	313.24	183.14	314.246	C18H34O4	[M-H]-	Hydroxy ricinoleic acid	Lipids	Free fatty acids	-	3	15663	16164	14091	20708	19301	17923	10239	10597	12359	18053	21833	17584	11410	12682	13297	--	--
Lmbn005822	313.24	223.21	314.246	C18H34O4	[M-H]-	9,10-DHOME; (12Z)-9,10-Dihydroxyoctadec-12-enoic acid	Lipids	Free fatty acids	263399-34-4	3	905.04	1450.5	1087.2	1279.8	1769.8	1093.2	367.26	149.6	518.25	844.11	833.2	919.15	1141	805.93	1028.5	C14828	ko00591
pmb2871	315.07	153	316.079	C13H16O9	[M-H]-	1-O-Gentisoyl-D-glucoside	Phenolic acids	Phenolic acids	23445-11-6	1	865260	661720	784600	1032000	902370	827810	3377500	3702900	3240400	1416800	1106000	1031100	2033500	1679600	1579800	--	--
pmn001367	315.07	153.02	316.079	C13H16O9	[M-H]-	Protocatechuic acid-4-O-glucoside	Phenolic acids	Phenolic acids	-	1	1085300	1126800	979520	1475400	1085500	1035100	4251100	4705200	4208600	1791900	1503700	1583800	2658500	2309200	2104000	--	--
Zmtn001661	315.11	153.02	316.116	C14H20O8	[M-H]-	Vanilloloside	Phenolic acids	Phenolic acids	74950-96-2	2	967200	666760	836310	1179100	875270	1146700	4249800	4448600	4257200	1708800	1539500	1523800	2638700	2156700	2140800	--	--
Cmqn010367	315.23	231.18	316.24	C21H32O2	[M-H]-	3-(8Z,11E)-8,11-Pentadecadienyl-1,2-benzenediol	Phenolic acids	Phenolic acids	83532-38-1	2	533.99	9	9	9	9	652.58	13303	16502	15114	1633.6	1117.5	1974.9	5729.9	5173.9	5883.2	--	--
pmb0751	321.1	147.3	320.09	C16H16O7	[M+H]+	Trans-5-O-(p-Coumaroyl)shikimate*	Phenolic acids	Phenolic acids	-	3	328890	415670	388960	338090	422190	379650	107950	103430	150950	658370	642620	459240	366300	410020	290720	C02947	ko00940,ko00941,ko00945,ko01100,ko01110
pmb3075	319	145.1	320.09	C16H16O7	[M-H]-	3-O-p-Coumaroylshikimic acid*	Phenolic acids	Phenolic acids	-	3	31145	46598	30518	25478	37947	15530	11799	6826.2	16148	57169	44700	68422	22822	29281	34831	--	--
Qmgp082711	324.12	294.08	323.116	C19H17NO4	[M+H]+	5-Hydroxynoracronycine	Alkaloids	Alkaloids	27067-70-5	1	18620	16732	22642	63939	73774	74484	283520	456490	252810	36479	12440	16365	142980	139860	134250	--	--
pme3188	323.03	211	324.036	C9H13N2O9P	[M-H]-	Uridine 5'-monophosphate	Nucleotides and derivatives	Nucleotides and derivatives	58-97-9	1	79452	84203	74541	65205	82327	59035	27402	21904	38893	84189	88829	72936	88279	96118	92756	C00105	ko00240,ko01100,ko01232,ko01240
Lhqp101805	325.09	163.04	324.084	C15H16O8	[M+H]+	Skimmin	Lignans and Coumarins	Coumarins	93-39-0	1	1012000	711900	1036300	713110	799780	916940	764010	893380	790170	1336200	945730	1166500	971580	910700	795800	--	--
Hmqp006023	326.27	309.27	324.266	C20H36O3	[M+H]+	Ethyl 9-Hydroxy-10,12-octadecadienoic acid	Lipids	Free fatty acids	-	3	4370.8	5379.8	4869.6	7787	6102.4	6047.4	5269.9	5952.3	5368.9	5148.9	5153.7	4495.2	5549.7	4966.8	4900.4	--	--
Qmgp082713	326.14	270.08	325.131	C19H19NO4	[M+H]+	Junosine	Alkaloids	Alkaloids	103956-34-9	1	27127	19014	25798	59476	76398	78784	214240	441090	162360	29232	16689	18329	94593	100820	93596	--	--
mws0983	326.31	62.06	325.298	C20H39NO2	[M+H]+	N-Oleoylethanolamine	Alkaloids	Alkaloids	111-58-0	2	48003	55666	48226	75491	67799	63941	59583	56826	48995	45185	45805	49452	59002	54354	52222	C20792	--
Hmhn003067	325.09	119.05	326.1	C15H18O8	[M-H]-	Phenylpropionic acid-O-β-D-glucopyranoside	Phenolic acids	Phenolic acids	-	1	585570	580280	531610	399290	409110	404100	226280	239550	248980	483110	371330	453070	529320	460080	452200	--	--
Zmzn001549	325.09	119.05	326.1	C15H18O8	[M-H]-	4-O-beta-D-glucosyl-4-coumaric acid	Phenolic acids	Phenolic acids	14364-05-7	3	506220	440130	531740	409750	391940	442880	154560	169870	244740	320230	427730	360620	481810	426730	462040	C04415	--
Zmhn002301	325.09	163.04	326.1	C15H18O8	[M-H]-	p-Coumaric acid-4-O-glucoside	Phenolic acids	Phenolic acids	117405-48-8	1	519480	487100	520560	362360	346650	376460	243180	236500	268650	356180	402940	388480	359100	359500	363170	C06739	--
Lmsn003111	325.09	145.03	326.1	C15H18O8	[M-H]-	1-O-p-Coumaroyl-β-D-glucose	Phenolic acids	Phenolic acids	7139-64-2	3	29640	44962	36639	27400	46640	25978	67559	70387	57301	61144	52744	63507	50084	45956	47840	C16827	--
Jmwn002494	325.09	119.05	326.1	C15H18O8	[M-H]-	(2E)-3-[4-(β-D-glucopyranoside)-phenylacrylic]-acid	Phenolic acids	Phenolic acids	-	2	12142	8241.4	9811.3	9840.5	8964.8	6402.2	6586.2	3652.6	7893.2	11979	12670	10062	11189	13710	7633	--	--
MWSmce278	327.19	159.08	326.43	C21H26O3	[M+H]+	Acitretin	Others	Vitamin	55079-83-9	3	669.22	1359.3	654.18	1573.5	516.46	1319.6	8961.2	10059	7657.5	2019.6	1845.6	2130.2	3841.4	3438.7	3583.8	--	--
Smcp000882	328.13	310.12	327.132	C15H21NO7	[M+H]+	N-benzoyl-2-aminoethyl-β-D-glucopyranoside	Others	Others	-	2	11758	13999	14895	16526	21907	11533	6766.3	15916	10692	22772	17230	17894	19312	16258	22932	--	--
HJAP158	328.15	177.06	327.147	C19H21NO4	[M+H]+	Aromatide	Others	Others	-	1	6951.9	3034.9	7322.3	7300.3	2170.7	9572.5	108860	114920	91739	11102	14688	10982	34726	36651	34986	--	--
pmn001690	327.14	165.09	328.152	C16H24O7	[M-H]-	3-Hydroxy-4-isopropylbenzylalcohol-3-O-glucoside	Phenolic acids	Phenolic acids	-	2	38196	46879	64804	24327	40788	33896	13764	18190	18353	71364	112390	85432	37868	49540	42593	--	--
pmn001691	327.22	291.2	328.225	C18H32O5	[M-H]-	9,12,13-Trihydroxy-10,15-octadecadienoic acid	Lipids	Free fatty acids	-	1	26647	35708	34464	101960	144860	85584	20981	16168	17552	18297	17201	19185	35113	39187	43380	--	--
mws0884	328.05	134.2	329.053	C10H12N5O6P	[M-H]-	Cyclic 3',5'-Adenylic acid	Nucleotides and derivatives	Nucleotides and derivatives	60-92-4	3	17608	31986	30260	123920	111870	90460	2705.3	255.9	254.72	7136.9	4877.9	6465.2	33561	22736	29706	C00575	ko00230,ko01100
Lmtn002565	329.11	167.03	330.095	C14H18O9	[M-H]-	1-O-Vanilloyl-D-Glucose	Phenolic acids	Phenolic acids	-	2	27282	31648	23690	96798	161700	148610	230680	222760	184890	152470	226630	164250	158800	154250	164980	C20470	--
Lmmn003663	329.09	167.04	330.095	C14H18O9	[M-H]-	5-Glucosyloxy-2-Hydroxybenzoic Acid methyl ester	Phenolic acids	Phenolic acids	-	1	27261	46752	27278	92732	195890	170840	220690	234440	164150	136830	240400	140460	163750	179300	184920	--	--
pmp001045	331.14	151.11	330.131	C15H22O8	[M+H]+	Bartsioside	Others	Others	62133-72-6	2	271240	268830	226990	137480	142080	164250	43014	57787	43119	134970	160790	195190	112660	133600	120390	--	--
pmn001517	329.12	167	330.131	C15H22O8	[M-H]-	3,4,5-Trimethoxyphenyl-1-O-Glucoside	Phenolic acids	Phenolic acids	-	3	515250	543510	570570	520930	493130	561610	490590	495750	476950	669700	361940	421780	539740	440730	427560	--	--
Lhqp101802	331.15	229.09	330.147	C19H22O5	[M+H]+	Cis-3'-hydroxy-4'-isovaleryl-3',4'-dihydroseselin	Lignans and Coumarins	Coumarins	-	2	30094	21035	20453	19199	18353	22644	13319	18512	16455	18703	18584	18190	14828	17912	15295	--	--
Hmqn003054	329.23	311.23	330.24	C18H34O5	[M-H]-	9,10,11-Trihydroxy-12-octadecenoic acid*	Lipids	Free fatty acids	61911-67-9	2	33650	29512	25610	54619	63669	48675	77546	81143	75865	27199	24022	33515	43312	41981	53264	--	--
Lmbn003970	329.23	211.14	330.241	C18H34O5	[M-H]-	9,12,13-TriHOME; 9(S),12(S),13(S)-Trihydroxy-10(E)-octadecenoic acid	Lipids	Free fatty acids	97134-11-7	2	766030	797430	681550	1551400	1841200	1308900	1003400	690940	934930	530980	472030	640730	814250	850550	893480	C14833	ko00591
Lmbn004240	329.23	199.13	330.241	C18H34O5	[M-H]-	9,10-Dihydroxy-12,13-epoxyoctadecanoic acid	Lipids	Free fatty acids	-	3	2083.9	1991.9	2392.8	4641.1	4304.5	1864.4	15063	9630.6	12233	1570.7	1733.5	2618.3	4038	4502	4264.5	C14837	ko00591
pmn001694	329.23	229.15	330.241	C18H34O5	[M-H]-	9,10,13-Trihydroxy-11-Octadecenoic Acid*	Lipids	Free fatty acids	29907-57-1	2	468760	523120	431300	996480	1215500	886280	618150	416320	586020	347290	333510	409220	526250	566840	608990	C14835	ko00591
pmp001284	331.28	313.27	330.277	C19H38O4	[M+H]+	Monopalmitin	Lipids	Glycerol ester	542-44-9	1	36571	33311	32859	32786	34975	36279	20717	23910	22222	31637	33526	27676	26710	27457	19056	--	--
pme3184	332.08	136	331.068	C10H14N5O6P	[M+H]+	2'-Deoxyadenosine-5'-monophosphate	Nucleotides and derivatives	Nucleotides and derivatives	653-63-4	2	87930	81970	79733	99607	83363	70309	70921	90243	79247	112150	86575	85005	120690	83924	71465	C00360	ko00230,ko01100,ko01232
pmb0789	332.13	152.07	331.127	C14H21NO8	[M+H]+	Pyridoxine-5'-O-glucoside	Others	Vitamin	-	3	338350	361730	338880	336740	343220	341760	360090	411340	479560	454890	443290	448870	437470	438660	358720	C03996	--
pmc0066	333.05	137.05	332.052	C10H13N4O7P	[M+H]+	2'-Deoxyinosine-5'-monophosphate	Nucleotides and derivatives	Nucleotides and derivatives	3393-18-8	3	58078	51302	63910	44611	57009	43355	57311	70836	42998	25349	20923	20675	61814	49021	58213	C06196	ko00230,ko01232
Hmln000873	331.07	169.01	332.075	C13H16O10	[M-H]-	2-O-Galloyl-D-glucose	Phenolic acids	Phenolic acids	-	2	218300	263440	211310	197540	194730	176960	94610	126820	152100	279280	292430	270370	234110	190290	199510	--	--
Lmmn001294	331.1	153.02	332.111	C14H20O9	[M-H]-	Koaburaside	Phenolic acids	Phenolic acids	41653-73-0	1	50251	45856	48182	32068	35723	38625	34481	36490	38369	27738	28675	29336	48538	36898	35997	--	--
Jmwn002117	331.1	153.02	332.111	C14H20O9	[M-H]-	2-(3,4-dihydroxyphenyl)ethanediol 1-O-β-D-glucopyranoside	Phenolic acids	Phenolic acids	-	1	52227	41262	49097	35372	33512	40112	45637	34500	40850	32123	31912	27806	46495	41886	41223	--	--
Smcn000644	331.1	108.02	332.111	C14H20O9	[M-H]-	Leonuriside A	Phenolic acids	Phenolic acids	121748-12-7	2	368920	302270	279210	227260	218290	263930	101850	108130	114260	282330	304810	312800	349750	286810	259720	--	--
Wmyn000217	331.1	169.01	332.111	C14H20O9	[M-H]-	2,6-dimethoxy-hydroquinone-4-O-β-D-glucopyranoside	Phenolic acids	Phenolic acids	-	3	231740	273240	199570	187960	172590	191590	102140	111820	139840	260900	241310	272230	238410	198080	199840	--	--
Zmxn110201	331.1	108.02	332.111	C14H20O9	[M-H]-	2,6-Dimethoxy-4-hydroxyphenol-1-O-ß-D-glucopyranoside	Others	Others	-	1	391830	337580	276950	223770	212580	231660	95426	108700	116410	295780	312720	330880	348140	274670	246520	--	--
Lmqn000432	333.06	333.06	334.067	C9H19O11P	[M-H]-	1-(sn-Glycero-3-phospho)-1D-myo-inositol	Others	Saccharides and Alcohols	-	2	315930	297080	268380	328660	361990	285700	419820	496430	468660	316040	391330	381340	433310	442740	384540	--	--
Hmln002806	335.08	179.03	336.085	C16H16O8	[M-H]-	5-O-Caffeoylshikimic acid	Phenolic acids	Phenolic acids	180981-12-8	2	47216	45669	38065	29435	23812	28924	118060	78000	117640	117060	130700	96416	92566	64437	65467	C10434	ko00940,ko00941,ko00945,ko01100,ko01110
pma6460	337.09	163.04	338.1	C16H18O8	[M-H]-	4-O-p-Coumaroylquinic acid*	Phenolic acids	Phenolic acids	32451-86-8	2	33688	20642	37630	27804	34632	35984	47770	40404	36924	27869	28324	27539	43295	19891	24477	C10441	--
pmn001421	337.09	191.05	338.1	C16H18O8	[M-H]-	3-O-p-Coumaroylquinic acid*	Phenolic acids	Phenolic acids	87099-71-6	2	89736	92696	67744	83217	137480	99245	36599	41421	63156	143530	150320	108300	85299	92816	84668	--	--
pmb3074	337.09	191.05	338.1	C16H18O8	[M-H]-	5-O-p-Coumaroylquinic acid*	Phenolic acids	Phenolic acids	1899-30-5	2	55592	98275	80108	80324	179310	146440	50709	35252	33016	157750	177340	101830	100390	81612	103370	C12208	ko00940,ko00941,ko00945,ko01110
MWSHY0138	339.16	219.1	338.152	C21H22O4	[M+H]+	Bavachinin	Flavonoids	Flavanones	19879-30-2	2	34167	35023	31626	47620	43126	44713	69903	89640	64919	43894	35831	36333	47038	51546	47307	--	--
Zmyn000083	338.99	78.96	339.996	C6H14O12P2	[M-H]-	D-Glucose 1,6-bisphosphate*	Others	Saccharides and Alcohols	10139-18-1	2	13231	15325	11349	9096.4	10883	8103	16501	11822	18662	17622	19161	28450	21175	15844	20384	C01231	ko00500,ko01100
pme3311	339	97	339.996	C6H14O12P2	[M-H]-	D-Fructose-1,6-biphosphate*	Others	Saccharides and Alcohols	488-69-7	2	9	9	9	9	9	9	22698	33987	28393	9	9	9	14613	16139	19417	C00354	ko00400,ko00710,ko01100,ko01110,ko01200
mws1015	339.07	177	340.079	C15H16O9	[M-H]-	Esculin (6,7-DihydroxyCoumarin-6-glucoside)	Lignans and Coumarins	Coumarins	531-75-9	3	230860	265470	223690	215540	263370	204510	34700	37209	45821	238400	192870	253390	212400	171260	182910	C09264	--
Cmyn001328	339.07	177.02	340.079	C15H16O9	[M-H]-	Daphnin	Lignans and Coumarins	Coumarins	486-55-5	2	300830	357570	256320	263400	282600	262450	39696	36484	48655	313540	282160	274490	284970	231160	227820	C01421	--
Lmbn001162	339.07	177.02	340.079	C15H16O9	[M-H]-	Esculetin-7-O-glucoside	Lignans and Coumarins	Coumarins	-	2	87619	56189	46254	56629	44852	72766	21407	33949	21524	91498	93103	74997	67663	67332	45983	--	--
Wmqn000813	339.07	177.02	340.079	C15H16O9	[M-H]-	Cichoriin	Phenolic acids	Phenolic acids	531-58-8	2	233420	283350	231010	245150	228760	192800	32840	40872	52300	233500	176190	195170	245260	205470	189170	C09206	--
pmp000637	341.14	285.08	340.131	C20H20O5	[M+H]+	Sophoraflavanone B	Flavonoids	Flavanones	53846-50-7	1	26628	28934	24997	30688	30935	47712	164680	231640	152910	70856	50810	47213	91445	89718	95909	C18023	--
Xmgp006913	341.14	137.06	340.131	C20H20O5	[M+H]+	2,4,2',4'-tetrahydroxy-3'-prenylchalcone	Flavonoids	Chalcones	-	3	92851	99562	90830	65824	75562	82569	36412	61371	49086	76871	64030	90581	75516	77775	82716	--	--
pmf0400	339.33	183.2	340.334	C22H44O2	[M-H]-	Docosanoic acid (Behenic acid)	Lipids	Free fatty acids	112-85-6	3	12918	8195.3	10509	9558.7	8701.7	7295.8	4752.2	8099.1	6343.5	11114	10614	11991	9560.8	4731.2	9250.1	C08281	ko00073,ko01040
pmn001420	341.09	179.04	342.095	C15H18O9	[M-H]-	1-O-[(E)-Caffeoyl]-D-glucose*	Phenolic acids	Phenolic acids	-	1	44868	77457	57565	32013	17790	44027	29531	34102	33336	120470	95074	99996	74732	72637	48992	--	--
Zmhn001793	341.09	179.03	342.096	C15H18O9	[M-H]-	6-O-Caffeoyl-D-glucose*	Phenolic acids	Phenolic acids	-	1	117620	109710	97926	81201	65504	70142	49377	49705	61478	209640	265720	223960	100740	115490	94045	--	--
MWSHY0118	343.12	282.09	342.11	C19H18O6	[M+H]+	Scutellarein tetramethyl ether	Flavonoids	Flavones	1168-42-9	3	12896	7678.3	9737	14092	24760	22249	6144	7156.5	10221	18118	18017	16116	10938	10498	6846.1	--	--
mws5038	341.11	89.02	342.116	C12H22O11	[M-H]-	Isomaltulose*	Others	Saccharides and Alcohols	13718-94-0	1	587780	841740	488880	511280	655440	610730	576800	464490	658680	681680	1163000	619630	473900	625500	748190	C01742	--
MA10039641	341.11	89.02	342.116	C12H22O11	[M-H]-	Lactobiose*	Others	Saccharides and Alcohols	63-42-3	1	591920	615300	555280	1117300	380960	934540	579340	647420	541620	925630	1161000	680190	622270	583910	622660	C00243	ko00052,ko01100,ko02010
Lmsn000381	341.11	89.02	342.116	C12H22O11	[M-H]-	D-Maltose*	Others	Saccharides and Alcohols	133-99-3	1	718940	757910	451920	860160	842750	674800	692890	360400	817040	768110	1002800	765550	702010	705510	611670	C01971	--
mws0264	341.11	119	342.116	C12H22O11	[M-H]-	D-Trehalose*	Others	Saccharides and Alcohols	99-20-7	1	231730	376300	308640	422550	397780	459250	193230	293200	354920	497780	478270	532970	743870	625560	346510	C01083	ko00500,ko01100,ko01110,ko02010
mws1080	341.11	179	342.116	C12H22O11	[M-H]-	Galactinol*	Others	Saccharides and Alcohols	3687-64-7	1	1093200	1397900	1703200	1504100	1495800	920720	885450	1159900	1374400	1629900	1228100	1602400	1224700	1530100	1143600	C01235	ko00052,ko01100
pme0519	341.11	119.03	342.116	C12H22O11	[M-H]-	D-Sucrose*	Others	Saccharides and Alcohols	57-50-1	1	478820	856470	412020	677850	822790	551590	647000	805570	521520	858970	601500	890650	1025400	831480	518720	C00089	ko00052,ko00500,ko01100,ko01110,ko02010
mws0906	341.12	179	342.131	C16H22O8	[M-H]-	coniferyl alcohol-4-O-glucoside (Coniferin)	Phenolic acids	Phenolic acids	531-29-3	2	87974	112210	100450	49702	62983	77339	67620	69427	87626	233210	187630	176200	96727	154120	125780	C00761	ko00940,ko01110
Lmjn005592	343.08	313.04	344.09	C18H16O7	[M-H]-	Cirsilineol (4',5-Dihydroxy-3',6,7-trimethoxyflavone)	Flavonoids	Flavanones	41365-32-6	3	1351.2	1984.8	2604.1	2805.2	3793.7	2340.4	1607.8	1506.1	1508	1871.9	2491.1	2661.2	1362.5	1452.1	2031	C10032	--
mws1474	345.1	284	344.09	C18H16O7	[M+H]+	5,7-Dihydroxy-3',4',5'-trimethoxyflavone	Flavonoids	Flavones	18103-42-9	3	7564.7	7787	6240.7	9348.6	15318	10481	9046.6	4974	9797.8	6278.8	12035	8337.8	4993.2	9364.8	8145.3	C19807	--
Zmln000899	343.11	181.05	344.111	C15H20O9	[M-H]-	Syringaldehyde-4-O-glucoside	Phenolic acids	Phenolic acids	-	2	41432	53844	50372	37516	22367	31584	93750	88506	115800	49284	62412	65136	60569	56403	41768	--	--
Lmmn000774	343.1	181.05	344.111	C15H20O9	[M-H]-	Dihydrocaffeoylglucose	Phenolic acids	Phenolic acids	-	3	34482	57923	41805	33261	23922	22722	95507	83802	134810	51011	76923	64382	58998	59941	54129	--	--
MWS1983	343.12	89.03	344.132	C12H24O11	[M-H]-	Maltitol	Others	Saccharides and Alcohols	585-88-6	2	28019	23482	16117	33399	17377	29490	3362.5	6301.2	21720	7254.8	31358	16468	27332	23578	15079	--	--
mws0609	344.04	150	345.047	C10H12N5O7P	[M-H]-	Guanosine 3',5'-cyclic monophosphate	Nucleotides and derivatives	Nucleotides and derivatives	7665-99-8	1	61228	100780	77479	134830	148250	107350	25615	41614	49535	126040	83398	101170	70899	78384	85780	C00942	ko00230,ko01100
Lhkp101522	347.15	245.08	346.142	C19H22O6	[M+H]+	Turgeniifolin B	Lignans and Coumarins	Coumarins	-	1	8664900	7374100	7509300	8927300	8567000	9192400	13591000	18226000	14192000	8690600	7364900	8087100	9053800	9047700	10020000	--	--
MWSmce270	347.18	231.1	346.42	C20H26O5	[M+H]+	Rosmanol	Phenolic acids	Phenolic acids	80225-53-2	2	6627.7	2575.4	6310.1	2395.6	9086.6	9329	17667	16242	15566	3430.6	1125.3	5603.6	9731.7	7442.9	7543.5	--	--
pmb0981	348.07	136	347.063	C10H14N5O7P	[M+H]+	Adenosine 5'-monophosphate	Nucleotides and derivatives	Nucleotides and derivatives	61-19-8	3	711330	829210	888450	941850	861260	854550	199690	162730	255810	497200	496550	528150	535790	595030	443530	C00020	ko00230,ko00908,ko01100,ko01110,ko01232,ko01240
pmb0532	349.05	137.3	348.047	C10H13N4O8P	[M+H]+	Inosine 5'-monophosphate	Nucleotides and derivatives	Nucleotides and derivatives	131-99-7	3	71742	62911	60922	77019	65096	65195	20837	10145	14293	42072	60872	48866	45185	42340	42077	C00130	ko00230,ko01100,ko01110,ko01232,ko01240
Lmhp011562	353.27	261.22	352.261	C21H36O4	[M+H]+	1-α-Linolenoyl-glycerol*	Lipids	Glycerol ester	-	1	136290	184490	136780	240670	247000	198380	100970	70281	94613	89164	85491	81390	128770	131740	135540	--	--
Lmhp011388	353.27	261.22	352.261	C21H36O4	[M+H]+	2-α-Linolenoyl-glycerol*	Lipids	Glycerol ester	55268-58-1	1	137210	187330	139690	245490	234440	200840	88702	67101	104430	86060	93608	86308	130150	139450	140210	--	--
Zmnn011624	352.12	322.07	353.126	C20H19NO5	[M-H]-	Honyumine	Alkaloids	Quinoline alkaloids	100595-86-6	1	31074	20514	24694	67726	61630	94751	243900	459200	198100	32556	25707	28783	131300	129310	129790	--	--
Ymjm000149	353.09	191.06	354.095	C16H18O9	[M-H]-	3-O-Caffeoylquinic acid*	Phenolic acids	Phenolic acids	-	2	9	15386	7431.4	9	7842.9	9	6519.2	128180	26693	9	13738	9	25133	26482	24767	--	--
mws1077	355.1	193.05	354.095	C16H18O9	[M+H]+	scopoletin-7-O-glucoside (Scopolin)	Lignans and Coumarins	Coumarins	531-44-2	1	2918600	2590300	2529000	2470000	2456400	2693900	2494900	2316400	2232900	2243400	2175900	2041200	2552600	2233500	2082500	C01527	ko00999,ko01110
Ymjm000150	353.09	191.06	354.095	C16H18O9	[M-H]-	4-O-Caffeoylquinic acid*	Phenolic acids	Phenolic acids	-	2	9	13162	9312.8	9	16697	9	9	113500	36862	15855	15171	9	27398	25870	30755	--	--
mws2108	353.09	191.05	354.095	C16H18O9	[M-H]-	Cryptochlorogenic acid (4-O-caffeoylquinic acid)*	Phenolic acids	Phenolic acids	905-99-7	2	76277	107930	77503	18347	140610	16385	75001	551690	373290	65214	81346	14582	254650	273700	273950	--	--
mws0178	353.09	191.01	354.095	C16H18O9	[M-H]-	Chlorogenic acid (3-O-caffeoylquinic acid)*	Phenolic acids	Phenolic acids	327-97-9	2	106400	154000	117640	22354	178290	40462	146010	863760	582200	94722	101280	29081	437180	314510	399790	C00852	ko00940,ko00941,ko00945,ko01110
Ymjm000151	353.09	191.06	354.095	C16H18O9	[M-H]-	5-O-Caffeoylquinic acid*	Phenolic acids	Phenolic acids	-	2	6607.7	18862	8061.3	9	9	9	12082	133470	36808	9	9	9	27841	20135	29745	--	--
pme1816	353.09	191	354.095	C16H18O9	[M-H]-	Neochlorogenic acid (5-O-caffeoylquinic acid)*	Phenolic acids	Phenolic acids	906-33-2	2	81509	186560	113870	24881	196550	18692	127630	608930	480580	102900	114380	22466	421010	433430	335980	C17147	--
mws0748	353.09	191.1	354.095	C16H18O9	[M-H]-	1-caffeoylquinic acid*	Phenolic acids	Phenolic acids	1241-87-8	2	9	11889	9	9	9	9	9	93311	24983	9	11502	9	22986	21875	16311	--	--
Lmhp112042	355.28	263.24	354.277	C21H38O4	[M+H]+	1-Linoleoylglycerol*	Lipids	Glycerol ester	2277-28-3	1	53097	60828	54071	81136	85933	76221	43985	34860	46912	28064	29739	30951	56951	52626	52997	--	--
Lmhp012042	355.28	263.24	354.277	C21H38O4	[M+H]+	2-Linoleoylglycerol*	Lipids	Glycerol ester	3443-82-1	1	59118	67256	51188	86488	91603	75129	48639	36705	46380	26581	30190	31313	58567	50926	51916	--	--
Zmnn011234	354.13	324.09	355.142	C20H21NO5	[M-H]-	Buntanine	Alkaloids	Quinoline alkaloids	119116-85-7	1	74788	176470	94002	285690	129610	303020	25337	19775	8406.6	169950	28182	80862	7806.4	9246.5	6280	C10653	--
Lmsn003318	355.1	175.04	356.111	C16H20O9	[M-H]-	1-O-Feruloyl-β-D-glucose	Phenolic acids	Phenolic acids	7196-71-6	3	12295	16728	16449	9887.2	7558.8	10343	26215	50424	36377	26924	11816	29349	25630	27796	22179	C17759	--
Hmmn002544	355.1	193.05	356.111	C16H20O9	[M-H]-	Ferulic acid-4-O-glucoside	Phenolic acids	Phenolic acids	117405-51-3	3	52361	61571	51222	49247	67319	55549	22439	10879	24772	101170	80473	80716	69030	55670	50943	--	--
pmb0296	357.3	265.4	356.293	C21H40O4	[M+H]+	1-Oleoyl-Sn-Glycerol	Lipids	Glycerol ester	129784-87-8	3	12540	16537	9758.7	23480	19932	17469	8541.1	4297.2	4841.3	7716.8	8331.1	9781.3	6696.3	10558	10025	--	--
pmp000601	359.11	326.08	358.105	C19H18O7	[M+H]+	Chryso obtusin	Quinones	Anthraquinone	70588-06-6	1	5567.4	5599.3	6665.8	7310.5	12897	7638.5	5591.9	4093.4	4246.6	10384	9289	8682.5	5990.2	6403.6	7017.6	C17669	--
pmp000008	359.11	344.08	358.105	C19H18O7	[M+H]+	5-Hydroxy-6,7,3',4'-tetramethoxyflavone	Flavonoids	Flavones	21763-80-4	3	3047.5	3307.8	5311	4209.1	7709.4	5026.2	3248.8	2104.6	3525.8	4819.3	4682	3429.1	4464.9	4729.9	4131.1	--	--
mws0097	357.13	151.04	358.142	C20H22O6	[M-H]-	Pinoresinol*	Lignans and Coumarins	Lignans	487-36-5	1	16908	14146	14949	17982	12893	15336	14259	13680	22975	28612	27482	30012	16710	19860	22011	C05366	ko00999,ko01100,ko01110
Lmdn004267	357.13	151.04	358.142	C20H22O6	[M-H]-	Epipinoresinol*	Lignans and Coumarins	Lignans	24404-50-0	1	12531	15646	13758	15386	13909	15571	12733	13559	20784	26826	25922	33293	15717	18191	18323	--	--
pmb3107	359.1	182.1	360.106	C15H20O10	[M-H]-	Glucosyringic acid	Phenolic acids	Phenolic acids	-	3	174330	141750	166540	121910	116010	134160	122110	117260	114610	125800	89508	105740	176330	139410	171720	--	--
Lhhp102901	361.16	189.09	360.157	C20H24O6	[M+H]+	3-(α,4-Dihydroxy-3-methoxybenzyl)-4-(hydroxy-3-methoxybenzyl)	Others	Others	-	1	120910	124490	95113	83626	98495	97806	23800	31503	53280	103900	117750	116580	75964	83152	82571	--	--
HX1369	361.16	189.09	360.157	C20H24O6	[M+H]+	(-)-Lariciresinol	Lignans and Coumarins	Lignans	-	1	115830	121450	121620	103370	77959	103210	28473	27520	42867	104570	98264	102010	80356	83922	77810	--	--
HX1371	361.16	189.09	360.157	C20H24O6	[M+H]+	(7S,8R)-dihydrodehydrodiconferyl alcohol	Lignans and Coumarins	Lignans	-	1	97034	98909	113790	76298	107360	81814	26151	27220	32764	115910	133670	96082	90272	72614	90098	--	--
pmb0998	364.07	152.1	363.058	C10H14N5O8P	[M+H]+	Guanosine 5'-monophosphate	Nucleotides and derivatives	Nucleotides and derivatives	85-32-5	3	71410	69037	64664	58532	34852	38718	16926	15603	16790	48580	81774	59674	36374	46468	25150	C00144	ko00230,ko01100,ko01232
pmb0964	366.2	204.1	365.17	C16H23N5O5	[M+H]+	Isopentenyladenine-7-N-glucoside	Nucleotides and derivatives	Nucleotides and derivatives	-	3	56703	54688	49781	74005	14758	33470	37058	31180	18454	23539	28765	24145	67959	78404	39868	--	--
Wmqn000814	367.06	205.04	368.074	C16H16O10	[M-H]-	6,7-Dihydroxycoumarin-7-O-(6'-acetyl)glucoside	Lignans and Coumarins	Coumarins	-	2	50983	79226	57636	35852	40503	44371	117610	85192	177480	66830	58432	81430	80183	77748	86798	--	--
Ymjm000141	369.11	207.1	368.111	C17H20O9	[M+H]+	4-O-Caffeoylquinic acid methyl ester*	Phenolic acids	Phenolic acids	123372-74-7	2	54752	53190	58718	41422	46781	47120	180290	182700	249350	61566	22484	54805	108950	55844	66899	--	--
Ymjm000142	369.11	207.1	368.111	C17H20O9	[M+H]+	5-O-Caffeoylquinic acid methyl ester*	Phenolic acids	Phenolic acids	-	2	92494	50615	64324	87953	66226	54823	253620	204360	257480	73516	45166	88606	122980	144710	97932	--	--
Lmtn003598	367.14	205.08	368.147	C18H24O8	[M-H]-	3-Prenyl-4-O-glucosyloxy-4-hydroxybenzoic acid	Phenolic acids	Phenolic acids	-	1	77153	97151	58319	57683	77756	77087	193490	171710	251260	102790	147350	145950	105300	126630	145090	--	--
Lmyn002540	368.1	162.06	369.106	C16H19NO9	[M-H]-	Dioxindole-3-acetyl-3-O-glucoside	Alkaloids	Plumerane	-	1	12870	12628	13788	18404	15098	24519	8191.4	8921.9	5214.1	7692.2	3218.4	13114	13485	8178.6	9896.9	--	--
Lmbp002255	371.1	209.05	370.09	C16H18O10	[M+H]+	Fraxetin-8-O-glucoside (Fraxin)	Lignans and Coumarins	Coumarins	524-30-1	3	20450	19234	23265	59610	35311	48860	21082	11828	28371	49038	64406	42045	24281	24057	22286	C09266	--
Lmbp002309	371.1	209.05	370.126	C17H22O9	[M+H]+	Sinapaldehyde-4-O-Glucoside	Phenolic acids	Phenolic acids	154461-65-1	3	39377	25580	22961	43661	32348	28926	17279	23359	12276	33788	26260	54904	29100	37792	28988	--	--
Wmkn003942	369.13	207.1	370.142	C21H22O6	[M-H]-	2'-HydroxyIsoxanthohumol	Flavonoids	Flavanones	-	2	9	9	9	9	9	9	29266	24600	27773	9	9	9	9193.6	10104	12010	--	--
pmn001695	371.1	249.06	372.106	C16H20O10	[M-H]-	Trihydroxycinnamoylquinic acid	Phenolic acids	Phenolic acids	-	2	5204.5	3087	4757.2	4702	5301.8	7950.5	13868	12727	26408	4262.5	5350	3125.2	11002	6387.8	14110	--	--
mws0055	373.13	343.09	372.121	C20H20O7	[M+H]+	Tangeretin (4',5,6,7,8-Pentamethoxyflavone)*	Flavonoids	Flavones	481-53-8	2	8153.6	7153.3	8672.7	21783	32214	22799	14458	7160.8	10609	18384	15729	16674	9065.3	13565	13161	C10190	--
mws1313	373.13	312.1	372.121	C20H20O7	[M+H]+	Sinensetin (5,6,7,3',4'-Pentamethoxyflavone)*	Flavonoids	Flavones	2306-27-6	2	34963	39470	37569	50744	62777	53211	24778	20378	22677	66887	68185	62935	34122	32001	31849	C10186	--
Zmsp007375	373.13	343.08	372.121	C20H20O7	[M+H]+	3,5,7,3′4′-Pentamethoxyflavone*	Flavonoids	Flavones	1247-97-8	2	32990	22290	23755	33447	48957	32437	17868	16174	17281	42190	41247	36822	28333	34600	27090	--	--
pmp001076	373.13	343.08	372.121	C20H20O7	[M+H]+	Isosinensetin*	Flavonoids	Flavones	17290-70-9	2	3655.6	3664.2	6318	7993.6	6366.3	7510.2	2185	2195	3168.4	9027.7	13888	9064	3183.8	4632.7	5040.8	--	--
Lmjp003722	375.14	357.13	374.124	C20H22O7	[M+H]+	2'-Hydroxy-3,4,5,4',6'-pentamethoxychalcone	Flavonoids	Chalcones	-	3	55533	61686	51606	74330	68206	61844	6143.3	14011	8337.2	34040	36411	51609	19812	30365	31891	--	--
mws0232	377.15	243.09	376.138	C17H20N4O6	[M+H]+	Riboflavin (Vitamin B2)	Others	Vitamin	83-88-5	2	47462	71611	65973	81880	93562	84742	81690	66134	91334	55700	52834	59759	48777	74110	48241	C00255	ko00740,ko01100,ko01110,ko01240,ko02010
pme3337	384.12	252	383.108	C14H17N5O8	[M+H]+	Succinyladenosine	Nucleotides and derivatives	Nucleotides and derivatives	4542-23-8	1	611450	566440	538830	741170	676980	707840	340860	354120	384840	429660	388930	334550	450860	383660	382000	--	--
Lmbp003208	385.12	223.06	384.106	C17H20O10	[M+H]+	Fraxidin-8-O-glucoside*	Lignans and Coumarins	Coumarins	-	2	112580	114300	104170	57301	69412	34054	255210	351620	412060	417600	497050	376400	196690	183630	205330	--	--
Lhqp101806	385.11	223.06	384.106	C17H20O10	[M+H]+	Eleutheroside B1	Lignans and Coumarins	Coumarins	16845-16-2	2	483020	374570	388410	337740	305400	355030	190630	237690	401440	395030	366140	404450	233750	280070	320110	--	--
Lmjp003090	385.11	223.06	384.106	C17H20O10	[M+H]+	Isofraxidin-7-O-glucoside*	Lignans and Coumarins	Coumarins	483-91-0	2	24106	25022	8414.2	22108	25280	8266.8	155640	108170	125000	55197	61224	53696	61063	69806	64962	--	--
pmb2940	385.11	205	386.121	C17H22O10	[M-H]-	1-O-Glucosyl sinapate	Phenolic acids	Phenolic acids	78185-48-5	3	148430	146580	124370	62657	53898	88377	684250	593910	556050	284440	230310	257560	266170	246400	291700	--	--
Zmhn002227	385.11	223.06	386.121	C17H22O10	[M-H]-	Sinapoyl-4-O-glucoside*	Phenolic acids	Phenolic acids	-	2	288320	345520	352180	177140	175520	234820	141010	105210	124680	445990	550940	426200	334510	291560	308250	C02919	--
HJN003	385.11	223.06	386.122	C17H22O10	[M-H]-	1-O-Sinapoyl-D-glucose*	Phenolic acids	Phenolic acids	-	2	260070	311780	263110	206640	214380	228760	103200	113150	137370	376860	519170	436040	259750	296460	288070	C01175	ko00940,ko01110
Qmzp101909	387.14	167.07	386.137	C21H22O7	[M+H]+	Magnolone	Lignans and Coumarins	Lignans	-	2	9	9	9	9	9	9	3582.2	4518	3786.1	2144.5	1525.2	1748.9	3230	2367.4	2159.2	--	--
HX1288	387.2	207.14	386.194	C19H30O8	[M+H]+	Citroside A	Lignans and Coumarins	Lignans	-	2	74218	73786	125010	143110	153000	145500	180240	217630	149850	60473	68890	69940	114200	123290	106920	--	--
Lmzn001582	387.17	207.1	388.174	C18H28O9	[M-H]-	5'-Glucosyloxyjasmanic acid	Phenolic acids	Phenolic acids	-	3	37148	46923	44044	45586	40433	51435	38212	38857	44795	40634	42962	57579	36680	50738	53634	--	--
MWStz103	399.15	250.09	398.137	C15H22N6O5S	[M+H]+	S-(5'-Adenosyl)-L-methionine	Amino acids and derivatives	Amino acids and derivatives	29908-03-0	1	818310	1249400	689340	912310	1188100	859460	90672	156220	176750	1331500	1713900	1679300	884990	425230	631490	C00019	ko00261,ko00270,ko00330,ko00908,ko00999,ko01100,ko01110,ko01230,ko01240,ko04122
pmc0281	400.15	136.11	399.139	C15H21N5O8	[M+H]+	Ribosyladenosine	Nucleotides and derivatives	Nucleotides and derivatives	-	3	298440	238870	225770	358490	308970	284320	111240	166310	143440	377410	231870	294240	225550	240630	222330	--	--
mws1051	400.14	251	399.145	C15H23N6O5S	[M+H]+	S-Adenosylmethionine	Amino acids and derivatives	Amino acids and derivatives	485-80-3	3	29359	24859	22391	26309	21269	2975.5	9	9	9	17028	7023.1	19231	10349	8596.1	7553.7	--	--
mws0043	403.14	373.1	402.131	C21H22O8	[M+H]+	Nobiletin (5,6,7,8,3',4'-Hexamethoxyflavone)	Flavonoids	Flavones	478-01-3	1	113260	119640	150950	199600	269810	222550	96575	59195	83368	201960	231480	199200	127680	140810	143780	C10112	--
Hmln003529	401.15	269.11	402.152	C18H26O10	[M-H]-	Benzyl β-primeveroside*	Phenolic acids	Phenolic acids	130622-31-0	2	9	9	9	9	9	9	27353	21272	28812	9	9	9	10074	10043	8132.5	--	--
Cmjn004337	401.14	269.1	402.153	C18H26O10	[M-H]-	Benzyl-(2''-O-xylosyl)glucoside*	Phenolic acids	Phenolic acids	-	2	2914	1448.2	2914.5	3375.5	5801.8	491	44776	33998	35046	6342.5	2939.8	7801.8	13241	12592	13591	--	--
pme3007	402.99	159	404.002	C9H14N2O12P2	[M-H]-	Uridine 5'-diphosphate	Nucleotides and derivatives	Nucleotides and derivatives	58-98-0	3	12358	10335	11487	8809.8	7210.7	8356.4	6828.9	5349.7	7066.7	26387	25670	30586	15917	11422	17408	C00015	ko00240,ko00908,ko01100,ko01232,ko01240
Cmyp005062	407.13	245.08	406.126	C20H22O9	[M+H]+	Salireposide	Phenolic acids	Phenolic acids	16955-55-8	1	1043800	771790	913660	2189100	2148900	1714700	1017400	1004200	907960	695570	579720	742380	1034700	1125400	1075000	--	--
HX1422	408.13	246.08	407.122	C19H21NO9	[M+H]+	Haplopine-glucoside	Alkaloids	Alkaloids	-	3	26186	31354	27554	23857	25049	47392	53958	50995	42348	33248	30501	26712	27651	21170	28628	--	--
Lmlp002038	408.13	246.08	408.13	C19H21NO9	[M+H]+	Glycohaplopine	Alkaloids	Quinoline alkaloids	74201-15-3	3	20186	10589	14540	6315.2	5791.5	10709	14642	13949	4702.5	4848.8	6227	6679.3	8760.5	6697.2	9548.8	--	--
Hmhp002580	413.14	136.07	412.133	C19H24O10	[M+H]+	Methylpicraquassioside A	Lignans and Coumarins	Coumarins	-	1	1885000	1674000	1953800	2010100	1642500	1886300	835090	1141300	1032200	1291600	1670700	1519700	1508200	1416600	1482500	--	--
pmn001551	417.12	402.07	418.126	C21H22O9	[M-H]-	Natsudaidain (3-Hydroxy-3',4',5,6,7,8-hexamethoxyflavone)	Flavonoids	Flavonols	35154-55-3	2	310.84	97.842	333.6	238.87	341.05	410.1	6330.1	7442.2	8183.2	2814.7	2295.1	2763.7	2763.1	3429.5	5631.1	--	--
MWSslk181	419.13	257.09	418.126	C21H22O9	[M+H]+	Isoliquiritin	Flavonoids	Chalcones	5041-81-6	2	332170	414520	325950	185720	235940	213300	333900	382030	411990	771160	745730	765620	334940	421410	312070	C16978	--
pma6218	419.1	383.1	418.126	C21H22O9	[M+H]+	O-MethylNaringenin-8-C-arabinoside	Flavonoids	Flavonoid carbonoside	-	3	25283	20238	26305	18735	11738	17764	10449	13267	1279.1	18410	34658	36544	15041	16336	21483	--	--
Hmsn002948	417.14	109.03	418.148	C18H26O11	[M-H]-	2-Hydroxyphenol-1-O-glucosyl(6→1)rhamnoside	Phenolic acids	Phenolic acids	-	1	6907600	7821300	8007500	10215000	10442000	9583500	6913200	8520800	7855600	6297900	6036400	6955400	7333000	7569900	9658500	--	--
Hmcn002743	417.15	181.04	418.162	C22H26O8	[M-H]-	Lirioresinol A	Lignans and Coumarins	Lignans	-	2	134600	153990	171550	170470	170260	206800	1078400	1132900	1157000	283470	235670	280560	279940	480790	607460	--	--
MWS20152	417.16	402.1	418.163	C22H26O8	[M-H]-	syringaresinol	Lignans and Coumarins	Lignans	21453-71-4	1	30716	28058	37941	40368	42182	44529	218710	279540	249640	65517	56505	63437	65890	108260	136470	C10889	--
mws2523	421.08	241.1	422.083	C12H23O14P	[M-H]-	Trehalose 6-phosphate	Others	Saccharides and Alcohols	4484-88-2	1	45190	52842	51424	46284	41753	47666	37102	34693	35837	111270	103010	97157	61694	58577	63145	C00689	ko00500,ko01100,ko01110
pmb0864	426.26	285.24	425.254	C19H40NO7P	[M+H]+	LysoPE 14:0	Lipids	LPE	-	3	19926	23624	15302	21791	24685	25280	6184.8	11896	12874	30564	25876	29482	15277	23833	16264	--	--
pme2117	426	159	427.029	C10H15N5O10P2	[M-H]-	Adenosine 5'-diphosphate	Nucleotides and derivatives	Nucleotides and derivatives	58-64-0	3	76391	101400	98269	61568	77481	74414	28684	28310	35905	48826	90624	95480	75132	85283	80856	C00008	ko00190,ko00195,ko00230,ko00908,ko01100,ko01110,ko01232,ko01240
Lmtn002324	431.15	269.1	432.163	C19H28O11	[M-H]-	Benzyl-(2''-O-glucosyl)glucoside	Phenolic acids	Phenolic acids	-	2	11306	6777.9	20743	10851	6336.4	11975	150390	185290	217850	27164	24957	45232	69958	69279	85536	C17564	--
Lmyn003028	431.16	269.1	432.163	C19H28O11	[M-H]-	Benzyl-β-gentiobioside	Phenolic acids	Phenolic acids	56775-64-5	2	7117.1	6711.3	9204.2	9637.3	5453	8377.4	140090	159230	190590	16795	23955	20962	41899	52256	59627	--	--
mws2162	433.22	415.2	432.215	C24H32O7	[M+H]+	Schisandrol A	Lignans and Coumarins	Lignans	7432-28-2	2	5601.8	2689.1	9563.5	7694.4	10460	11391	132010	124520	142820	33029	31742	23569	65970	82496	76312	--	--
MWSHY0075	437.14	275.09	436.137	C21H24O10	[M+H]+	Phloretin-2'-O-glucoside (Phlorizin)	Flavonoids	Chalcones	60-81-1	2	38927	53386	35434	37752	43168	42724	11371	2328.3	19893	48024	32122	46236	28752	27828	27111	C01604	ko00941,ko01110
Lmzp012394	441.37	219.17	440.365	C30H48O2	[M+H]+	Roburic acid	Terpenoids	Triterpene	6812-81-3	3	1351.2	1851.2	1438.5	1234.5	1286.3	1430.2	1852	1808.2	1656.8	1124.7	1361.2	1419.3	2552.3	1742.2	1718.5	--	--
mws0355	441.08	169.02	442.09	C22H18O10	[M-H]-	Catechin gallate*	Flavonoids	Flavanols	130405-40-2	2	6984	3165	2547.8	20364	5775.8	21312	5106	63743	3204.8	5719.2	1260.8	1255.5	12869	12152	12028	--	--
mws1397	441.08	169	442.09	C22H18O10	[M-H]-	Epicatechin gallate*	Flavonoids	Flavanols	1257-08-5	2	9	9	9	20982	9	39458	6368.5	57443	4453.5	9	9	9	6434.5	19136	17142	--	--
pme1014	445.3	341.3	444.303	C31H40O2	[M+H]+	Menatetrenone (Vitamin K2)	Others	Vitamin	11032-49-8	3	48208	57633	49011	20835	43375	47454	31809	44540	39072	41731	62914	24227	41909	37484	40198	--	--
pmn001338	445.08	283	446.085	C21H18O11	[M-H]-	Rhein-8-O-glucoside	Quinones	Anthraquinone	34298-86-7	2	924670	1186000	1099100	867350	963490	1088500	843850	772500	1093500	1312900	1359000	1594100	787340	1021300	1144300	--	--
mws0913	447.09	285	448.101	C21H20O11	[M-H]-	Kaempferol-3-O-galactoside (Trifolin)	Flavonoids	Flavonols	23627-87-4	3	30477	32868	29236	31064	31416	41672	32659	29831	32993	42309	44689	40723	27274	21778	24265	C12626	ko00944,ko01110
MWSmce674	451.36	89.06	450.7	C31H46O2	[M+H]+	Vitamin K1	Others	Vitamin	84-80-0	2	22068	18691	23373	18599	20151	20468	26140	20605	25444	24461	23125	23971	18743	19478	21139	--	--
pmd0160	454.29	313.27	453.286	C21H44NO7P	[M+H]+	LysoPE 16:0(2n isomer)	Lipids	LPE	-	3	238430	252630	241190	372910	380570	335040	158760	116220	144140	391770	370210	365440	227650	239990	266480	--	--
MWSHY0091	455.21	409.2	454.199	C26H30O7	[M+H]+	Obacunone	Terpenoids	Triterpene	751-03-1	1	1203600	1179100	1245300	1159200	1246400	1267000	890790	890250	906620	1007000	1055600	992260	871990	880910	1030800	C08775	--
Lmhp005872	455.22	177.05	454.21	C25H30N2O6	[M+H]+	Diferuloylcadaverine	Alkaloids	Phenolamine	-	3	31353	37239	34976	18742	23420	28228	32514	41740	51308	113920	96080	116020	53674	46390	47001	--	--
MWS5083	455.1	96.97	456.105	C17H21N4O9P	[M-H]-	Flavin Single Nucleotide(FMN)	Nucleotides and derivatives	Nucleotides and derivatives	6184-17-4	2	373250	431180	354410	425190	559730	473790	126450	123700	204180	580090	435830	610270	391360	360260	387020	C00061	ko00190,ko00740,ko01100,ko01110,ko01240
Hmbn004734	455.32	455.32	456.325	C29H44O4	[M-H]-	30-Norhederagenin	Terpenoids	Triterpene	117654-06-5	2	621120	680500	755130	762510	705280	836500	397390	483330	498120	530610	439520	661230	442310	534870	532780	--	--
Lmmn009170	455.35	455.35	456.36	C30H48O3	[M-H]-	Mangiferolic acid*	Terpenoids	Triterpene	4184-34-3	2	176960	181160	171050	187090	165000	178850	85052	93996	79507	109760	128090	114210	138330	131250	143170	--	--
pmn001700	455.35	455.35	456.36	C30H48O3	[M-H]-	24,30-Dihydroxy-12(13)-enolupinol	Terpenoids	Triterpene	-	2	5363.8	4050.2	4783.5	6567.4	8646.5	6916.4	22953	10287	19688	4946.2	4548.2	3713.6	10892	9284.6	6158.1	--	--
mws4053	455.35	455.35	456.36	C30H48O3	[M-H]-	Ursolic acid	Terpenoids	Triterpene	77-52-1	2	166420	153690	173360	181280	169310	195640	78799	92661	80996	95783	118070	115270	135180	136080	123480	C08988	--
Lmmn008971	455.35	455.35	456.36	C30H48O3	[M-H]-	Isomangiferolic acid*	Terpenoids	Triterpene	13878-92-7	2	177220	180400	177220	187420	167100	184230	83009	91515	78283	105890	122440	111830	133960	135530	131890	--	--
HJN110	455.36	455.36	456.36	C30H48O3	[M-H]-	Betulinic acid	Terpenoids	Triterpene	472-15-1	2	185240	185590	198520	193620	169860	210960	87650	91764	77434	106540	133770	117990	145710	132650	135300	C08619	--
MWSmce052	455.36	455.36	456.7	C30H48O3	[M-H]-	3-Epiursolic Acid*	Terpenoids	Triterpene	989-30-0	2	2522.4	1844.3	2010.3	10320	3234.4	4608.9	337.29	5886.9	1260.8	3884.8	7164.2	2872.2	3945	3204.9	4515	--	--
pmb0464	458.1	116.3	457.143	C16H27NO14	[M+H]+	L-Aspartic acid-O-diglucoside	Amino acids and derivatives	Amino acids and derivatives	-	3	8283900	10320000	10224000	10529000	7179900	6551000	19223000	13271000	17168000	10657000	11038000	7322300	12859000	10775000	8634200	--	--
mad2085	457.08	295.04	458.085	C22H18O11	[M-H]-	Caffeoyl-p-coumaroyltartaric acid	Phenolic acids	Phenolic acids	-	2	17432	25624	11548	24300	21226	14295	3109.2	549.72	5591.2	21438	22067	30786	19124	12476	18099	--	--
pmb2654	460.1	117.9	461.153	C19H27NO12	[M-H]-	Anthranilate-1-O-Sophoroside	Phenolic acids	Phenolic acids	-	3	42771	95568	41739	102020	123070	124540	21018	27278	77643	190980	189220	191190	64875	49875	53515	--	--
pmd0130	468.31	184.07	467.301	C22H46NO7P	[M+H]+	LysoPC 14:0	Lipids	LPC	20559-16-4	2	21331	25643	21722	26636	27210	25883	74340	54502	63848	70471	65793	59462	49167	42971	36900	--	--
pmp000309	469.17	307.12	468.163	C22H28O11	[M+H]+	Cimifugin-7-O-glucoside	Others	Others	80681-45-4	2	166050	144160	167050	123880	135980	159370	45542	62391	53720	84282	84224	111260	111350	75851	86621	--	--
Qmhp090808	469.22	307.13	468.205	C29H28N2O4	[M+H]+	18-Demethylparaensidimerin C	Alkaloids	Alkaloids	-	2	307910	258200	262970	230100	271990	242890	89015	85395	108470	167910	219260	242140	185140	176140	199850	--	--
pme3544	471.2	425	470.194	C26H30O8	[M+H]+	Limonin	Terpenoids	Triterpene	1180-71-8	1	1755200	2020800	2079100	3479400	3816900	3309000	849310	852160	924360	988180	1068800	1125800	1504800	1572300	1560700	C03514	--
pmp000529	471.35	425.2	470.34	C30H46O4	[M+H]+	Melianone	Terpenoids	Triterpene	6553-27-1	3	4605800	4563700	5231000	9183800	9157300	8997500	2370300	2118800	2514000	2788700	2881000	2908700	3967400	4281100	4367600	--	--
Hmjn008136	469.33	469.33	470.34	C30H46O4	[M-H]-	Camaldulenic acid	Terpenoids	Triterpene	71850-15-2	2	26052	22251	22581	23960	21936	19304	15914	13047	10271	24927	29848	22505	25877	20077	23666	--	--
Zmhn002508	471.15	309.1	472.158	C21H28O12	[M-H]-	4-p-Cumaroyl-rhamnosyl-(1→6)-D-glucose	Phenolic acids	Phenolic acids	-	3	26164	29235	19544	20822	24341	18644	17752	11923	17280	56852	52530	47534	16973	30406	23305	--	--
Lmzp003694	473.22	427.21	472.209	C26H32O8	[M+H]+	Obacunoic acid	Terpenoids	Triterpene	751-29-1	1	177600	231960	236950	409490	382250	334540	79554	77364	83084	124540	119550	117700	130930	163570	139900	--	--
Cmpp004617	473.22	427.21	472.21	C26H32O8	[M+H]+	Deacetylnomilin	Lignans and Coumarins	Coumarins	3264-90-2	2	207170	247280	200500	107170	109430	118000	159650	170930	165310	434170	433660	398060	234370	213060	217410	--	--
Cmpp004946	473.22	427.21	472.21	C26H32O8	[M+H]+	Isoobacunoic acid	Lignans and Coumarins	Coumarins	751-28-0	2	234700	274340	212480	138330	122800	128040	168500	175530	185870	439620	508890	430750	228290	216080	202610	--	--
Zjmp102703	473.32	437.3	472.319	C29H44O5	[M+H]+	Norarjunolic acid	Terpenoids	Triterpene	60393-90-0	2	100570	116480	112330	180800	194960	151660	37441	46445	44483	61805	63074	61833	72021	61438	65296	--	--
Lmzn106284	471.35	471.35	472.355	C30H48O4	[M-H]-	Alphitolic acid	Terpenoids	Triterpene	19533-92-7	2	399970	343160	377410	434460	446620	471630	236190	343270	264830	160460	137720	243690	335740	364410	442580	C16912	--
pmn001705	471.35	471.35	472.355	C30H48O4	[M-H]-	3,24-Dihydroxy-17,21-semiacetal-12(13)oleanolic fruit	Terpenoids	Triterpene	-	3	9	9	9	40513	9	9	9	9	9	9	489930	9	34652	26171	37348	--	--
pmn001706	471.35	471.35	472.355	C30H48O4	[M-H]-	2-Hydroxyoleanolic acid	Terpenoids	Triterpene	26707-60-8	2	395210	312820	384000	416190	428270	492890	252110	351190	277380	168330	157880	249530	322320	390150	433260	--	--
Lmzn006284	471.35	471.35	472.355	C30H48O4	[M-H]-	2α-Hydroxyursolic acid	Terpenoids	Triterpene	-	3	403200	313090	380080	433740	436410	483600	230350	348070	262700	181220	142310	241730	322380	384760	424560	--	--
Zmpn008194	471.35	471.35	472.355	C30H48O4	[M-H]-	Corosolic acid	Terpenoids	Triterpene	4547-24-4	3	9	9	9	69832	9	9	9	9	9	9	754190	9	52982	49525	55332	--	--
mws1610	471.35	471.35	472.355	C30H48O4	[M-H]-	Maslinic acid	Terpenoids	Triterpene	4373-41-5	2	420960	326380	401850	416220	451730	497060	266850	367620	291320	186550	148140	232000	340180	392960	425010	C16939	--
pmn001340	473.11	311.1	474.116	C23H22O11	[M-H]-	Emodin-8-O-(6''-O-acetyl)glucoside	Quinones	Anthraquinone	-	2	11172	10995	11834	11070	11754	17667	5333	5755.3	5380.8	9487.6	13300	17938	9511.1	9171.2	12158	--	--
Lmtn001569	474.16	312.1	475.169	C20H29NO12	[M-H]-	2-Glucosyl-glucosyloxy-2-phenylacetic acid amide	Alkaloids	Alkaloids	-	2	29356	25760	27133	23827	21020	22509	8435.7	17276	13438	25820	30082	29259	12348	15031	21560	--	--
pmb0874	478.29	337.27	477.286	C23H44NO7P	[M+H]+	LysoPE 18:2(2n isomer)*	Lipids	LPE	-	2	5349300	6371900	5646300	7562900	7775700	6739400	14002000	8354900	11196000	10304000	10460000	11548000	8719300	8403400	8280000	--	--
pmb0881	478.29	337.27	477.286	C23H44NO7P	[M+H]+	LysoPE 18:2*	Lipids	LPE	-	2	1322300	1428700	1315800	1361400	1369500	1226500	533400	579640	615170	2089000	1829400	2004300	1153800	1170100	1080600	--	--
pmb2260	480.31	184.07	479.301	C23H46NO7P	[M+H]+	LysoPC 15:1	Lipids	LPC	-	3	32698	36770	33498	33406	23681	27676	51443	42796	41964	64149	46988	46809	38718	43297	35066	--	--
pmb0856	480.31	339.29	479.301	C23H46NO7P	[M+H]+	LysoPE 18:1(2n isomer)	Lipids	LPE	-	3	1218300	1159100	1195500	1342700	1279800	1364700	3369800	1851600	2381700	1572300	1657000	1669500	1667700	1726500	1616900	--	--
pmb0880	482.32	341.31	481.317	C23H48NO7P	[M+H]+	LysoPE 18:0(2n isomer)	Lipids	LPE	-	2	15734	16357	10370	19830	17590	16178	3979.8	4554.2	7641.5	17627	14106	18770	11732	12815	13376	--	--
pmb2319	482.32	184.07	481.317	C23H48NO7P	[M+H]+	LysoPC 15:0	Lipids	LPC	108273-89-8	2	91069	87088	108110	112070	103180	113610	179230	134140	166000	169690	141510	144780	93700	117940	124160	--	--
pmb3066	481.14	319.2	482.142	C22H26O12	[M-H]-	5-O-p-Coumaroylshikimic acid O-glucoside	Phenolic acids	Phenolic acids	-	3	9447.3	7789.9	8787.6	7343.9	7386.1	9686.4	5396.2	2819.3	7073.1	13398	16223	7290.2	9687.4	6760.6	8829.7	--	--
Lmzn006024	483.31	483.31	484.319	C30H44O5	[M-H]-	Zizyberanal acid	Terpenoids	Triterpene	1167421-91-1	2	25730	27409	27110	26927	37212	29080	73510	64317	68205	19662	18916	21614	39018	42472	24187	--	--
Hmbp002498	487.14	193.05	486.137	C21H26O13	[M+H]+	scopoletin-7-O-xylosyl(1→6)glucoside	Lignans and Coumarins	Coumarins	-	3	81737	63926	83390	57408	70139	79156	91292	86180	93990	65629	72768	72307	76798	75661	55428	--	--
Qmzp101901	487.14	193.05	486.137	C21H26O13	[M+H]+	Zanthoxyloside	Lignans and Coumarins	Coumarins	-	2	24850	20078	25344	26770	24378	25457	43143	119320	41097	30430	17702	12072	42859	28062	37205	--	--
Lmsn011015	485.33	455.32	486.335	C30H46O5	[M-H]-	1-Oxo-Siaresinolic acid	Terpenoids	Triterpene	-	2	986050	1014500	1128700	1270300	1013600	1320900	427910	643720	439800	576670	551130	688530	644800	731950	677040	--	--
Lmsn011830	485.33	485.33	486.335	C30H46O5	[M-H]-	2α,19α-Dihydroxy-3-oxours-12-en-28-oic acid	Terpenoids	Triterpene	176983-21-4	2	79763	66744	66755	68219	65798	79063	147060	154910	170120	47907	43207	60047	89217	94604	98043	--	--
Lmsn011201	485.33	455.32	486.335	C30H46O5	[M-H]-	Swinhoeic acid	Terpenoids	Triterpene	-	2	1022200	1063000	1154100	1253000	1093700	1346900	450630	685800	439570	580860	581340	688580	681180	725450	698140	--	--
Zmdn006214	487.12	283.06	488.132	C24H24O11	[M-H]-	Physcion-8-0-(6-acetyl)-glucoside	Quinones	Anthraquinone	-	3	75359	85619	89969	163630	183040	177470	52556	52486	73486	63764	64742	73374	77101	89846	91674	--	--
pmb2987	487.12	163	488.132	C24H24O11	[M-H]-	Acacetin-7-O-(6''-O-acetyl)glucoside	Flavonoids	Flavones	-	3	84363	59272	81439	47265	45669	55743	73891	94248	66603	66646	67144	59657	77205	63782	74452	--	--
pmn001527	487.18	124	488.189	C22H32O12	[M-H]-	Di-O-galloyl Methyl gallate	Flavonoids	Flavanols	-	3	13513	23894	17894	22580	31187	18356	9	9	9	12677	15699	11268	11298	9135.8	11616	--	--
pmn001591	487.34	469.3	488.35	C30H48O5	[M-H]-	Rutundic acid	Terpenoids	Triterpene	20137-37-5	2	4089.7	3180.4	4553.5	4199	5253.4	6371.6	11095	15270	11495	3759.1	2605.3	3309.4	4549.8	6621.5	7364.7	--	--
Hmjn003948	487.35	487.35	488.35	C30H48O5	[M-H]-	Madasiatic acid	Terpenoids	Triterpene	26532-66-1	2	37398	44042	43831	37063	39547	46610	34889	28499	28511	25046	23524	31572	28152	29636	28072	--	--
Smpn009230	487.34	487.34	488.35	C30H48O5	[M-H]-	2α,3α,23-trihydroxyolean-12-en-28-oic acid	Terpenoids	Triterpene	-	2	86776	77912	90075	82856	80665	96716	144010	245380	203270	85629	85833	81330	127840	123420	108790	--	--
Ymjm000144	489.16	267.08	490.169	C21H30O13	[M-H]-	2,3,4,5-Trihydroxybutyl 6-O-(E)-caffeoyl-β-D-glucopyranoside	Phenolic acids	Phenolic acids	-	2	9	9	9	9	9	9	343190	387720	293350	44400	15926	39332	81002	83289	70407	--	--
Cmpp004143	491.23	369.2	490.22	C26H34O9	[M+H]+	Deacetylnomilinic acid	Lignans and Coumarins	Coumarins	-	2	12316	20630	34685	6221.8	10719	15256	12434	20257	19256	37420	55208	38726	31806	15734	20814	--	--
pma1303	492.31	184.07	491.301	C24H46NO7P	[M+H]+	LysoPC 16:2*	Lipids	LPC	-	3	4072.7	4351.5	5364.4	7182.5	6714	2143.1	7093.9	6231.1	10859	15464	10616	20607	7407.3	7410.2	6997.1	--	--
pmb0863	492.31	184.07	491.301	C24H46NO7P	[M+H]+	LysoPC 16:2(2n isomer)*	Lipids	LPC	-	3	26500	25872	24965	31654	21301	30335	106220	70332	92862	109570	98035	112730	62107	51611	58031	--	--
pmb0736	493.13	331.08	492.127	C23H24O12	[M+H]+	tricin-7-O-Glucoside	Flavonoids	Flavones	32769-01-0	3	40092	39507	51319	39377	29795	34269	6084.5	9119.5	5397.8	38906	36898	26019	18440	27149	22568	--	--
Lmgp004829	493.13	331.08	492.127	C23H24O12	[M+H]+	5,7,4'-Trihydroxy-6,8-dimethoxyisoflavone-7-O-galactoside	Flavonoids	Isoflavones	-	3	2747.2	1352	1950	4714.5	8808.8	10085	9	9	9	10900	14320	9065	7467.8	4104	6553.8	--	--
pmb2984	491.1	287.1	492.127	C23H24O12	[M-H]-	Eriodictyol-7-O-(6''-acetyl)glucoside	Flavonoids	Flavanones	-	3	9	9	9	9	9	9	9417.7	13763	8418.8	9	9	9	2171.5	2684.8	5138.4	--	--
pmp001270	494.32	184.07	493.317	C24H48NO7P	[M+H]+	LysoPC 16:1	Lipids	LPC	76790-27-7	2	41234	26868	30119	250540	149700	197830	9	9	9	22000	30520	36019	53426	44800	54067	--	--
pmb0855	496.34	184.07	495.332	C24H50NO7P	[M+H]+	LysoPC 16:0*	Lipids	LPC	17364-16-8	1	12078000	14110000	11748000	16062000	16707000	13774000	8109900	6762700	8567200	15783000	14917000	14787000	13507000	13709000	13611000	--	--
pmd0132	496.34	184.07	495.332	C24H50NO7P	[M+H]+	LysoPC 16:0(2n isomer)*	Lipids	LPC	-	1	1968600	2158400	2341200	3873800	3574000	3773000	4036600	2782200	3740200	5819600	4250200	5214200	3730600	3693700	3974600	--	--
Lmsn002288	503.14	341.09	504.148	C21H28O14	[M-H]-	1-O-Caffeoyl-(6-O-glucosyl)-β-D-glucose	Phenolic acids	Phenolic acids	-	3	4689.7	7225.1	8461.4	8043.2	12103	4939.5	6911	5227.5	10421	16736	8185.7	7661.4	6826.1	6961.1	8819.1	--	--
MWS0442	527.16	365.1	504.169	C18H32O16	[M+Na]+	Maltotriose*	Others	Saccharides and Alcohols	1109-28-0	3	13209	9995.4	17000	12948	8086	10753	20170	12801	10184	10206	9529	11647	13611	23252	14244	C01835	ko02010
Smpn009074	503.34	503.34	504.345	C30H48O6	[M-H]-	2α,3α,19α,23-tetrahydroxy-12-ursen-28-oic acid	Terpenoids	Triterpene	-	2	42294	36949	45074	35006	47575	38908	30968	44487	23536	25707	34599	34594	32097	35044	27293	--	--
MWSmce486	503.16	383.12	504.44	C18H32O16	[M-H]-	Manninotriose*	Others	Saccharides and Alcohols	13382-86-0	3	4125.9	8426.3	3948.7	7649.7	4500.8	12348	8599.1	6639.4	3572.7	3333.8	4963.2	4617.1	10310	7001	10603	C05404	ko00052,ko01100
Zmjp004852	509.13	347.08	508.122	C23H24O13	[M+H]+	5,6,3′,4′-Tetrahydroxy-3,7-dimethoxyflavone-6-O-glucoside	Flavonoids	Flavones	-	3	9	9	9	9	9	9	35287	32053	51535	9	9	9	24390	20990	19670	--	--
Hmcn000773	507.17	179.05	508.179	C21H32O14	[M-H]-	6'-O-Glucosylaucubin	Others	Others	-	3	7072.8	8870.6	10125	8739.4	9223.3	9092.3	3869.7	4130	5341.4	14846	13269	11061	8834.9	8890	10192	--	--
Ymjm000135	507.18	161.02	508.195	C25H32O11	[M-H]-	8R-Dihydrodehydrodiconferyl alcohol 4-O-β-D-glucopyranoside	Lignans and Coumarins	Lignans	-	3	9617.2	13389	10944	17801	13141	14739	1743.9	4891.5	4319.6	3924.6	4076.2	2654.4	7236.2	7128.9	4049.3	--	--
pmb2406	510.36	184.07	509.348	C25H52NO7P	[M+H]+	LysoPC 17:0	Lipids	LPC	50930-23-9	2	1189600	1347800	1214100	1539200	1585700	1292500	532900	494990	518640	1342500	1165500	1164500	1052400	1047800	1033000	--	--
pmp000976	515.19	369.13	514.184	C27H30O10	[M+H]+	Baohuoside Ⅰ; Icariside II	Flavonoids	Flavonols	113558-15-9	2	865110	1159500	1061800	1689800	1858400	1478300	646680	623670	714280	826370	728410	770170	984630	952130	899820	--	--
Lmhp009773	515.32	261.22	514.314	C27H46O9	[M+H]+	1-α-Linolenoyl-glycerol-3-O-glucoside*	Lipids	Glycerol ester	-	3	7456.3	9980.5	8500.9	6033.1	7429.4	7626.5	3082.3	3661.8	6708.9	3160.8	5268.7	1851.5	6955.2	4113.2	4932.9	--	--
pmb0865	518.32	184.07	517.317	C26H48NO7P	[M+H]+	LysoPC 18:3(2n isomer)*	Lipids	LPC	-	1	3922800	4313700	4465100	6321600	6923500	5246800	14628000	10157000	13346000	17846000	16207000	17601000	10310000	10091000	9619100	--	--
pmb0854	518.32	184.07	517.317	C26H48NO7P	[M+H]+	LysoPC 18:3*	Lipids	LPC	-	1	959130	1122900	894340	1448200	1262400	1282400	429440	494130	493740	2071500	1452100	1740700	1051700	887940	803550	--	--
pmn001458	517.16	175	518.164	C22H30O14	[M-H]-	Sibiricose A5	Phenolic acids	Phenolic acids	107912-97-0	3	9630.4	7896.1	17821	17359	19262	20219	28833	33914	28809	14184	9764.2	11059	8223.6	14509	15894	--	--
Hmbn002692	517.16	175.04	518.164	C22H30O14	[M-H]-	6'-O-Feruloyl-D-sucrose	Phenolic acids	Phenolic acids	118230-77-6	3	13069	6844	6975.8	14293	15007	16456	27631	24022	20806	13039	15513	16184	17997	18423	21304	--	--
Lmsn008212	517.32	471.31	518.324	C30H46O7	[M-H]-	2α,3β,19α-Trihydroxyurs-12-en-23,28-dioic acid	Terpenoids	Triterpene	-	2	19229	21075	20938	19321	19661	21945	12575	12057	10139	17860	19993	18764	14559	16484	13572	--	--
pmp001251	520.34	184.07	519.332	C26H50NO7P	[M+H]+	LysoPC 18:2(2n isomer)*	Lipids	LPC	-	1	3658600	3912500	3844700	4654900	4816500	4564200	18127000	11758000	14998000	13034000	12177000	12637000	9060400	9460500	9124400	--	--
pmp001273	520.34	184.07	519.332	C26H50NO7P	[M+H]+	LysoPC 18:2*	Lipids	LPC	-	1	238330	251900	223880	279860	304130	235500	166250	122260	169300	387870	357400	334680	214700	218050	216640	--	--
Li512111	519.11	315.05	520.122	C24H24O13	[M-H]-	Isorhamnetin-3-O-(6''-acetylglucoside)	Flavonoids	Flavonols	-	3	27596	28021	38739	31752	34850	37694	2637	13625	13414	58533	53165	36513	37094	29251	28934	--	--
Cmsp003083	521.2	131.05	520.194	C26H32O11	[M+H]+	Dehydrodiconiferyl alcohol-4-O-glucoside*	Others	Others	107870-88-2	2	529290	517190	467850	435870	472090	424580	65022	67731	112060	321070	345530	392120	320720	299990	334320	--	--
Lmsp003655	521.2	131.05	520.194	C26H32O11	[M+H]+	Dehydrodiconiferyl alcohol-gamma'-O-glucoside*	Phenolic acids	Phenolic acids	-	2	528660	592290	473750	442120	417660	380380	65573	63390	90464	406070	412390	370940	353750	269370	262930	--	--
pmp001281	522.36	184.07	521.348	C26H52NO7P	[M+H]+	LysoPC 18:1	Lipids	LPC	-	1	2645000	3032400	2633100	3361000	2935100	2783900	861750	826830	969850	3194000	3016400	3225800	2002900	2327800	2050300	--	--
pmd0136	524.37	184.07	523.364	C26H54NO7P	[M+H]+	LysoPC 18:0(2n isomer)*	Lipids	LPC	-	2	15408	42086	33078	51385	52728	57578	124030	72208	88633	84100	93987	82360	95141	72755	77995	--	--
mws0126	524.37	184.07	523.364	C26H54NO7P	[M+H]+	LysoPC 18:0*	Lipids	LPC	19420-57-6	2	865120	980680	802360	927980	900550	784850	871680	871450	902420	1260700	1202900	1206600	1102600	1053300	1048600	--	--
Lmtn003096	523.21	361.14	524.226	C26H36O11	[M-H]-	Secoisolariciresinol 4-O-glucoside	Lignans and Coumarins	Lignans	-	3	9	9	9	9	9	9	73788	32189	35110	23857	28024	16483	25270	18654	20699	--	--
Lmzn003953	531.23	489.21	532.231	C28H36O10	[M-H]-	Nomilinic acid	Others	Others	35930-20-2	1	408770	455490	530850	842270	894460	1028400	611510	468730	657870	273860	274130	289020	497930	494770	505300	--	--
Zmfn000481	535.04	323.03	536.044	C14H22N2O16P2	[M-H]-	Uridine-5'-Diphosphate-D-Xylose	Nucleotides and derivatives	Nucleotides and derivatives	-	1	144440	73334	116540	38892	48953	75248	8487.6	14292	7599	66394	89467	98670	100860	124500	105960	C00190	ko00520,ko00908,ko01100,ko01250
pmn001375	535.18	373.13	536.189	C26H32O12	[M-H]-	1-Hydroxypinoresinol-1-O-Glucoside	Lignans and Coumarins	Lignans	81495-71-8	3	44339	32335	49530	25195	41163	37460	20895	33148	30094	65828	52384	40958	46156	48323	28000	--	--
Zmdn003480	537.2	375.15	538.205	C26H34O12	[M-H]-	Cycloolivil-6-O-glucoside*	Lignans and Coumarins	Lignans	-	3	71825	71788	101240	46246	60274	74727	84956	95350	98744	120010	106530	125500	107330	123380	92074	--	--
Lmnn102709	537.2	195.06	538.205	C26H34O12	[M-H]-	(-)-olivil 4'-O-bate-D-glucopyranoside*	Lignans and Coumarins	Lignans	-	3	30968	14434	15881	23204	13560	24218	3866.8	7782	6780.2	16874	14496	14912	18387	17856	16018	--	--
pmc0960	544.34	184.07	543.332	C28H50NO7P	[M+H]+	LysoPC 20:4	Lipids	LPC	-	3	106980	116420	141440	758440	502190	684890	97098	75365	78390	22729	18938	20575	194360	180080	191140	--	--
Lmhp009890	546.36	184.07	545.348	C28H52NO7P	[M+H]+	LysoPC 20:3	Lipids	LPC	1199257-41-4	1	140020	156920	168080	1272700	780580	1227800	18890	18551	14911	22095	20238	18376	266300	238990	246870	--	--
pmd0146	548.37	184.07	547.364	C28H54NO7P	[M+H]+	LysoPC 20:2(2n isomer)*	Lipids	LPC	-	3	21748	24088	27654	41892	44016	40180	48595	41596	46028	64642	52220	69704	51161	46606	42903	--	--
pmd0147	548.37	184.07	547.364	C28H54NO7P	[M+H]+	LysoPC 20:2*	Lipids	LPC	-	3	49268	69997	54464	83352	81053	65169	26760	16365	20843	76683	65827	66579	50367	48832	44927	--	--
pmb0608	549.12	301.4	548.117	C25H24O14	[M+H]+	Chrysoeriol-7-O-(6''-malonyl)glucoside	Flavonoids	Flavones	-	3	112260	100120	93889	68051	79821	60962	19504	31946	20278	94740	81209	76614	67850	64973	65192	--	--
Lmsn003628	547.17	223.06	548.174	C23H32O15	[M-H]-	6′-O-Sinapoylsucrose	Phenolic acids	Phenolic acids	-	2	188880	211830	241360	313280	239110	381800	726540	714080	532490	185600	208360	208660	361890	337530	362150	--	--
pmb2979	549.12	387.1	550.132	C25H26O14	[M-H]-	Hesperetin-7-O-(6''-malonyl)glucoside	Flavonoids	Flavanones	-	3	27157	20958	21660	20946	12334	16632	9226.2	13204	11093	25284	23073	32655	20874	26564	26522	--	--
Hmln002355	549.2	387.15	550.204	C27H34O12	[M-H]-	5'-Methoxymatairesinoside	Lignans and Coumarins	Lignans	1691201-82-7	3	94308	86992	84581	90569	111580	109350	30817	44242	31789	76167	56046	86119	88263	81537	71536	--	--
pmd0143	552.4	184.07	551.395	C28H58NO7P	[M+H]+	LysoPC 20:0	Lipids	LPC	108341-80-6	3	4269.2	5852.4	6425.9	10336	7061	6358.3	2770.5	1958	2011.8	10557	5321.8	5835.1	5167.1	8185.1	6617.5	--	--
Lmmn002260	551.21	389.17	552.221	C27H36O12	[M-H]-	5'-Methoxyisolariciresinol-9'-O-glucoside	Lignans and Coumarins	Lignans	-	2	629190	688620	549230	533730	501360	513820	135460	129720	173660	966890	882360	937860	600270	537950	543950	--	--
pma0702	558.28	207.07	557.274	C29H39N3O8	[M+H]+	N1,N8-Bis(sinapoyl)spermidine	Alkaloids	Phenolamine	-	3	495330	514740	518790	323710	318580	331980	92476	148670	101770	424070	398010	439250	368360	227430	362110	C21170	--
pmp000236	565.16	367.1	564.148	C26H28O14	[M+H]+	Isovitexin-8-O-xylcoside	Flavonoids	Flavonoid carbonoside	-	3	21909	25866	17718	34188	25813	26705	7598	7605.5	11430	23846	14656	19075	11980	18193	15040	--	--
pmb2922	565.05	323.1	566.055	C15H24N2O17P2	[M-H]-	Uridine 5'-diphospho-D-glucose	Nucleotides and derivatives	Nucleotides and derivatives	133-89-1	2	1026100	330730	825470	166260	185930	441300	2162.1	68538	48957	342530	439650	719950	597020	742290	694940	C00029	ko00040,ko00052,ko00053,ko00500,ko00520,ko00524,ko00561,ko00908,ko01100,ko01110,ko01240,ko01250
mws1409	578.9	402.6	580.034	C15H22N2O18P2	[M-H]-	Uridine-5′-diphosphoglucuronic acid	Nucleotides and derivatives	Nucleotides and derivatives	-	3	25874	31748	36928	15402	16516	13620	9	9	9	19470	40386	39923	36010	25870	23608	--	--
Lmqn001932	579.21	417.16	580.216	C28H36O13	[M-H]-	syringaresinol-4'-O-glucoside	Lignans and Coumarins	Lignans	7374-79-0	2	30370	17420	35183	19734	14562	23152	63644	66693	80882	25929	33682	36111	33649	46083	29414	C10890	--
Zmhn001446	579.21	417.16	580.216	C28H36O13	[M-H]-	syringaresinol-4'-O-glucopyranosid	Lignans and Coumarins	Lignans	-	2	9967.8	13206	18186	15356	11707	10619	85532	75621	92129	32336	28249	27836	53224	44941	42273	--	--
Smln011469	581.14	581.14	582.153	C33H26O10	[M-H]-	2,3-Dihydrosciadopitysin	Flavonoids	Flavanones	34421-19-7	2	18969	20781	18845	22002	18592	16249	8297.8	2058.8	539.43	24112	24294	26360	16137	8283.8	11907	--	--
pmb0492	584.28	325	583.268	C34H37N3O6	[M+H]+	N',N'',N'''-p-Coumaroyl-cinnamoyl-caffeoyl spermidine	Alkaloids	Phenolamine	-	3	38172	47790	51637	116100	107860	85349	19050	17407	21055	24716	18489	25825	54611	44506	43923	--	--
mws1073	595.17	457.2	594.158	C27H30O15	[M+H]+	Apigenin-6,8-di-C-glucoside (Vicenin-2)	Flavonoids	Flavonoid carbonoside	23666-13-9	1	17625	15016	26499	10556	14102	17791	42980	70680	45748	15742	10750	18742	30248	21959	41868	C10195	--
Lmsp004670	595.17	287.06	594.158	C27H30O15	[M+H]+	Kaempferol-3-O-glucoside-7-O-rhamnoside	Flavonoids	Flavonols	-	3	3882	26692	8581.5	2860.2	18234	9	9	64177	33708	13446	9	9	32420	30701	31469	--	--
Lmqn000780	606.08	384.98	607.082	C17H27N3O17P2	[M-H]-	Uridine 5'-diphospho-N-acetylglucosamine	Nucleotides and derivatives	Nucleotides and derivatives	528-04-1	2	46111	27623	34697	24419	29384	33613	4496.3	4193.8	2853.5	16709	23870	23353	32636	32130	32269	C00043	ko00520,ko00524,ko01100,ko01250
pmb0711	611.16	303.1	610.153	C27H30O16	[M+H]+	Quercetin-7-O-rutinoside*	Flavonoids	Flavonols	147714-62-3	3	15598	48757	34077	10812	57414	9843.8	26681	306270	260360	42038	43280	4927	95696	102520	69714	--	--
Lmmp003091	611.16	303.05	610.153	C27H30O16	[M+H]+	Quercetin-3-O-(4''-O-glucosyl)rhamnoside*	Flavonoids	Flavonols	59262-54-3	3	17533	69968	27626	7886	41760	12782	11836	322980	188280	28382	37396	2968.5	93695	82080	112860	C17563	--
mws0059	609.15	301	610.153	C27H30O16	[M-H]-	Quercetin-3-O-rutinoside (Rutin)*	Flavonoids	Flavonols	153-18-4	3	17828	52733	21136	4883.8	53281	10983	17761	257650	183620	34891	35949	3672	78700	73389	93156	C05625	ko00944,ko01100,ko01110
pmn001583	609.15	300	610.153	C27H30O16	[M-H]-	Quercetin-3-O-robinobioside	Flavonoids	Flavonols	52525-35-6	2	23981	57047	21488	4894.2	55117	9782.5	25170	288290	241240	34271	50149	7333.5	102610	97554	107740	--	--
Lmsp004166	611.16	303.05	610.153	C27H30O16	[M+H]+	Quercetin-3-O-glucoside-7-O-rhamnoside*	Flavonoids	Flavonols	-	3	21412	48303	24675	3938	47616	5896	27698	252720	196300	32313	35498	4933.5	106500	87876	96100	--	--
Zmhn002032	609.18	447.13	610.189	C28H34O15	[M-H]-	4-O-(6'-O-Glucosylcaffeoylglucosyl)-4-hydroxybenzyl alcohol	Phenolic acids	Phenolic acids	-	3	7927	7503.5	6878.8	8386.2	6947.2	5988	46819	30420	39147	5929	5720.5	8390	20848	21286	17697	--	--
mws4134	611.14	306.08	612.152	C20H32N6O12S2	[M-H]-	Oxiglutatione	Amino acids and derivatives	Amino acids and derivatives	27025-41-8	2	1622300	1404000	1760900	1445300	1342900	1394000	121170	183020	155850	516730	918500	637690	1088200	1217100	959890	C00127	ko00480,ko01100,ko01240
HJAP020	613.15	289.07	612.169	C27H32O16	[M+H]+	Eriodictyol-5,3'-Di-O-glucoside	Flavonoids	Flavanones	-	3	27720	27772	34674	31205	27500	40357	7057	8074.5	3533.8	9021	9594.2	7617.5	17612	19418	23294	--	--
Rfmb26201	621.22	417.16	622.226	C30H38O14	[M-H]-	syringaresinol-4'-O-(6''-acetyl)glucoside	Lignans and Coumarins	Lignans	-	2	45692	37647	29940	38929	40658	47444	268040	284400	310570	72951	77157	101250	124870	93588	106770	--	--
pmb2970	625.18	565.3	626.185	C28H34O16	[M-H]-	Hesperetin-5,7-di-O-glucoside	Flavonoids	Flavanones	-	3	5463.3	5640.4	6193	2646.5	6647.4	9851.2	2835.6	2408.8	3851.9	3835.8	2250.3	2948.9	8657.3	5179.4	4974.5	--	--
Lmsn015919	658.85	482.93	659.861	C6H18O24P6	[M-H]-	Phytic acid	Organic acids	Organic acids	83-86-3	2	4405.4	4424.5	4227.2	3958.8	3951.6	4120.7	3496.5	3286.6	3094.9	3243.7	3633.2	4270	4583.5	3498.4	3450.3	C01204	ko00562,ko01100,ko04070
pmb0530	664.12	136.2	663.109	C21H27N7O14P2	[M+H]+	Nicotinic acid adenine dinucleotide	Nucleotides and derivatives	Nucleotides and derivatives	53-84-9	3	1150000	1296200	1074600	764100	701370	612560	26998	56044	61569	1724100	1157600	974440	520320	480970	285940	C00003	ko00190,ko00730,ko00760,ko01100,ko01240
Lmxp010913	676.45	184.08	675.448	C35H66NO9P	[M+H]+	1-(9Z-Octadecenoyl)-2-(9-oxo-nonanoyl)-sn-glycero-3-phosphocholine	Lipids	Glycerol ester	-	3	9	9	9	9	9	9	4286.6	6343.3	4912.8	22839	16649	21333	7238	5441.7	8870.3	--	--
Lmhp008744	677.37	261.22	676.367	C33H56O14	[M+H]+	1-α-Linolenoyl-glycerol-2,3-di-O-glucoside	Lipids	Glycerol ester	-	2	3703.6	3671.7	3202.3	6824.9	3039.1	3820.2	2589.4	1280.3	796.73	788.02	1496.3	1829.6	3799.9	3021.6	1428.9	--	--
pmp001276	677.37	677.37	676.367	C33H56O14	[M+H]+	1-Linolenoyl-rac-glycerol-diglucoside	Lipids	Free fatty acids	-	2	24002	32337	21370	29696	34829	21101	9	9	9	24389	25625	11648	19229	16946	14446	--	--
pmp001083	704.4	686.39	703.39	C34H53N7O9	[M+H]+	Citrusin I	Alkaloids	Alkaloids	139626-28-1	1	890080	959210	809830	795920	779370	827250	366800	437170	366730	960080	855830	979490	632440	702000	548800	--	--
pme2651	742.1	620.1	743.075	C21H28N7O17P3	[M-H]-	NADP (Nicotinamide adenine dinucleotide phosphate)	Nucleotides and derivatives	Nucleotides and derivatives	53-59-8	3	100810	112410	127960	71585	89846	83002	42880	64473	36355	125890	191300	109400	134960	124290	113380	C00006	ko00195,ko00480,ko00760,ko01100,ko01240
pme2746	784.15	437	785.157	C27H33N9O15P2	[M-H]-	Riboflavin 5'-Adenosine Diphosphate	Nucleotides and derivatives	Nucleotides and derivatives	146-14-5	1	117120	144740	230880	187710	197030	179960	32861	61716	71176	448220	392810	349760	202220	183520	188260	C00016	ko00740,ko01100,ko01110,ko01240
mws1150	785.25	623.2	786.258	C35H46O20	[M-H]-	Echinacoside	Phenolic acids	Phenolic acids	82854-37-3	3	4364.2	13112	9176.2	6314.5	13096	13557	12572	5316.8	9702	31707	33187	26692	16468	16060	14013	C10450	--
