# Supplementary material for: Mechanisms by Which Increased pH Ameliorates Copper Excess in Citrus sinensis Roots: Insight from a Combined Analysis of Physiology, Transcriptome, and Metabolome
Source: Plants (Basel). 2024 Oct 31;13(21):3054. doi: 10.3390/plants13213054 (PMC11548300; doi:10.3390/plants13213054)
Supplement: Supplementary file 1 [file plants-13-03054-s001.zip › Table S9SecondRevision.xlsx]

## Sheet: Table S9 
Table S9. List of the enriched KEGG for DAMs identified in P3CR vs. P3R
#Kegg_pathway	ko_id	Cluter_frequency	Metabolome_frequency	P-value	Corrected_P-value	#Pathway	ko_ID	Unique compound	compound	Uni_all	compound_all
Purine metabolism	ko00230	13 out of 105 12.3809523809524%	19 out of 288 6.59722222222222%	0.00353479155272053	0.26510936645404	Purine metabolism	ko00230	13	19	105	288	pme1184;mws0884;pme0193;pme1178;pme2776;mws0668;pmb0981;pmb0532;mws0609;pme2117;pmb0998;pme3961;pme0230	C00330+C00575+C00064+C00387+C05512+C01762+C00020+C00130+C00942+C00008+C00144+C00559+C00212
Biosynthesis of cofactors	ko01240	25 out of 105 23.8095238095238%	46 out of 288 15.9722222222222%	0.0054521708834464	0.40891281625848	Biosynthesis of cofactors	ko01240	25	46	105	288	pmb0532;mws1336;Zmjp000624;pme1306;pme2266;mws1090;pme1086;pme0193;mws4134;pme2117;mws0133;Zmjn001813;mws0749;pmb0981;mws1337;Zmyn000453;pme3188;pmb2922;pmb0530;MA10107783;pme2651;pme2746;MWStz103;MWS5083;pme1210	C00130+C00568+C00250+C00627+C00120+C00103+C00051+C00064+C00127+C00008+C00153+C02656+C00156+C00020+C00864+C00311+C00105+C00029+C00003+C20772+C00006+C00016+C00019+C00061+C00073
Nucleotide metabolism	ko01232	14 out of 105 13.3333333333333%	25 out of 288 8.68055555555556%	0.0300691983635637	1	Nucleotide metabolism	ko01232	14	25	105	288	pmb0998;pme3961;pme2117;mws0668;pme1184;pme0193;pme0230;pme3188;pme0264;mws0248;pmb0981;pmb0532;pme1178;pme2776	C00144+C00559+C00008+C01762+C00330+C00064+C00212+C00105+C00214+C00299+C00020+C00130+C00387+C05512
Biotin metabolism	ko00780	3 out of 105 2.85714285714286%	3 out of 288 1.04166666666667%	0.047579453067258	1	Biotin metabolism	ko00780	3	3	105	288	pme0026;pme2266;Zmjn001813	C00047+C00120+C02656
Zeatin biosynthesis	ko00908	6 out of 105 5.71428571428571%	9 out of 288 3.125%	0.061918133956772	1	Zeatin biosynthesis	ko00908	6	9	105	288	MWStz103;pme2117;Zmfn000481;pme1474;pmb2922;pmb0981	C00019+C00008+C00190+C00170+C00029+C00020
Tryptophan metabolism	ko00380	5 out of 105 4.76190476190476%	7 out of 288 2.43055555555556%	0.0635460686544096	1	Tryptophan metabolism	ko00380	5	7	105	288	pmb1096;NK10253223;pmb0818;pme1216;ML10198935	C00463+C05831+C05660+C10164+C06212
Photosynthesis	ko00195	2 out of 105 1.9047619047619%	2 out of 288 0.694444444444444%	0.132113821138211	1	Photosynthesis	ko00195	2	2	105	288	pme2117;pme2651	C00008+C00006
Folate biosynthesis	ko00790	2 out of 105 1.9047619047619%	2 out of 288 0.694444444444444%	0.132113821138211	1	Folate biosynthesis	ko00790	2	2	105	288	mws0749;mws1336	C00156+C00568
Plant hormone signal transduction	ko04075	2 out of 105 1.9047619047619%	2 out of 288 0.694444444444444%	0.132113821138211	1	Plant hormone signal transduction	ko04075	2	2	105	288	pme1654;Lmgn001670	C08491+C00805
Phenylpropanoid biosynthesis	ko00940	10 out of 105 9.52380952380952%	20 out of 288 6.94444444444444%	0.144091798591696	1	Phenylpropanoid biosynthesis	ko00940	10	20	105	288	HJN003;mws1024;mws0093;mws0014;Hmln002806;pme3443;pmb0751;mws0853;mws4085;mws2212	C01175+C05608+C00590+C01494+C10434+C05610+C02947+C02325+C00482+C01197
Cysteine and methionine metabolism	ko00270	7 out of 105 6.66666666666667%	13 out of 288 4.51388888888889%	0.149780220042049	1	Cysteine and methionine metabolism	ko00270	7	13	105	288	mws0671;mws1375;pme1474;mws4052;pme1086;pme1210;MWStz103	C00263+C05324+C00170+C01234+C00051+C00073+C00019
Biosynthesis of various plant secondary metabolites	ko00999	10 out of 105 9.52380952380952%	22 out of 288 7.63888888888889%	0.245021319533761	1	Biosynthesis of various plant secondary metabolites	ko00999	10	22	105	288	Lmmn001643;Hmcp002123;mws0093;MWStz103;pme1210;MWSmce324;MWSCX014;MWSmce160;MWSmce439;mws1375	C01772+C18079+C00590+C00019+C00073+C09305+C01752+C18083+C02274+C05324
Metabolic pathways	ko01100	83 out of 105 79.0476190476191%	220 out of 288 76.3888888888889%	0.255795791839378	1	Metabolic pathways	ko01100	83	220	105	288	mws0214;mws0884;MA10107783;MWSmce548;Lmgn001670;mws0609;mws0180;MWStz103;mws4085;mws0853;pme3961;pme1216;Zmfn000481;pme2776;pmb2507;mws0014;mws0458;pme0264;pme3188;pme2237;mws2212;MWS80006;pme3313;mws4134;pme1086;Zmyn000108;mws0133;Zmjp000624;mws0277;mws1336;Lmbn005662;mws0576;pmb0532;pme1474;pme2292;Lmqn000780;Zmpn000199;pme2266;pme1306;pmb0751;MWS4396;pme2651;pme1184;pmb2922;pmb0530;pmf0138;pmb…	C00794+C00575+C20772+C00719+C00805+C00942+C00628+C00019+C00482+C02325+C00559+C10164+C00190+C05512+C00672+C01494+C00755+C00214+C00105+C01697+C01197+C14827+C00085+C00127+C00051+C00818+C00153+C00250+C00296+C00568+C14825+C01089+C00130+C00170+C00134+C00043+C00879+C00120+C00627+C02947+C03203+C00006+C00330+C00029+C00003+C00159+C04717+C02727+C00219+C00073+C00061+C00354+C00016+C00387+C00864+C10434+C01772+…
Glycolysis / Gluconeogenesis	ko00010	3 out of 105 2.85714285714286%	5 out of 288 1.73611111111111%	0.256703317504904	1	Glycolysis / Gluconeogenesis	ko00010	3	5	105	288	pme3472;mws1090;mws4170	C06186+C00103+C00031
Oxidative phosphorylation	ko00190	3 out of 105 2.85714285714286%	5 out of 288 1.73611111111111%	0.256703317504904	1	Oxidative phosphorylation	ko00190	3	5	105	288	MWS5083;pme2117;pmb0530	C00061+C00008+C00003
Neomycin, kanamycin and gentamicin biosynthesis	ko00524	3 out of 105 2.85714285714286%	5 out of 288 1.73611111111111%	0.256703317504904	1	Neomycin, kanamycin and gentamicin biosynthesis	ko00524	3	5	105	288	Lmqn000780;mws4170;pmb2922	C00043+C00031+C00029
Galactose metabolism	ko00052	7 out of 105 6.66666666666667%	15 out of 288 5.20833333333333%	0.280382906090618	1	Galactose metabolism	ko00052	7	15	105	288	pmf0138;pmb2922;mws0214;pme3313;mws4170;pme2237;mws1090	C00159+C00029+C00794+C00085+C00031+C01697+C00103
Glycerolipid metabolism	ko00561	2 out of 105 1.9047619047619%	3 out of 288 1.04166666666667%	0.301182557280118	1	Glycerolipid metabolism	ko00561	2	3	105	288	mws1090;pmb2922	C00103+C00029
ABC transporters	ko02010	16 out of 105 15.2380952380952%	39 out of 288 13.5416666666667%	0.320172935680936	1	ABC transporters	ko02010	16	39	105	288	mws0214;pme0193;pme1184;pmf0138;mws0668;pme1086;MWSmce548;pme3961;pme2776;pme1178;mws0248;pme0026;pme2292;pme2266;pme0230;mws4170	C00794+C00064+C00330+C00159+C01762+C00051+C00719+C00559+C05512+C00387+C00299+C00047+C00134+C00120+C00212+C00031
Amino sugar and nucleotide sugar metabolism	ko00520	6 out of 105 5.71428571428571%	13 out of 288 4.51388888888889%	0.320576019857382	1	Amino sugar and nucleotide sugar metabolism	ko00520	6	13	105	288	mws4170;mws1090;Lmqn000780;pmb2922;pmf0138;Zmfn000481	C00031+C00103+C00043+C00029+C00159+C00190
Benzoxazinoid biosynthesis	ko00402	1 out of 105 0.952380952380952%	1 out of 288 0.347222222222222%	0.364583333333333	1	Benzoxazinoid biosynthesis	ko00402	1	1	105	288	pmb1096	C00463
Polyketide sugar unit biosynthesis	ko00523	1 out of 105 0.952380952380952%	1 out of 288 0.347222222222222%	0.364583333333333	1	Polyketide sugar unit biosynthesis	ko00523	1	1	105	288	mws1090	C00103
Glycosylphosphatidylinositol (GPI)-anchor biosynthesis	ko00563	1 out of 105 0.952380952380952%	1 out of 288 0.347222222222222%	0.364583333333333	1	Glycosylphosphatidylinositol (GPI)-anchor biosynthesis	ko00563	1	1	105	288	mws0704	C00346
Arachidonic acid metabolism	ko00590	1 out of 105 0.952380952380952%	1 out of 288 0.347222222222222%	0.364583333333333	1	Arachidonic acid metabolism	ko00590	1	1	105	288	mws0369	C00219
Indole alkaloid biosynthesis	ko00901	1 out of 105 0.952380952380952%	1 out of 288 0.347222222222222%	0.364583333333333	1	Indole alkaloid biosynthesis	ko00901	1	1	105	288	mws4170	C00031
Linoleic acid metabolism	ko00591	8 out of 105 7.61904761904762%	19 out of 288 6.59722222222222%	0.382224722717436	1	Linoleic acid metabolism	ko00591	8	19	105	288	Lmbn005487;mws0369;MWS80006;Lmbn005822;Lmbn005662;Lmbn005923;Lmbn004240;pmb2804	C14829+C00219+C14827+C14828+C14825+C07289+C14837+C04717
Glutathione metabolism	ko00480	4 out of 105 3.80952380952381%	9 out of 288 3.125%	0.427478123485783	1	Glutathione metabolism	ko00480	4	9	105	288	pme2292;pme2651;mws4134;pme1086	C00134+C00006+C00127+C00051
Starch and sucrose metabolism	ko00500	4 out of 105 3.80952380952381%	9 out of 288 3.125%	0.427478123485783	1	Starch and sucrose metabolism	ko00500	4	9	105	288	pme3313;mws4170;pmb2922;mws1090	C00085+C00031+C00029+C00103
Fructose and mannose metabolism	ko00051	2 out of 105 1.9047619047619%	4 out of 288 1.38888888888889%	0.463132609794998	1	Fructose and mannose metabolism	ko00051	2	4	105	288	mws0214;pmf0138	C00794+C00159
Riboflavin metabolism	ko00740	2 out of 105 1.9047619047619%	4 out of 288 1.38888888888889%	0.463132609794998	1	Riboflavin metabolism	ko00740	2	4	105	288	pme2746;MWS5083	C00016+C00061
Vitamin B6 metabolism	ko00750	3 out of 105 2.85714285714286%	7 out of 288 2.43055555555556%	0.501813205701393	1	Vitamin B6 metabolism	ko00750	3	7	105	288	pme0193;Zmjp000624;pme1306	C00064+C00250+C00627
Biosynthesis of nucleotide sugars	ko01250	5 out of 105 4.76190476190476%	13 out of 288 4.51388888888889%	0.546026475613629	1	Biosynthesis of nucleotide sugars	ko01250	5	13	105	288	pmf0138;pmb2922;mws1090;Zmfn000481;Lmqn000780	C00159+C00029+C00103+C00190+C00043
Biosynthesis of secondary metabolites	ko01110	44 out of 105 41.9047619047619%	122 out of 288 42.3611111111111%	0.595177661865577	1	Biosynthesis of secondary metabolites	ko01110	44	122	105	288	MA10107783;Lmgn001670;MWStz103;mws0853;mws4085;mws0014;mws0458;HJN003;mws2212;MWSCX014;pme3313;MWSmce160;pmb0532;pme2292;mws0639;pmb0751;pmb2922;MWS5083;pme1210;pme2746;pme3311;Lmmn001643;mws1337;Hmln002806;pme1654;mws0749;pmb0981;mws0093;pmb1096;MWSmce324;Lmbp000123;Zmyn000453;mws4170;Zmyn004449;mws0668;pme2117;mws0671;mws1024;mws4052;mws0183;mws1090;pme0026;pme3443;mws1375	C20772+C00805+C00019+C02325+C00482+C01494+C00755+C01175+C01197+C01752+C00085+C18083+C00130+C00134+C00196+C02947+C00029+C00061+C00073+C00016+C00354+C01772+C00864+C10434+C08491+C00156+C00020+C00590+C00463+C09305+C17213+C00311+C00031+C21923+C01762+C00008+C00263+C05608+C01234+C00230+C00103+C00047+C05610+C05324
Sphingolipid metabolism	ko00600	1 out of 105 0.952380952380952%	2 out of 288 0.694444444444444%	0.597052845528455	1	Sphingolipid metabolism	ko00600	1	2	105	288	mws0704	C00346
Nitrogen metabolism	ko00910	1 out of 105 0.952380952380952%	2 out of 288 0.694444444444444%	0.597052845528455	1	Nitrogen metabolism	ko00910	1	2	105	288	pme0193	C00064
Lysine biosynthesis	ko00300	2 out of 105 1.9047619047619%	5 out of 288 1.73611111111111%	0.600752137988393	1	Lysine biosynthesis	ko00300	2	5	105	288	mws0671;pme0026	C00263+C00047
Stilbenoid, diarylheptanoid and gingerol biosynthesis	ko00945	2 out of 105 1.9047619047619%	5 out of 288 1.73611111111111%	0.600752137988393	1	Stilbenoid, diarylheptanoid and gingerol biosynthesis	ko00945	2	5	105	288	Hmln002806;pmb0751	C10434+C02947
Phenylalanine, tyrosine and tryptophan biosynthesis	ko00400	3 out of 105 2.85714285714286%	8 out of 288 2.77777777777778%	0.608733529436187	1	Phenylalanine, tyrosine and tryptophan biosynthesis	ko00400	3	8	105	288	pme3311;pmb1096;mws0277	C00354+C00463+C00296
Biosynthesis of various alkaloids	ko00996	3 out of 105 2.85714285714286%	8 out of 288 2.77777777777778%	0.608733529436187	1	Biosynthesis of various alkaloids	ko00996	3	8	105	288	pmp001099;mws0458;Lmgn001670	C16721+C00755+C00805
alpha-Linolenic acid metabolism	ko00592	4 out of 105 3.80952380952381%	12 out of 288 4.16666666666667%	0.696269543996504	1	alpha-Linolenic acid metabolism	ko00592	4	12	105	288	Zmyn004449;Zmyn004732;Zmyn004676;pme1654	C21923+C16342+C16346+C08491
Pentose phosphate pathway	ko00030	2 out of 105 1.9047619047619%	6 out of 288 2.08333333333333%	0.710166957223425	1	Pentose phosphate pathway	ko00030	2	6	105	288	mws4170;pmb2507	C00031+C00672
Ubiquinone and other terpenoid-quinone biosynthesis	ko00130	2 out of 105 1.9047619047619%	6 out of 288 2.08333333333333%	0.710166957223425	1	Ubiquinone and other terpenoid-quinone biosynthesis	ko00130	2	6	105	288	mws0749;MA10107783	C00156+C20772
Caffeine metabolism	ko00232	1 out of 105 0.952380952380952%	3 out of 288 1.04166666666667%	0.744987989652623	1	Caffeine metabolism	ko00232	1	3	105	288	mws0668	C01762
Sulfur relay system	ko04122	1 out of 105 0.952380952380952%	3 out of 288 1.04166666666667%	0.744987989652623	1	Sulfur relay system	ko04122	1	3	105	288	MWStz103	C00019
Pyrimidine metabolism	ko00240	5 out of 105 4.76190476190476%	16 out of 288 5.55555555555556%	0.757826751340056	1	Pyrimidine metabolism	ko00240	5	16	105	288	mws0248;pme0264;pmb2507;pme3188;pme0193	C00299+C00214+C00672+C00105+C00064
Ascorbate and aldarate metabolism	ko00053	3 out of 105 2.85714285714286%	10 out of 288 3.47222222222222%	0.773283368017896	1	Ascorbate and aldarate metabolism	ko00053	3	10	105	288	Zmpn000199;pmb2922;Zmyn000108	C00879+C00029+C00818
Carbon fixation in photosynthetic organisms	ko00710	2 out of 105 1.9047619047619%	7 out of 288 2.43055555555556%	0.793508457832234	1	Carbon fixation in photosynthetic organisms	ko00710	2	7	105	288	pme3313;pme3311	C00085+C00354
Glucosinolate biosynthesis	ko00966	2 out of 105 1.9047619047619%	7 out of 288 2.43055555555556%	0.793508457832234	1	Glucosinolate biosynthesis	ko00966	2	7	105	288	Lmbp000123;pme1210	C17213+C00073
Thiamine metabolism	ko00730	1 out of 105 0.952380952380952%	4 out of 288 1.38888888888889%	0.838939782938499	1	Thiamine metabolism	ko00730	1	4	105	288	pmb0530	C00003
Isoquinoline alkaloid biosynthesis	ko00950	1 out of 105 0.952380952380952%	4 out of 288 1.38888888888889%	0.838939782938499	1	Isoquinoline alkaloid biosynthesis	ko00950	1	4	105	288	Hmgn001653	C16700
D-Amino acid metabolism	ko00470	5 out of 105 4.76190476190476%	18 out of 288 6.25%	0.852056780972136	1	D-Amino acid metabolism	ko00470	5	18	105	288	pme2292;pme1210;pme0026;mws0601;pme0193	C00134+C00073+C00047+C05942+C00064
Flavonoid biosynthesis	ko00941	2 out of 105 1.9047619047619%	8 out of 288 2.77777777777778%	0.855100100630917	1	Flavonoid biosynthesis	ko00941	2	8	105	288	pmb0751;Hmln002806	C02947+C10434
Nicotinate and nicotinamide metabolism	ko00760	3 out of 105 2.85714285714286%	12 out of 288 4.16666666666667%	0.876954018391597	1	Nicotinate and nicotinamide metabolism	ko00760	3	12	105	288	pmb0530;mws0133;pme2651	C00003+C00153+C00006
Glycerophospholipid metabolism	ko00564	1 out of 105 0.952380952380952%	5 out of 288 1.73611111111111%	0.898486694176026	1	Glycerophospholipid metabolism	ko00564	1	5	105	288	mws0704	C00346
Sulfur metabolism	ko00920	1 out of 105 0.952380952380952%	5 out of 288 1.73611111111111%	0.898486694176026	1	Sulfur metabolism	ko00920	1	5	105	288	mws0671	C00263
Pentose and glucuronate interconversions	ko00040	2 out of 105 1.9047619047619%	9 out of 288 3.125%	0.899596920122211	1	Pentose and glucuronate interconversions	ko00040	2	9	105	288	pmb2922;mws1090	C00029+C00103
Tropane, piperidine and pyridine alkaloid biosynthesis	ko00960	2 out of 105 1.9047619047619%	9 out of 288 3.125%	0.899596920122211	1	Tropane, piperidine and pyridine alkaloid biosynthesis	ko00960	2	9	105	288	pme2292;pme0026	C00134+C00047
Glycine, serine and threonine metabolism	ko00260	2 out of 105 1.9047619047619%	10 out of 288 3.47222222222222%	0.93117530814829	1	Glycine, serine and threonine metabolism	ko00260	2	10	105	288	MWSmce548;mws0671	C00719+C00263
Lysine degradation	ko00310	2 out of 105 1.9047619047619%	10 out of 288 3.47222222222222%	0.93117530814829	1	Lysine degradation	ko00310	2	10	105	288	pme0026;pme0122	C00047+C02727
Citrate cycle (TCA cycle)	ko00020	1 out of 105 0.952380952380952%	6 out of 288 2.08333333333333%	0.936150641566546	1	Citrate cycle (TCA cycle)	ko00020	1	6	105	288	Zmyn000453	C00311
Monobactam biosynthesis	ko00261	1 out of 105 0.952380952380952%	6 out of 288 2.08333333333333%	0.936150641566546	1	Monobactam biosynthesis	ko00261	1	6	105	288	MWStz103	C00019
Butanoate metabolism	ko00650	1 out of 105 0.952380952380952%	6 out of 288 2.08333333333333%	0.936150641566546	1	Butanoate metabolism	ko00650	1	6	105	288	mws0576	C01089
Biosynthesis of unsaturated fatty acids	ko01040	1 out of 105 0.952380952380952%	6 out of 288 2.08333333333333%	0.936150641566546	1	Biosynthesis of unsaturated fatty acids	ko01040	1	6	105	288	mws0369	C00219
Phenylalanine metabolism	ko00360	3 out of 105 2.85714285714286%	14 out of 288 4.86111111111111%	0.936533538953937	1	Phenylalanine metabolism	ko00360	3	14	105	288	MWSslk106;Lmmn001643;Zmyn002323	C05332+C01772+C05852
Arginine and proline metabolism	ko00330	2 out of 105 1.9047619047619%	11 out of 288 3.81944444444444%	0.953262510005059	1	Arginine and proline metabolism	ko00330	2	11	105	288	pme2292;MWStz103	C00134+C00019
Glyoxylate and dicarboxylate metabolism	ko00630	2 out of 105 1.9047619047619%	11 out of 288 3.81944444444444%	0.953262510005059	1	Glyoxylate and dicarboxylate metabolism	ko00630	2	11	105	288	pme0193;Zmyn000453	C00064+C00311
Aminoacyl-tRNA biosynthesis	ko00970	3 out of 105 2.85714285714286%	15 out of 288 5.20833333333333%	0.955140309746687	1	Aminoacyl-tRNA biosynthesis	ko00970	3	15	105	288	pme0193;pme0026;pme1210	C00064+C00047+C00073
2-Oxocarboxylic acid metabolism	ko01210	4 out of 105 3.80952380952381%	20 out of 288 6.94444444444444%	0.971049833234244	1	2-Oxocarboxylic acid metabolism	ko01210	4	20	105	288	Zmyn000453;Lmbp000123;pme0026;pme1210	C00311+C17213+C00047+C00073
beta-Alanine metabolism	ko00410	1 out of 105 0.952380952380952%	9 out of 288 3.125%	0.984312018769095	1	beta-Alanine metabolism	ko00410	1	9	105	288	mws1337	C00864
Pantothenate and CoA biosynthesis	ko00770	1 out of 105 0.952380952380952%	9 out of 288 3.125%	0.984312018769095	1	Pantothenate and CoA biosynthesis	ko00770	1	9	105	288	mws1337	C00864
Carbon metabolism	ko01200	3 out of 105 2.85714285714286%	19 out of 288 6.59722222222222%	0.989734871676181	1	Carbon metabolism	ko01200	3	19	105	288	Zmyn000453;pme3313;pme3311	C00311+C00085+C00354
Tyrosine metabolism	ko00350	1 out of 105 0.952380952380952%	10 out of 288 3.47222222222222%	0.990216097726963	1	Tyrosine metabolism	ko00350	1	10	105	288	mws0180	C00628
Arginine biosynthesis	ko00220	1 out of 105 0.952380952380952%	11 out of 288 3.81944444444444%	0.993911456499153	1	Arginine biosynthesis	ko00220	1	11	105	288	pme0193	C00064
Alanine, aspartate and glutamate metabolism	ko00250	1 out of 105 0.952380952380952%	11 out of 288 3.81944444444444%	0.993911456499153	1	Alanine, aspartate and glutamate metabolism	ko00250	1	11	105	288	pme0193	C00064
Biosynthesis of amino acids	ko01230	6 out of 105 5.71428571428571%	37 out of 288 12.8472222222222%	0.998983924833447	1	Biosynthesis of amino acids	ko01230	6	37	105	288	pme0193;mws0671;Zmyn000453;pme0026;pme1210;MWStz103	C00064+C00263+C00311+C00047+C00073+C00019
